# Supplementary material for: A mechanism to initiate emergency type 2 myelopoiesis
Source: Nature. 2026 Mar 11;653(8113):212–20. doi: 10.1038/s41586-026-10256-6 (PMC13148993; doi:10.1038/s41586-026-10256-6)
Supplement: Supplementary file 3 — This zipped file contains Supplementary Tables 1–17 and a guide to the tables. [file 41586_2026_10256_MOESM3_ESM.zip]

Archive with 18 entries (18 files):
- SupTable_3_BEMP_preMegE_Signature.csv
- SupTable_4_DESeq2_resEMPP_IL33.csv
- SupTable_5_DESeq2_resEMPP_LMO4.csv
- SupTable_6_TOBIAS_LMO4_EMPP_Global.csv
- SupTable_7_TOBIAS_LMO4_EMPP_bemp_region.csv
- SupTable_8_TOBIAS_LMO4_EMPP_premege_regions.csv
- SupTable_9_DESeq2_resDES_EMPP_G320D.csv
- SupTable_10_TOBIAS_G320D_EMPP_global.csv
- SupTable_11_TOBIAS_G320D_EMPP_bempRegion.csv
- SupTable_12_TOBIAS_G320D_EMPP_premegeRegion.csv
- SupTable_13_FACS_Antibodies.csv
- SupTable_14_Taqman.csv
- SupTable_15_Fluidigm_G320D.csv
- SupTable_16_Fluidigm_ST2ko.csv
- SupTable_17_Fluidigm_Xenograft_Annotated.csv
- SupTable_1_DESeq2_resDAY4vsNaive.csv
- SupTable_2_DESeq2_resDAY11vsNaive.csv
- Guide to Supplementary Tables.pdf
