# Supplementary material for: A mechanism to initiate emergency type 2 myelopoiesis
Source: Nature. 2026 Mar 11;653(8113):212–20. doi: 10.1038/s41586-026-10256-6 (PMC13148993; doi:10.1038/s41586-026-10256-6)
Supplement: Supplementary file 3 — This zipped file contains Supplementary Tables 1–17 and a guide to the tables. [file 41586_2026_10256_MOESM3_ESM.zip › SupTable_3_BEMP_preMegE_Signature.csv]

GeneName	baseMean	log2FoldChange	lfcSE	stat	pvalue	padj	Signature
Csf2rb2	4146.474554	-7.896820992	0.468406445	-16.85890765	9.02e-64	1.14e-59	BEMP
Mcpt8	3543.98546	-12.82010392	0.976179631	-13.1329353	2.13e-39	1.35e-35	BEMP
Abca2	1293.38091	-6.165228275	0.485121156	-12.70863618	5.29e-37	2.23e-33	BEMP
Atf7	680.4855818	-5.567390715	0.481011098	-11.57434981	5.56e-31	1.76e-27	BEMP
Hbb-bs	386.5619415	5.683236835	0.502753675	11.30421738	1.25e-29	3.16e-26	preMegE
Ccl9	247.325303	-6.378876536	0.569881814	-11.19333233	4.4e-29	9.25e-26	BEMP
Cyp11a1	726.4936064	-8.4127964	0.757377701	-11.1077952	1.15e-28	2.07e-25	BEMP
Gm42547	324.3715035	-7.490463144	0.676637575	-11.0701259	1.75e-28	2.76e-25	BEMP
Ikzf2	317.0131487	-5.272468139	0.477135378	-11.05025613	2.19e-28	3.07e-25	BEMP
Pf4	1770.696347	6.349161114	0.585098216	10.851445	1.96e-27	2.48e-24	preMegE
Plp2	3048.131813	-5.446341472	0.506193265	-10.75941118	5.35e-27	6.14e-24	BEMP
Ccl6	1278.296392	-13.79296901	1.297346911	-10.63167368	2.12e-26	2.23e-23	BEMP
Elane	833.2836026	-10.73043689	1.016123885	-10.56016599	4.56e-26	4.43e-23	BEMP
Prtn3	309.4870293	-4.986315342	0.4859024	-10.26196895	1.05e-24	9.43e-22	BEMP
Flnb	644.0634262	-7.076934697	0.697757296	-10.14240158	3.58e-24	3.02e-21	BEMP
Ctsg	474.8591654	-9.921165266	0.97963186	-10.12744243	4.17e-24	3.29e-21	BEMP
Prg2	989.2915043	-13.42322337	1.328784862	-10.10187861	5.42e-24	4.03e-21	BEMP
Prss34	1029.148876	-13.48021309	1.337528458	-10.07844956	6.88e-24	4.83e-21	BEMP
Cd200r3	326.6881078	-8.157527077	0.810384014	-10.06624876	7.79e-24	5.18e-21	BEMP
Nhsl2	655.5145558	-9.165892172	0.931111663	-9.8440311	7.27e-23	4.59e-20	BEMP
Tanc2	221.1117191	-6.688581922	0.684986094	-9.764551398	1.6e-22	9.61e-20	BEMP
Furin	3020.543685	-3.42762164	0.356593723	-9.612119953	7.11e-22	4.08e-19	BEMP
Ms4a3	456.0763766	-5.414519474	0.566321146	-9.560864026	1.17e-21	6.41e-19	BEMP
S100a8	507.5464906	-12.46038119	1.312024665	-9.497063226	2.16e-21	1.14e-18	BEMP
Papss2	408.9890689	-9.703207216	1.023806467	-9.477579527	2.6e-21	1.31e-18	BEMP
B3gnt2	484.3814248	12.38794776	1.312693314	9.437046435	3.83e-21	1.86e-18	preMegE
Lmo4	690.1710744	-3.948814243	0.420335379	-9.394437021	5.75e-21	2.69e-18	BEMP
Atp1a3	728.483907	-12.01960262	1.303191291	-9.22320668	2.88e-20	1.3e-17	BEMP
Arid5b	351.4844086	-4.941900528	0.536768048	-9.206771053	3.36e-20	1.46e-17	BEMP
Rab44	198.0899016	-5.974863662	0.658064838	-9.079445235	1.09e-19	4.59e-17	BEMP
S100a9	352.7128476	-11.935331	1.319225593	-9.047225178	1.47e-19	5.97e-17	BEMP
Faah	213.5157481	-6.756296705	0.75096954	-8.996765307	2.32e-19	8.9e-17	BEMP
Mpo	6031.857885	-7.144004739	0.794062983	-8.996773419	2.32e-19	8.9e-17	BEMP
Atrx	343.7548516	-3.779064972	0.423580655	-8.921712841	4.59e-19	1.71e-16	BEMP
Celsr1	165.0881806	-5.632564522	0.632024216	-8.911944157	5.01e-19	1.81e-16	BEMP
Otulinl	159.6167612	-5.656379298	0.638061714	-8.864940758	7.65e-19	2.69e-16	BEMP
Gramd4	228.0003252	-8.12135368	0.927050569	-8.760421438	1.95e-18	6.64e-16	BEMP
Abhd15	2028.343637	-3.267591011	0.375126838	-8.710629788	3.02e-18	1e-15	BEMP
Sntb1	245.4187801	6.828682579	0.787367007	8.672807616	4.22e-18	1.37e-15	preMegE
Ckap2l	3372.882383	3.833745284	0.444672593	8.621501185	6.61e-18	2.04e-15	preMegE
Cpa3	872.4383259	-7.984170619	0.925916642	-8.622990732	6.52e-18	2.04e-15	BEMP
Samd14	120.873812	4.960109729	0.575813425	8.614091846	7.05e-18	2.12e-15	preMegE
Gm20186	581.2552718	3.896053434	0.455121225	8.560474053	1.12e-17	3.3e-15	preMegE
Gm20431	219.2485687	11.24436532	1.317382803	8.535381895	1.4e-17	4.01e-15	preMegE
Otud5	517.5171563	-4.106252614	0.482217641	-8.515351297	1.66e-17	4.66e-15	BEMP
Cd53	544.3113774	-9.705334492	1.155339424	-8.400418341	4.45e-17	1.2e-14	BEMP
Sema4a	238.6641697	-11.37181771	1.353788508	-8.399995752	4.46e-17	1.2e-14	BEMP
Csf2rb	6189.004988	-4.826279244	0.57608929	-8.37765834	5.4e-17	1.42e-14	BEMP
Fcgr3	303.2717315	-9.856943843	1.178889818	-8.361208731	6.21e-17	1.6e-14	BEMP
Cd81	251.6036311	3.353646917	0.401856229	8.345389909	7.1e-17	1.79e-14	preMegE
Gm49450	207.2241949	11.162987	1.341064019	8.323977706	8.51e-17	2.09e-14	preMegE
Mboat1	192.0607739	-6.732228891	0.808885933	-8.32284086	8.59e-17	2.09e-14	BEMP
Car1	1160.384984	6.674278661	0.806075314	8.279969061	1.23e-16	2.94e-14	preMegE
Rmnd5a	150.0080566	-4.536144337	0.55000538	-8.247454478	1.62e-16	3.78e-14	BEMP
Ncoa6	169.9251139	-6.303030687	0.765664046	-8.232110054	1.84e-16	4.22e-14	BEMP
Hdc	211.5134302	-6.872063187	0.837127926	-8.209095616	2.23e-16	5.03e-14	BEMP
Ngp	218.5411904	-11.24467845	1.372339015	-8.193805123	2.53e-16	5.61e-14	BEMP
Vwa8	316.1949815	5.715294402	0.701005388	8.152996398	3.55e-16	7.6e-14	preMegE
Rubcn	148.4285196	-5.999129504	0.735627876	-8.155114428	3.49e-16	7.6e-14	BEMP
Tnrc6b	527.7390442	-3.899384659	0.479364259	-8.13449186	4.14e-16	8.71e-14	BEMP
Tph1	168.5968746	-10.8704245	1.342074722	-8.099716294	5.51e-16	1.14e-13	BEMP
Pglyrp1	220.4706353	-7.58366611	0.940314661	-8.065030172	7.32e-16	1.49e-13	BEMP
Ms4a2	146.0225185	-10.66302383	1.326212788	-8.040205866	8.97e-16	1.8e-13	BEMP
Padi2	300.2451802	-7.248851585	0.904550507	-8.013761007	1.11e-15	2.2e-13	BEMP
Gfi1b	1029.011708	4.446262939	0.557397966	7.976819461	1.5e-15	2.88e-13	preMegE
Nbeal2	349.2296632	-4.394373697	0.550899809	-7.976720306	1.5e-15	2.88e-13	BEMP
Gm38156	193.3755376	-11.06818332	1.389129652	-7.96771079	1.62e-15	3.05e-13	BEMP
Anxa1	471.1438733	-6.112649236	0.771823279	-7.91975236	2.38e-15	4.42e-13	BEMP
Gapt	1263.501994	-8.207348643	1.037046861	-7.91415408	2.49e-15	4.56e-13	BEMP
Car2	550.125577	5.046355752	0.639782614	7.887610011	3.08e-15	5.56e-13	preMegE
Rpl15-ps3	173.7179685	10.90857222	1.387545435	7.861776592	3.79e-15	6.74e-13	preMegE
Rassf4	268.2047478	-5.480987547	0.70245772	-7.802587108	6.07e-15	1.06e-12	BEMP
Gm19220	555.8093155	-2.69747874	0.347573566	-7.76088576	8.43e-15	1.46e-12	BEMP
Lmo2	138.269461	3.813135058	0.493821628	7.721684999	1.15e-14	1.96e-12	preMegE
Akna	930.2368001	-3.69485418	0.478760195	-7.717546739	1.19e-14	2e-12	BEMP
Tarm1	175.1488611	-10.92540116	1.417064243	-7.709884156	1.26e-14	2.09e-12	BEMP
Ltbp1	332.5979089	3.836344633	0.498218774	7.700120574	1.36e-14	2.23e-12	preMegE
Gm43904	130.1359312	10.49183309	1.363777682	7.693213655	1.43e-14	2.32e-12	preMegE
Tnfrsf1b	120.8930944	-6.189600276	0.805131841	-7.687685373	1.5e-14	2.39e-12	BEMP
Mir6236	690.4455252	-3.316713758	0.434278173	-7.637302466	2.22e-14	3.5e-12	BEMP
Nrgn	94.93018258	5.983758136	0.784308253	7.629344856	2.36e-14	3.68e-12	preMegE
Git1	157.1673718	-3.651886539	0.479014932	-7.623742593	2.46e-14	3.79e-12	BEMP
Gpr34	119.7545959	-10.37692343	1.363016139	-7.613206575	2.67e-14	4.07e-12	BEMP
Ablim1	156.641303	-10.76430256	1.421286307	-7.573634187	3.63e-14	5.46e-12	BEMP
Lasp1	381.8834571	-2.902292834	0.384195134	-7.554215494	4.21e-14	6.26e-12	BEMP
Sun2	1434.425534	-3.094399673	0.411461929	-7.52050058	5.46e-14	8.01e-12	BEMP
Npat	155.8739052	-4.99996433	0.669560115	-7.467536105	8.17e-14	1.19e-11	BEMP
Zbed6	867.6060548	-3.412189459	0.462227102	-7.382062721	1.56e-13	2.24e-11	BEMP
Rel	308.5841548	-11.74251357	1.591801503	-7.376870511	1.62e-13	2.3e-11	BEMP
Emb	265.357199	-5.996000693	0.816062719	-7.347475326	2.02e-13	2.83e-11	BEMP
Timp3	338.3349401	9.437708578	1.287693606	7.329156977	2.32e-13	3.21e-11	preMegE
Dock8	390.0361627	-3.70554794	0.510462899	-7.259191502	3.89e-13	5.35e-11	BEMP
Ttyh2	72.14524684	-5.761161208	0.79385579	-7.25718862	3.95e-13	5.37e-11	BEMP
Pram1	92.46909166	-10.00395351	1.380495378	-7.246640349	4.27e-13	5.74e-11	BEMP
Gpr160	118.8506196	-10.36591018	1.436283147	-7.217177335	5.31e-13	7.06e-11	BEMP
Atp8b4	194.9912079	-8.21401469	1.13944989	-7.20875465	5.65e-13	7.43e-11	BEMP
Syncrip	328.2076719	-2.688866303	0.373103293	-7.206761118	5.73e-13	7.46e-11	BEMP
Lgals1	1201.282119	-2.850884238	0.39597549	-7.199648234	6.04e-13	7.78e-11	BEMP
Zfp451	186.8696489	3.008832105	0.420386353	7.157302049	8.23e-13	1.05e-10	preMegE
Gde1	306.265078	4.511211926	0.633446277	7.121696174	1.07e-12	1.35e-10	preMegE
Fnbp1	425.2161304	-4.694580137	0.659376352	-7.11972779	1.08e-12	1.35e-10	BEMP
Map4	344.5333926	-5.251782825	0.738972126	-7.106875405	1.19e-12	1.47e-10	BEMP
N4bp1	177.398196	-3.107552859	0.43783988	-7.097464174	1.27e-12	1.56e-10	BEMP
Fcer1a	175.7456037	-10.93031162	1.544152595	-7.078517792	1.46e-12	1.77e-10	BEMP
Arhgef11	127.6118502	-7.600509711	1.074377329	-7.074339252	1.5e-12	1.81e-10	BEMP
Golm1	108.7337572	-4.456201301	0.632252735	-7.048132898	1.81e-12	2.16e-10	BEMP
Muc13	2436.182334	2.749792858	0.391477239	7.02414492	2.15e-12	2.54e-10	preMegE
Notch1	810.2741112	-4.796721047	0.687233856	-6.97975079	2.96e-12	3.46e-10	BEMP
Gzmb	726.2103013	-4.620509362	0.662199408	-6.977519619	3e-12	3.48e-10	BEMP
Zfpm1	462.8668918	3.379767625	0.484730599	6.972466007	3.11e-12	3.51e-10	preMegE
Sptan1	232.7009858	-4.069382655	0.583554171	-6.973444547	3.09e-12	3.51e-10	BEMP
Exoc6b	94.61191386	-7.166514633	1.027790178	-6.972740923	3.11e-12	3.51e-10	BEMP
Atxn1	86.20464216	-4.998481149	0.718558173	-6.956265112	3.49e-12	3.9e-10	BEMP
Ppp1r21	100.1984665	-5.317469274	0.765272883	-6.948461643	3.69e-12	4.09e-10	BEMP
Car8	100.2756576	-7.674775109	1.10478461	-6.946851939	3.74e-12	4.1e-10	BEMP
Ppbp	126.6418832	8.584868439	1.239493567	6.926109716	4.33e-12	4.71e-10	preMegE
Cdc42ep5	71.97435223	9.637356353	1.392463891	6.921081697	4.48e-12	4.84e-10	preMegE
AA474408	5325.969899	-2.507334371	0.362599317	-6.914889952	4.68e-12	5e-10	BEMP
Plac8	428.5466682	-3.106920171	0.449369892	-6.913948227	4.71e-12	5e-10	BEMP
Gm11423	79.23837631	4.960653136	0.720641005	6.883667598	5.83e-12	6.14e-10	preMegE
Sptb	498.9192684	2.838871815	0.414006915	6.857063758	7.03e-12	7.34e-10	preMegE
Mpv17l	73.24586188	4.849527291	0.707811573	6.85143826	7.31e-12	7.57e-10	preMegE
Gm12895	3234.446928	-4.409829387	0.648125278	-6.803976848	1.02e-11	1.04e-09	BEMP
Pdcd11	155.4401255	-4.36890568	0.643952662	-6.78451373	1.16e-11	1.19e-09	BEMP
Prex1	206.2368483	-5.518195135	0.814307595	-6.776548775	1.23e-11	1.24e-09	BEMP
Gm14325	172.4221404	6.322213993	0.936836862	6.748468436	1.49e-11	1.5e-09	preMegE
Nlrp3	165.7666294	-7.39124261	1.099679084	-6.721272338	1.8e-11	1.79e-09	BEMP
Cnot8	404.1203073	-3.782945352	0.563150018	-6.717473549	1.85e-11	1.82e-09	BEMP
Thtpa	69.57566269	6.132155991	0.913671872	6.711551685	1.93e-11	1.89e-09	preMegE
Chek1	136.3330213	-4.004459571	0.599182798	-6.683201825	2.34e-11	2.27e-09	BEMP
Sh3pxd2b	83.75149047	-9.861027747	1.477886471	-6.672385155	2.52e-11	2.43e-09	BEMP
Prss57	145.4682323	-10.65745988	1.599670831	-6.662283064	2.7e-11	2.58e-09	BEMP
Traf3ip3	83.80176715	-6.6704064	1.002386839	-6.654523127	2.84e-11	2.7e-09	BEMP
Lcp1	2436.792149	-3.640504922	0.549587655	-6.624066045	3.49e-11	3.29e-09	BEMP
Ubr5	277.6316122	-4.176657816	0.630982996	-6.619287433	3.61e-11	3.36e-09	BEMP
Gm48063	135.0262496	-9.586581464	1.448410905	-6.618689095	3.62e-11	3.36e-09	BEMP
Fam162a	226.7748931	2.913096092	0.44021469	6.617444082	3.65e-11	3.37e-09	preMegE
Map4k4	92.56070761	-5.417534699	0.821513889	-6.59457469	4.26e-11	3.87e-09	BEMP
Map4k3	64.21825695	-6.014158058	0.911829959	-6.595701315	4.23e-11	3.87e-09	BEMP
Gm37254	72.60037164	-5.770676582	0.876166359	-6.586279559	4.51e-11	4.07e-09	BEMP
Vps13c	56.93798026	-6.105681825	0.927798438	-6.580827874	4.68e-11	4.19e-09	BEMP
Ckap4	133.7383746	-7.669283486	1.167540878	-6.568749439	5.07e-11	4.51e-09	BEMP
5830432E09Rik	109.2644995	-8.385750592	1.283274525	-6.534650557	6.38e-11	5.63e-09	BEMP
Chil3	132.2200639	-10.5198079	1.611220939	-6.529090861	6.62e-11	5.8e-09	BEMP
Apcdd1	96.98133987	7.203950636	1.103834507	6.526295918	6.74e-11	5.87e-09	preMegE
Spin1	292.8000195	-4.906649992	0.754407512	-6.503978172	7.82e-11	6.77e-09	BEMP
Ankrd13b	151.7765669	-7.041360309	1.084438692	-6.493092105	8.41e-11	7.22e-09	BEMP
Mdm1	758.2326252	4.297036229	0.662461658	6.486467826	8.79e-11	7.5e-09	preMegE
Prrc2c	2341.960553	-2.31512757	0.357370553	-6.478227005	9.28e-11	7.82e-09	BEMP
Kif24	156.8429832	-3.602385768	0.556091501	-6.478044997	9.29e-11	7.82e-09	BEMP
Prkag1	207.2621829	3.323053137	0.513549355	6.470757105	9.75e-11	8.15e-09	preMegE
Fndc3b	95.30950557	-8.187654785	1.265749277	-6.468622919	9.89e-11	8.22e-09	BEMP
Rere	118.0314991	-5.661217186	0.875564153	-6.465793703	1.01e-10	8.32e-09	BEMP
Jmjd6	203.8306572	4.015260546	0.621969469	6.455719687	1.08e-10	8.83e-09	preMegE
Sigirr	117.8673585	6.024317716	0.936234682	6.434623528	1.24e-10	1.01e-08	preMegE
Arrdc3	118.671714	5.222477576	0.814501795	6.411867487	1.44e-10	1.16e-08	preMegE
Col4a3bp	96.03612434	-8.198988305	1.279597615	-6.407473888	1.48e-10	1.19e-08	BEMP
Rnf128	1188.600834	-8.17384852	1.276827183	-6.401687422	1.54e-10	1.23e-08	BEMP
Rps6ka3	143.323633	-5.660178677	0.88668987	-6.383493111	1.73e-10	1.37e-08	BEMP
Gm49342	46.01436869	8.991965733	1.409739024	6.378461249	1.79e-10	1.41e-08	preMegE
Adam8	106.0556111	-7.017516031	1.101135614	-6.372980715	1.85e-10	1.45e-08	BEMP
Adcy3	138.8230587	-6.251241679	0.981551275	-6.368736752	1.91e-10	1.49e-08	BEMP
Gm43305	1352.024612	-2.654355463	0.41694358	-6.366222163	1.94e-10	1.5e-08	BEMP
Gm12840	433.0710601	5.733721087	0.9065133	6.325026987	2.53e-10	1.95e-08	preMegE
Tmem173	707.8809014	-4.257761384	0.673290145	-6.323813616	2.55e-10	1.95e-08	BEMP
Hif1a	3450.942857	-2.471687616	0.391193337	-6.318327494	2.64e-10	2.01e-08	BEMP
Fancb	128.9239523	5.488658589	0.869214379	6.314505051	2.71e-10	2.05e-08	preMegE
Gm26850	46.18297216	8.997237383	1.429052252	6.295947099	3.06e-10	2.3e-08	preMegE
Id2	109.0705808	-6.200834064	0.987244361	-6.280951618	3.37e-10	2.51e-08	BEMP
Zbtb41	185.0566639	-5.41119663	0.861946275	-6.277881567	3.43e-10	2.55e-08	BEMP
Pcyt1b	1062.196821	2.301324738	0.366739102	6.275100537	3.49e-10	2.58e-08	preMegE
Npas2	67.64537567	9.547880838	1.522260106	6.272174383	3.56e-10	2.61e-08	preMegE
C3ar1	96.32101666	-8.203542329	1.312645943	-6.249623038	4.11e-10	3e-08	BEMP
6430548M08Rik	57.77342537	9.320277745	1.500066743	6.213242038	5.19e-10	3.68e-08	preMegE
Ndrg1	263.02853	4.327340389	0.696222398	6.215457015	5.12e-10	3.68e-08	preMegE
Slc14a1	14858.29281	3.144750886	0.506185034	6.212650861	5.21e-10	3.68e-08	preMegE
Mon1b	84.02402222	-4.488738826	0.722440862	-6.213295871	5.19e-10	3.68e-08	BEMP
Rflnb	92.36579905	-8.142718799	1.310650007	-6.21273319	5.21e-10	3.68e-08	BEMP
B4galt6	56.93990738	-9.304354526	1.496760638	-6.216327639	5.09e-10	3.68e-08	BEMP
Rab3gap2	164.0926532	-3.042033756	0.49051731	-6.201684817	5.59e-10	3.92e-08	BEMP
Grk3	80.22717599	-3.845060556	0.620248112	-6.199229763	5.67e-10	3.96e-08	BEMP
Tk2	68.96800741	-4.053971043	0.654896463	-6.190247275	6.01e-10	4.17e-08	BEMP
Rnf169	200.3235238	-7.251817009	1.171869488	-6.188246288	6.08e-10	4.2e-08	BEMP
Abca13	53.65021541	-9.218572522	1.492924762	-6.174840659	6.62e-10	4.55e-08	BEMP
Vstm5	40.66420204	8.813609913	1.429539449	6.165349209	7.03e-10	4.8e-08	preMegE
Sidt2	2550.883345	-3.634760124	0.589959239	-6.161036026	7.23e-10	4.91e-08	BEMP
Tdrd3	84.94709579	-4.568616681	0.742039872	-6.156834496	7.42e-10	5.01e-08	BEMP
Enpp1	96.75831477	6.88744157	1.118871553	6.155703532	7.47e-10	5.02e-08	preMegE
Crtap	823.083687	-2.635255716	0.430831463	-6.116674254	9.55e-10	6.38e-08	BEMP
Gm26917	194233.09	-2.170339036	0.355067843	-6.11246295	9.81e-10	6.5e-08	BEMP
Lig3	1370.822546	-2.541769859	0.415853788	-6.112171957	9.83e-10	6.5e-08	BEMP
Pdzk1ip1	493.3663279	4.783055803	0.782988189	6.108720249	1e-09	6.61e-08	preMegE
Tmco4	78.80148938	-6.087147851	0.998171151	-6.098300721	1.07e-09	7.01e-08	BEMP
Mon2	83.72367916	-3.52350364	0.579098811	-6.084460152	1.17e-09	7.61e-08	BEMP
Tespa1	174.4394573	-8.051741164	1.32671529	-6.068929202	1.29e-09	8.34e-08	BEMP
Hivep3	74.24855893	-3.67482161	0.606441803	-6.059644294	1.36e-09	8.79e-08	BEMP
Clec12a	77.39212073	-4.664352399	0.770542039	-6.053339287	1.42e-09	9.09e-08	BEMP
Grip2	144.7551345	-2.689187729	0.445261274	-6.039572465	1.55e-09	9.86e-08	BEMP
E2f7	249.9206437	-3.542717268	0.58785405	-6.026525238	1.68e-09	1.06e-07	BEMP
Fkbp15	138.4984802	-5.526877098	0.919167839	-6.012913923	1.82e-09	1.15e-07	BEMP
Ddx52	260.4643654	4.133373234	0.687623587	6.011098676	1.84e-09	1.16e-07	preMegE
Pkhd1l1	131.7245903	10.50932265	1.750010187	6.005292273	1.91e-09	1.19e-07	preMegE
Fundc2	212.2981918	3.662322278	0.612406796	5.980211687	2.23e-09	1.38e-07	preMegE
Setd1b	255.8570784	-3.566095759	0.59634158	-5.979954913	2.23e-09	1.38e-07	BEMP
Morrbid	53.53096457	-3.945028684	0.659860545	-5.978579434	2.25e-09	1.39e-07	BEMP
Lcn2	82.25410884	-9.834879957	1.646470412	-5.973311081	2.32e-09	1.43e-07	BEMP
G2e3	115.1593465	5.180115629	0.870297503	5.95212052	2.65e-09	1.61e-07	preMegE
Cramp1l	463.734067	-2.844760064	0.478298152	-5.947671032	2.72e-09	1.65e-07	BEMP
Gm42141	49.16299547	-9.092592642	1.530068354	-5.942605517	2.81e-09	1.69e-07	BEMP
Lars2	534906.8532	-1.87788106	0.316097293	-5.94083246	2.84e-09	1.71e-07	BEMP
Ache	172.0774696	4.011295925	0.675405714	5.939090891	2.87e-09	1.72e-07	preMegE
Setd1a	237.3703571	-3.580058833	0.603208165	-5.935030463	2.94e-09	1.75e-07	BEMP
Gm15564	2288.839498	-2.394920787	0.405511398	-5.905927184	3.51e-09	2.08e-07	BEMP
Gm11505	41.42461139	-8.845281816	1.500699648	-5.894105344	3.77e-09	2.22e-07	BEMP
Rap1b	1601.50076	1.938308488	0.329659778	5.879723944	4.11e-09	2.41e-07	preMegE
Lrp8	312.8997644	-3.014475043	0.513329032	-5.872403183	4.3e-09	2.51e-07	BEMP
Stk10	127.3937497	-5.579809352	0.9514555	-5.864498501	4.5e-09	2.62e-07	BEMP
Zfp622	66.69333951	-3.203554649	0.546824485	-5.858469645	4.67e-09	2.71e-07	BEMP
Erg28	160.2061563	2.854789799	0.487657898	5.85408298	4.8e-09	2.77e-07	preMegE
Tmem176b	149.3633197	4.410466401	0.754196191	5.847903309	4.98e-09	2.84e-07	preMegE
Cebpa	55.07994765	-7.388271735	1.263193846	-5.84888199	4.95e-09	2.84e-07	BEMP
Bace1	51.86197592	-9.169699146	1.568882238	-5.844733864	5.07e-09	2.89e-07	BEMP
Rmi1	121.4524624	4.209064803	0.720734859	5.839962853	5.22e-09	2.96e-07	preMegE
Atp10a	80.57401713	-9.805234394	1.681423457	-5.831508031	5.49e-09	3.1e-07	BEMP
Cyhr1	290.6301712	-4.356218795	0.747272346	-5.829492846	5.56e-09	3.12e-07	BEMP
Tspan2	48.20731132	-9.064319786	1.555187742	-5.828440863	5.59e-09	3.13e-07	BEMP
Zmiz1	489.5673349	-2.890064406	0.496439013	-5.821590027	5.83e-09	3.24e-07	BEMP
Cacng8	33.07573618	-8.520673404	1.465061411	-5.815915523	6.03e-09	3.34e-07	BEMP
Clec4d	176.9861162	4.140765228	0.712329869	5.812988351	6.14e-09	3.38e-07	preMegE
Gm48492	44.51083626	8.94404944	1.539361631	5.810232802	6.24e-09	3.43e-07	preMegE
Usp3	89.19005326	3.781218186	0.650942874	5.808832601	6.29e-09	3.44e-07	preMegE
Ptprg	58.84373227	-8.385883002	1.443870968	-5.807917183	6.33e-09	3.44e-07	BEMP
Zfp773	168.670444	4.923140466	0.847840514	5.806682256	6.37e-09	3.45e-07	preMegE
Ptprs	150.2996361	-3.172251616	0.546567999	-5.803946849	6.48e-09	3.5e-07	BEMP
Treml1	61.5947899	7.548001614	1.303320831	5.791361139	6.98e-09	3.74e-07	preMegE
Ltf	74.98819086	-9.701554297	1.675201617	-5.791275628	6.99e-09	3.74e-07	BEMP
Lamc1	74.37042996	-6.81525936	1.178516714	-5.782912774	7.34e-09	3.91e-07	BEMP
Gm15915	226.4987326	6.02909644	1.043083778	5.780069223	7.47e-09	3.96e-07	preMegE
Serpine2	1748.329689	6.253388324	1.085613494	5.76023452	8.4e-09	4.42e-07	preMegE
Pkn3	144.7661634	5.955156457	1.033763097	5.760658776	8.38e-09	4.42e-07	preMegE
Robo3	104.795944	7.724690843	1.343647032	5.749047674	8.97e-09	4.7e-07	preMegE
Akr1c12	33.27325819	-8.529403853	1.483928253	-5.747854612	9.04e-09	4.72e-07	BEMP
Ptgir	104.50317	-10.18038121	1.772277842	-5.744235454	9.23e-09	4.8e-07	BEMP
Cnep1r1	110.6325513	5.357292431	0.933002021	5.741994455	9.36e-09	4.84e-07	preMegE
Pdpk1	440.9086487	-3.795808031	0.661279426	-5.740096973	9.46e-09	4.88e-07	BEMP
Supt20	112.2465094	-3.262697346	0.56947556	-5.72930179	1.01e-08	5.18e-07	BEMP
Diaph2	46.72898177	-9.019185206	1.577114531	-5.718788984	1.07e-08	5.49e-07	BEMP
Oip5	158.6879324	3.112553665	0.544979265	5.711324932	1.12e-08	5.71e-07	preMegE
Rhoh	118.730968	-3.184016919	0.557585572	-5.710364615	1.13e-08	5.72e-07	BEMP
Gm44851	112.1754941	-7.411870304	1.298779978	-5.7067944	1.15e-08	5.82e-07	BEMP
Parm1	2259.634876	2.546034996	0.446737013	5.699180778	1.2e-08	6.06e-07	preMegE
Gm16200	30.65313271	-8.410891003	1.477233642	-5.693676858	1.24e-08	6.23e-07	BEMP
Pink1	3132.23635	2.107478096	0.370295192	5.691346106	1.26e-08	6.27e-07	preMegE
Mrps27	169.0245844	-2.472946016	0.434521356	-5.691195565	1.26e-08	6.27e-07	BEMP
Fut7	91.12758897	-5.927157183	1.042851129	-5.683608158	1.32e-08	6.51e-07	BEMP
Cd200r4	77.5521402	-7.883545381	1.386903149	-5.684279677	1.31e-08	6.51e-07	BEMP
Sfrp4	48.8493619	9.07824764	1.598172943	5.680391274	1.34e-08	6.6e-07	preMegE
Alms1	199.9106052	-4.707432222	0.829050855	-5.678098264	1.36e-08	6.67e-07	BEMP
Khsrp	120.723503	-3.427070755	0.60576087	-5.657464728	1.54e-08	7.49e-07	BEMP
Thbs1	183.0281246	-4.170962819	0.738686655	-5.646457521	1.64e-08	7.96e-07	BEMP
Pfn2	60.95828062	-5.040830785	0.893913397	-5.639059449	1.71e-08	8.27e-07	BEMP
Slc4a7	129.8788844	-4.163301424	0.738440998	-5.637960835	1.72e-08	8.29e-07	BEMP
Zfp280c	254.3935992	4.426048369	0.785252831	5.636462799	1.74e-08	8.3e-07	preMegE
Sgpl1	92.85255553	-4.332480162	0.76858933	-5.63692468	1.73e-08	8.3e-07	BEMP
Plcb2	426.0813924	-3.195982854	0.567647419	-5.630225293	1.8e-08	8.57e-07	BEMP
Prkd2	85.03641763	-3.75135008	0.666346046	-5.629732635	1.8e-08	8.57e-07	BEMP
Gm38312	137.9485949	-2.56786261	0.456505563	-5.625041223	1.85e-08	8.77e-07	BEMP
Akr1c18	43.93142192	-8.929980285	1.587901305	-5.623762798	1.87e-08	8.8e-07	BEMP
Abr	65.4682252	-5.291976475	0.943788636	-5.607162744	2.06e-08	9.66e-07	BEMP
Mmrn1	64.20311024	6.61378748	1.180129124	5.604291385	2.09e-08	9.78e-07	preMegE
Lgi1	51.49141966	5.257718596	0.938706497	5.60102504	2.13e-08	9.93e-07	preMegE
Camp	46.8904945	-8.057514601	1.439855214	-5.59605891	2.19e-08	1.02e-06	BEMP
Rnf167	922.5642527	3.402859403	0.608431361	5.592840242	2.23e-08	1.03e-06	preMegE
Dock10	278.4716303	-3.804990268	0.680281115	-5.593261645	2.23e-08	1.03e-06	BEMP
Mef2c	149.772438	3.352846456	0.599714409	5.590738538	2.26e-08	1.04e-06	preMegE
Myo1f	88.33653942	-9.9379347	1.77910896	-5.585905597	2.32e-08	1.06e-06	BEMP
Itpa	304.4085935	2.827610232	0.506746062	5.57993528	2.41e-08	1.1e-06	preMegE
Lpxn	43.11857488	-7.033043201	1.261129784	-5.576779877	2.45e-08	1.11e-06	BEMP
Gpt2	123.8099655	5.832582485	1.046996082	5.570777754	2.54e-08	1.15e-06	preMegE
mt-Atp8	498.0122864	2.27755832	0.408867286	5.570409766	2.54e-08	1.15e-06	preMegE
Gm11373	385.3438164	-2.065900739	0.370952849	-5.569173402	2.56e-08	1.15e-06	BEMP
Gm7694	113.4730705	3.875534286	0.696146763	5.56712247	2.59e-08	1.16e-06	preMegE
Zrsr1	293.5595049	-2.563759509	0.461731738	-5.552487078	2.82e-08	1.26e-06	BEMP
C77080	159.4471409	-5.575263638	1.006493211	-5.539295823	3.04e-08	1.35e-06	BEMP
Tnrc18	75.88817797	-7.851956399	1.418172005	-5.536674234	3.08e-08	1.37e-06	BEMP
Ddx46	381.7835435	-2.708707539	0.489744482	-5.53085872	3.19e-08	1.41e-06	BEMP
Gm49359	102.1023651	4.403245699	0.796678548	5.527004223	3.26e-08	1.43e-06	preMegE
Gdf3	54.7516249	6.79160706	1.229821962	5.522431107	3.34e-08	1.47e-06	preMegE
Rnf217	48.99250373	-6.632387999	1.201592137	-5.519666609	3.4e-08	1.48e-06	BEMP
Usp49	126.9611811	-6.784294547	1.229034128	-5.520021287	3.39e-08	1.48e-06	BEMP
Hist1h2bg	158.4622847	3.282463605	0.596292717	5.504785675	3.7e-08	1.6e-06	preMegE
Mdn1	276.300149	-3.576350098	0.651111552	-5.492684148	3.96e-08	1.71e-06	BEMP
Ech1	441.7250722	2.725016385	0.496711265	5.486117541	4.11e-08	1.76e-06	preMegE
Cma1	32.97319328	-8.515993996	1.552021464	-5.48703365	4.09e-08	1.76e-06	BEMP
Prdx2	472.4563788	2.201952364	0.401642018	5.482375514	4.2e-08	1.8e-06	preMegE
Rbm38	3179.414361	1.799654055	0.32906973	5.468914008	4.53e-08	1.93e-06	preMegE
Sla	3217.96813	3.285484522	0.602304914	5.45485259	4.9e-08	2.08e-06	preMegE
Adamtsl5	51.67290705	7.283684891	1.335906197	5.452242761	4.97e-08	2.11e-06	preMegE
Atp6v0a2	185.8044626	-3.887948213	0.713994671	-5.445346259	5.17e-08	2.18e-06	BEMP
Rab11b-ps2	66.2206931	9.517106524	1.749548176	5.439751048	5.34e-08	2.25e-06	preMegE
Gm4631	178.568813	3.621563282	0.666228598	5.435916876	5.45e-08	2.27e-06	preMegE
Mcfd2	136.3368788	3.46061948	0.636566103	5.436386673	5.44e-08	2.27e-06	preMegE
Gm15666	163.2182113	-10.82363043	1.990719828	-5.437043563	5.42e-08	2.27e-06	BEMP
Eif2d	142.5583925	3.210314724	0.591013486	5.431880661	5.58e-08	2.32e-06	preMegE
Nfxl1	92.04555457	-4.551846952	0.838594041	-5.427950507	5.7e-08	2.36e-06	BEMP
Gm42664	37.30773417	-8.69429058	1.606750298	-5.411102517	6.26e-08	2.58e-06	BEMP
Ormdl1	111.1330571	4.114070783	0.760696989	5.408291136	6.36e-08	2.62e-06	preMegE
Gm14117	35.61610248	8.622374895	1.59513414	5.40542308	6.47e-08	2.65e-06	preMegE
Fes	163.7404665	-3.945806927	0.730084856	-5.404586736	6.5e-08	2.65e-06	BEMP
Gtf2b	155.9267771	3.26825708	0.604807784	5.40379467	6.52e-08	2.66e-06	preMegE
Gp5	421.5035194	4.164516771	0.773692441	5.382651493	7.34e-08	2.98e-06	preMegE
Adora3	76.89480559	-6.53787651	1.215110057	-5.380480946	7.43e-08	3.01e-06	BEMP
Cldn13	60.81794561	9.394317441	1.748611226	5.372444887	7.77e-08	3.12e-06	preMegE
Rhbdf2	153.3172853	-7.059494773	1.313838946	-5.373181237	7.74e-08	3.12e-06	BEMP
Dip2b	117.6761011	-5.764394268	1.073390938	-5.370265451	7.86e-08	3.15e-06	BEMP
Naa40	680.7913613	-2.291495429	0.42794524	-5.354646378	8.57e-08	3.43e-06	BEMP
4931422A03Rik	31.7955872	8.458722367	1.581704522	5.347852426	8.9e-08	3.55e-06	preMegE
Pros1	38.31464584	8.727700386	1.637049736	5.33135933	9.75e-08	3.86e-06	preMegE
Pklr	123.8274592	5.212992229	0.977751536	5.331612414	9.73e-08	3.86e-06	preMegE
Zswim8	428.0163041	-3.865556891	0.725138574	-5.330783702	9.78e-08	3.86e-06	BEMP
Inpp5f	118.7252402	6.683232165	1.254144146	5.328918677	9.88e-08	3.89e-06	preMegE
Cd55	294.970369	-3.571571481	0.67082284	-5.324164995	1.01e-07	3.98e-06	BEMP
Lpcat2	44.58681785	-8.951489544	1.683014983	-5.318722434	1.04e-07	4.09e-06	BEMP
Gm28321	28.66413688	8.309184346	1.565317862	5.308304816	1.11e-07	4.31e-06	preMegE
Dctn4	1057.52864	2.279892814	0.430041008	5.301570718	1.15e-07	4.46e-06	preMegE
Gm37233	35.36670646	-6.157140628	1.162322917	-5.297271985	1.18e-07	4.55e-06	BEMP
Srcap	1145.825754	-1.936824815	0.365788403	-5.294932265	1.19e-07	4.6e-06	BEMP
Hps1	141.3507278	3.800354251	0.718003133	5.292949399	1.2e-07	4.63e-06	preMegE
Fbxo30	119.521611	-5.397082548	1.020073234	-5.290877527	1.22e-07	4.67e-06	BEMP
Rhag	32.88362656	8.507179918	1.611006547	5.280661296	1.29e-07	4.93e-06	preMegE
Fam53b	101.108507	-5.548357975	1.051028321	-5.278980465	1.3e-07	4.94e-06	BEMP
Ntng2	166.1186502	-6.393833407	1.211193931	-5.278950994	1.3e-07	4.94e-06	BEMP
Tlr12	24.51007267	8.083198449	1.533737999	5.270260275	1.36e-07	5.17e-06	preMegE
Tmbim1	552.9111901	2.590986236	0.492304646	5.262973354	1.42e-07	5.36e-06	preMegE
Tnfrsf22	281.8353254	-3.317661603	0.631358314	-5.2547999	1.48e-07	5.57e-06	BEMP
Osm	76.16522697	-4.207992735	0.800758248	-5.255010166	1.48e-07	5.57e-06	BEMP
Lrrc4	36.64561794	-7.700471824	1.466421994	-5.251197714	1.51e-07	5.66e-06	BEMP
Parpbp	149.8970804	2.978951634	0.567529856	5.248977834	1.53e-07	5.71e-06	preMegE
Myh10	60.14124027	9.378179519	1.788047607	5.244927194	1.56e-07	5.82e-06	preMegE
Inpp4b	79.5683439	-5.307668673	1.012155675	-5.243925224	1.57e-07	5.84e-06	BEMP
Arhgef17	101.6219239	6.45541906	1.231663702	5.241218891	1.6e-07	5.91e-06	preMegE
Wdr24	6013.266135	2.09621236	0.400013637	5.240352246	1.6e-07	5.92e-06	preMegE
Cd180	160.9171022	7.631169453	1.457501689	5.235787727	1.64e-07	6.05e-06	preMegE
Txlna	970.124629	-3.014807877	0.576153894	-5.232643413	1.67e-07	6.13e-06	BEMP
Gm43651	31.32408364	-8.442130503	1.614215364	-5.22986628	1.7e-07	6.21e-06	BEMP
Npc1	125.387777	-5.298064947	1.014831238	-5.220636447	1.78e-07	6.51e-06	BEMP
Tsc22d1	129.2718074	5.799684838	1.111267012	5.218984075	1.8e-07	6.55e-06	preMegE
Ccdc97	138.1215926	-4.337326729	0.833614099	-5.20303907	1.96e-07	7.11e-06	BEMP
Gm48796	53.81010225	-9.22274508	1.774818225	-5.19644488	2.03e-07	7.35e-06	BEMP
Gm32036	62.60492189	-9.441131755	1.819179377	-5.189775058	2.11e-07	7.6e-06	BEMP
Bloc1s6	132.1303645	3.506764291	0.677186045	5.178435554	2.24e-07	8.04e-06	preMegE
Aff1	292.3893802	-3.923237948	0.757648176	-5.178179096	2.24e-07	8.04e-06	BEMP
Pgd	1016.802653	-2.822223579	0.545573938	-5.172944277	2.3e-07	8.24e-06	BEMP
Klf1	52.76911831	4.959309708	0.958940066	5.17165763	2.32e-07	8.25e-06	preMegE
Gm13008	41.21175235	-8.838089629	1.708946012	-5.171661109	2.32e-07	8.25e-06	BEMP
Anxa9	291.5260824	3.352131412	0.64860405	5.168224605	2.36e-07	8.38e-06	preMegE
Gp9	887.6023723	5.526797731	1.070286738	5.163847718	2.42e-07	8.56e-06	preMegE
Fcnb	30.88477965	-8.421970871	1.631284848	-5.162783731	2.43e-07	8.58e-06	BEMP
Lpar2	58.46053314	-5.121507615	0.993781991	-5.153552452	2.56e-07	8.99e-06	BEMP
Gm47585	141.0787441	-6.564082772	1.275126137	-5.147790936	2.64e-07	9.25e-06	BEMP
Zfp770	40.44598141	-8.811014537	1.711817105	-5.14717052	2.64e-07	9.25e-06	BEMP
Gm5733	38.30623399	-6.865893611	1.334568201	-5.14465548	2.68e-07	9.35e-06	BEMP
Tyrobp	92.59954034	-6.319561899	1.228664989	-5.14343776	2.7e-07	9.38e-06	BEMP
Gm4353	22.71032411	7.973174763	1.550509845	5.142292251	2.71e-07	9.42e-06	preMegE
Trpv2	83.41750674	-3.236158992	0.629416259	-5.141524302	2.73e-07	9.43e-06	BEMP
Gm43361	76.45833826	-8.764539288	1.705130308	-5.140099409	2.75e-07	9.47e-06	BEMP
Rcc2	3303.064456	-1.772822986	0.344968097	-5.139092576	2.76e-07	9.5e-06	BEMP
Ptpn14	37.16589915	6.804952612	1.32498476	5.135872363	2.81e-07	9.64e-06	preMegE
Tram2	62.9516059	-3.979918207	0.775462642	-5.132314561	2.86e-07	9.79e-06	BEMP
Bcl9	110.7565472	-3.617861068	0.70531254	-5.129443843	2.91e-07	9.92e-06	BEMP
Hif1an	120.4906698	-3.581165563	0.699457682	-5.11991741	3.06e-07	1.04e-05	BEMP
Ccr1	36.52595451	-7.695658147	1.505087335	-5.113097404	3.17e-07	1.08e-05	BEMP
Gm43696	60.70048452	-9.396464009	1.839259542	-5.108829828	3.24e-07	1.1e-05	BEMP
Exoc5	166.87607	-3.641371798	0.713436548	-5.103988303	3.33e-07	1.12e-05	BEMP
Thy1	46.08752902	-6.544031425	1.282043273	-5.104376397	3.32e-07	1.12e-05	BEMP
Nrg1	32.8955096	-8.513006496	1.668422675	-5.102427953	3.35e-07	1.13e-05	BEMP
Pfkp	147.0428187	-2.843116468	0.558320036	-5.092270178	3.54e-07	1.19e-05	BEMP
Gm47857	56.81210066	-7.433389904	1.459982155	-5.091425178	3.55e-07	1.19e-05	BEMP
Slc25a12	3070.284345	-2.482808846	0.489207344	-5.075166744	3.87e-07	1.29e-05	BEMP
Gm14304	38.58434585	8.737920491	1.722990231	5.071369723	3.95e-07	1.31e-05	preMegE
Rida	36.48595223	4.941282364	0.974671086	5.069692159	3.98e-07	1.31e-05	preMegE
Sox13	344.0940653	-2.674712157	0.52734697	-5.07201579	3.94e-07	1.31e-05	BEMP
Gm38357	76.54708665	-7.274974181	1.434997751	-5.069676364	3.98e-07	1.31e-05	BEMP
Rab11fip4	59.20980495	-7.491821366	1.477477311	-5.070684545	3.96e-07	1.31e-05	BEMP
Sh3bgrl	680.2174614	2.729471046	0.538606423	5.067654098	4.03e-07	1.32e-05	preMegE
Macrod1	44.53168188	6.079924861	1.200025959	5.06649445	4.05e-07	1.33e-05	preMegE
Mfap3l	157.0483591	6.72165119	1.328252	5.06052405	4.18e-07	1.36e-05	preMegE
Itgb7	76.82636717	-3.931397805	0.776988818	-5.059786854	4.2e-07	1.37e-05	BEMP
Nmt2	102.2663691	-2.654530924	0.525399945	-5.052400456	4.36e-07	1.41e-05	BEMP
Luzp1	102.4087341	-5.679170145	1.124155257	-5.051944659	4.37e-07	1.41e-05	BEMP
Gm45762	53.32820805	-7.340289619	1.452432051	-5.053792096	4.33e-07	1.41e-05	BEMP
Nos3	40.38323876	6.934987204	1.373570934	5.048874458	4.44e-07	1.43e-05	preMegE
Rfx1	141.4793524	-4.222543681	0.836575369	-5.047415737	4.48e-07	1.44e-05	BEMP
Tspan9	87.577908	7.043155635	1.396693592	5.042734983	4.59e-07	1.47e-05	preMegE
Tmem14c	411.2422822	2.333345962	0.462733277	5.042528984	4.59e-07	1.47e-05	preMegE
Egf	104.0128057	7.292649184	1.447775298	5.037141602	4.73e-07	1.5e-05	preMegE
Tmco1	158.3121609	2.30829708	0.458205898	5.03768522	4.71e-07	1.5e-05	preMegE
Fam129a	117.2617861	-4.630082243	0.919777881	-5.033913449	4.81e-07	1.52e-05	BEMP
Grn	477.2191602	-2.339675089	0.465131044	-5.030141758	4.9e-07	1.55e-05	BEMP
Gucy1b1	21.90523652	7.921081757	1.57554188	5.027528533	4.97e-07	1.57e-05	preMegE
Pycr1	39.71564884	7.812008571	1.554510336	5.025382199	5.02e-07	1.58e-05	preMegE
Kcnab2	955.9168989	-2.487623463	0.495417757	-5.021264229	5.13e-07	1.61e-05	BEMP
Etnk1	2020.823396	-1.840941131	0.36697498	-5.016530367	5.26e-07	1.65e-05	BEMP
F11r	756.3663325	4.37844825	0.873205239	5.014225812	5.32e-07	1.66e-05	preMegE
Anpep	32.65973223	-8.502155842	1.695622998	-5.014178183	5.33e-07	1.66e-05	BEMP
Hvcn1	30.98004644	-7.456535088	1.48740328	-5.01312266	5.36e-07	1.67e-05	BEMP
Zfp689	38.43426391	4.215643082	0.843298156	4.998994781	5.76e-07	1.79e-05	preMegE
Aqp1	35.22910036	6.726510699	1.346208107	4.996635115	5.83e-07	1.81e-05	preMegE
Gm49759	59.47608575	-8.401250207	1.681981775	-4.994852104	5.89e-07	1.82e-05	BEMP
1700012D14Rik	105.6632267	4.956275505	0.992720939	4.992617067	5.96e-07	1.83e-05	preMegE
Vcan	42.19209295	-7.000095677	1.403468426	-4.98771155	6.11e-07	1.88e-05	BEMP
Eif2ak1	369.0007741	-2.381593873	0.478036218	-4.982036471	6.29e-07	1.93e-05	BEMP
Gm5141	143.331873	5.758108234	1.156498684	4.978914645	6.39e-07	1.95e-05	preMegE
Nup98	213.5249136	-2.19269654	0.440316908	-4.979814541	6.36e-07	1.95e-05	BEMP
Agtpbp1	246.1348885	-3.852815401	0.775112092	-4.97065578	6.67e-07	2.03e-05	BEMP
Evi2a	98.68742373	-4.264353565	0.857990385	-4.970164749	6.69e-07	2.03e-05	BEMP
Hcfc1	645.8409352	-2.185523272	0.440013275	-4.966948489	6.8e-07	2.06e-05	BEMP
Nufip1	107.505008	3.253932233	0.656270184	4.958220431	7.11e-07	2.14e-05	preMegE
Sgms2	78.24149752	-6.562599079	1.323717264	-4.957704532	7.13e-07	2.14e-05	BEMP
Peli2	37.77256187	-8.712047744	1.756649055	-4.959469689	7.07e-07	2.14e-05	BEMP
Prg3	20.79898261	-7.851402308	1.585403369	-4.952305806	7.33e-07	2.2e-05	BEMP
Ncaph	124.7591251	-2.603223966	0.526077596	-4.948365006	7.48e-07	2.24e-05	BEMP
Nfkb1	239.5446836	-2.661350605	0.53818796	-4.9450207	7.61e-07	2.27e-05	BEMP
Far2	78.28880431	-6.898471584	1.397037825	-4.937927563	7.9e-07	2.35e-05	BEMP
Man2a1	371.7699819	-3.275469495	0.663575271	-4.936093372	7.97e-07	2.37e-05	BEMP
Maob	39.47077698	-8.775672087	1.778211946	-4.935110298	8.01e-07	2.37e-05	BEMP
Actn1	31.03312935	-3.892892117	0.790309554	-4.925781422	8.4e-07	2.48e-05	BEMP
Foxj2	100.7876327	-3.640407328	0.740249726	-4.917809757	8.75e-07	2.58e-05	BEMP
Supt6	362.0225435	-3.026571054	0.616080764	-4.912620601	8.99e-07	2.65e-05	BEMP
Entpd1	87.38526897	-9.922293406	2.020424218	-4.910995086	9.06e-07	2.66e-05	BEMP
Zfp97	38.92062051	8.750428573	1.785100421	4.901925107	9.49e-07	2.77e-05	preMegE
Il12a	38.66568696	8.740863034	1.783708101	4.900388706	9.56e-07	2.77e-05	preMegE
Cmtm3	44.88143419	3.028103257	0.617953616	4.900211244	9.57e-07	2.77e-05	preMegE
Rbm7	159.3085667	2.175827533	0.444057663	4.899876101	9.59e-07	2.77e-05	preMegE
Vat1	190.5866355	-4.862768209	0.991807288	-4.902936555	9.44e-07	2.77e-05	BEMP
Krba1	76.89775355	-5.138722476	1.048474797	-4.901140677	9.53e-07	2.77e-05	BEMP
St8sia4	101.1135552	-5.143351926	1.049647239	-4.900076649	9.58e-07	2.77e-05	BEMP
Lats2	49.96321248	-7.246795953	1.48017768	-4.895895979	9.79e-07	2.82e-05	BEMP
Vwa5a	185.4072791	4.085672264	0.835335815	4.891053622	1e-06	2.89e-05	preMegE
Usp35	29.56122381	-8.358650773	1.711956834	-4.882512575	1.05e-06	3.01e-05	BEMP
Zeb1	111.4008422	-5.132740883	1.051490271	-4.881396457	1.05e-06	3.02e-05	BEMP
Bnip3	543.133628	3.502634499	0.717856794	4.87929421	1.06e-06	3.04e-05	preMegE
Anxa3	44.89234531	-5.485954691	1.124460601	-4.878743359	1.07e-06	3.04e-05	BEMP
Rec8	170.2623595	8.006095835	1.641694682	4.876726423	1.08e-06	3.06e-05	preMegE
Tspo2	19.942627	7.785660832	1.596452432	4.87685112	1.08e-06	3.06e-05	preMegE
Mov10	105.4844598	6.73771087	1.381723454	4.876309259	1.08e-06	3.06e-05	preMegE
Gss	140.7771243	-3.120145012	0.64066016	-4.870202965	1.11e-06	3.15e-05	BEMP
Fgr	24.54132851	-8.090135546	1.662630778	-4.86586418	1.14e-06	3.21e-05	BEMP
Rap2c	319.5844562	-3.762318621	0.773371722	-4.86482569	1.15e-06	3.22e-05	BEMP
Uimc1	98.73094986	-3.854269608	0.792971513	-4.86053981	1.17e-06	3.26e-05	BEMP
Evi2	134.31088	-6.860871895	1.411346793	-4.861223285	1.17e-06	3.26e-05	BEMP
Cd300ld	22.19052235	-7.944711103	1.634168022	-4.861624384	1.16e-06	3.26e-05	BEMP
Ear6	39.98946421	-8.794334192	1.808853753	-4.861827098	1.16e-06	3.26e-05	BEMP
Clec1b	21.85347605	7.917758527	1.629896075	4.857830291	1.19e-06	3.29e-05	preMegE
Mpl	455.0338374	6.317147147	1.300331118	4.858106571	1.19e-06	3.29e-05	preMegE
Fut4	73.49882142	-9.672490905	1.991181488	-4.857664136	1.19e-06	3.29e-05	BEMP
Mfsd2b	722.8315956	4.376639642	0.901166452	4.856638451	1.19e-06	3.3e-05	preMegE
Socs1	52.825743	-6.746364526	1.391632062	-4.847807628	1.25e-06	3.44e-05	BEMP
Dapp1	414.4841452	1.989364082	0.410490271	4.846312376	1.26e-06	3.46e-05	preMegE
Rgs1	225.5324258	4.232993012	0.873804614	4.844324398	1.27e-06	3.47e-05	preMegE
Patz1	274.4215355	-2.93336684	0.605379419	-4.845501428	1.26e-06	3.47e-05	BEMP
Fam110a	62.72878488	-4.192286292	0.865318688	-4.844788803	1.27e-06	3.47e-05	BEMP
Rgl2	45.63053891	-6.1078631	1.261430971	-4.842011367	1.29e-06	3.5e-05	BEMP
Jazf1	39.01686468	-8.75879865	1.80886292	-4.84215722	1.28e-06	3.5e-05	BEMP
Plxnb2	72.90726726	-6.792895575	1.40402432	-4.838160904	1.31e-06	3.56e-05	BEMP
4933417C20Rik	53.54707456	9.210687525	1.905595956	4.833494476	1.34e-06	3.64e-05	preMegE
Gnptab	249.4642038	-3.460727933	0.716955677	-4.826976122	1.39e-06	3.74e-05	BEMP
Cemip2	173.8002279	-4.064595947	0.842061409	-4.826959059	1.39e-06	3.74e-05	BEMP
Fam129b	72.47276196	-3.334824738	0.691596554	-4.821922146	1.42e-06	3.83e-05	BEMP
Gm49189	19.29241817	-7.742998709	1.605908543	-4.821568913	1.42e-06	3.83e-05	BEMP
Alg8	524.3667054	2.52157443	0.523078807	4.820639638	1.43e-06	3.84e-05	preMegE
Arhgap5	39.60454402	-5.901226056	1.224970413	-4.817443746	1.45e-06	3.89e-05	BEMP
Fbxo6	125.7823827	4.267957025	0.886318177	4.815377973	1.47e-06	3.92e-05	preMegE
Mesd	923.036603	2.792546353	0.580590637	4.809837046	1.51e-06	4.02e-05	preMegE
Pgrmc1	283.1626615	2.046788573	0.425647104	4.808651467	1.52e-06	4.04e-05	preMegE
Gm24245	756.5988252	-2.141415452	0.445783238	-4.803714605	1.56e-06	4.13e-05	BEMP
Scamp5	89.64971552	9.954157968	2.072757231	4.802375221	1.57e-06	4.15e-05	preMegE
Grpel1	363.5445639	1.717080295	0.357621664	4.801387805	1.58e-06	4.16e-05	preMegE
Rara	433.4078306	-4.216948331	0.878320625	-4.801149159	1.58e-06	4.16e-05	BEMP
BC030867	90.98016428	2.897204601	0.604341602	4.793985038	1.64e-06	4.3e-05	preMegE
Sp100	887.7381196	1.954110029	0.407700259	4.793006597	1.64e-06	4.3e-05	preMegE
Ptpn23	153.5393058	-2.469754828	0.515205829	-4.793724546	1.64e-06	4.3e-05	BEMP
Tmem129	153.1166171	3.338678108	0.697199056	4.788701417	1.68e-06	4.39e-05	preMegE
Il18rap	107.797481	-6.763120468	1.41288241	-4.786753959	1.7e-06	4.42e-05	BEMP
Setd7	131.8810537	-3.953291323	0.826032925	-4.785876207	1.7e-06	4.43e-05	BEMP
Gm20658	60.98109652	-7.54323037	1.576602521	-4.784484527	1.71e-06	4.45e-05	BEMP
Ube2q1	100.582519	-2.351092408	0.49166504	-4.78189868	1.74e-06	4.5e-05	BEMP
Akr1c13	304.9982194	-3.450499537	0.721706803	-4.781026761	1.74e-06	4.5e-05	BEMP
Gpsm1	64.1905285	-4.226845077	0.884041546	-4.781274249	1.74e-06	4.5e-05	BEMP
Gm15387	2522.388618	-2.12394828	0.444302188	-4.780413728	1.75e-06	4.51e-05	BEMP
Gm48348	112.3010984	-3.007217238	0.629611626	-4.776305126	1.79e-06	4.59e-05	BEMP
Nwd1	159.1574806	5.815344378	1.218045778	4.774323332	1.8e-06	4.63e-05	preMegE
Fam91a1	149.4452141	-3.509007736	0.735126132	-4.773341041	1.81e-06	4.64e-05	BEMP
Prpf18	1049.838323	2.516997309	0.527552257	4.771086232	1.83e-06	4.68e-05	preMegE
Ifi27	37.11111256	5.205543792	1.091805996	4.767828542	1.86e-06	4.75e-05	preMegE
Kmt2d	2842.605633	-1.994704102	0.418546267	-4.765791168	1.88e-06	4.78e-05	BEMP
Sh2b3	109.7072264	-4.689363667	0.98397516	-4.765733786	1.88e-06	4.78e-05	BEMP
Btbd6	63.87777609	4.988083564	1.049315274	4.753655731	2e-06	5.07e-05	preMegE
Gm26981	61.71419286	-6.216211534	1.313263414	-4.733407988	2.21e-06	5.59e-05	BEMP
Rc3h2	298.2782709	-2.358492049	0.498835508	-4.727995521	2.27e-06	5.73e-05	BEMP
Gm45205	54.42692832	-8.272879077	1.750474648	-4.72607763	2.29e-06	5.77e-05	BEMP
Car12	113.9052048	-5.327813643	1.127721655	-4.724404839	2.31e-06	5.81e-05	BEMP
Pnpla8	83.56574423	5.385637353	1.142300172	4.714730404	2.42e-06	6.08e-05	preMegE
Edem3	76.5182711	-3.630407602	0.770173457	-4.713753205	2.43e-06	6.08e-05	BEMP
Insyn2b	30.05965849	-5.914181894	1.254544883	-4.714205105	2.43e-06	6.08e-05	BEMP
Phrf1	366.4882321	-4.195131562	0.890216881	-4.7124826	2.45e-06	6.11e-05	BEMP
Hif3a	60.53194235	9.387568486	1.992468656	4.711526306	2.46e-06	6.12e-05	preMegE
Wfdc21	16.85872149	-7.54841285	1.607593298	-4.695474198	2.66e-06	6.61e-05	BEMP
Ndufs7	411.5111879	2.559035699	0.545124577	4.694405288	2.67e-06	6.63e-05	preMegE
Scrn3	235.5688203	4.19808357	0.894540867	4.693003671	2.69e-06	6.67e-05	preMegE
Csf1r	28.38348324	-6.424006272	1.370028472	-4.688958226	2.75e-06	6.79e-05	BEMP
Ces2g	1932.140834	2.972670248	0.63464327	4.684001846	2.81e-06	6.94e-05	preMegE
Klf7	96.47590562	-2.779875668	0.593617461	-4.682941209	2.83e-06	6.96e-05	BEMP
Dlg4	64.97547906	-3.616606675	0.772469865	-4.681874129	2.84e-06	6.98e-05	BEMP
Dok3	29.87568214	-6.498550583	1.388413193	-4.680559515	2.86e-06	7.01e-05	BEMP
Csf1	29.9472746	-8.377127746	1.789886482	-4.680256445	2.87e-06	7.01e-05	BEMP
Arhgap17	88.41775895	-4.251271303	0.908671214	-4.678558358	2.89e-06	7.06e-05	BEMP
Cr1l	227.2085643	2.01298727	0.430508195	4.675839611	2.93e-06	7.14e-05	preMegE
Fam174b	194.5093268	4.805043335	1.029615331	4.666833514	3.06e-06	7.44e-05	preMegE
Prx	47.71850012	8.077788928	1.733407925	4.660062304	3.16e-06	7.68e-05	preMegE
Ccnb2	376.8981459	2.345707234	0.503598378	4.657892754	3.19e-06	7.74e-05	preMegE
Vps4b	248.2820446	2.848282746	0.612241451	4.652221348	3.28e-06	7.93e-05	preMegE
Mvb12b	283.0856305	2.140004912	0.459950786	4.652682368	3.28e-06	7.93e-05	preMegE
Rpap3	97.016311	5.877382813	1.264376537	4.648443434	3.34e-06	8.06e-05	preMegE
Xylt1	30.74518059	-6.539451429	1.408751587	-4.642018854	3.45e-06	8.3e-05	BEMP
Glul	234.4226716	2.585269953	0.557137142	4.640275721	3.48e-06	8.35e-05	preMegE
Cltb	84.38105919	-3.253481356	0.70186315	-4.63549248	3.56e-06	8.53e-05	BEMP
Dgki	42.53676514	-8.883404733	1.918940188	-4.629328621	3.67e-06	8.77e-05	BEMP
Yif1b	258.545686	2.233403357	0.482703749	4.62686143	3.71e-06	8.85e-05	preMegE
Susd6	134.7754241	-4.019282471	0.868619479	-4.627207391	3.71e-06	8.85e-05	BEMP
Ktn1	126.1976423	2.665180689	0.576274394	4.624846629	3.75e-06	8.92e-05	preMegE
Laptm4a	303.2182439	2.333433751	0.504707472	4.623339025	3.78e-06	8.96e-05	preMegE
Abhd2	206.1773615	-4.478326515	0.96873911	-4.622840627	3.79e-06	8.97e-05	BEMP
Tspan3	139.0975233	3.417983013	0.739830673	4.6199531	3.84e-06	9.08e-05	preMegE
Cd33	34.81024055	-7.626031341	1.651267354	-4.618289899	3.87e-06	9.13e-05	BEMP
Gm45191	26.23527209	-8.18650402	1.773575183	-4.615820124	3.92e-06	9.22e-05	BEMP
Inka1	141.8847045	3.461329409	0.75026203	4.613494046	3.96e-06	9.29e-05	preMegE
Lmtk2	75.37500118	-4.994826715	1.082571252	-4.613854936	3.95e-06	9.29e-05	BEMP
Ltb4r1	25.82776428	-8.163853651	1.769914548	-4.612569381	3.98e-06	9.32e-05	BEMP
Usp33	307.9988471	2.679520374	0.581142437	4.610780768	4.01e-06	9.38e-05	preMegE
Clk3	193.4150591	3.569683926	0.774489196	4.609081633	4.04e-06	9.44e-05	preMegE
Phf21a	62.02934945	-4.602401825	0.999047999	-4.606787489	4.09e-06	9.53e-05	BEMP
Gm21596	1200.372014	-2.312489848	0.502063765	-4.605968422	4.11e-06	9.55e-05	BEMP
Adcy6	108.3411861	3.853353089	0.836813255	4.604794517	4.13e-06	9.58e-05	preMegE
Shkbp1	84.93353324	-2.784704589	0.605441967	-4.599457486	4.24e-06	9.81e-05	BEMP
Slc25a1	16873.42418	1.629718243	0.354646587	4.595330397	4.32e-06	9.96e-05	preMegE
Senp1	122.2741056	-3.025023501	0.658250714	-4.595549135	4.32e-06	9.96e-05	BEMP
Fam160b2	111.2907332	-4.908684291	1.068175522	-4.595391103	4.32e-06	9.96e-05	BEMP
Hipk2	2136.825819	-1.762469534	0.383967076	-4.590157969	4.43e-06	0.000101878	BEMP
Gm11944	62.91464059	-4.725666943	1.029721933	-4.589265115	4.45e-06	0.000102128	BEMP
Nek7	143.9279194	-3.171211629	0.691216446	-4.587870629	4.48e-06	0.000102626	BEMP
BC064078	43.4557197	8.909429037	1.943126503	4.58509985	4.54e-06	0.00010362	preMegE
Gpx4	1278.726994	1.806714637	0.394013983	4.585407411	4.53e-06	0.00010362	preMegE
Arsb	535.5975525	-4.377410865	0.954785624	-4.584705463	4.55e-06	0.000103629	BEMP
Mrps25	430.2264581	-2.356059466	0.514437376	-4.579876146	4.65e-06	0.000105859	BEMP
Tnfsf9	73.63036457	6.805520227	1.487086247	4.576412592	4.73e-06	0.000107122	preMegE
Trap1	304.6283487	3.251734299	0.710564789	4.576267145	4.73e-06	0.000107122	preMegE
Ppp1r18	519.9191649	-2.254002658	0.492520407	-4.576465515	4.73e-06	0.000107122	BEMP
Zfp81	26.97122823	4.987739095	1.090996428	4.571728163	4.84e-06	0.000109274	preMegE
Itga2b	244.0925351	2.479327334	0.542983738	4.566117108	4.97e-06	0.000111838	preMegE
Lrrc49	58.81836523	-4.017448905	0.879771123	-4.566470527	4.96e-06	0.000111838	BEMP
Vav3	66.65451574	4.707643568	1.031943493	4.561919911	5.07e-06	0.000113895	preMegE
5830417I10Rik	176.3456034	-5.180428363	1.136201959	-4.559425657	5.13e-06	0.000115051	BEMP
Trp53inp2	39.03451078	-5.052112099	1.108397738	-4.558031765	5.16e-06	0.000115612	BEMP
Cmah	666.1975304	2.874894272	0.630879258	4.556964327	5.19e-06	0.000115851	preMegE
Lrrc47	67.45927446	-5.490155214	1.204812894	-4.556852969	5.19e-06	0.000115851	BEMP
Prickle3	40.09131856	-8.798346949	1.931038571	-4.556277166	5.21e-06	0.000115964	BEMP
Nxpe2	19.04626962	7.71946443	1.69527296	4.55352301	5.28e-06	0.000117287	preMegE
Ubr4	1681.028908	-1.572446176	0.345449653	-4.551882347	5.32e-06	0.000117998	BEMP
Zfp652	76.4662199	-4.486746773	0.985868512	-4.551060023	5.34e-06	0.000118252	BEMP
Ptbp2	53.19960365	-4.977154881	1.093759717	-4.550501179	5.35e-06	0.000118359	BEMP
Cmas	152.627904	3.230202118	0.710143506	4.548661065	5.4e-06	0.000118982	preMegE
Slc23a2	152.6760167	-4.516648573	0.992889211	-4.548995518	5.39e-06	0.000118982	BEMP
Gm47503	18.69825944	-7.69773683	1.692714618	-4.547569182	5.43e-06	0.000119392	BEMP
Tnfrsf23	37.37438522	-5.811146432	1.278096505	-4.546719603	5.45e-06	0.000119511	BEMP
Gm38062	27.85874808	-8.272786538	1.819543944	-4.546626404	5.45e-06	0.000119511	BEMP
Vwf	74.15151309	3.118594274	0.686301369	4.544059526	5.52e-06	0.000120767	preMegE
Slc39a14	37.83179854	-6.249141513	1.376382991	-4.540263542	5.62e-06	0.000122749	BEMP
Utp15	691.1335195	-2.089341254	0.460328507	-4.538804835	5.66e-06	0.000123388	BEMP
Slc7a4	117.6718729	3.651801887	0.805174531	4.535416543	5.75e-06	0.000125169	preMegE
Ric8b	117.7957607	-5.129343937	1.131169953	-4.534547547	5.77e-06	0.000125469	BEMP
Rbsn	40.66986254	-4.076203844	0.903317518	-4.512481783	6.41e-06	0.000139024	BEMP
Acadsb	102.685581	-2.302364124	0.51046555	-4.510322239	6.47e-06	0.000140206	BEMP
Gm37988	29.89783966	-8.375051716	1.857710782	-4.50826458	6.54e-06	0.00014133	BEMP
Dtd1	46.50210341	4.377263377	0.971173593	4.507189456	6.57e-06	0.000141805	preMegE
Edem1	2568.887408	-1.77955204	0.39490954	-4.506227023	6.6e-06	0.000142206	BEMP
Cd300lf	24.24223631	-6.199179181	1.376058136	-4.505027091	6.64e-06	0.000142768	BEMP
Ppp2r5e	81.03525713	-3.958055605	0.879811355	-4.498754857	6.84e-06	0.000146795	BEMP
Trim9	65.14345582	7.613124928	1.693921895	4.494377782	6.98e-06	0.000149593	preMegE
Fastk	284.4219705	2.670627695	0.594561702	4.491758698	7.06e-06	0.000151188	preMegE
C3	26.29642427	-6.311398298	1.405430517	-4.490722396	7.1e-06	0.000151669	BEMP
Rsad2	81.16189359	8.84602647	1.971286398	4.487438496	7.21e-06	0.000153601	preMegE
Tusc3	115.4657161	-2.537950897	0.565584646	-4.487305151	7.21e-06	0.000153601	BEMP
Kidins220	150.6703694	-3.746277585	0.835070308	-4.486182239	7.25e-06	0.000154152	BEMP
Ndufv2	492.1900005	1.746235585	0.389552651	4.48266898	7.37e-06	0.000156187	preMegE
Tnfrsf26	95.4146316	-7.607279811	1.696924823	-4.482979864	7.36e-06	0.000156187	BEMP
Yae1d1	113.0830846	3.691839293	0.824018305	4.480287961	7.45e-06	0.000157675	preMegE
Themis2	27.66000043	-6.384818217	1.425569112	-4.478785465	7.51e-06	0.000158523	BEMP
Gm27542	19.24900467	-7.739793916	1.729225976	-4.475871878	7.61e-06	0.000160433	BEMP
Cdk5rap2	67.18490204	-3.830241215	0.856133981	-4.473880608	7.68e-06	0.000161665	BEMP
Taok2	918.0822696	-2.227776825	0.501078859	-4.445960523	8.75e-06	0.000183852	BEMP
Cish	2123.545175	-2.036462832	0.458439093	-4.44216661	8.91e-06	0.000186814	BEMP
Kat2b	123.2039202	-5.200576877	1.171612975	-4.438818097	9.05e-06	0.000189429	BEMP
Xpc	56.5092767	-5.22357881	1.177036322	-4.437907914	9.08e-06	0.000189916	BEMP
Myo9a	56.72691357	-5.236293182	1.180619106	-4.435209593	9.2e-06	0.000191993	BEMP
Ccl3	64.26268489	-3.702516484	0.835287966	-4.4326228	9.31e-06	0.000193672	BEMP
Gpnmb	59.45758388	-4.756997735	1.073122587	-4.432855848	9.3e-06	0.000193672	BEMP
Hbb-bt	87.98629883	2.260966365	0.510264063	4.430973155	9.38e-06	0.000194838	preMegE
Parp8	122.1185006	6.951227326	1.570771117	4.425359782	9.63e-06	0.000199646	preMegE
Clcn5	19.54010336	-7.760998926	1.753914349	-4.42495891	9.65e-06	0.000199689	BEMP
Rab37	1317.288611	3.486010795	0.78810423	4.423286493	9.72e-06	0.000200913	preMegE
Cebpe	23.97899731	-6.183288926	1.398296144	-4.422016719	9.78e-06	0.000201767	BEMP
Helz2	47.79989889	-9.051756347	2.047404124	-4.421089243	9.82e-06	0.000202305	BEMP
Slc38a9	297.108499	2.911397804	0.659112076	4.417151361	1e-05	0.000205689	preMegE
Polq	269.9089947	-2.875269737	0.65125589	-4.414961588	1.01e-05	0.000207444	BEMP
Adam17	157.6175072	-3.59330462	0.813965086	-4.414568491	1.01e-05	0.000207484	BEMP
Abcb1b	29.4490644	-3.571580097	0.80944149	-4.412400577	1.02e-05	0.000209233	BEMP
Ppp1cc	300.6999588	-2.057592323	0.46642907	-4.411372394	1.03e-05	0.000209889	BEMP
Plekho1	175.4344348	3.060381303	0.693971078	4.409955111	1.03e-05	0.000210586	preMegE
Tmem131l	202.3361053	-3.996748355	0.906248152	-4.410214075	1.03e-05	0.000210586	BEMP
Thoc3	76.79515279	2.823213965	0.640302005	4.409191198	1.04e-05	0.00021099	preMegE
Ccm2	125.0199166	-2.908581241	0.660005767	-4.406902767	1.05e-05	0.000212406	BEMP
Rrp1b	100.0187026	-3.152553891	0.715300998	-4.407310905	1.05e-05	0.000212406	BEMP
Morc2a	224.0520118	-3.435439427	0.779594948	-4.406697907	1.05e-05	0.000212406	BEMP
Zc3h11a	138.4258142	-2.902466382	0.659331293	-4.402136551	1.07e-05	0.000215885	BEMP
Jade1	183.7840518	-3.045534749	0.691822196	-4.402192884	1.07e-05	0.000215885	BEMP
Lpp	51.86595815	-5.706079992	1.296206009	-4.402139746	1.07e-05	0.000215885	BEMP
Chmp6	144.9027071	-3.200671629	0.727800218	-4.397733812	1.09e-05	0.000219625	BEMP
Rbm4b	205.1839183	-4.28862268	0.975192841	-4.397717557	1.09e-05	0.000219625	BEMP
Taf1d	1056.325922	2.558318271	0.582082798	4.395110594	1.11e-05	0.000221403	preMegE
Fbxw8	192.7862705	-4.500989201	1.024131445	-4.394933116	1.11e-05	0.000221403	BEMP
Fcgr2b	233.5553385	-3.56155566	0.810628424	-4.393573619	1.12e-05	0.000222441	BEMP
Heatr1	122.469291	-3.351063989	0.763088164	-4.391450616	1.13e-05	0.000223972	BEMP
Hs6st2	28.63388863	-8.312350474	1.892871603	-4.391396891	1.13e-05	0.000223972	BEMP
Btf3l4	80.71080697	3.499241813	0.797477508	4.387887781	1.14e-05	0.000227258	preMegE
F8a	92.82117395	-3.970885755	0.905883954	-4.383437567	1.17e-05	0.000231588	BEMP
Ly6a2	55.79959542	-9.275026298	2.1165125	-4.382221366	1.17e-05	0.00023252	BEMP
Hadha	1401.834888	-1.760612263	0.402194908	-4.377510077	1.2e-05	0.00023723	BEMP
Synj1	192.8900025	-1.996989893	0.456497598	-4.374590145	1.22e-05	0.000240052	BEMP
Borcs8	694.5505639	2.395719713	0.548093046	4.371009135	1.24e-05	0.00024306	preMegE
Uba1	768.8178167	-2.103529363	0.481337702	-4.37017369	1.24e-05	0.00024306	BEMP
Ncf1	219.0815659	-3.234097518	0.740009642	-4.370345109	1.24e-05	0.00024306	BEMP
Larp4	224.2946868	-3.448305419	0.788981687	-4.370577257	1.24e-05	0.00024306	BEMP
Pde7a	93.60191773	-4.793710838	1.096862657	-4.370383846	1.24e-05	0.00024306	BEMP
Ntan1	110.8090535	2.021426143	0.462658814	4.369150832	1.25e-05	0.000243823	preMegE
Usp10	302.8644159	1.846709112	0.422770277	4.368114817	1.25e-05	0.000244604	preMegE
Gm42690	68.20426344	8.594542575	1.968106003	4.366910401	1.26e-05	0.000245576	preMegE
Mtm1	39.20866358	-4.857962223	1.112898418	-4.365144335	1.27e-05	0.000247187	BEMP
Cd248	21.12779363	7.868920648	1.803413794	4.363347267	1.28e-05	0.000248844	preMegE
Pgr	32.85478494	8.506003701	1.950270257	4.361448712	1.29e-05	0.000250628	preMegE
Ifih1	51.46405072	3.051132523	0.700176487	4.357662071	1.31e-05	0.000254611	preMegE
Pex11b	231.9503547	3.900845331	0.895393615	4.356570411	1.32e-05	0.000255347	preMegE
Rps6ka1	894.6020038	-3.609723759	0.828610093	-4.356359873	1.32e-05	0.000255347	BEMP
Mat2b	220.2953478	2.324803274	0.534043738	4.353207626	1.34e-05	0.000258652	preMegE
Hdac8	132.1016397	7.300417394	1.67778856	4.351214192	1.35e-05	0.000260618	preMegE
Ppp2r3a	562.0725073	2.527751103	0.581030167	4.350464482	1.36e-05	0.000261112	preMegE
Zkscan6	45.81882881	-7.119015257	1.639493215	-4.342204768	1.41e-05	0.000270715	BEMP
Gm37645	21.85582522	-7.922653007	1.825512252	-4.339961564	1.43e-05	0.000273078	BEMP
Atp6v1a	352.6668423	-2.760753702	0.63623948	-4.339173833	1.43e-05	0.000273644	BEMP
Zfp748	121.9468984	5.69709999	1.313087178	4.338706587	1.43e-05	0.000273811	preMegE
Skap2	123.6609501	3.362872923	0.77583637	4.334513115	1.46e-05	0.000278661	preMegE
Phka2	381.2328031	3.158289822	0.729306504	4.330538399	1.49e-05	0.000283007	preMegE
H3f3a	900.0565688	1.587790195	0.366657678	4.330443053	1.49e-05	0.000283007	preMegE
Coro7	996.3584468	-2.048657145	0.473506281	-4.326568045	1.51e-05	0.000286734	BEMP
Gm20939	107.3034142	-2.532735666	0.585373081	-4.326703344	1.51e-05	0.000286734	BEMP
Igsf6	29.67700978	-8.364290184	1.932951529	-4.327211552	1.51e-05	0.000286734	BEMP
Rap1gds1	242.7458527	-2.368735376	0.54822946	-4.320700632	1.56e-05	0.000294026	BEMP
4930402H24Rik	168.4444397	5.171851008	1.19755136	4.318688266	1.57e-05	0.000296275	preMegE
Ppcdc	119.4104027	2.2515859	0.521459935	4.31785023	1.58e-05	0.000296516	preMegE
Epha5	27.35262497	-5.775221136	1.337460992	-4.318048279	1.57e-05	0.000296516	BEMP
Pex10	76.37530616	6.268072199	1.451953104	4.316993559	1.58e-05	0.000297225	preMegE
Abcd2	32.51622351	-8.496128515	1.969297423	-4.314294234	1.6e-05	0.000300433	BEMP
Gm37940	21.04597142	-7.868525049	1.824264635	-4.313258557	1.61e-05	0.000301397	BEMP
Tspan14	98.35272427	2.578982933	0.598007901	4.312623512	1.61e-05	0.000301816	preMegE
Pitpnc1	1257.719005	2.356727073	0.546766989	4.310295103	1.63e-05	0.0003044	preMegE
Fh1	219.2022076	2.192058625	0.508588315	4.310084521	1.63e-05	0.0003044	preMegE
Gspt1	249.3611183	-2.12620587	0.493457427	-4.308792924	1.64e-05	0.000305732	BEMP
Dleu2	1868.379954	1.998008069	0.464390976	4.302426563	1.69e-05	0.000314189	preMegE
Polh	209.2631824	5.142095344	1.19588438	4.299826497	1.71e-05	0.000317431	preMegE
1110006O24Rik	100.1649632	5.051069066	1.175250683	4.297865247	1.72e-05	0.000319781	preMegE
Zfp91	338.6588187	-2.696118036	0.62753635	-4.296353569	1.74e-05	0.000321497	BEMP
Cab39l	1246.328958	2.359170854	0.5492105	4.295567647	1.74e-05	0.000322165	preMegE
Ercc6l	171.9744001	-3.418906434	0.796234511	-4.29384357	1.76e-05	0.000324204	BEMP
Tbc1d22b	44.0379129	-5.454477754	1.273736006	-4.282267071	1.85e-05	0.000341046	BEMP
H2-Ab1	141.8103914	2.545583046	0.594760716	4.280012078	1.87e-05	0.000344018	preMegE
Naglu	72.85887094	-5.77656647	1.351406652	-4.274484266	1.92e-05	0.000352151	BEMP
2700099C18Rik	56.71501493	2.532565916	0.592663227	4.273195638	1.93e-05	0.000353678	preMegE
Lgals3bp	1038.280736	1.668100051	0.390534441	4.271326354	1.94e-05	0.000356139	preMegE
Rcsd1	60.79221161	-2.722624724	0.637902677	-4.268087942	1.97e-05	0.000360823	BEMP
Tcf4	98.86662557	3.087256649	0.723728729	4.265764956	1.99e-05	0.000363799	preMegE
Rgs10	52.07490264	2.32382345	0.544781173	4.265608951	1.99e-05	0.000363799	preMegE
Mpv17	172.8111089	2.573882447	0.603715487	4.26340305	2.01e-05	0.000366352	preMegE
Tmem63a	95.53722329	-2.745435534	0.643942692	-4.263478052	2.01e-05	0.000366352	BEMP
Tgfbi	24.77410241	-6.231589444	1.462511067	-4.260883617	2.04e-05	0.000369974	BEMP
Hebp1	50.12074394	6.665059772	1.56465804	4.259754912	2.05e-05	0.000369982	preMegE
A130012E19Rik	53.38225536	5.51179131	1.293970504	4.259595788	2.05e-05	0.000369982	preMegE
Txn2	582.0321712	-1.780171841	0.417878734	-4.260020181	2.04e-05	0.000369982	BEMP
Ebi3	42.01697197	-3.349663681	0.786361406	-4.2597	2.05e-05	0.000369982	BEMP
Lrmp	137.9129435	4.000917785	0.940363616	4.254649709	2.09e-05	0.000377715	preMegE
Foxk2	117.1021844	-3.283133547	0.771857376	-4.253549487	2.1e-05	0.000379035	BEMP
Rrm1	1028.400215	2.10660043	0.495559507	4.250953521	2.13e-05	0.000382365	preMegE
Ythdf2	187.5702343	-2.430295582	0.57168035	-4.251144163	2.13e-05	0.000382365	BEMP
Matk	57.74842236	4.291603795	1.010019821	4.249029283	2.15e-05	0.000385116	preMegE
Mast3	743.3987792	-2.862785913	0.673895733	-4.248114025	2.16e-05	0.000386144	BEMP
Tyw3	85.06404834	4.186212355	0.985893502	4.246110096	2.18e-05	0.00038906	preMegE
Unkl	128.6684641	-6.008370099	1.415953293	-4.243339191	2.2e-05	0.00039334	BEMP
Gng12	315.2970989	-2.733561011	0.644408293	-4.241970568	2.22e-05	0.000395188	BEMP
Cd63	1079.151063	-1.490554453	0.351539949	-4.240071312	2.23e-05	0.000397985	BEMP
Zfp426	54.33145084	3.904265919	0.920886207	4.239683348	2.24e-05	0.000398112	preMegE
Cdk6	2894.982564	-1.584769329	0.373933451	-4.238105267	2.25e-05	0.000399793	BEMP
Spen	338.9296201	-2.137898683	0.504424146	-4.238295692	2.25e-05	0.000399793	BEMP
Copa	895.0291255	-2.80955453	0.663025285	-4.237477202	2.26e-05	0.000400351	BEMP
Brd7	115.117287	-1.887875124	0.445938247	-4.233490037	2.3e-05	0.000406948	BEMP
Slc35d3	756.0142038	2.48338518	0.587055161	4.230241625	2.33e-05	0.000412292	preMegE
Cacnb1	33.1393438	8.518343628	2.015666302	4.226068382	2.38e-05	0.000419422	preMegE
Tbxa2r	14.22424939	7.298145498	1.728047022	4.223348906	2.41e-05	0.000422932	preMegE
Bach1	39.53493804	-3.24940364	0.769314482	-4.223765073	2.4e-05	0.000422932	BEMP
Il6	14.66226398	-7.346754513	1.739597497	-4.223249645	2.41e-05	0.000422932	BEMP
Sdhd	326.5688167	2.150094965	0.509365977	4.221120105	2.43e-05	0.000425764	preMegE
Cdh1	33.54472735	-8.540973621	2.023293249	-4.22132265	2.43e-05	0.000425764	BEMP
Tgif2	48.37961503	7.198087444	1.706290041	4.218560309	2.46e-05	0.000430029	preMegE
Nfat5	98.88068199	-2.158480201	0.512199581	-4.21413894	2.51e-05	0.000437933	BEMP
Itpripl1	64.49157453	-4.995067136	1.185522631	-4.21338826	2.52e-05	0.000438785	BEMP
Stxbp2	573.67807	1.56238214	0.370892254	4.212496013	2.53e-05	0.000439915	preMegE
Megf10	71.66590602	5.596931104	1.329183001	4.210805509	2.54e-05	0.000442609	preMegE
Mboat7	186.5665571	-2.863605293	0.680275331	-4.209479844	2.56e-05	0.000444602	BEMP
Ung	41.74827382	3.079083891	0.731673871	4.208273679	2.57e-05	0.000446367	preMegE
Tmed4	120.109186	3.806509982	0.905054216	4.205836417	2.6e-05	0.000450586	preMegE
H2-Ke6	177.3329237	2.542398675	0.60479021	4.203769556	2.63e-05	0.0004541	preMegE
Spop	177.8508673	2.946190973	0.701161369	4.201872923	2.65e-05	0.000456671	preMegE
Map4k5	42.84694342	-4.511811185	1.073746778	-4.201932221	2.65e-05	0.000456671	BEMP
Pgs1	76.10595682	-3.532861934	0.841035912	-4.200607709	2.66e-05	0.000458604	BEMP
Abhd8	74.53350557	-4.697469743	1.118675878	-4.199133848	2.68e-05	0.00046097	BEMP
Sdr39u1	2057.761734	-1.753017951	0.417637322	-4.197464778	2.7e-05	0.000463748	BEMP
Tvp23b	75.47606512	2.894564648	0.689910885	4.195563097	2.72e-05	0.000467021	preMegE
H2-Q7	1414.474143	-2.022787809	0.482422893	-4.192976407	2.75e-05	0.000471739	BEMP
Hgsnat	82.83629418	5.940712707	1.417561627	4.190796782	2.78e-05	0.000475005	preMegE
Sec11a	334.4143994	1.90948479	0.45562491	4.190913944	2.78e-05	0.000475005	preMegE
Nipsnap3b	102.6156042	3.151985768	0.752456352	4.188928382	2.8e-05	0.000478285	preMegE
Bag2	111.3800129	4.385064151	1.047025437	4.188116159	2.81e-05	0.000479352	preMegE
Bcl10	77.13714299	3.931000297	0.938817957	4.187180557	2.82e-05	0.000480683	preMegE
Gm49745	16.99254679	-6.584121626	1.573528663	-4.184303587	2.86e-05	0.000486155	BEMP
Ubb	2296.50485	1.519529237	0.363178617	4.183972199	2.86e-05	0.000486211	preMegE
Sertad1	257.1667765	1.607993766	0.384479371	4.182262787	2.89e-05	0.000489085	preMegE
Irgm2	44.69452801	-4.887245376	1.168632035	-4.182022425	2.89e-05	0.000489085	BEMP
Zfand6	63.80589529	2.219238574	0.531084633	4.178690994	2.93e-05	0.000494316	preMegE
Srgap2	82.38247232	-3.833630695	0.917376984	-4.178904379	2.93e-05	0.000494316	BEMP
F13a1	25.72006826	-6.278592174	1.502479514	-4.178820487	2.93e-05	0.000494316	BEMP
Grk2	3086.786942	-2.282202879	0.546266341	-4.177820797	2.94e-05	0.000495549	BEMP
4930438A08Rik	19.2815741	-7.741955663	1.853423927	-4.177110023	2.95e-05	0.000496437	BEMP
Tmem123	800.4732932	2.937035841	0.703366378	4.175684159	2.97e-05	0.000498893	preMegE
Klhdc2	140.5471385	1.985439676	0.476065368	4.170519026	3.04e-05	0.000509659	preMegE
Otub2	21.25768983	-7.883064054	1.890904185	-4.16893892	3.06e-05	0.000512524	BEMP
Traip	220.6473678	3.047223265	0.731045429	4.168309031	3.07e-05	0.000513262	preMegE
Atad3aos	26.33337064	8.186810983	1.96451017	4.167354849	3.08e-05	0.000514732	preMegE
Jagn1	91.49838537	2.482161801	0.595950953	4.165043766	3.11e-05	0.000519287	preMegE
Muc19	23.28463058	8.009280489	1.923465375	4.163984751	3.13e-05	0.000521015	preMegE
Slc5a3	135.7360637	-5.071238648	1.21806232	-4.163365506	3.14e-05	0.000521742	BEMP
Csk	164.169614	-2.446844373	0.587969956	-4.161512586	3.16e-05	0.000525302	BEMP
Ermap	42.43802502	5.404730957	1.302892081	4.148256817	3.35e-05	0.000555925	preMegE
Phf3	89.14301701	-4.004204388	0.96587929	-4.145657152	3.39e-05	0.000561533	BEMP
Pdcd4	91.56297335	2.333647608	0.563163549	4.143818635	3.42e-05	0.000564901	preMegE
March6	196.7941003	1.736352318	0.419035698	4.143685913	3.42e-05	0.000564901	preMegE
Nrp1	37.71441732	-5.823262719	1.40698459	-4.138824805	3.49e-05	0.000576248	BEMP
Gab1	57.26579774	7.424644949	1.794876827	4.136576302	3.53e-05	0.000579648	preMegE
Eif1b	124.4599435	2.423073573	0.585729371	4.136848338	3.52e-05	0.000579648	preMegE
Pcbp4	23.32846117	-7.044906754	1.702993614	-4.136778139	3.52e-05	0.000579648	BEMP
Atp1a1	604.5580541	-2.337650291	0.56582265	-4.131418721	3.61e-05	0.00059204	BEMP
Dtwd1	81.78577601	3.61415853	0.875911193	4.126170051	3.69e-05	0.000604921	preMegE
Idi1	577.7457408	1.798710389	0.436499596	4.120760716	3.78e-05	0.000618499	preMegE
1700028K03Rik	17.22330698	7.574351901	1.839176577	4.118338606	3.82e-05	0.000624225	preMegE
Il12rb1	20.87192973	-5.980928875	1.453274496	-4.115484645	3.86e-05	0.000631182	BEMP
Ppp4r3a	892.8275942	-1.749202273	0.425157555	-4.11424483	3.88e-05	0.000633764	BEMP
Gigyf1	41.99156375	-5.657859802	1.37607497	-4.1115927	3.93e-05	0.000640262	BEMP
Usp36	423.7191135	-3.306981436	0.80459195	-4.110134877	3.95e-05	0.000643488	BEMP
Slc8b1	49.10460135	-4.713740018	1.147367844	-4.108307586	3.99e-05	0.000647764	BEMP
Fcf1	190.1907779	2.090690094	0.509553303	4.102986053	4.08e-05	0.000661999	preMegE
Zmiz2	1201.347608	-2.996340323	0.730527618	-4.101611285	4.1e-05	0.00066509	BEMP
Mfsd4b4	29.57687356	-4.097309126	0.999541763	-4.099187524	4.15e-05	0.000671232	BEMP
Med13l	30.60498425	-4.313781406	1.052608704	-4.098181395	4.16e-05	0.000673292	BEMP
Celsr3	61.25908788	-7.551608246	1.844560465	-4.093987913	4.24e-05	0.000684716	BEMP
Chuk	44.50930727	-4.000279786	0.977285355	-4.09325666	4.25e-05	0.000686003	BEMP
Pold1	369.3423693	-1.752016317	0.428524365	-4.088487049	4.34e-05	0.000699365	BEMP
Aqp11	21.62482413	7.902476899	1.933441949	4.087258427	4.37e-05	0.000702182	preMegE
Zfp512	47.40803975	2.438268862	0.596622617	4.08678584	4.37e-05	0.000702719	preMegE
Upf1	285.0965613	-2.666171016	0.652907388	-4.083536292	4.44e-05	0.000711717	BEMP
Meis1	196.3438072	3.09910392	0.759149986	4.082334162	4.46e-05	0.000714502	preMegE
Eldr	34.04385825	5.345539938	1.310887503	4.077802195	4.55e-05	0.000727645	preMegE
Bend3	193.7823964	-3.884557274	0.953442107	-4.074245563	4.62e-05	0.000737919	BEMP
Tiam2	29.79430554	-8.369723932	2.058603139	-4.065729705	4.79e-05	0.000764424	BEMP
0610009L18Rik	26.51750323	8.196845657	2.016260875	4.065369595	4.8e-05	0.000764638	preMegE
Sccpdh	683.2456493	-3.791136154	0.933388487	-4.061691574	4.87e-05	0.000775809	BEMP
Gas7	121.8465836	-3.891039922	0.958682998	-4.058734673	4.93e-05	0.000784707	BEMP
Vdac3	259.960415	1.992872417	0.491405152	4.055456905	5e-05	0.000793794	preMegE
Dgat2	20.45827807	-5.943607963	1.465502211	-4.05567997	5e-05	0.000793794	BEMP
Ppp1r13l	38.48407554	6.28960853	1.552993827	4.049989394	5.12e-05	0.00081111	preMegE
Zhx1	11638.04248	2.171978604	0.53631446	4.049822944	5.13e-05	0.00081111	preMegE
Gm47415	12.26463796	-7.089459862	1.75082942	-4.049200785	5.14e-05	0.000812251	BEMP
Litaf	347.7902195	-3.101186961	0.766247982	-4.047236707	5.18e-05	0.000818071	BEMP
Naf1	247.361311	-1.630630712	0.402951666	-4.046715403	5.19e-05	0.00081887	BEMP
Socs7	58.01198234	-4.14875289	1.025317839	-4.046309087	5.2e-05	0.000819269	BEMP
Mlxip	1911.804235	-1.433882034	0.354426904	-4.045635407	5.22e-05	0.000820606	BEMP
Uhrf1	325.3953474	-1.62557272	0.401900828	-4.044711051	5.24e-05	0.000822826	BEMP
Cd34	140.115292	-2.890784196	0.715289753	-4.041417038	5.31e-05	0.000833435	BEMP
Pdk1	50.23943124	2.831488699	0.700743259	4.040693455	5.33e-05	0.000834974	preMegE
Fem1c	121.5164561	-3.360303847	0.832055552	-4.038557089	5.38e-05	0.000841569	BEMP
Tex15	12.55312711	7.117963424	1.763903278	4.035347921	5.45e-05	0.0008521	preMegE
Mcrip1	129.9783032	1.951766075	0.483769286	4.034497706	5.47e-05	0.000854134	preMegE
2900097C17Rik	161.2194668	-1.870659308	0.463993959	-4.031645827	5.54e-05	0.0008635	BEMP
Apoe	60.70455931	2.787974981	0.691653116	4.030886174	5.56e-05	0.000865227	preMegE
Zfyve27	70.11658086	-5.005333868	1.24240324	-4.02875146	5.61e-05	0.000872045	BEMP
Atp8b5	36.6506832	4.42030636	1.097573373	4.027344748	5.64e-05	0.000876198	preMegE
Pecr	108.2167435	4.155863494	1.032641017	4.02449973	5.71e-05	0.000884681	preMegE
Calcoco1	51.63811148	4.044912255	1.005050447	4.024586296	5.71e-05	0.000884681	preMegE
Fgl2	38.38296009	-4.494831972	1.117104628	-4.023644572	5.73e-05	0.000886048	BEMP
Asah2	60.20325133	-5.921073907	1.471600946	-4.02355946	5.73e-05	0.000886048	BEMP
Cfp	22.0673519	-5.457793294	1.356778043	-4.022613221	5.76e-05	0.000888529	BEMP
Eml5	73.13548599	-5.601685679	1.393192628	-4.020754609	5.8e-05	0.000894476	BEMP
Wdr7	70.83183121	-4.038283965	1.004640577	-4.019630562	5.83e-05	0.000897658	BEMP
Bmpr2	78.213315	-2.804312608	0.697927252	-4.018058618	5.87e-05	0.000902565	BEMP
Urod	117.9729479	2.898951976	0.722000064	4.015168587	5.94e-05	0.000909886	preMegE
S100a1	193.0305004	2.413097752	0.600997275	4.015155897	5.94e-05	0.000909886	preMegE
Zdhhc20	34.49016208	-2.770335104	0.689984106	-4.015070898	5.94e-05	0.000909886	BEMP
Mrpl39	136.5573912	-2.914868965	0.725993319	-4.015007975	5.94e-05	0.000909886	BEMP
mt-Co3	9158.750153	1.301515331	0.324395841	4.012120896	6.02e-05	0.000919974	preMegE
Zfp455	76.29847583	8.756683689	2.184371032	4.008789515	6.1e-05	0.00092855	preMegE
Gm3325	202.7901362	5.207377915	1.298805388	4.009359649	6.09e-05	0.00092855	preMegE
Vdac1	445.7802654	1.668557752	0.416200355	4.009025301	6.1e-05	0.00092855	preMegE
Hp	25.32890118	-6.264858305	1.562643613	-4.009140826	6.09e-05	0.00092855	BEMP
Nmnat2	174.1275031	3.241612393	0.809118241	4.006351887	6.17e-05	0.000937052	preMegE
Tmtc2	20.04163931	-6.824154881	1.70406072	-4.004643027	6.21e-05	0.000942717	BEMP
Gm37370	34.07995589	-5.346111949	1.335173738	-4.004057147	6.23e-05	0.000943921	BEMP
Jcad	63.98555221	-2.387437522	0.596336619	-4.003506489	6.24e-05	0.000944988	BEMP
Gtf2a1	173.6201282	-3.09206221	0.773328834	-3.99837957	6.38e-05	0.000963378	BEMP
Hectd2	90.63917704	-4.898702745	1.225164469	-3.998404188	6.38e-05	0.000963378	BEMP
Erlin2	543.3726449	-2.073902398	0.518783072	-3.997629276	6.4e-05	0.000965281	BEMP
Smarcc1	738.0015069	-2.612223517	0.654329648	-3.992213293	6.55e-05	0.000986422	BEMP
Impdh1	199.7990639	-1.953192036	0.489458848	-3.990513284	6.59e-05	0.000992336	BEMP
Zfp783	44.43340516	3.439221635	0.863191649	3.984308281	6.77e-05	0.00101741	preMegE
Ell3	30.83320443	-7.450111307	1.870868619	-3.982167016	6.83e-05	0.001025402	BEMP
Itgam	31.28494462	-8.440495945	2.120102837	-3.981172892	6.86e-05	0.001028478	BEMP
Gsk3b	122.5411693	-2.254851739	0.566481152	-3.980453244	6.88e-05	0.001030373	BEMP
Gm12352	72.74141352	8.687657566	2.184714526	3.976564198	6.99e-05	0.001046121	preMegE
Ankrd49	19014.13964	1.651113338	0.415299806	3.975714205	7.02e-05	0.001048622	preMegE
Zfp608	18.56102321	-5.80129804	1.459655668	-3.974429154	7.05e-05	0.001053054	BEMP
Rft1	597.7035057	1.676586751	0.422123121	3.971795596	7.13e-05	0.001063509	preMegE
Acy1	40.56309367	-2.863770499	0.721413729	-3.96966454	7.2e-05	0.0010718	BEMP
Gp1bb	165.9370193	4.778350127	1.204851826	3.965923462	7.31e-05	0.00108747	preMegE
Ap3d1	1118.882352	-1.680577682	0.423882398	-3.964726277	7.35e-05	0.001091657	BEMP
Gp1ba	954.2743806	4.452421951	1.123413215	3.963298535	7.39e-05	0.001095879	preMegE
Neat1	1041.500662	-3.286639531	0.829338498	-3.962965111	7.4e-05	0.001095879	BEMP
Wdfy2	57.07191846	-3.520783579	0.888421668	-3.962964555	7.4e-05	0.001095879	BEMP
Smim5	31.65736623	4.204209939	1.06107264	3.962226316	7.43e-05	0.001097987	preMegE
Clec4e	52.49899716	-2.986533442	0.754539223	-3.958089058	7.56e-05	0.001115869	BEMP
Hmgb1	6729.404738	-1.397427987	0.353192066	-3.956566752	7.6e-05	0.001121689	BEMP
Golgb1	41.75623634	-3.557818395	0.899386007	-3.955830273	7.63e-05	0.001123837	BEMP
Calm2	539.684504	1.398749776	0.353841309	3.953042618	7.72e-05	0.001135691	preMegE
Pisd-ps1	109.9172874	2.573601313	0.651363913	3.951095943	7.78e-05	0.001142307	preMegE
Abhd16a	210.0141905	1.858010511	0.470220987	3.951355987	7.77e-05	0.001142307	preMegE
Gm38377	37.08726739	-5.808160438	1.472864717	-3.943444615	8.03e-05	0.00117802	BEMP
Gm48829	12.57418183	7.120307263	1.806070315	3.942430814	8.07e-05	0.00118164	preMegE
Btbd10	27.03603563	-3.812800556	0.967941844	-3.939080202	8.18e-05	0.001196874	BEMP
Crnde	64.68466889	3.190947119	0.810134788	3.938785456	8.19e-05	0.001196958	preMegE
Midn	141.9208233	-1.818475172	0.461792905	-3.937858619	8.22e-05	0.001198814	BEMP
Bub1b	102.9647459	-2.648595003	0.672565026	-3.938050452	8.21e-05	0.001198814	BEMP
Phf7	85.70668162	-3.679919787	0.935046436	-3.935547632	8.3e-05	0.001209014	BEMP
Fam214a	109.6805179	5.881527976	1.495769095	3.932109572	8.42e-05	0.001225028	preMegE
Mrpl45	154.9225769	3.111762801	0.791658048	3.930690543	8.47e-05	0.001230863	preMegE
Rnf185	158.2811737	3.618132519	0.921700159	3.92549842	8.66e-05	0.001255168	preMegE
Neurl4	77.35705262	-3.249507929	0.827808646	-3.925433668	8.66e-05	0.001255168	BEMP
Itpripl2	41.46047183	-5.962691157	1.519198589	-3.924892507	8.68e-05	0.001256551	BEMP
Add2	91.84482155	4.620024867	1.177765665	3.922702965	8.76e-05	0.001266576	preMegE
Sfswap	68.64504536	-2.920874884	0.744701225	-3.922210392	8.77e-05	0.001267717	BEMP
Rasal3	147.0224082	-2.959649946	0.755032008	-3.919899969	8.86e-05	0.001278469	BEMP
Cdkn2d	85.68681275	2.264870567	0.578227351	3.916920503	8.97e-05	0.00129289	preMegE
Ppp6r1	183.3460646	-2.077132013	0.530338501	-3.916615539	8.98e-05	0.001293049	BEMP
Klhl12	252.9059496	3.643608523	0.930538848	3.915589907	9.02e-05	0.00129708	preMegE
Htr2a	68.95692538	4.090346478	1.044714887	3.915275383	9.03e-05	0.001297295	preMegE
Tmem161a	425.4515794	2.01507592	0.514940675	3.913219555	9.11e-05	0.001306907	preMegE
Gm33858	55.78823884	9.269811696	2.369440622	3.912236336	9.14e-05	0.001310751	preMegE
Capn3	12.40544278	7.100833652	1.816239231	3.909635653	9.24e-05	0.001323441	preMegE
Rhobtb2	224.5894271	1.888059502	0.483036445	3.908730949	9.28e-05	0.001326901	preMegE
Dync2h1	68.84790073	-6.10882034	1.563245528	-3.907780467	9.31e-05	0.001330624	BEMP
Ranbp2	104.254891	-2.429743755	0.621932248	-3.906765987	9.35e-05	0.001334711	BEMP
Ap1b1	10138.19156	1.438165967	0.368374222	3.904089599	9.46e-05	0.001348042	preMegE
Satb1	48.35675155	-3.948390496	1.011761451	-3.902491533	9.52e-05	0.001355447	BEMP
Stxbp4	122.1915917	2.526985596	0.64792765	3.90010458	9.62e-05	0.001367339	preMegE
Pigm	259.1004244	-1.546296969	0.396599059	-3.898892179	9.66e-05	0.001372656	BEMP
Bcas3os1	54.68138242	9.240898339	2.370472123	3.898336643	9.69e-05	0.001374263	preMegE
Tmem8	121.5089142	-6.360728977	1.631851924	-3.897859164	9.7e-05	0.001375429	BEMP
Filip1l	18.97025272	-7.718825691	1.980800033	-3.896822274	9.75e-05	0.00137978	BEMP
Swt1	133.0927064	2.40126164	0.61646736	3.895196719	9.81e-05	0.001387388	preMegE
Lrg1	17.1115865	-7.570200006	1.943595157	-3.894946939	9.82e-05	0.001387388	BEMP
Med12	79.58536503	-2.781993435	0.714340209	-3.894493688	9.84e-05	0.001388432	BEMP
Itgal	1057.050029	-3.151970393	0.809597242	-3.893257326	9.89e-05	0.001393972	BEMP
Gm42428	58.66096899	-5.450378143	1.400568334	-3.891547462	9.96e-05	0.00140227	BEMP
Slc15a3	29.3793787	-8.349712602	2.147098218	-3.888835887	0.000100726	0.001416448	BEMP
Scpep1	21.66072969	7.904973536	2.033569643	3.887240136	0.00010139	0.001423407	preMegE
Pi4k2a	54.798032	-4.233314625	1.089065923	-3.887105946	0.000101446	0.001423407	BEMP
Bod1	60.99699557	4.23737523	1.090353986	3.886238125	0.00010181	0.001426158	preMegE
Wrnip1	778.5595283	-2.497540367	0.642685897	-3.88609798	0.000101868	0.001426158	BEMP
Dync1h1	453.2133923	-2.031469112	0.522789951	-3.8858228	0.000101984	0.001426193	BEMP
Zfp445	72.3910789	-3.738521701	0.962352264	-3.884774672	0.000102425	0.001430775	BEMP
Nhej1	28.01033793	5.809156706	1.495849372	3.883517162	0.000102956	0.001435024	preMegE
Tcta	291.5853158	3.848691656	0.991003486	3.883630796	0.000102908	0.001435024	preMegE
Il1rl1	502.5952163	-2.760084129	0.710842242	-3.882836397	0.000103245	0.001437462	BEMP
Mthfsl	44.98068686	3.519847574	0.906937795	3.88102425	0.000104017	0.001446622	preMegE
Gm13285	21.64721784	7.903960598	2.038760007	3.876846991	0.000105819	0.001470056	preMegE
Araf	2625.391808	1.635469427	0.421894378	3.87649021	0.000105974	0.001470594	preMegE
Ero1lb	110.8897493	-4.160597257	1.074901334	-3.870678288	0.000108533	0.00150445	BEMP
Stx2	2593.99847	1.617964735	0.418092964	3.869868367	0.000108894	0.001507802	preMegE
Mtus1	31.64064641	-5.986438066	1.547270598	-3.869031101	0.000109269	0.001511331	BEMP
Nsmf	151.9732407	-2.568676477	0.663989321	-3.868550889	0.000109484	0.001512653	BEMP
Gm37886	15.78454743	-7.453012582	1.927124761	-3.867426092	0.00010999	0.001517984	BEMP
Alg10b	607.1126245	-2.554491599	0.660874967	-3.865317534	0.000110945	0.001529487	BEMP
Ptpn1	81.80215573	-2.131846991	0.551630667	-3.864627401	0.000111259	0.001532146	BEMP
Nr1d2	19.34382169	7.741647253	2.003409462	3.864236143	0.000111437	0.001532932	preMegE
Pdgfb	16.77152833	7.535930726	1.950474349	3.863640007	0.00011171	0.001535007	preMegE
Cerk	87.14715784	-3.581554769	0.927413901	-3.861873069	0.000112521	0.001542796	BEMP
Klhl28	75.50526394	-5.499056957	1.423871633	-3.862045447	0.000112442	0.001542796	BEMP
C130036L24Rik	159.8445309	-5.51105062	1.428432261	-3.85811128	0.000114267	0.001565031	BEMP
Rnf181	226.3397911	2.714934782	0.704990484	3.851023299	0.000117625	0.001607546	preMegE
Zcrb1	297.7986721	2.31723745	0.601695167	3.851181755	0.000117549	0.001607546	preMegE
Kif17	25.40192459	8.134819738	2.112997255	3.849896027	0.000118168	0.001613216	preMegE
Shprh	131.8473386	-3.461155879	0.899475219	-3.84797247	0.000119099	0.001624177	BEMP
Tbc1d10b	46.05835452	-2.400628412	0.62467619	-3.842996499	0.000121541	0.001655688	BEMP
Cd276	25.57191314	-8.149344496	2.120717936	-3.842729085	0.000121674	0.001655707	BEMP
D030056L22Rik	91.6616507	4.622702639	1.203062179	3.842446981	0.000121814	0.001655828	preMegE
Spcs3	1396.862077	2.219516771	0.577708264	3.841933565	0.000122069	0.001657512	preMegE
Kif1c	36.03812845	-4.125259989	1.07382805	-3.841639253	0.000122215	0.001657718	BEMP
Ogn	19.17320785	-7.734119892	2.013400688	-3.841321768	0.000122374	0.001658083	BEMP
Pcnx3	852.2388783	-2.377625164	0.619364619	-3.838813346	0.00012363	0.001673316	BEMP
Suds3	55.67851251	2.407493984	0.627395094	3.837285318	0.000124402	0.001680158	preMegE
Gm5842	25.9241615	-7.197961195	1.875743485	-3.837391015	0.000124348	0.001680158	BEMP
Gm28533	10.75214801	6.89458	1.797226408	3.836233414	0.000124936	0.001685564	preMegE
Dvl2	34.86893374	-3.833633693	0.99958726	-3.83521664	0.000125454	0.001690746	BEMP
Epg5	110.9204284	3.434753948	0.895764962	3.834436593	0.000125852	0.001694312	preMegE
Ntn3	50.10641795	9.114847022	2.377598318	3.833636218	0.000126263	0.001698027	preMegE
Ica1	547.0231858	4.812755461	1.256006934	3.83179052	0.000127214	0.001708999	preMegE
Pla2g4c	61.10706804	-8.440565026	2.202927945	-3.831521156	0.000127353	0.001709053	BEMP
Bsg	1420.181405	1.376466988	0.359274232	3.831243279	0.000127497	0.001709168	preMegE
Capn15	42.9659005	-2.963402457	0.774185191	-3.827769495	0.00012931	0.001731626	BEMP
Ccdc50	195.0072539	-3.599665651	0.940632462	-3.826856714	0.00012979	0.001736216	BEMP
Zcchc4	97.36742241	-2.035435464	0.532257555	-3.82415514	0.000131221	0.001751651	BEMP
Rnase12	15.62448952	-7.438858019	1.945191037	-3.824230052	0.000131181	0.001751651	BEMP
Tkt	1321.065465	-1.565559809	0.409817902	-3.82013524	0.000133379	0.00177727	BEMP
Lrfn4	175.6066801	-4.089031543	1.070411706	-3.820054957	0.000133422	0.00177727	BEMP
1700066M21Rik	203.8425162	3.304606023	0.865204051	3.819452785	0.000133748	0.001779737	preMegE
Rab8a	1806.737852	1.487751478	0.390143272	3.813346491	0.000137098	0.001822389	preMegE
Gm42659	39.0294581	-5.549531737	1.455627402	-3.812467209	0.000137586	0.001826963	BEMP
Gm37818	70.42883561	-8.645941824	2.268449511	-3.811388256	0.000138189	0.00183303	BEMP
Hgf	469.9557124	-6.255195383	1.641378249	-3.810940828	0.000138439	0.001834424	BEMP
Tmem229b	411.4641133	-3.134136627	0.822755372	-3.809317733	0.000139351	0.001844572	BEMP
B230334C09Rik	111.1075667	5.12869318	1.346462346	3.809013445	0.000139522	0.001844885	preMegE
Apba1	58.23628663	-8.370862904	2.197793385	-3.808757894	0.000139667	0.001844885	BEMP
E2f3	62.31922337	-3.603842491	0.946346158	-3.808165185	0.000140002	0.001847379	BEMP
Slc38a5	26.24349343	5.728161864	1.505048182	3.805965771	0.000141252	0.00186193	preMegE
Ube2l6	86.99139343	4.416355051	1.160759888	3.804710255	0.00014197	0.001869448	preMegE
Gucy1a1	453.6355763	6.249482771	1.642724447	3.804340273	0.000142183	0.001870294	preMegE
Tmem17	23.44049334	7.047218036	1.854576779	3.799906327	0.000144751	0.001902095	preMegE
Tfr2	395.4663636	3.360205807	0.884890887	3.797310896	0.000146274	0.001920116	preMegE
Clic1	657.6535046	1.367630354	0.360339872	3.795390019	0.000147412	0.001933035	preMegE
Mpzl3	13.76240951	7.250476635	1.910475666	3.795115931	0.000147574	0.001933164	preMegE
Gm18856	16.91128499	-6.576562798	1.733762738	-3.793231135	0.0001487	0.001945885	BEMP
Mfsd14a	212.2327215	2.420862975	0.638738423	3.790069437	0.000150605	0.001968781	preMegE
Snx19	289.1288195	-2.217162618	0.585047999	-3.789710624	0.000150823	0.001969588	BEMP
Rnf114	1162.661771	2.940305594	0.776087001	3.788628839	0.000151481	0.001976139	preMegE
Prps1	238.9295768	-2.539432047	0.670376817	-3.788066626	0.000151824	0.001978571	BEMP
Slc35a3	3120.415283	1.677374942	0.443035198	3.786098595	0.000153031	0.001990191	preMegE
Hnrnpk	5565.466164	1.589227839	0.41973704	3.786246356	0.00015294	0.001990191	preMegE
Kif14	32.62070481	2.680092557	0.707970479	3.785599313	0.000153339	0.001992139	preMegE
Fmnl3	42.78415521	-4.264098772	1.126560725	-3.785058967	0.000153672	0.001994421	BEMP
Nsf	102.9785918	-2.807636828	0.741859627	-3.784593104	0.00015396	0.001996109	BEMP
Susd3	376.1504298	3.69454811	0.976387278	3.783896199	0.000154392	0.001999076	preMegE
Fam193b	38.57305147	-3.992647059	1.055219207	-3.783713405	0.000154506	0.001999076	BEMP
R3hcc1l	27.44889033	-4.139727917	1.094484531	-3.782353975	0.000155352	0.002007971	BEMP
Qsox2	22.86233068	-4.483485217	1.185731874	-3.781196506	0.000156076	0.002015269	BEMP
Garem1	177.8831165	3.384909182	0.895475678	3.780012418	0.000156821	0.002022809	preMegE
Ifitm1	2679.062295	-1.395489907	0.369530708	-3.776384148	0.000159122	0.002050394	BEMP
Spty2d1	329.528561	-1.764172849	0.467628332	-3.772596158	0.000161558	0.002079664	BEMP
Raver1	663.6581998	-2.11130953	0.559971838	-3.770385198	0.000162996	0.002096039	BEMP
Smim20	97.65863959	1.76120146	0.467286009	3.769001052	0.000163902	0.002105551	preMegE
Ahrr	86.97839605	-7.048752381	1.871102126	-3.767166038	0.000165111	0.002118927	BEMP
4930517E14Rik	13.18827223	7.189196652	1.908836307	3.766271956	0.000165703	0.002123115	preMegE
Il1b	10.11372146	6.806206653	1.807198084	3.766165266	0.000165774	0.002123115	preMegE
Tmx1	240.9458032	2.326064139	0.617701918	3.765674142	0.0001661	0.002123115	preMegE
Mpeg1	21.45459105	-6.923674749	1.838635345	-3.765659552	0.00016611	0.002123115	BEMP
Pop1	53.24694912	-6.015677198	1.597769354	-3.765047303	0.000166518	0.002126172	BEMP
Gm8730	13.62657891	-6.261907789	1.66408447	-3.762974719	0.000167904	0.002141711	BEMP
Arpc2	632.0931167	1.280849128	0.340440977	3.762323619	0.000168342	0.002145129	preMegE
Cdc42se2	84.65237353	-2.567365172	0.682728084	-3.760450508	0.000169608	0.002159078	BEMP
Gm37527	45.39054895	8.972245075	2.386768944	3.759159469	0.000170485	0.002168063	preMegE
Acpp	29.69653731	-6.487869732	1.726609755	-3.757577365	0.000171566	0.002179617	BEMP
Raver2	45.36976884	8.971586677	2.387891647	3.757116319	0.000171883	0.002181441	preMegE
Elof1	349.9755002	2.454619264	0.653580616	3.755648814	0.000172893	0.002192061	preMegE
Zfp174	88.43418745	8.073111653	2.150327827	3.754363195	0.000173783	0.002198926	preMegE
Sox6	23.06508386	4.500539243	1.198731465	3.754418212	0.000173745	0.002198926	preMegE
Rps6ka2	203.6324769	5.604459457	1.493208193	3.753300767	0.000174521	0.002203854	preMegE
Arid5a	106.0042882	-3.896561094	1.038100379	-3.753549439	0.000174348	0.002203854	BEMP
Tcrg-C1	20.08837064	-4.288149515	1.142754785	-3.75246691	0.000175103	0.002208991	BEMP
Dnph1	129.9669184	1.891201197	0.504115275	3.751525277	0.000175762	0.002215093	preMegE
Gm15657	41.98094255	3.400812557	0.906731489	3.750628052	0.000176392	0.002218606	preMegE
Carmil2	15.97530592	-7.47034598	1.991659719	-3.750814414	0.000176261	0.002218606	BEMP
Rbpms2	124.5001437	3.773887689	1.007351375	3.74634689	0.000179428	0.002254549	preMegE
Ajap1	44.78537057	8.952875655	2.390219147	3.745629628	0.000179942	0.002258754	preMegE
Pgm1	370.2620988	-2.07493002	0.55406812	-3.744900575	0.000180465	0.002263073	BEMP
Sh3d19	32.63352843	-5.617178595	1.500239668	-3.744187488	0.000180978	0.002267258	BEMP
Gpr174	36.34571409	-4.567625891	1.22011651	-3.743598136	0.000181404	0.002270333	BEMP
Auts2	41.93417394	-4.778600143	1.276891108	-3.742370914	0.000182292	0.002279194	BEMP
4930579G24Rik	89.63405092	-2.368003227	0.632889771	-3.74157292	0.000182872	0.002282112	BEMP
Rasgrp4	24.53955927	-7.118562086	1.902569099	-3.741552456	0.000182887	0.002282112	BEMP
Baz1a	504.5603092	-2.02600342	0.542304478	-3.735914973	0.000187034	0.002331553	BEMP
Pi16	36.82795298	-4.961029634	1.328199144	-3.735154971	0.0001876	0.0023363	BEMP
Gm36423	10.74427326	6.89354678	1.84583964	3.734640123	0.000187984	0.002336519	preMegE
Cmc4	15.50147468	4.161126426	1.114293617	3.734317743	0.000188225	0.002336519	preMegE
Acaa2	114.9531549	2.192138238	0.587052955	3.734140537	0.000188357	0.002336519	preMegE
Pilra	22.34049879	-6.982051287	1.869579111	-3.73455782	0.000188045	0.002336519	BEMP
Gpr137b	68.25345687	5.66647786	1.518194775	3.732378712	0.00018968	0.002350618	preMegE
Zfp703	28.20610491	-3.193856902	0.855871856	-3.731699879	0.000190192	0.002354652	BEMP
Prdm2	81.10355048	-5.942756915	1.593028647	-3.730477116	0.000191118	0.002363792	BEMP
C2cd2l	72.9460751	-3.26624685	0.876339206	-3.727149064	0.000193658	0.002392869	BEMP
Slc7a11	138.4431681	-2.938543073	0.788757767	-3.725532979	0.000194903	0.002405899	BEMP
4930533L02Rik	43.28241446	8.903634101	2.391607273	3.722866293	0.000196974	0.002424353	preMegE
Ebp	262.5198589	2.760590728	0.74150986	3.722931923	0.000196923	0.002424353	preMegE
Ctnnbl1	24.80676604	-3.298724047	0.885989936	-3.723207132	0.000196708	0.002424353	BEMP
Fam98b	56.39310909	-3.877453551	1.041730129	-3.722128644	0.00019755	0.002426717	BEMP
Gm48062	44.52435899	-8.949488844	2.404251332	-3.72235994	0.000197369	0.002426717	BEMP
Hba-a2	20.225742	5.329350714	1.432592394	3.720074696	0.000199164	0.002444161	preMegE
P2ry2	21.58017255	-4.156817529	1.117899832	-3.718416813	0.000200475	0.002457866	BEMP
Knl1	222.4116391	2.782920914	0.7486198	3.717402232	0.000201282	0.002465361	preMegE
Ltbp4	13.69577413	7.243622234	1.948892912	3.716788229	0.000201771	0.002468963	preMegE
Flvcr2	30.8158723	-5.96050721	1.603825423	-3.71643143	0.000202056	0.002470057	BEMP
Mgst1	13.20454556	-6.215711144	1.674335325	-3.712345461	0.000205347	0.00250786	BEMP
Ncam1	41.73417407	-4.950310761	1.334426855	-3.709690602	0.000207513	0.002531855	BEMP
Sell	92.99284981	-4.278059781	1.153782017	-3.707857912	0.00020902	0.002547783	BEMP
Arid1a	1212.123941	-1.41093486	0.380571303	-3.70741264	0.000209388	0.002549804	BEMP
Eloa	175.2876461	-2.735557326	0.738216819	-3.705628557	0.000210867	0.002564984	BEMP
Kifap3	77.39822034	-7.29965087	1.969992658	-3.705420342	0.00021104	0.002564984	BEMP
Rbpms	307.4748309	-1.725284515	0.465926504	-3.702911299	0.000213139	0.002588004	BEMP
Sorl1	98.02073384	-4.357349101	1.177293077	-3.7011592	0.000214617	0.002603439	BEMP
Hyou1	143.1528013	-2.634177804	0.711787447	-3.700792724	0.000214927	0.002604209	BEMP
Tango6	35.59682509	-4.909925924	1.326792843	-3.700597234	0.000215093	0.002604209	BEMP
Serpinb1a	456.2112826	-2.29058286	0.619018709	-3.700345119	0.000215306	0.002604301	BEMP
Cox6b2	58.68478552	4.248628559	1.149061626	3.697476674	0.000217753	0.002629665	preMegE
Mc5r	738.3036055	1.771809528	0.479204314	3.697398953	0.00021782	0.002629665	preMegE
Lancl1	325.8006758	1.930230263	0.522178084	3.69649804	0.000218594	0.002636489	preMegE
Gm2981	41.80855051	8.853652921	2.395559465	3.695860215	0.000219144	0.002640596	preMegE
Coq3	85.95759234	4.454500286	1.206402112	3.692384357	0.000222161	0.002674408	preMegE
Zfp959	157.1696026	4.983471344	1.349862423	3.691836487	0.000222641	0.002677624	preMegE
Polb	113.4506268	3.447078063	0.934084102	3.690329442	0.000223964	0.002690794	preMegE
Prpsap1	203.7448006	2.037847676	0.552246583	3.690104639	0.000224162	0.002690794	preMegE
Dnajb12	128.8303573	3.248953719	0.880668659	3.689189671	0.000224969	0.002697924	preMegE
Inpp5k	134.5368026	2.037243961	0.55259418	3.686690945	0.000227189	0.002721957	preMegE
Cd2bp2	226.7472817	2.581315285	0.700322452	3.685895372	0.0002279	0.002727887	preMegE
Capn1	50.48737127	-3.221047162	0.874273767	-3.684254616	0.000229373	0.002742917	BEMP
Pctp	365.7099843	4.076619636	1.106733779	3.683469061	0.000230081	0.002748785	preMegE
Cd9	647.0427002	2.247892977	0.61038246	3.682761424	0.000230721	0.002753824	preMegE
Bnip3l	226.9522099	2.881753896	0.783275252	3.679107555	0.000234052	0.002790938	preMegE
Srpk2	388.031023	-2.804200163	0.762903072	-3.675696515	0.000237201	0.002825829	BEMP
Nabp2	122.208266	1.923132414	0.523859991	3.671080914	0.000241527	0.002871941	preMegE
Epx	254.4385148	-4.309654158	1.173891456	-3.671254386	0.000241363	0.002871941	BEMP
Gm36070	10.89348985	6.91348597	1.88480686	3.668007644	0.000244448	0.00290394	preMegE
Klf6	196.7823838	-1.401851468	0.382384207	-3.666080983	0.000246296	0.002920626	BEMP
Glt8d2	20.59066032	-5.953954014	1.624073836	-3.666061161	0.000246315	0.002920626	BEMP
Tmem33	171.4576668	-1.717455133	0.468694505	-3.664338104	0.000247979	0.002937598	BEMP
Rdh13	612.6819211	3.29778154	0.900169933	3.663509988	0.000248783	0.002941597	preMegE
Naa10	1310.821725	-1.319232406	0.360091872	-3.663599512	0.000248696	0.002941597	BEMP
Mlec	305.7032027	-1.855711424	0.506950269	-3.660539383	0.000251685	0.00297313	BEMP
Mtor	411.2051681	-3.120632819	0.852625496	-3.660027567	0.000252188	0.002976291	BEMP
Fbxl18	62.3372261	-4.030149673	1.101739052	-3.657989307	0.000254202	0.002997253	BEMP
Ankrd28	43.99450329	-2.648256126	0.724381306	-3.655886899	0.000256294	0.003019109	BEMP
Sbno1	126.2466439	-2.500366881	0.684408759	-3.653323905	0.000258867	0.003046577	BEMP
Dmd	65.36720573	4.319846609	1.182831348	3.652123878	0.00026008	0.003058003	preMegE
Kdm6b	163.8367712	-2.329572652	0.63795811	-3.651607549	0.000260604	0.003061308	BEMP
Perp	19.55097254	-4.860379274	1.331190086	-3.651153449	0.000261065	0.003063877	BEMP
Gm20522	12.94400638	7.162027292	1.962053635	3.650270902	0.000261964	0.003068047	preMegE
Mcm3ap	253.0904656	-3.106968651	0.851203529	-3.650089016	0.000262149	0.003068047	BEMP
Rnf146	49.93088925	-9.114795775	2.497016828	-3.650274068	0.000261961	0.003068047	BEMP
Rtl5	21.97117464	-5.462633547	1.496767087	-3.649621637	0.000262627	0.003070789	BEMP
Fkbp1b	10.11240957	6.806020969	1.865687363	3.647996499	0.000264293	0.003087414	preMegE
Nrip3	12.58045596	-7.126139044	1.953865823	-3.647199804	0.000265114	0.003094137	BEMP
Omp	14.92072469	7.36706575	2.021061992	3.645145859	0.00026724	0.003116075	preMegE
Prrc1	643.9149072	-1.310387318	0.359650515	-3.643501852	0.000268954	0.003133162	BEMP
Btbd9	132.5887852	-2.423299524	0.665257476	-3.642649065	0.000269847	0.003140666	BEMP
Exoc2	332.7062043	-2.623203485	0.720208731	-3.642282259	0.000270232	0.00314225	BEMP
1700001L05Rik	65.80701379	-4.500497	1.235766504	-3.641866796	0.000270668	0.003144432	BEMP
Ctu1	40.33331073	4.564738997	1.254319786	3.639214695	0.000273471	0.00317407	preMegE
Usp40	141.5924413	2.716992915	0.746931013	3.637541979	0.000275252	0.003191815	preMegE
Med30	79.06396669	2.338266758	0.642935993	3.636857763	0.000275984	0.003194435	preMegE
Commd2	90.19704837	1.800400243	0.495026473	3.636977697	0.000275856	0.003194435	preMegE
Klhdc10	222.6226309	1.837683675	0.505601249	3.634650185	0.000278358	0.003218961	preMegE
Gm33148	163.8759603	-4.455847781	1.226343147	-3.633442886	0.000279664	0.003231109	BEMP
Dnaja3	50.15156167	2.256252402	0.621438182	3.630694843	0.000282659	0.003262725	preMegE
Eif5a2	282.2192065	4.821955683	1.328963201	3.628359068	0.000285228	0.003289374	preMegE
Dram1	22.16588408	-7.942986034	2.1900921	-3.626781739	0.000286976	0.003306504	BEMP
Limk2	65.11084966	-3.087152093	0.851313356	-3.626340489	0.000287466	0.003309138	BEMP
Gabbr1	76.92898632	-4.226558006	1.165594455	-3.626096527	0.000287738	0.003309247	BEMP
BC004004	247.6377259	1.750448853	0.482788943	3.625702034	0.000288177	0.003309591	preMegE
Gak	21424.94009	1.192482157	0.328927506	3.625364662	0.000288554	0.003309591	preMegE
Me1	51.77981998	-6.705233887	1.849532933	-3.62536604	0.000288552	0.003309591	BEMP
Gm44144	38.09811559	8.719571403	2.407495641	3.621843069	0.000292512	0.003351938	preMegE
Wnk1	1770.970858	-2.724397265	0.752314589	-3.621353759	0.000293065	0.003355241	BEMP
Grtp1	20.03579142	4.287839443	1.184551436	3.619800131	0.000294831	0.003372393	preMegE
Lcorl	113.3618916	5.507153286	1.521611659	3.619289621	0.000295413	0.003375994	preMegE
Cdr2	41.36712003	-4.761119495	1.315904793	-3.618133712	0.000296735	0.003388039	BEMP
Eif4e3	29.5352164	-2.7804622	0.7687555	-3.616835523	0.000298227	0.003398923	BEMP
Dio2	29.11501562	-5.864506649	1.62144339	-3.616843292	0.000298218	0.003398923	BEMP
Irgm1	53.07332529	2.079967322	0.575128073	3.616528941	0.00029858	0.003399881	preMegE
Csnk1d	130.0563005	1.659730921	0.459008111	3.615907604	0.000299297	0.003404977	preMegE
Gm10419	52.22735913	5.994562919	1.658102772	3.615314454	0.000299983	0.003409711	preMegE
H2afv	219.1680921	2.20502897	0.610699269	3.610662535	0.000305416	0.003468337	preMegE
Ppp4r1	273.0336602	-3.10101309	0.859446341	-3.608152064	0.000308386	0.003498917	BEMP
Gm6410	9.647288259	6.737972122	1.867859092	3.607323567	0.000309372	0.003506954	preMegE
Dhx38	97.07853277	-2.429615052	0.673597041	-3.606926552	0.000309845	0.003509172	BEMP
Ube2c	365.7848877	1.999179212	0.554307445	3.606625221	0.000310205	0.0035101	preMegE
Eno3	22.35311873	5.457512454	1.513589601	3.605675178	0.000311342	0.003519813	preMegE
Trip6	77.30752345	4.575900756	1.269246729	3.605209807	0.000311901	0.003522973	preMegE
Selenbp1	42.07633774	3.904634806	1.083423324	3.603978905	0.000313383	0.003536545	preMegE
Pkd2l1	37.64838783	8.70243359	2.416089361	3.601867435	0.000315939	0.003562218	preMegE
Smchd1	349.2531276	3.322926546	0.923233801	3.599225401	0.000319166	0.003592187	preMegE
Tuba1a	913.9577397	1.405198122	0.390402394	3.599358366	0.000319003	0.003592187	preMegE
Ldha	6994.679246	1.256408979	0.349217335	3.597785251	0.000320938	0.003608914	preMegE
Gm5148	106.582655	2.213646437	0.616122877	3.592865192	0.000327062	0.003674499	preMegE
Rnf123	45.95925519	-3.016955059	0.840672812	-3.588738706	0.000332282	0.003729825	BEMP
Timm8a1	202.5832515	1.555477219	0.433472323	3.588411849	0.000332698	0.003731186	preMegE
Vamp5	315.619506	1.849464017	0.515471012	3.587910814	0.000333338	0.003734548	preMegE
Mogat2	9.477691056	-6.7176034	1.87239091	-3.58771417	0.00033359	0.003734548	BEMP
Pon3	477.8935056	3.598334022	1.003595245	3.585443474	0.000336506	0.003762982	preMegE
Shoc2	58.24313615	-2.904421909	0.810097787	-3.585273232	0.000336725	0.003762982	BEMP
Gm14391	51.44816904	-3.36196269	0.938161294	-3.583565759	0.000338935	0.003784329	BEMP
Ctdspl2	190.0105593	2.413209069	0.673486868	3.583156827	0.000339467	0.003786912	preMegE
Dph6	544.5775641	2.215695061	0.618562504	3.582006746	0.000340965	0.003793573	preMegE
Scaf11	185.1294731	-2.257046643	0.630075971	-3.582181747	0.000340737	0.003793573	BEMP
Uba3	416.3388928	-2.258762707	0.630564783	-3.582126324	0.000340809	0.003793573	BEMP
Cks1b	343.5803649	1.878408175	0.524439488	3.581744356	0.000341308	0.003794044	preMegE
Blvrb	189.5649222	2.052892029	0.573198745	3.581466372	0.000341671	0.003794743	preMegE
Gm43466	37.08590891	-8.685688779	2.425449908	-3.581062941	0.000342199	0.003797268	BEMP
Szt2	183.641447	-2.263454008	0.632237318	-3.580070243	0.000343502	0.003808377	BEMP
Mrps9	131.6827955	-2.52001432	0.704320142	-3.577938737	0.000346315	0.003836194	BEMP
Vipas39	177.6758797	2.418074689	0.676713098	3.573264204	0.000352559	0.003898521	preMegE
Ipo8	3640.841563	1.525652171	0.42695115	3.573364708	0.000352423	0.003898521	preMegE
Gm43292	11.97685558	-7.055512775	1.974911275	-3.572572027	0.000353492	0.003905424	BEMP
Sart3	83.53225333	-3.171917473	0.888291794	-3.570805782	0.000355885	0.00392842	BEMP
Fhl1	51.51342907	6.676141335	1.870132248	3.569876591	0.000357149	0.003932445	preMegE
Snapc3	85.33686056	-4.083861692	1.143847731	-3.570284385	0.000356594	0.003932445	BEMP
Fitm2	38.99568772	-4.11759442	1.153509517	-3.569623276	0.000357495	0.003932445	BEMP
Tent5a	51.58732325	-4.540628908	1.271978752	-3.569736445	0.000357341	0.003932445	BEMP
Zfp935	93.94570909	7.573440509	2.122103332	3.568836821	0.00035857	0.003940833	preMegE
Farsa	97.56404796	-1.752054027	0.491112682	-3.567519412	0.000360377	0.003957249	BEMP
Ncapd2	112.2687144	-1.904123619	0.533862628	-3.5666921	0.000361516	0.003966309	BEMP
1700025N21Rik	35.15560331	-8.608679463	2.414569921	-3.565305519	0.000363433	0.003983877	BEMP
Slco2b1	21.21123399	-4.644709132	1.303270327	-3.563887733	0.000365402	0.004001995	BEMP
Rdh14	16.47946237	3.352358968	0.940836368	3.563168988	0.000366405	0.004009495	preMegE
Med12l	506.2502616	2.880607619	0.808720881	3.561930558	0.000368138	0.004014481	preMegE
Spag7	254.8727615	1.36545222	0.383296426	3.562392255	0.000367491	0.004014481	preMegE
U2surp	7002.6912	1.182548085	0.332054201	3.561310415	0.000369009	0.004014481	preMegE
Spi1	253.2783407	-1.3422342	0.376866838	-3.56156091	0.000368657	0.004014481	BEMP
Fbrs	166.0578065	-2.118936072	0.594996903	-3.561255631	0.000369086	0.004014481	BEMP
Stk40	51.67415154	-3.97011446	1.11470641	-3.561578568	0.000368632	0.004014481	BEMP
Ctdp1	77.32074694	-4.658374866	1.307848313	-3.561861739	0.000368234	0.004014481	BEMP
4930412C18Rik	17.07802227	-6.591260131	1.851228706	-3.560478568	0.00037018	0.004022915	BEMP
Mrpl27	220.816329	2.617033559	0.735442119	3.558449389	0.000373051	0.004050631	preMegE
Nfe2	4911.388888	1.498610386	0.421454687	3.5558043	0.000376825	0.004088093	preMegE
Rad18	1996.784883	1.791930502	0.5041803	3.554146211	0.000379208	0.004110423	preMegE
Slc25a28	572.9877295	-2.692349034	0.757972152	-3.55204215	0.000382254	0.004139879	BEMP
Rnase4	14.70839647	-7.351571965	2.070505259	-3.550617383	0.000384329	0.004158786	BEMP
Icam2	170.7059581	2.263102976	0.637794286	3.548327456	0.000387686	0.004191522	preMegE
Josd2	224.3239822	2.007371099	0.565836735	3.547615372	0.000388735	0.004195685	preMegE
Snhg1	168.2034886	-1.904051791	0.536710097	-3.547635499	0.000388706	0.004195685	BEMP
Tspan33	28.69711985	3.139344671	0.885430272	3.545558322	0.000391782	0.004224959	preMegE
Parp3	35.83903838	-4.918711408	1.38757767	-3.544818799	0.000392883	0.004233215	BEMP
Tmem107	29.7533872	2.791112595	0.787556879	3.544013989	0.000394084	0.004242538	preMegE
Kcnmb2	13.36327242	7.208171849	2.034163457	3.543555865	0.00039477	0.004246296	preMegE
Sfxn4	56.6613035	5.579511735	1.57550413	3.541413589	0.000397989	0.004270015	preMegE
Atp8a1	295.4086912	2.70084583	0.76260062	3.541625539	0.00039767	0.004270015	preMegE
Mlh1	166.1946621	2.183680539	0.616589752	3.541545301	0.000397791	0.004270015	preMegE
B230359F08Rik	20.90645447	4.968256543	1.403194868	3.540674683	0.000399105	0.004278355	preMegE
Rnf168	62.79369678	-2.674638081	0.755478416	-3.54032362	0.000399637	0.004280417	BEMP
Fadd	198.990406	1.618120457	0.457175205	3.539388051	0.000401056	0.004291977	preMegE
Apaf1	307.4887259	-3.142860259	0.888037025	-3.539109485	0.000401479	0.004292871	BEMP
Rassf3	11.42207482	-6.986827675	1.975098986	-3.53745697	0.000404	0.004316169	BEMP
Pnpla7	42.71404318	-2.944562422	0.833036334	-3.534734682	0.000408185	0.004353511	BEMP
Fbxw7	52.6205384	-4.258258842	1.204634187	-3.534897888	0.000407933	0.004353511	BEMP
Plxnd1	22.89104682	-4.752301456	1.345017509	-3.533263636	0.000410463	0.004374115	BEMP
Nipsnap1	66.30922666	3.163604978	0.895436163	3.533032403	0.000410822	0.004374251	preMegE
Dguok	65.52367337	1.950561852	0.552251467	3.532017509	0.000412402	0.004387374	preMegE
Pdcd10	226.4223654	1.773557716	0.5023198	3.530734234	0.000414408	0.004405003	preMegE
Nup205	64.38548956	-2.453197957	0.695180527	-3.528864607	0.000417347	0.004432509	BEMP
Hist1h1b	231.5742221	2.533952385	0.718161865	3.52838616	0.000418102	0.004436797	preMegE
2510016D11Rik	20.90892046	-4.961031827	1.406157333	-3.528077343	0.00041859	0.004438247	BEMP
Thbs2	17.76741983	7.619108512	2.16255936	3.523190463	0.000426385	0.004517104	preMegE
Tut7	49.48169176	-2.410257555	0.684165797	-3.522914426	0.000426829	0.004518021	BEMP
Tgtp2	216.7359094	2.721437968	0.772595539	3.522461404	0.000427559	0.004521959	preMegE
Cited4	8.802389626	6.605895527	1.876651062	3.520044648	0.000431474	0.004551926	preMegE
Adora2b	214.4041373	-2.124883255	0.603643062	-3.520098862	0.000431386	0.004551926	BEMP
Gmip	49.37655589	-2.934430794	0.833571859	-3.520309332	0.000431044	0.004551926	BEMP
Gm49909	6048.532985	-1.269855064	0.360926601	-3.518319403	0.000434289	0.004576541	BEMP
Cenpj	43.55386721	-4.407562241	1.252799313	-3.518171023	0.000434532	0.004576541	BEMP
Cit	63.0336838	-3.148453731	0.895175027	-3.517137582	0.000436228	0.004590569	BEMP
Qtrt2	33.63469938	-3.893160696	1.107283685	-3.51595598	0.000438174	0.004607208	BEMP
Gm17816	33.48782494	8.533500095	2.427252374	3.515703676	0.00043859	0.004607751	preMegE
Gm49883	56.08866338	-4.258851719	1.211525299	-3.51528088	0.000439289	0.004611258	BEMP
Tpi1	1480.106519	1.576955541	0.449188155	3.510679264	0.000446963	0.004687918	preMegE
Prrc2a	730.8393735	-1.604896651	0.457215147	-3.510156352	0.000447843	0.004693249	BEMP
Faap20	32.4425764	2.605546602	0.742611445	3.508627047	0.000450426	0.004716401	preMegE
Med15	1016.053743	-1.195842747	0.341156185	-3.505264742	0.000456153	0.004772416	BEMP
Map3k2	108.6147612	-2.260040725	0.645262854	-3.502511745	0.000460893	0.004815421	BEMP
Acsl4	108.660782	-3.594450342	1.02627188	-3.502434794	0.000461027	0.004815421	BEMP
Wdr90	45.45212895	-4.478994619	1.279952447	-3.49934455	0.000466403	0.004867556	BEMP
Thap1	64.14713406	3.494387021	0.999016723	3.497826355	0.000469066	0.004891305	preMegE
Uros	19.72252609	5.272555816	1.509937909	3.491902405	0.000479593	0.004994891	preMegE
Ciao2b	68.37432952	3.329732553	0.953588369	3.49179233	0.000479791	0.004994891	preMegE
Tspoap1	67.29439794	-4.735485464	1.356902999	-3.48992188	0.000483162	0.005025838	BEMP
Dcaf5	75.42888326	-5.363555908	1.537037917	-3.4895404	0.000483852	0.005025948	BEMP
Actr5	60.2917338	-5.490359769	1.573405201	-3.489476052	0.000483968	0.005025948	BEMP
Hdac7	336.1804536	-2.112767351	0.606028139	-3.486252888	0.000489838	0.005078547	BEMP
Llgl2	61.36371986	-7.543722545	2.163753824	-3.486405182	0.000489559	0.005078547	BEMP
Arhgef40	161.0500006	3.314397698	0.950959775	3.485318503	0.000491552	0.005087962	preMegE
Klhl18	86.22349331	-4.391134037	1.25983221	-3.485491166	0.000491234	0.005087962	BEMP
Vmn2r-ps73	32.04928718	8.470151772	2.430868928	3.484413196	0.000493217	0.005101023	preMegE
Rab3d	177.0222778	2.253847732	0.646880195	3.484181072	0.000493645	0.005101272	preMegE
Raly	1422.815768	2.441609341	0.700977301	3.483150365	0.00049555	0.005116766	preMegE
Alox5ap	622.9574137	-1.500661432	0.430962776	-3.482113808	0.000497472	0.005130264	BEMP
Slc36a1	61.92417088	-3.704291575	1.063837909	-3.482007498	0.00049767	0.005130264	BEMP
Snip1	90.43590119	3.119141075	0.895978654	3.481267173	0.000499047	0.00514027	preMegE
Zbtb34	101.3460165	-3.714508981	1.06716013	-3.480741903	0.000500027	0.005146163	BEMP
Cfap74	20.23340115	-6.838150839	1.965059266	-3.479870026	0.000501657	0.005158734	BEMP
Snapin	94.47491361	3.259992003	0.936969685	3.479292932	0.000502739	0.005161451	preMegE
Trf	33.07989326	-4.609337138	1.324722703	-3.479473196	0.000502401	0.005161451	BEMP
Plcb4	202.2536399	4.193309474	1.205514243	3.478440423	0.000504341	0.00517369	preMegE
Clasrp	389.5785984	1.67273458	0.48099855	3.477629151	0.000505869	0.00518516	preMegE
Elovl1	373.2833531	1.715127358	0.493408556	3.476079485	0.000508801	0.005210985	preMegE
Wdr55	133.5470537	3.557939535	1.023952391	3.474711877	0.000511402	0.005233378	preMegE
Krr1	100.6516786	-2.30279651	0.662862942	-3.474016068	0.00051273	0.005238478	BEMP
Fry	109.8420656	-3.29994024	0.949883706	-3.474046578	0.000512672	0.005238478	BEMP
Pepd	53.50093234	-2.847774193	0.819819595	-3.473659583	0.000513412	0.005241201	BEMP
Herpud1	188.5331872	2.289941319	0.659407117	3.472727638	0.000515198	0.00525191	preMegE
Nkg7	314.348321	1.418499071	0.408474088	3.472678226	0.000515293	0.00525191	preMegE
Slc46a3	14.99174148	6.396765243	1.842418103	3.471940074	0.000516712	0.005262125	preMegE
Slc13a5	16.43653843	7.506812197	2.163101267	3.470393325	0.000519697	0.00528826	preMegE
Ston2	255.3744649	-5.102787745	1.470860891	-3.469252447	0.000521909	0.005306493	BEMP
Slc38a2	1641.003918	-1.607979328	0.464332885	-3.462988259	0.000534212	0.005427213	BEMP
Prelid2	45.44083252	3.947439107	1.140108015	3.462337828	0.000535505	0.005435974	preMegE
Gm17108	35.94093115	7.667258607	2.215232726	3.461152645	0.000537868	0.005455577	preMegE
Gm13351	83.76354125	-4.069110082	1.175896032	-3.460433551	0.000539306	0.005465779	BEMP
Uty	123.8945444	2.508004794	0.725795755	3.455524197	0.000549224	0.005560435	preMegE
Cxcr4	51.71472807	-2.707685044	0.783615254	-3.455375617	0.000549527	0.005560435	BEMP
Gm43568	15.55745825	6.450616967	1.867535134	3.454080649	0.000552172	0.005582731	preMegE
Acot7	273.0449536	-1.882094698	0.545012776	-3.453303814	0.000553765	0.005594355	BEMP
Chml	33.12484753	-3.548089889	1.027686965	-3.452500625	0.000555416	0.005606551	BEMP
Ubtf	671.8102675	1.47110256	0.426340332	3.450535753	0.000559475	0.005643012	preMegE
Fcer1g	473.5455366	-1.555438051	0.450962406	-3.449152371	0.000562349	0.005667475	BEMP
Met	10.3344506	-6.84227974	1.985117697	-3.44678794	0.000567294	0.005712747	BEMP
Gna13	347.0727993	2.38772886	0.693152917	3.444736079	0.000571617	0.005751699	preMegE
Tgm1	56.15951255	-5.22178209	1.516011626	-3.444420875	0.000572284	0.005753825	BEMP
Paxip1	1960.679882	-2.000016876	0.580708445	-3.444098143	0.000572968	0.005756114	BEMP
Unc5a	13.9483612	-6.295645571	1.828173844	-3.443679927	0.000573855	0.005760442	BEMP
Tmsb4x	2312.346235	1.206143089	0.350359809	3.442584049	0.000576185	0.005779239	preMegE
Flcn	87.25209524	-3.96648497	1.152727595	-3.44095603	0.000579663	0.005809509	BEMP
Akirin1	63.78079412	1.930964325	0.561237427	3.440548032	0.000580537	0.005813661	preMegE
Ankrd17	564.5583446	-2.265848132	0.658667918	-3.440046296	0.000581615	0.005819834	BEMP
Epha7	12.06480403	-7.065808574	2.056264761	-3.436234821	0.000589859	0.005897661	BEMP
S100a6	35.00326645	-3.126216233	0.910114065	-3.434971893	0.000592615	0.005920527	BEMP
St3gal5	41.2406568	2.829785161	0.824093264	3.433816637	0.000595147	0.005941116	preMegE
Fdps	1466.733856	1.119009018	0.326048453	3.432032903	0.000599075	0.005975606	preMegE
Ago2	1372.246142	-1.412558679	0.411621316	-3.431694672	0.000599822	0.005978341	BEMP
Nutf2	257.5243676	2.631576519	0.766910302	3.431400662	0.000600473	0.005980105	preMegE
Cnot9	2006.968764	1.168103476	0.340806237	3.427470947	0.000609231	0.006062549	preMegE
Ier3	121.0609628	-1.944431793	0.567509185	-3.426256075	0.000611963	0.006084937	BEMP
Gimap1	49.44764881	2.438164238	0.711735769	3.425659275	0.000613309	0.006093524	preMegE
Bscl2	4644.497644	1.610593122	0.470328312	3.42440181	0.000616154	0.00611698	preMegE
Gm5184	29.7919361	8.364777902	2.442876281	3.424151262	0.000616723	0.006117813	preMegE
Cyp4f13	37.52211103	5.228991655	1.527535076	3.423156521	0.000618984	0.006135426	preMegE
Ets1	32.949906	-3.983150871	1.16396862	-3.422043174	0.000621524	0.006155773	BEMP
Bcr	87.37935942	-2.93243936	0.857194365	-3.420973679	0.000623974	0.006175188	BEMP
Gm48872	34.31421032	-7.604863748	2.223755957	-3.419828388	0.000626607	0.006196388	BEMP
Tpbgl	103.006189	-4.37618368	1.280925473	-3.416423337	0.000634495	0.006269488	BEMP
Naxe	95.18281632	2.108795708	0.617430533	3.415438002	0.000636795	0.006287295	preMegE
Mllt6	58.17350342	-4.239158019	1.24172604	-3.413923749	0.000640345	0.006317403	BEMP
Aldoa	4253.11572	1.137142732	0.333256169	3.412218102	0.000644365	0.006352104	preMegE
Rpl31-ps8	29.72959577	8.361770238	2.451296689	3.411162049	0.000646866	0.006368628	preMegE
Zbtb39	109.0543231	-5.017861065	1.471045629	-3.411084583	0.00064705	0.006368628	BEMP
Apln	29.28194602	8.339873282	2.445138998	3.410797213	0.000647732	0.006370378	preMegE
Gm26616	12.33705822	7.093000974	2.079960513	3.410161361	0.000649245	0.00638028	preMegE
Cbfa2t3	2297.794776	-1.372061501	0.403208255	-3.402860641	0.000666843	0.006548127	BEMP
Myct1	209.4031276	3.469168021	1.019952582	3.401303239	0.000670654	0.006580433	preMegE
Map1s	180.8904165	-3.081575701	0.906166363	-3.400673239	0.000672201	0.006590495	BEMP
Gm49273	790.6621801	-2.041110752	0.601095178	-3.395653179	0.000684651	0.006707344	BEMP
Tgif1	70.51910698	-4.02223766	1.185220107	-3.39366303	0.000689645	0.006751036	BEMP
Bckdk	575.2719809	1.768005293	0.521051396	3.393149517	0.000690939	0.006758466	preMegE
Ppm1f	21.31791268	-2.949544314	0.869783172	-3.391125984	0.000696061	0.006803296	BEMP
Gm26822	37.17245701	-3.091571703	0.9117347	-3.390867652	0.000696717	0.006804445	BEMP
Zfp628	18.544446	-4.166916028	1.229040262	-3.390382038	0.000697953	0.006811243	BEMP
Mrps16	234.1599933	1.418632898	0.418614605	3.388875784	0.000701798	0.006843478	preMegE
Baz1b	110.2232859	-2.392560632	0.706112144	-3.388357857	0.000703125	0.006851125	BEMP
Serpini1	165.9591709	6.391437715	1.886874516	3.387314663	0.000705804	0.006871928	preMegE
Dgcr6	35.43142077	2.946679743	0.870291419	3.385854071	0.000709571	0.006903285	preMegE
Snrk	252.962722	2.42681619	0.716804725	3.385602946	0.000710221	0.006904285	preMegE
Cyfip2	1796.265029	-1.664083424	0.491758737	-3.383942774	0.000714529	0.006929067	BEMP
Gcn1	2914.17822	-1.788753625	0.528626589	-3.383775359	0.000714965	0.006929067	BEMP
Msn	1276.768197	-2.283968707	0.674909419	-3.384111471	0.00071409	0.006929067	BEMP
Tbc1d23	112.6883874	-2.705875261	0.799552539	-3.384236968	0.000713764	0.006929067	BEMP
Secisbp2l	53.24345609	-2.431761466	0.718778919	-3.383184178	0.000716506	0.006938676	BEMP
Polr2e	180.7724773	2.410723631	0.71263199	3.382845094	0.000717391	0.006939108	preMegE
Pdp2	44.12326596	-3.647294536	1.078205206	-3.382746176	0.000717649	0.006939108	BEMP
Vmn2r48	28.33261823	8.292319245	2.452138717	3.381668088	0.000720471	0.006955744	preMegE
Mrrf	75.64586917	3.425043026	1.012798095	3.381762903	0.000720223	0.006955744	preMegE
Olfr877	28.33469624	8.292424492	2.452475343	3.381246835	0.000721577	0.006955781	preMegE
Piezo1	718.6143554	-2.675693797	0.791315051	-3.381325547	0.00072137	0.006955781	BEMP
Cpsf1	2487.180944	-1.395569055	0.412783373	-3.380875168	0.000722554	0.006959883	BEMP
Gm31834	17.55864632	7.601949735	2.249058323	3.380058959	0.000724703	0.006960293	preMegE
Gm15441	7.836000452	6.438040333	1.904575229	3.380302461	0.000724061	0.006960293	preMegE
Reep5	432.5944033	-1.351324319	0.399763181	-3.380312105	0.000724036	0.006960293	BEMP
Mad1l1	25.77202808	-2.957368615	0.87495549	-3.380021783	0.000724801	0.006960293	BEMP
Stx11	173.8654327	3.237344878	0.957853372	3.379791703	0.000725408	0.006960828	preMegE
5730521K06Rik	9.616883935	-6.738713196	1.995844084	-3.376372558	0.000734484	0.007042568	BEMP
Mavs	208.0846969	2.863224608	0.84814444	3.375869103	0.000735829	0.007048895	preMegE
Rhog	3682.108434	-1.387217887	0.410941315	-3.375708004	0.00073626	0.007048895	BEMP
Gm9920	93.04173823	7.163558954	2.122692268	3.374751518	0.000738824	0.00706808	preMegE
Elmsan1	144.3463124	-1.944937035	0.576390927	-3.374336658	0.000739938	0.007073383	BEMP
Zfp276	129.4643356	-4.267525462	1.264877822	-3.373863772	0.00074121	0.007080185	BEMP
Trpc6	110.6444398	3.966452468	1.176107624	3.372525087	0.000744823	0.007109316	preMegE
Actn4	1834.35111	-1.387916422	0.411844309	-3.370002675	0.000751675	0.007163884	BEMP
Amigo3	98.58738631	-3.934647303	1.167529231	-3.370063205	0.000751509	0.007163884	BEMP
Mcmdc2	70.23500723	2.31681373	0.687701427	3.368923839	0.000754623	0.007184188	preMegE
Tada2a	115.3080753	-4.015778158	1.192047563	-3.368806987	0.000754943	0.007184188	BEMP
Naip6	387.6996069	1.502891806	0.446227685	3.367993191	0.000757175	0.007192068	preMegE
Jade3	33.50940232	-7.570627676	2.247889671	-3.367882229	0.000757479	0.007192068	BEMP
Clec4a3	27.97341559	-8.27887554	2.457919716	-3.368244896	0.000756484	0.007192068	BEMP
Pcnx4	43.10514732	3.859115081	1.146492452	3.366018741	0.000762615	0.007224535	preMegE
Hint3	62.23968015	3.084229532	0.916227908	3.366225264	0.000762044	0.007224535	preMegE
Klhdc4	36.47231394	-3.194910953	0.949101997	-3.366246159	0.000761987	0.007224535	BEMP
Selenoi	266.9695484	-3.640061259	1.081805859	-3.364800837	0.000765989	0.007251059	BEMP
Nae1	72.12140805	3.443592551	1.023601258	3.364193354	0.000767677	0.007261596	preMegE
Gm38056	24.85383138	4.877222909	1.450526597	3.362380888	0.000772735	0.007303961	preMegE
Mcemp1	7.886557517	-6.452179207	1.919301319	-3.361733325	0.000774549	0.007315634	BEMP
Trim41	309.7938638	-2.131300405	0.63407485	-3.361275732	0.000775833	0.007322289	BEMP
Neu3	54.50606141	-4.217874368	1.255599321	-3.35925187	0.000781538	0.007370621	BEMP
H2-Q5	14.69806069	5.456500579	1.625351712	3.357119901	0.00078759	0.007422149	preMegE
Smarce1	909.9739663	2.594805859	0.773261817	3.355662728	0.000791751	0.007450243	preMegE
Arap3	54.31822387	-2.872664538	0.856057028	-3.355692954	0.000791664	0.007450243	BEMP
Dyrk1a	176.8929712	-3.537961902	1.057106832	-3.346834772	0.000817399	0.007685865	BEMP
Zfp830	38.84724751	3.892892681	1.163557929	3.345680162	0.00082081	0.007712195	preMegE
Atg16l1	145.7837492	3.723681291	1.113088102	3.34536079	0.000821756	0.007715342	preMegE
Sh2b1	66.93050833	-1.850110376	0.553137827	-3.344754753	0.000823554	0.007723242	BEMP
Uvssa	57.88636599	-4.6022251	1.375989928	-3.344664815	0.000823821	0.007723242	BEMP
Rbmxl1	162.6988013	2.198771493	0.658076244	3.341210859	0.000834138	0.00781417	preMegE
Col18a1	20.56714084	3.254252616	0.974484864	3.339459377	0.000839416	0.00785245	preMegE
Cox15	49.93644364	-3.144523288	0.941631324	-3.339442103	0.000839468	0.00785245	BEMP
Arfgef3	47.67816341	-3.926712192	1.176178594	-3.338533972	0.000842217	0.007872332	BEMP
Zc3h3	17.04503739	-7.563913231	2.267032857	-3.336481519	0.000848461	0.007924824	BEMP
Prkcq	88.20059446	1.684934869	0.505099557	3.335847053	0.000850399	0.007937061	preMegE
Tbc1d31	168.4272366	4.127158191	1.237605759	3.33479233	0.000853631	0.007961341	preMegE
Acat1	220.8213102	1.927355608	0.578515272	3.331555277	0.000863621	0.00804857	preMegE
Elac2	32.32002736	-2.794116158	0.838788203	-3.331134307	0.000864929	0.008054807	BEMP
Sirpa	28.49832957	-4.809056416	1.443956456	-3.330471909	0.000866989	0.008068046	BEMP
Ndrg2	32.22917691	3.313258135	0.995107309	3.329548589	0.000869869	0.008088884	preMegE
Hs6st1	470.2908424	-3.389131061	1.018059678	-3.329010209	0.000871552	0.008098572	BEMP
Zfp346	44.07409385	-2.995802289	0.900096466	-3.328312466	0.000873738	0.008112915	BEMP
Paqr4	35.49559882	-4.372671618	1.314274205	-3.327061887	0.000877669	0.008143425	BEMP
Tspan5	38.33046972	-3.427095465	1.030357863	-3.326121523	0.000880635	0.00816495	BEMP
Ppp1r8	75.12892501	-2.412229271	0.725912309	-3.323031229	0.000890449	0.008243838	BEMP
Ap5b1	31.62420559	-4.744257527	1.427634149	-3.323160579	0.000890037	0.008243838	BEMP
1700126G02Rik	26.44886836	-8.197989327	2.467721626	-3.322088375	0.000893464	0.008265687	BEMP
Grm6	46.20250261	-4.261035631	1.28275165	-3.321793139	0.00089441	0.00826838	BEMP
Pisd-ps2	96.22194103	2.799099903	0.842849992	3.320994164	0.000896974	0.00828602	preMegE
Tgm4	7.660617197	6.405467924	1.929592335	3.31959648	0.000901476	0.008320809	preMegE
Plekha3	65.54979304	1.98821509	0.598965244	3.319416458	0.000902058	0.008320809	preMegE
Gm12301	16.0707007	7.474205411	2.252705702	3.317879208	0.000907037	0.00836063	preMegE
Lhpp	482.3250116	2.914395554	0.879414249	3.314019026	0.000919652	0.008464557	preMegE
Skp1a	33512.45667	1.121667692	0.338453425	3.314097626	0.000919394	0.008464557	preMegE
Clic4	346.9637699	2.08463209	0.629476655	3.311690867	0.00092734	0.008529093	preMegE
Pacc1	37.64979626	-4.190123939	1.265346149	-3.311444811	0.000928155	0.008530384	BEMP
Slc7a8	902.6150118	-4.002550944	1.209243453	-3.30996288	0.000933083	0.008569438	BEMP
Gm43737	58.27392846	-3.854356999	1.164736335	-3.30920989	0.000935597	0.008586276	BEMP
Glud1	151.3237086	-2.198446894	0.664910311	-3.306381113	0.000945094	0.008660851	BEMP
Tmem154	27.1284037	-3.685758429	1.114721921	-3.306437561	0.000944904	0.008660851	BEMP
Xlr3b	11.25776199	4.459469559	1.349024418	3.30569966	0.000947396	0.008675645	preMegE
Dus1l	81.1171382	2.987069153	0.904538588	3.302312573	0.000958911	0.008768381	preMegE
Ski	129.5532504	-2.788398497	0.844340972	-3.302455511	0.000958423	0.008768381	BEMP
Gm17251	37.43940681	3.461150952	1.04872979	3.300326722	0.000965723	0.008824279	preMegE
Sel1l	111.3094355	-2.641715599	0.800577904	-3.299760817	0.000967673	0.008835698	BEMP
F2	29.56873344	7.384323102	2.238213421	3.299204193	0.000969594	0.008846841	preMegE
Zfp236	34.40022385	-3.422114533	1.037848991	-3.297314506	0.000976141	0.008900153	BEMP
Slc43a2	42.09798364	-4.017657926	1.218644313	-3.29682573	0.000977842	0.008909223	BEMP
Gprin1	13.94435564	7.269431498	2.205670193	3.295792598	0.000981444	0.008922736	preMegE
Tomm34	119.6662252	-1.818414426	0.551708369	-3.295970351	0.000980824	0.008922736	BEMP
Zfp273	8.156863203	-6.50115774	1.972442687	-3.295993229	0.000980744	0.008922736	BEMP
Slx4	262.4503474	4.972133966	1.509099278	3.294769296	0.000985025	0.008934837	preMegE
Sgf29	35.14498118	2.796343148	0.848764638	3.294603736	0.000985606	0.008934837	preMegE
Gm28439	13119.90881	-1.242881071	0.37721112	-3.294921614	0.000984491	0.008934837	BEMP
Ecsit	85.62648361	-2.895442232	0.878732729	-3.295020359	0.000984145	0.008934837	BEMP
Ncoa2	180.6963522	1.47163929	0.447039095	3.291970001	0.000994882	0.009012463	preMegE
Cd200r1	28.25671223	-4.367308452	1.327110416	-3.29084031	0.000998886	0.009042245	BEMP
Cdkl5	252.4962628	6.603461643	2.007889299	3.288757824	0.001006306	0.009099366	preMegE
Ubl7	371.8784472	2.612868836	0.794507421	3.288665109	0.001006637	0.009099366	preMegE
Fbln2	15.41400934	7.414012658	2.254757793	3.288163669	0.001008432	0.009109069	preMegE
Tpm1	4659.564098	1.495579555	0.454943982	3.287392764	0.001011197	0.009127516	preMegE
Fam98c	51.26019162	3.24861392	0.988502329	3.286399866	0.001014768	0.009153211	preMegE
Bcl7a	101.3230053	1.551203792	0.472381403	3.283795219	0.001024193	0.009228944	preMegE
Snd1	2204.613822	-1.133416684	0.345167019	-3.283676079	0.001024626	0.009228944	BEMP
H6pd	89.43603463	-3.70917834	1.130640269	-3.280599888	0.001035866	0.00932353	BEMP
Gadd45g	16.67474332	4.267734315	1.301156914	3.279953609	0.001038242	0.009338258	preMegE
Exoc8	70.70289791	-4.29252826	1.308873656	-3.27955891	0.001039695	0.009344675	BEMP
Sbds	536.2510157	-1.807117584	0.55111364	-3.279028959	0.001041649	0.009348933	BEMP
Tcirg1	143.1502938	-2.455427586	0.748821646	-3.279055298	0.001041552	0.009348933	BEMP
Prim2	179.9392033	3.555557245	1.084443949	3.27869158	0.001042895	0.009353469	preMegE
Mif	1230.440821	1.143966458	0.348960037	3.278216232	0.001044653	0.009362586	preMegE
2410131K14Rik	88.20475213	-4.033615955	1.230852235	-3.277091954	0.001048822	0.00939328	BEMP
Ufsp2	113.1002008	2.339398014	0.714036924	3.276298374	0.001051774	0.00941304	preMegE
4932438A13Rik	1170.500881	-1.31744521	0.402239272	-3.275277435	0.001055583	0.009440436	BEMP
Pxn	143.6652254	-2.474642514	0.755867055	-3.273912388	0.001060695	0.009479445	BEMP
Serpinb9	15.95627097	3.940648677	1.203805259	3.273493489	0.001062268	0.009486793	preMegE
Ggn	24.87905626	8.10480006	2.477486922	3.271379553	0.001070242	0.009543411	preMegE
Gm13535	24.87905626	8.10480006	2.477486922	3.271379553	0.001070242	0.009543411	preMegE
Arhgap35	15.02171927	-3.601244009	1.100889766	-3.27121218	0.001070875	0.009543411	BEMP
Marf1	76.19818168	-3.714787194	1.136323295	-3.269128786	0.001078792	0.009607182	BEMP
Sp110	98.43058241	2.390297142	0.731408562	3.268073777	0.001082821	0.009632138	preMegE
Mgst2	23.75032632	-6.172916107	1.888908833	-3.267979904	0.001083181	0.009632138	BEMP
Olfr1564	26.00105023	-8.173336732	2.501176731	-3.267796566	0.001083882	0.009632138	BEMP
Ano8	15.92710103	-6.489342792	1.986967179	-3.265953691	0.001090961	0.009688224	BEMP
Rgs19	108.4059994	-2.887698719	0.884519827	-3.264707732	0.001095771	0.0097241	BEMP
Scin	256.1501384	-1.703288942	0.521814299	-3.26416686	0.001097865	0.009735841	BEMP
Dhrs1	84.31948418	-3.880091334	1.188772751	-3.263947066	0.001098717	0.009736559	BEMP
Qrsl1	28.34641998	3.402239406	1.042673381	3.262996322	0.00110241	0.00975559	preMegE
Sec16a	549.5039653	-1.341833872	0.411209783	-3.263137035	0.001101862	0.00975559	BEMP
Camta1	253.9684507	-2.005068824	0.614549614	-3.262663873	0.001103703	0.009760201	BEMP
Spata2	39.98323	-2.637171915	0.808419647	-3.262132388	0.001105775	0.009771676	BEMP
Kbtbd8	300.0028233	3.950947171	1.211256814	3.261857538	0.001106848	0.009774315	preMegE
Gm43071	33.84403571	-7.584843274	2.326232283	-3.260570034	0.001111885	0.009811939	BEMP
Aftph	164.1204642	-2.344560548	0.719545827	-3.258389473	0.001120465	0.00988075	BEMP
Fam122a	44.65160264	-3.834565924	1.176970713	-3.257996043	0.00112202	0.009887554	BEMP
Zbtb7b	19.21739772	-4.221190705	1.295844103	-3.25748344	0.001124048	0.009898522	BEMP
Gm15501	55.37433614	1.83730737	0.5640902	3.257116271	0.001125503	0.009904428	preMegE
Nagk	107.6853313	-3.101149648	0.952781101	-3.25483959	0.001134564	0.009977213	BEMP
Pygl	119.0864958	-2.557400453	0.785965561	-3.253832712	0.001138593	0.010005674	BEMP
Cdk5	188.0664337	2.673666429	0.821922316	3.252942979	0.001142164	0.010027816	preMegE
Zfp280b	26.6375419	-3.011328661	0.925762388	-3.252809469	0.001142701	0.010027816	BEMP
Irak3	18.72152353	-3.098936944	0.952926328	-3.252021538	0.001145873	0.010048673	BEMP
9130604C24Rik	44.61038977	7.05783268	2.171666833	3.249961078	0.001154208	0.010098965	preMegE
mt-Nd6	1355.319424	-1.393750333	0.428814222	-3.250242787	0.001153065	0.010098965	BEMP
Sf1	554.8009326	-1.57915943	0.485919041	-3.249840601	0.001154697	0.010098965	BEMP
Txnrd1	177.8222133	-1.744852861	0.536908617	-3.249813482	0.001154807	0.010098965	BEMP
Chpf	206.4365868	3.201649763	0.986015455	3.247058397	0.001166045	0.010184716	preMegE
Eif4g3	3126.059498	-1.345667805	0.414432378	-3.247014168	0.001166226	0.010184716	BEMP
Atoh1	24.27595589	8.069380339	2.486390857	3.245419084	0.001172779	0.01022074	preMegE
Srgap1	24.08102306	8.057760568	2.482748364	3.245500303	0.001172444	0.01022074	preMegE
Chfr	907.6760165	1.616423039	0.498044691	3.245538139	0.001172289	0.01022074	preMegE
Trim8	73.68382216	-1.773884272	0.546773349	-3.244277134	0.001177491	0.01025473	BEMP
Oard1	71.7435599	2.951749488	0.91008409	3.243381045	0.001181201	0.010279951	preMegE
Gm28112	27.98511513	-8.27939386	2.553171681	-3.242787754	0.001183664	0.010294286	BEMP
Pop7	142.1421665	2.163579586	0.667290886	3.242333487	0.001185552	0.010303614	preMegE
Dcp1a	140.6679318	2.186375183	0.674543089	3.241268376	0.001189991	0.010320883	preMegE
Zc3h14	730.1787269	2.089762389	0.644720375	3.241346899	0.001189663	0.010320883	preMegE
Gm1821	197.9761702	1.491404937	0.460074609	3.241658867	0.001188362	0.010320883	preMegE
Tiam1	153.2565138	-1.625522852	0.501847615	-3.239076572	0.001199174	0.010393388	BEMP
Ccdc88b	20.60696271	-2.888804555	0.891940232	-3.238787142	0.001200391	0.010396804	BEMP
Sik2	246.2378775	2.14325084	0.661930054	3.237881142	0.00120421	0.010422728	preMegE
Qser1	220.6817954	-3.703029721	1.143781858	-3.237531437	0.001205687	0.010428363	BEMP
Stip1	439.1160075	1.290872987	0.398770485	3.237132727	0.001207372	0.010435797	preMegE
Vapa	208.9410021	1.470397084	0.454260121	3.236905499	0.001208334	0.010436966	preMegE
Bptf	380.1250136	-2.985972732	0.922652316	-3.236292459	0.001210932	0.01044515	BEMP
Ptger4	27.31260716	-3.975909301	1.228538629	-3.236291645	0.001210936	0.01044515	BEMP
Srp14	138.6292523	1.413001205	0.436737556	3.235355385	0.001214914	0.010468337	preMegE
Fbxo42	55.94211858	-2.763985634	0.854329487	-3.235268918	0.001215282	0.010468337	BEMP
Vim	322.0100822	-2.263987156	0.700041583	-3.234075248	0.001220373	0.010499503	BEMP
Radx	64.37429811	-3.066428698	0.94817549	-3.234030758	0.001220563	0.010499503	BEMP
5430416N02Rik	101.7805042	-1.897663609	0.586887092	-3.233438997	0.001223095	0.010514117	BEMP
Rfx3	56.21269685	3.802083939	1.176385207	3.232005908	0.001229245	0.010559801	preMegE
Gm48544	65.28323086	-2.136854949	0.66140363	-3.230788056	0.001234494	0.010583651	BEMP
Ggps1	68.65812573	-3.86916629	1.197595667	-3.230778466	0.001234536	0.010583651	BEMP
Gm45629	27.47068212	-4.765081384	1.474792469	-3.231018252	0.001233501	0.010583651	BEMP
Npepps	103.4956087	-1.832410553	0.567236268	-3.230418536	0.001236091	0.010589797	BEMP
Hmgb3	115.2850615	2.154027357	0.667259617	3.228169818	0.00124585	0.010666164	preMegE
Tbc1d8	83.82600876	-3.21611043	0.997183989	-3.225192608	0.001258879	0.010763121	BEMP
Gm44907	11.84628547	-6.057266341	1.878068285	-3.225264165	0.001258565	0.010763121	BEMP
Ciapin1	161.1497581	2.64903398	0.821662963	3.223990978	0.001264174	0.010786478	preMegE
Cdh24	22.61989366	-4.466801888	1.385323722	-3.224374069	0.001262484	0.010786478	BEMP
Gm38162	24.08999113	-8.063169702	2.500894115	-3.224114789	0.001263627	0.010786478	BEMP
Rad54l2	47.38215868	-3.836984619	1.190903414	-3.221910841	0.001273388	0.010857757	BEMP
Psmb9	122.897658	2.255894195	0.700453122	3.220621228	0.001279131	0.010899368	preMegE
Cops7a	106.7272484	1.630514636	0.506443758	3.219537434	0.001283976	0.010925909	preMegE
Ulk4	15.35325641	-4.927854326	1.530560423	-3.2196405	0.001283514	0.010925909	BEMP
Cd177	34.59256588	-4.330552502	1.345536092	-3.218458819	0.001288815	0.010959699	BEMP
Zfp68	72.22726284	2.125572861	0.660630664	3.217490462	0.001293173	0.010989362	preMegE
Dnm2	149.4418373	-1.515713025	0.471344698	-3.21572096	0.001301173	0.011049906	BEMP
Trim16	45.11557308	-4.597549526	1.430754115	-3.213375015	0.001311849	0.011133082	BEMP
Fbxo33	46.94098706	-2.757911672	0.858492244	-3.212506217	0.001315823	0.011151821	BEMP
Ankrd52	356.1928402	-3.374395025	1.050341943	-3.212663311	0.001315104	0.011151821	BEMP
Elmo1	502.2324082	-1.684462784	0.524382239	-3.212280391	0.001316858	0.011153106	BEMP
Bsdc1	16.95587292	-3.791644303	1.180626068	-3.211553944	0.001320192	0.011173849	BEMP
Kif22	222.9187656	3.105755471	0.967261962	3.210873157	0.001323323	0.011185667	preMegE
H2afz	1967.666173	1.17984956	0.367510895	3.210379815	0.001325597	0.011185667	preMegE
Tmem170b	345.9347303	-2.425711326	0.755605344	-3.210288737	0.001326017	0.011185667	BEMP
Camkk2	173.926422	-2.779242906	0.865633079	-3.210647759	0.001324362	0.011185667	BEMP
Map7d1	43.22840125	-3.206727123	0.99876958	-3.210677607	0.001324224	0.011185667	BEMP
Grcc10	214.8257553	2.234336692	0.696106726	3.209761677	0.001328451	0.011198715	preMegE
Zfp950	67.7624795	-1.771787639	0.552301346	-3.208008909	0.001336574	0.011259674	BEMP
Dmkn	7.202396561	-6.32145585	1.971756132	-3.206002886	0.001345926	0.011330906	BEMP
Kcnk12	16.27966702	-6.521220304	2.034188935	-3.205808562	0.001346836	0.011331006	BEMP
Irf9	29.67326192	2.22488761	0.694327308	3.20437866	0.001353543	0.011379857	preMegE
Camsap1	91.21404221	-3.141983517	0.981466918	-3.201313726	0.001368025	0.011493958	BEMP
Actr8	19.50260265	-2.800310458	0.875271055	-3.199363719	0.001377313	0.0115643	BEMP
Zfp319	143.5396505	-3.201561169	1.000838972	-3.198877401	0.001379638	0.011576127	BEMP
Tacc3	820.7474036	2.093708172	0.654636935	3.198273823	0.001382529	0.011592683	preMegE
Ftl1	14097.76128	-1.044922528	0.326844734	-3.196999735	0.001388651	0.011636283	BEMP
Zdhhc2	33.68915928	-5.654722011	1.770082816	-3.194608727	0.001400205	0.011725327	BEMP
Rars	224.2424951	1.527670708	0.478306749	3.193914177	0.001403578	0.011738005	preMegE
Maco1	48.52629572	-3.101636235	0.97108595	-3.193987344	0.001403223	0.011738005	BEMP
Peg13	50.15897134	3.60938373	1.130894852	3.191617439	0.001414786	0.011823902	preMegE
Snap47	39.26238039	3.821860404	1.197625618	3.191197939	0.001416842	0.011825431	preMegE
Mfsd13a	101.9530403	-3.159532048	0.990020234	-3.191381286	0.001415943	0.011825431	BEMP
Mettl4	104.3499674	3.695714297	1.159248898	3.188024854	0.001432482	0.011948075	preMegE
Gm42531	22.64456331	7.969018549	2.500523232	3.186940416	0.001437864	0.011962421	preMegE
Zfp184	40.50615615	6.940339342	2.177780083	3.186887141	0.001438129	0.011962421	preMegE
Nudt12	94.29459451	4.221317913	1.324657392	3.186724309	0.001438939	0.011962421	preMegE
Socs2	57.88045363	-2.049541482	0.643053121	-3.187204001	0.001436554	0.011962421	BEMP
Gpr107	101.6985906	-2.889663084	0.906695503	-3.187027038	0.001437433	0.011962421	BEMP
Dync1i2	105.9923828	2.291553056	0.719245963	3.186049245	0.0014423	0.01198248	preMegE
Ehmt2	88.03124574	-2.35709682	0.739952414	-3.185470813	0.001445187	0.011998566	BEMP
Tysnd1	79.72891382	-3.570595292	1.121175358	-3.184689414	0.001449094	0.012023104	BEMP
Anks1	119.3602656	-2.640908701	0.82964432	-3.1831818	0.001456661	0.01207795	BEMP
Reps2	10.82050546	6.903502222	2.169242541	3.182448293	0.001460356	0.012100639	preMegE
Chkb	42.12195366	-1.850570462	0.581578503	-3.181978792	0.001462725	0.012112325	BEMP
Blm	128.7093805	-2.494374562	0.784649906	-3.178964969	0.00147802	0.012230951	BEMP
Cant1	552.5445499	-1.812478049	0.570399534	-3.177558781	0.001485206	0.01228237	BEMP
Tcf19	210.0546331	3.543731815	1.115702571	3.176233441	0.001492008	0.012330551	preMegE
Prkar1a	516.5054631	-1.44869022	0.456136702	-3.176000118	0.001493209	0.012332402	BEMP
Tmem241	100.3226366	3.467572609	1.09209795	3.175147989	0.001497601	0.012360592	preMegE
Reep6	680.0676526	2.302446188	0.725460058	3.173773886	0.001504709	0.012411143	preMegE
Ccnl1	112.5050245	-2.595739913	0.818590849	-3.170985744	0.001519226	0.012522706	BEMP
Gm38387	26.54524991	-8.20330116	2.587940716	-3.169818037	0.001525344	0.012564936	BEMP
Zcchc8	198.3969525	-1.912923358	0.603666536	-3.168841144	0.00153048	0.012599025	BEMP
Cnbp	6647.868299	1.159858141	0.36608014	3.168317571	0.001533239	0.012605304	preMegE
Trmt1l	84.06103006	-2.945748444	0.929702264	-3.168485825	0.001532352	0.012605304	BEMP
Il13	7.186209405	-6.318331414	1.994354154	-3.168109034	0.00153434	0.012606143	BEMP
Cog6	136.5988214	-2.111934034	0.666786272	-3.167332805	0.001538441	0.012631625	BEMP
Dennd6b	24.95976394	-7.143199497	2.256238549	-3.165977064	0.00154563	0.0126824	BEMP
Trp53i13	33.61846958	-2.342319338	0.740083727	-3.164938309	0.001551158	0.012719499	BEMP
Ubxn4	132.0905234	-2.064217675	0.652932367	-3.161457114	0.001569819	0.012864165	BEMP
B2m	710.3679285	1.556612321	0.49255958	3.160251847	0.001576328	0.012909126	preMegE
Amn1	43.37044489	3.795509547	1.201522675	3.158916286	0.00158357	0.012960025	preMegE
H2-DMa	100.7033707	2.591141463	0.820736238	3.157094011	0.0015935	0.013032845	preMegE
Arhgdib	7829.34983	-1.082943872	0.343048996	-3.156819832	0.001594999	0.013036662	BEMP
Rars2	39.27410671	2.285986499	0.724202744	3.156555978	0.001596442	0.013040023	preMegE
Isoc1	147.9381905	-3.116771929	0.987765109	-3.15537763	0.001602905	0.013084346	BEMP
Klhl2	23.35058944	-3.320092827	1.05233778	-3.154968767	0.001605153	0.013094232	BEMP
Mrpl19	80.17032404	2.303933868	0.730406025	3.154319362	0.001608729	0.013114935	preMegE
Cep85l	44.80615308	-2.354524318	0.746770175	-3.1529437	0.00161633	0.013168395	BEMP
Dhx37	69.83084311	-2.480475303	0.786896171	-3.152226931	0.001620303	0.013192254	BEMP
Miga2	52.09739619	3.551390239	1.126768445	3.151836791	0.001622469	0.013201381	preMegE
Tbc1d30	57.24383678	-4.121372226	1.30769616	-3.151628299	0.001623628	0.013202303	BEMP
Rrn3	258.1857528	3.37605274	1.071311034	3.151328262	0.001625297	0.013207369	preMegE
Fbxo28	135.5906644	-2.627714484	0.834065464	-3.150489496	0.001629971	0.013236833	BEMP
Gm48358	23.38437191	-3.901927767	1.238672427	-3.1500885	0.00163221	0.013246497	BEMP
Nudt14	148.4374022	3.089545881	0.98117691	3.148816335	0.001639332	0.01329575	preMegE
Napa	408.0960447	1.76871109	0.561979257	3.147288921	0.00164792	0.013349594	preMegE
Rps9	3834.99514	-1.267851068	0.402846975	-3.147227473	0.001648267	0.013349594	BEMP
Luc7l3	83.32050162	-2.147997126	0.682538231	-3.147072247	0.001649142	0.013349594	BEMP
Sacm1l	43.52736315	2.366179257	0.751943527	3.146751281	0.001650953	0.013355694	preMegE
Mid1	236.4801995	-1.811597806	0.575961589	-3.14534483	0.001658912	0.013411483	BEMP
Atm	34.90260569	-3.445093587	1.095405621	-3.145039172	0.001660646	0.013416914	BEMP
Lman1	313.3025423	-2.480586937	0.788906297	-3.144336592	0.001664639	0.013440572	BEMP
Ttll12	219.2506467	-2.678621936	0.852293173	-3.142841008	0.001673167	0.0135008	BEMP
Tiparp	60.34856556	-4.370516602	1.391031933	-3.141923991	0.001678416	0.013534507	BEMP
Ppp1r15a	128.5219415	3.102895171	0.987709376	3.141506244	0.001680812	0.01354518	preMegE
Art2b	21.3116039	7.881506934	2.509296905	3.14092243	0.001684166	0.013563554	preMegE
Pom121	1979.020955	-1.723855167	0.548914026	-3.140482998	0.001686695	0.013575261	BEMP
B3gnt3	12.96054913	7.163876082	2.281664662	3.139758529	0.001690871	0.013595912	preMegE
Ubxn2a	61.35134545	2.7282262	0.868954688	3.139664516	0.001691414	0.013595912	preMegE
Zfp330	195.0644895	1.596236865	0.508500912	3.139103249	0.001694657	0.013613315	preMegE
Gm1968	7.326474776	6.341172017	2.020625278	3.138222651	0.001699757	0.013645602	preMegE
Hrh2	16.17941277	-4.573737811	1.458809602	-3.135253431	0.001717057	0.013773259	BEMP
Sh3tc1	14.94718212	-7.375038287	2.352394481	-3.135119704	0.00171784	0.013773259	BEMP
Fbxo36	21.67693784	5.422638905	1.729965747	3.134535417	0.001721265	0.013791961	preMegE
Cbl	265.5755622	-2.694608954	0.859972702	-3.133365684	0.00172814	0.013838269	BEMP
Lipo3	116.1635439	-1.895084648	0.604901799	-3.132879834	0.001731003	0.013852411	BEMP
Vapb	131.6481221	2.306412157	0.736653469	3.130932324	0.001742523	0.013926951	preMegE
Clec7a	9.255208996	-5.6951585	1.818966058	-3.13098668	0.001742201	0.013926951	BEMP
Rfx2	97.68016805	2.16547272	0.69176019	3.130380658	0.001745799	0.013944309	preMegE
Vmn1r-ps114	20.99031261	7.85958991	2.512741764	3.127894009	0.001760637	0.014053931	preMegE
Gm35657	20.98615658	7.859306091	2.512927682	3.12754965	0.0017627	0.014058392	preMegE
Rnf38	172.4769192	1.94218346	0.621015934	3.12742935	0.001763422	0.014058392	preMegE
Gm27210	21.00485868	7.860582701	2.514096356	3.126603593	0.001768382	0.014082796	preMegE
Cdk12	220.9105612	-2.11223238	0.675579608	-3.126548455	0.001768714	0.014082796	BEMP
Bcap31	472.459494	1.787572879	0.571827117	3.126072244	0.00177158	0.014091872	preMegE
9230116L04Rik	21.32752339	-7.887625293	2.523242003	-3.125988425	0.001772085	0.014091872	BEMP
Slf1	50.15437879	-2.578751137	0.825308013	-3.124592391	0.001780516	0.014150004	BEMP
Rgs18	422.6376445	2.571055727	0.82321113	3.123203312	0.001788941	0.014208019	preMegE
Tnrc6a	104.3814982	-2.625755176	0.841090281	-3.121847005	0.001797203	0.014264664	BEMP
Rad23b	287.4268885	-1.489712977	0.477279505	-3.121259051	0.001800795	0.014284199	BEMP
Pnma1	86.81795388	6.687052432	2.14318895	3.120141336	0.001807643	0.014329513	preMegE
Mthfd2	228.349841	-2.919432342	0.936561931	-3.117180238	0.001825899	0.014465153	BEMP
Dym	3650.676593	1.274142652	0.408793989	3.116833139	0.00182805	0.014473114	preMegE
1700020L24Rik	10.49358101	-6.864766476	2.203389048	-3.115548969	0.001836029	0.014527174	BEMP
Pgls	431.2488375	1.362879572	0.437493871	3.115196951	0.001838221	0.014535415	preMegE
Zcchc2	52.68815064	4.147595673	1.331637021	3.11465933	0.001841575	0.014543718	preMegE
Rela	571.7843194	1.389579433	0.446136452	3.114696025	0.001841346	0.014543718	preMegE
Snx25	20.79643527	3.717744817	1.193792661	3.114229914	0.001844257	0.0145558	preMegE
Akap13	346.9874869	-1.757163324	0.564461596	-3.112990038	0.001852023	0.014607959	BEMP
Tnpo1	873.9968142	-1.765035113	0.567134632	-3.11219773	0.001857001	0.014638081	BEMP
Hlcs	167.2335858	-2.79745989	0.899507278	-3.10999139	0.001870928	0.014729475	BEMP
Gemin5	75.50916779	-3.75356459	1.206898101	-3.110092383	0.001870288	0.014729475	BEMP
P2ry14	195.2209571	-3.700379156	1.190156842	-3.10915253	0.001876248	0.014762158	BEMP
Dhrs11	369.4638514	2.903891447	0.934119574	3.108693499	0.001879165	0.014767018	preMegE
Nfyc	1007.756011	2.437285324	0.784023952	3.108687328	0.001879205	0.014767018	preMegE
Gm26626	7.782743091	-6.432755947	2.069914728	-3.107739589	0.001885241	0.014805239	BEMP
Orc5	310.067561	2.069945973	0.666113728	3.107496342	0.001886793	0.014808219	preMegE
Ero1l	820.0877869	-1.78259765	0.573746479	-3.106943076	0.001890328	0.014826746	BEMP
Dad1	406.5676588	1.288789814	0.415138894	3.1044786	0.001906147	0.014941543	preMegE
Gm26666	20.48447854	7.824405978	2.521085428	3.103586214	0.001911905	0.01496529	preMegE
Tifa	18.19902958	4.732981531	1.525066897	3.103458308	0.001912732	0.01496529	preMegE
Arl2bp	245.5185189	2.48897971	0.801995145	3.103484761	0.001912561	0.01496529	preMegE
Gm10698	21.2554976	7.877725581	2.538992479	3.102697486	0.001917656	0.014994523	preMegE
Azin1	52.9795497	-2.359122037	0.76056618	-3.101797188	0.001923497	0.01503089	BEMP
Ptk2b	78.26343402	-2.435791765	0.785355855	-3.101513473	0.001925341	0.015035997	BEMP
Rrad	8.784536956	5.614699044	1.810872006	3.100549914	0.001931617	0.015075682	preMegE
Ift52	240.6747609	2.732015712	0.881751568	3.098396205	0.001945711	0.015154024	preMegE
Pgpep1	57.4812631	2.364295049	0.763118895	3.098200115	0.001946999	0.015154024	preMegE
Cdc6	421.4458903	1.899730542	0.613137712	3.098374971	0.001945851	0.015154024	preMegE
Agap3	34.97023974	-2.852478383	0.92056069	-3.098631533	0.001944166	0.015154024	BEMP
Kmt5c	63.24768196	-3.154627634	1.01824578	-3.098100378	0.001947654	0.015154024	BEMP
Etfrf1	134.1622019	3.90809504	1.261703585	3.097474784	0.00195177	0.015176694	preMegE
Gm48986	20.47201048	7.823533027	2.526042658	3.097150004	0.00195391	0.015183983	preMegE
Arhgef1	146.4273023	-1.914193886	0.618101764	-3.096891156	0.001955617	0.015187901	BEMP
Nsun6	157.6615079	2.040541281	0.658975184	3.096537369	0.001957952	0.015196691	preMegE
Pdia2	8.685027993	6.586318083	2.128306639	3.094628359	0.001970596	0.015250911	preMegE
Mettl27	27.06022949	4.113388046	1.329227146	3.0945712	0.001970976	0.015250911	preMegE
Rassf5	71.28548694	-2.467382864	0.79720076	-3.095058343	0.001967742	0.015250911	BEMP
Arhgap27	20.37299366	-3.689072958	1.191992149	-3.094880249	0.001968924	0.015250911	BEMP
Il6st	31.1834661	-4.715019701	1.523577425	-3.094703048	0.0019701	0.015250911	BEMP
Ssh1	513.9407884	-1.50016641	0.484928901	-3.093580123	0.001977571	0.015292573	BEMP
Mga	227.4433251	2.00757883	0.64920536	3.0923633	0.001985697	0.015346008	preMegE
Tln1	13915.37782	-1.214768116	0.392876426	-3.091985257	0.001988227	0.015346781	BEMP
Uba6	58.58327577	-2.66381216	0.861514366	-3.092011304	0.001988053	0.015346781	BEMP
S1pr1	1103.0645	1.804289893	0.583688627	3.091185626	0.00199359	0.015369383	preMegE
Asb7	48.80512732	-4.241678467	1.372110316	-3.09135382	0.001992461	0.015369383	BEMP
Gm14401	6.68219725	6.208332738	2.009040772	3.090197484	0.002000235	0.015411203	preMegE
Idh3g	564.2234894	1.688005075	0.546315087	3.089801317	0.002002904	0.015422363	preMegE
Srgn	1918.939614	-1.262694666	0.408869775	-3.088256321	0.002013347	0.015493327	BEMP
Slc35e3	416.0234121	1.460634743	0.473025617	3.087855477	0.002016065	0.015504791	preMegE
Nt5dc2	179.7191738	-1.50296242	0.487014887	-3.086070795	0.002028205	0.015588665	BEMP
Prss50	9.277107751	6.681691464	2.166066614	3.084711901	0.002037494	0.015650533	preMegE
Cct5	2714.491723	1.133094048	0.367466092	3.083533618	0.00204558	0.01569355	preMegE
Gm49274	137.9029579	-1.530615246	0.496361264	-3.083671826	0.00204463	0.01569355	BEMP
Agpat3	15.39206635	4.145664428	1.344581938	3.083236739	0.002047622	0.015699678	preMegE
Tfcp2l1	31.216145	5.974842918	1.938317319	3.082489569	0.002052769	0.015729593	preMegE
Ccdc191	31.12576201	3.673747976	1.192130038	3.081667151	0.002058449	0.015753994	preMegE
Rnh1	333.5218591	2.14949292	0.697480862	3.081794836	0.002057566	0.015753994	preMegE
sept-09	711.9251506	-1.173446107	0.380972453	-3.080133741	0.002069077	0.015825742	BEMP
Gdap2	382.0404924	-1.512187925	0.491074748	-3.079343688	0.002074572	0.015858169	BEMP
Col5a1	62.42173246	5.216323859	1.694343437	3.078669734	0.00207927	0.015874865	preMegE
Zbtb25	25.28528146	2.925567408	0.9502371	3.078776243	0.002078527	0.015874865	preMegE
Cd93	75.34070034	-2.912160438	0.946322824	-3.077343549	0.002088544	0.015936036	BEMP
Arfgap3	47.23931713	-3.003911385	0.976237017	-3.077030815	0.002090737	0.015943131	BEMP
Lat	387.6941917	1.511369291	0.491571735	3.074565084	0.002108097	0.016065813	preMegE
Arl6ip5	123.2045079	2.536230724	0.825179073	3.073551919	0.002115269	0.016110744	preMegE
Dusp5	21.85451665	-3.984945512	1.296882113	-3.072712217	0.002121229	0.016146405	BEMP
Acad11	173.0426957	3.07082011	0.999936151	3.071016191	0.002133316	0.016189611	preMegE
Tm7sf3	107.7114089	2.619115925	0.852679685	3.071629325	0.002128939	0.016189611	preMegE
Icam1	28.24508222	-3.87859781	1.262917205	-3.071141794	0.002132419	0.016189611	BEMP
Csf3r	11.15737815	-5.049907948	1.644103584	-3.071526635	0.002129672	0.016189611	BEMP
Ly6a	6.685731246	-6.214268014	2.023340715	-3.071290944	0.002131354	0.016189611	BEMP
Ppp2r1b	159.1690645	-2.320420928	0.75565753	-3.0707309	0.002135355	0.016195354	BEMP
Tecr	415.9803127	1.365737769	0.444794967	3.07048836	0.00213709	0.016198784	preMegE
Spred1	71.98742861	-2.476663528	0.806821688	-3.069654131	0.002143068	0.01623435	BEMP
Vps45	134.2802634	1.390079439	0.452997602	3.068624275	0.002150469	0.016280646	preMegE
Gm28048	56.31826797	-4.80684833	1.56658156	-3.068367746	0.002152316	0.016284867	BEMP
Ocrl	131.7788184	1.611057642	0.525121941	3.06796863	0.002155192	0.016296868	preMegE
Sphk1	816.4086558	4.93519125	1.608756039	3.067706433	0.002157084	0.016301411	preMegE
Gm42611	17.6019294	4.079000629	1.330911295	3.064817801	0.002178026	0.01644252	preMegE
E230032D23Rik	10.33676252	-6.842190888	2.232528574	-3.064771921	0.00217836	0.01644252	BEMP
Gdf15	7.504731242	5.382774621	1.756614695	3.064288735	0.002181882	0.016459264	preMegE
Mccc2	14.5220714	5.420508859	1.769263818	3.063708648	0.002186117	0.016481365	preMegE
Myd88	641.2727865	1.399823262	0.457072166	3.062586976	0.002194327	0.01653339	preMegE
Pias4	48.89360175	3.068469798	1.001986614	3.06238602	0.002195801	0.016534629	preMegE
Tgfbr1	49.38674805	-3.027169488	0.988601462	-3.062072639	0.002198101	0.016542086	BEMP
Bcl11a	368.1693791	1.093463341	0.357267402	3.06063003	0.002208718	0.016612087	preMegE
Cenpx	141.4613687	1.609997945	0.52629446	3.059120069	0.002219882	0.01668611	preMegE
Mcm8	59.36994279	-3.473500667	1.135811318	-3.058166978	0.002226954	0.016729317	BEMP
Trp53inp1	168.9847583	3.699008229	1.20987699	3.057342406	0.00223309	0.016765437	preMegE
Pfas	569.0436514	-1.438346437	0.47055588	-3.056696343	0.002237909	0.016785624	BEMP
Ints2	42.94839497	-2.801157192	0.916421464	-3.056625473	0.002238438	0.016785624	BEMP
Lrrc25	24.94443638	-4.380925556	1.433409817	-3.056296604	0.002240895	0.016794075	BEMP
Mrps30	121.9702046	2.53953303	0.831286469	3.054943303	0.002251031	0.016840057	preMegE
Psmd11	399.0206651	1.631861454	0.534123628	3.055213003	0.002249007	0.016840057	preMegE
Foxp1	1030.394909	-1.296611353	0.424429724	-3.054949454	0.002250985	0.016840057	BEMP
Jmy	164.5435886	5.153486931	1.687253501	3.054364344	0.00225538	0.016862603	preMegE
Fut8	1045.853081	-1.542018475	0.504923749	-3.053963056	0.002258399	0.016875184	BEMP
Ap4b1	107.3847355	3.641903961	1.192625631	3.053685807	0.002260487	0.016880797	preMegE
Spag5	29.78468055	-2.231285032	0.730746979	-3.053430389	0.002262412	0.016885189	BEMP
Pdxk	161.3630776	-3.234622661	1.059421842	-3.053196124	0.002264179	0.016888395	BEMP
Pfkl	193.4115918	2.496131598	0.817983139	3.051568523	0.002276491	0.016970204	preMegE
Ilk	7348.341039	1.211916427	0.397309502	3.050308188	0.002286067	0.017031533	preMegE
Cflar	190.6659011	-2.061278805	0.676071321	-3.048907327	0.002296753	0.017090984	BEMP
Gm3235	21.52514502	-6.927947923	2.272436722	-3.048686837	0.002298439	0.017093459	BEMP
Cox7a2l	206.03613	1.623911944	0.532782534	3.047982695	0.002303832	0.017123478	preMegE
Gm49327	8.143647367	6.493683011	2.130959586	3.047304629	0.002309036	0.017152061	preMegE
Ddt	60.16148707	1.760585836	0.577887396	3.046589785	0.002314533	0.017182791	preMegE
Hacd2	44.81448066	-2.389984856	0.784751788	-3.045529674	0.002322709	0.017233351	BEMP
Hsd11b1	7.554881935	-5.396743876	1.772508327	-3.044693101	0.002329179	0.017271208	BEMP
Slc30a9	135.8984261	2.601372772	0.854471095	3.044424541	0.002331259	0.01727649	preMegE
Dhrs3	27.31242257	3.98498716	1.309331282	3.043528566	0.002338212	0.017317857	preMegE
Gm48363	20.17447679	-2.459172724	0.80841729	-3.041959584	0.002350435	0.017398175	BEMP
Dynlt1a	61.28481704	1.575846062	0.51808235	3.041690309	0.002352538	0.017403544	preMegE
Slc38a10	659.0629417	-1.795590448	0.590550363	-3.040537369	0.002361564	0.017460087	BEMP
Zwilch	71.48797584	2.194707522	0.721944491	3.039994831	0.002365822	0.017481335	preMegE
Gng11	16.35882785	3.713316563	1.222833175	3.036650164	0.002392229	0.017666123	preMegE
Esco2	263.1136998	2.103534158	0.692933065	3.035696035	0.002399812	0.017701414	preMegE
Axin1	15.80195254	-3.285413414	1.082238734	-3.035756631	0.002399329	0.017701414	BEMP
Enah	122.1457001	-2.567165731	0.845943729	-3.034676709	0.002407936	0.017750976	BEMP
Clasp1	209.3020355	-1.965000356	0.64821964	-3.03138047	0.002434383	0.017935465	BEMP
Clec2i	8.290323343	-5.534269823	1.826136852	-3.030588763	0.002440774	0.017972069	BEMP
Clnk	18.63423004	-7.692923488	2.540591962	-3.028004341	0.002461746	0.018115922	BEMP
Nt5c3	650.3062592	1.076840974	0.355788468	3.026632596	0.002472943	0.018187728	preMegE
Tob2	66.10308112	-3.930581866	1.298805763	-3.026304608	0.002475628	0.018196872	BEMP
Gm597	18.70179137	7.69305067	2.542677221	3.025571082	0.002481641	0.018230459	preMegE
Zc3h10	117.3585773	-2.473316191	0.817649658	-3.024909467	0.002487076	0.018259762	BEMP
Slc27a4	49.89711519	-2.995771546	0.990493139	-3.024525287	0.002490237	0.018272346	BEMP
Mfsd6	43.98153332	3.423510881	1.132547321	3.022841357	0.002504135	0.018363655	preMegE
Fgd3	42.08395596	2.209680103	0.731049974	3.022611561	0.002506037	0.018366938	preMegE
Rbm22	470.1292911	2.03229757	0.672489703	3.022050092	0.00251069	0.018390367	preMegE
Mctp1	138.8723493	4.019910813	1.330296151	3.021816465	0.002512628	0.018393897	preMegE
Brox	71.19074401	-2.313706596	0.765768047	-3.021419613	0.002515924	0.018407354	BEMP
Bhlhe40	82.67453515	-2.734319398	0.905550962	-3.01950913	0.002531847	0.01851312	BEMP
Emilin2	199.7564813	-1.782160229	0.590315044	-3.018998493	0.002536118	0.018533621	BEMP
Dnah1	20.67399965	6.864669069	2.275741158	3.016454242	0.002557498	0.018679055	preMegE
Sra1	183.9213366	2.11157202	0.700137985	3.015936952	0.002561865	0.018700135	preMegE
Sh3bp1	428.1551857	-1.880908113	0.623815167	-3.015168936	0.002568362	0.018736724	BEMP
Gatd1	28.57517639	1.995928364	0.662062626	3.014712334	0.002572231	0.018754118	preMegE
Gm7292	19.7203708	-7.774509535	2.579679483	-3.013750192	0.002580402	0.018802836	BEMP
Gm7760	18.57543291	7.683249742	2.549786685	3.013291185	0.002584308	0.018820441	preMegE
Rab4a	49.93403845	3.560221336	1.182034619	3.011943371	0.00259581	0.018893309	preMegE
Cavin2	6.69012623	6.209977498	2.061999541	3.011628943	0.0025985	0.018901993	preMegE
Pyroxd2	18.57958893	7.683570063	2.552022641	3.010776605	0.002605805	0.018944217	preMegE
Nup54	237.3172907	2.326251633	0.773125062	3.00889435	0.002622003	0.019051007	preMegE
Gm37625	37.97912828	2.487771678	0.827043289	3.00803079	0.002629465	0.01909424	preMegE
Wapl	697.25508	2.066981051	0.687254423	3.007592212	0.002633262	0.019110825	preMegE
Cog2	1064.030875	2.172033356	0.722272475	3.007221558	0.002636475	0.019123153	preMegE
Hexa	368.5850365	1.899741319	0.632227171	3.004839723	0.002657208	0.019262472	preMegE
R3hdm1	1500.673965	1.531945598	0.509865342	3.004608222	0.002659231	0.019266078	preMegE
Exoc4	78.14583052	-2.127629312	0.708191585	-3.004313181	0.002661812	0.019273715	BEMP
Vrk2	31.83678246	2.765165018	0.921137653	3.00190206	0.002682985	0.019415892	preMegE
Atg9a	264.6622971	-2.457691042	0.819222207	-3.000029808	0.002699532	0.019524449	BEMP
Larp4b	699.639168	-1.169949716	0.390165829	-2.998596059	0.002712266	0.019589889	BEMP
Fancm	135.510118	-3.709131952	1.236986526	-2.998522518	0.002712921	0.019589889	BEMP
Gm17083	20.12654821	-7.803810586	2.602582422	-2.998487394	0.002713234	0.019589889	BEMP
Fads1	4327.178991	1.159211013	0.386791551	2.996991554	0.002726583	0.01966931	preMegE
Ccp110	53.26589404	-3.15957642	1.054279491	-2.996905894	0.002727349	0.01966931	BEMP
Lemd2	39.84850422	-3.937385851	1.314382627	-2.99561617	0.00273891	0.019741409	BEMP
Ank1	23.14300652	4.770906813	1.593527585	2.993927973	0.00275411	0.019828332	preMegE
Dnajc12	14.84321168	-5.47066707	1.827177269	-2.994053813	0.002752974	0.019828332	BEMP
Ublcp1	6.377092755	6.14073256	2.051896919	2.992710064	0.002765123	0.01989606	preMegE
Ncdn	29.32146397	-2.840695867	0.949259245	-2.992539586	0.002766668	0.01989606	BEMP
Chrd	8.464528477	6.549446559	2.18913019	2.991803132	0.00277335	0.019925099	preMegE
Atp6v1e1	310.1567495	1.513305448	0.5058267	2.991746871	0.002773862	0.019925099	preMegE
Chst13	7.602819676	-6.399980234	2.139534293	-2.991295936	0.002777961	0.019943204	BEMP
Foxi2	18.08414492	7.644581037	2.55576281	2.991115219	0.002779606	0.019943673	preMegE
Nr4a2	33.20415706	4.585458544	1.534150143	2.988924237	0.002799615	0.020075834	preMegE
St6galnac6	102.6626598	2.893913071	0.968769442	2.987205155	0.002815407	0.020177618	preMegE
Bcat2	175.6409408	1.7399935	0.582526632	2.986976738	0.002817512	0.020181246	preMegE
Nudt5	193.0868068	1.713318809	0.57379797	2.985926928	0.002827202	0.020239176	preMegE
Smarcd2	284.2053732	1.38177308	0.462797304	2.985698205	0.002829317	0.020242843	preMegE
Cpt1b	41.7444305	-4.945605197	1.656732278	-2.985156541	0.002834332	0.020267242	BEMP
Ubald1	269.3861887	-1.609468855	0.539534518	-2.983069293	0.002853734	0.020394426	BEMP
Mrvi1	267.1090274	4.985489281	1.671741022	2.982213881	0.00286172	0.020416263	preMegE
Ppp6c	189.753223	1.829007308	0.613300926	2.982234709	0.002861525	0.020416263	preMegE
Gm37697	183.1682882	-1.251826026	0.41978713	-2.982049558	0.002863256	0.020416263	BEMP
Rlim	2622.446769	-1.296733092	0.434839932	-2.982092944	0.002862851	0.020416263	BEMP
Fam168b	253.9933128	3.013931199	1.010824219	2.981657088	0.002866929	0.020430915	preMegE
Gm28379	105.4967785	-2.397158294	0.804146962	-2.980995277	0.002873132	0.020452037	BEMP
Ddx11	38.1796014	-4.080870813	1.36893071	-2.981064551	0.002872482	0.020452037	BEMP
Herc2	280.2089919	-2.212071843	0.743235552	-2.976272917	0.002917751	0.020757948	BEMP
Phc3	303.9454462	-1.754257718	0.589454992	-2.976067286	0.002919708	0.020760176	BEMP
Slc48a1	1129.075687	-1.813601226	0.609466689	-2.975718374	0.002923032	0.02076738	BEMP
Brca1	366.9991056	-2.934437667	0.986161509	-2.975615698	0.00292401	0.02076738	BEMP
B3galnt2	124.9578534	-2.599565295	0.873702718	-2.975343031	0.002926611	0.020774166	BEMP
Def6	84.64883614	-3.025146497	1.017645586	-2.972691611	0.002952009	0.02093092	BEMP
Lrch3	28.56843788	-4.57831828	1.540056075	-2.972825701	0.00295072	0.02093092	BEMP
Zmynd19	864.2182551	1.676516589	0.564034403	2.972365833	0.002955143	0.020941386	preMegE
Dnmt3aos	16.42729161	5.021310636	1.689717521	2.971686434	0.00296169	0.020976007	preMegE
Fbxo8	121.6497547	4.279316249	1.440388186	2.970946507	0.002968835	0.021003085	preMegE
Nfix	31.28909517	-2.945001225	0.991267161	-2.970946018	0.00296884	0.021003085	BEMP
Ap3b1	273.7318031	-1.447767931	0.487445772	-2.97011076	0.002976924	0.021048486	BEMP
Fam90a1a	17.76700965	7.619051235	2.56564471	2.969643928	0.002981451	0.021056915	preMegE
Taok1	251.5218155	-2.092614514	0.704660049	-2.969679517	0.002981106	0.021056915	BEMP
2010110K18Rik	31.86732907	3.592183708	1.210091261	2.968522974	0.002992347	0.021122058	preMegE
Mcrs1	464.6866163	1.23363238	0.415731809	2.967375486	0.003003539	0.021189213	preMegE
Pld4	138.4587013	-4.303558147	1.450774175	-2.966387341	0.003013207	0.021245551	BEMP
Emc6	217.7169461	1.306227526	0.440394433	2.966040052	0.003016612	0.021257688	preMegE
Wdr6	447.5210171	-1.802330836	0.607775761	-2.965453631	0.003022369	0.021272008	BEMP
Fndc3a	208.5306901	-3.098609355	1.044949949	-2.965318441	0.003023698	0.021272008	BEMP
Gm6548	19.68947323	-4.25602587	1.43525056	-2.965353917	0.003023349	0.021272008	BEMP
Mthfs	128.3691731	4.835814683	1.631708177	2.963651682	0.003040122	0.021375646	preMegE
Tomm40l	187.4912443	-2.301736656	0.777000717	-2.962335306	0.003053151	0.021455309	BEMP
Gm45601	9.593832839	6.730131032	2.272653349	2.961353976	0.003062897	0.021511826	preMegE
Wrap53	171.5933956	1.98778522	0.671453845	2.960419745	0.003072202	0.021529575	preMegE
Dock2	141.16547	-2.30736337	0.779405243	-2.960415511	0.003072244	0.021529575	BEMP
Kansl3	52.80719153	-2.553214405	0.862373327	-2.960683413	0.003069573	0.021529575	BEMP
Polrmt	42.96041059	-2.960225624	0.999836581	-2.96070946	0.003069313	0.021529575	BEMP
Ptpn9	60.69377705	-3.513141978	1.187516347	-2.958394624	0.00309246	0.021659223	BEMP
Sfxn1	657.4892926	-1.775368428	0.600197408	-2.95797417	0.003096681	0.021676765	BEMP
Mtif3	108.5841331	3.043675932	1.029506127	2.956442758	0.0031121	0.021750187	preMegE
Cd69	601.1554705	-2.205271345	0.745926448	-2.956419299	0.003112337	0.021750187	BEMP
Tmem185a	16.8700772	-5.671414723	1.918126696	-2.956746671	0.003109034	0.021750187	BEMP
St14	78.33083573	-2.156120709	0.72938151	-2.956094551	0.003115616	0.021752908	BEMP
Ccdc9	26.22747769	-2.987836071	1.010756459	-2.956039552	0.003116171	0.021752908	BEMP
Abraxas1	19.86062954	2.948609033	0.997658389	2.955529733	0.003121326	0.021764829	preMegE
Ints11	76.64180767	2.274182897	0.769423229	2.955698257	0.003119621	0.021764829	preMegE
Dpy19l3	221.3795655	-4.00852441	1.356378673	-2.955313652	0.003123513	0.02176806	BEMP
Bak1	99.37003961	-1.880769547	0.636526577	-2.954738442	0.003129342	0.021796655	BEMP
Rock1	266.7043357	1.661935405	0.562715811	2.953418713	0.003142754	0.021845329	preMegE
Dpagt1	237.3980004	-1.935323829	0.655231942	-2.953646954	0.00314043	0.021845329	BEMP
6530402F18Rik	66.96099686	-4.366686043	1.4783568	-2.953742996	0.003139453	0.021845329	BEMP
Hist1h2bq	12.53773119	-5.232161614	1.771590314	-2.95336996	0.00314325	0.021845329	BEMP
Mrpl41	103.591831	1.816801935	0.61534361	2.952499881	0.003152122	0.021882737	preMegE
Eml4	32.1503538	-2.779079996	0.941316736	-2.952332503	0.003153831	0.021882737	BEMP
Nek6	60.18923241	-3.66213328	1.24038306	-2.952421229	0.003152925	0.021882737	BEMP
Higd1a	368.864356	1.177564583	0.398898766	2.952038674	0.003156834	0.021891542	preMegE
1700017B05Rik	187.9746674	-2.032066281	0.688526368	-2.951326741	0.00316412	0.021917997	BEMP
Gm48231	7.479768933	-6.376232471	2.160386361	-2.951431552	0.003163046	0.021917997	BEMP
Pigu	228.0020157	1.519663768	0.514969809	2.95097643	0.003167711	0.02193084	preMegE
Psmb8	405.7025167	1.562244063	0.529433138	2.950786325	0.003169661	0.021932318	preMegE
Ube2o	114.1516355	-2.966827247	1.005561379	-2.950418849	0.003173434	0.021946399	BEMP
Gramd1c	7.035916359	6.282559074	2.129677447	2.95000498	0.003177688	0.021951911	preMegE
Pheta2	17.02494758	3.406807699	1.154848864	2.950003074	0.003177708	0.021951911	preMegE
Gm19269	17.18994439	-7.57632086	2.568451047	-2.949762609	0.003180182	0.02195699	BEMP
Eif2s1	550.6385762	1.377899347	0.467261396	2.94888334	0.003189243	0.021995503	preMegE
Ccdc88a	27.24905594	-3.34014428	1.132630004	-2.949016245	0.003187872	0.021995503	BEMP
Gm37639	26.85662986	5.344090758	1.813029405	2.947602914	0.003202481	0.022074746	preMegE
Cd163	121.4722955	2.809410462	0.95337917	2.946792368	0.003210887	0.022120613	preMegE
Lrch1	98.3839939	-3.807237335	1.29207265	-2.946612432	0.003212756	0.022121419	BEMP
Rtel1	177.2673421	-1.891702597	0.642234597	-2.94550092	0.003224322	0.022188957	BEMP
Gm10288	17.12617971	7.566047026	2.568881089	2.945269463	0.003226735	0.022192282	preMegE
Atp1b2	119.6985369	3.080149026	1.045849264	2.945117553	0.00322832	0.022192282	preMegE
Stx3	29.20381221	-3.357034121	1.140625555	-2.94315177	0.003248891	0.022321543	BEMP
3110001I22Rik	137.4820687	1.528461805	0.519373534	2.942895054	0.003251586	0.022327913	preMegE
Erh	636.5166315	1.349218463	0.458509225	2.942620107	0.003254475	0.022335604	preMegE
Gm43628	17.56275696	-7.607450381	2.586198633	-2.94155688	0.003265669	0.022400252	BEMP
Clec4a2	6.495986144	-6.172916807	2.099406874	-2.94031466	0.003278791	0.022478052	BEMP
Ubald2	106.6894313	1.324757092	0.450824767	2.938518883	0.003297846	0.022596416	preMegE
2810429I04Rik	64.46738722	-2.623916782	0.893458299	-2.936809457	0.003316078	0.022709019	BEMP
AA914427	16.93780629	7.550107352	2.571347791	2.9362451	0.003322117	0.022725729	preMegE
Lyz2	282.8999181	-1.893027845	0.644673733	-2.936412248	0.003320327	0.022725729	BEMP
Hdx	38.4619608	-6.864743727	2.340597406	-2.93290239	0.003358094	0.022959403	BEMP
Dbp	11.91131653	4.556290885	1.554050595	2.931880661	0.003369162	0.023022606	preMegE
Scaf4	2209.675933	1.390367594	0.474484585	2.930269258	0.003386684	0.023121642	preMegE
Il3ra	24.24542618	-3.948163784	1.347476261	-2.930043295	0.003389148	0.023121642	BEMP
Plekhm3	93.22384782	-4.030581257	1.375572521	-2.930111786	0.003388401	0.023121642	BEMP
Micu1	70.3721634	-2.44195951	0.833809039	-2.928679586	0.003404051	0.023210777	BEMP
Zdhhc17	21.27045399	3.743148772	1.278966875	2.926697199	0.003425822	0.023346619	preMegE
Prnp	24.31954091	-4.852494853	1.659578123	-2.923932767	0.003456394	0.023542256	BEMP
Mthfsd	214.3879241	2.414601906	0.825865577	2.923722665	0.003458728	0.023542519	preMegE
Chd7	197.0007278	-4.821345831	1.6491338	-2.923562558	0.003460507	0.023542519	BEMP
S1pr3	10.30102688	-6.837702142	2.338934599	-2.923425967	0.003462025	0.023542519	BEMP
Gm34799	16.59989091	7.521042719	2.574602537	2.921244196	0.003486364	0.023690695	preMegE
Mpp4	63.42699146	-5.392241131	1.845939326	-2.92113671	0.003487568	0.023690695	BEMP
Vmn1r209	22.00368507	2.705925119	0.926511753	2.920551317	0.003494126	0.023722489	preMegE
S100a10	287.5130505	1.326182781	0.454275822	2.919333839	0.003507803	0.023789765	preMegE
Il4	7.209481255	-6.322820789	2.16572705	-2.919491073	0.003506034	0.023789765	BEMP
Ipo9	308.2927052	-2.032037173	0.696215797	-2.918688693	0.003515071	0.023826254	BEMP
Lamtor3	255.7650836	2.382146875	0.816387969	2.917910315	0.003523857	0.023872996	preMegE
Rfesd	92.19372698	2.935138513	1.006188054	2.917087418	0.003533167	0.02387858	preMegE
Atpaf1	525.3473548	2.057819988	0.705457189	2.917001939	0.003534136	0.02387858	preMegE
Slmapos2	99.35921145	1.452672965	0.497994205	2.917047928	0.003533615	0.02387858	preMegE
Gm44894	33.09450128	-2.2585492	0.774133485	-2.917519062	0.003528281	0.02387858	BEMP
Slc2a6	164.7102123	-3.540011964	1.21355431	-2.917061011	0.003533466	0.02387858	BEMP
Pggt1b	104.3420144	-2.483544353	0.851789811	-2.915677461	0.003549172	0.02396735	BEMP
Arel1	31.59112867	-2.749136975	0.942983705	-2.915360002	0.003552785	0.023978923	BEMP
Bcl2l13	532.629077	-1.440587145	0.494189355	-2.91505094	0.003556305	0.02398986	BEMP
Abra	29.69009759	-6.485630645	2.225140543	-2.914706069	0.003560237	0.024003561	BEMP
Slc35d1	423.203423	-2.261011397	0.77626342	-2.912685743	0.00358335	0.024146503	BEMP
1500009L16Rik	16.57287677	7.518710628	2.5822206	2.911722812	0.003594414	0.024195387	preMegE
Kl	18.2300278	6.681659964	2.294799179	2.911653458	0.003595213	0.024195387	preMegE
Pgk1	997.0806585	1.219146654	0.418727072	2.911554414	0.003596353	0.024195387	preMegE
Mvk	110.0320008	2.402655345	0.825349832	2.911075099	0.003601874	0.024219632	preMegE
Tle6	18.82453334	5.229429705	1.797787953	2.908813409	0.003628033	0.024382546	preMegE
Gm42427	578.0181134	-1.908123464	0.656246145	-2.907633787	0.003641745	0.024461681	BEMP
Fbrsl1	60.5806565	-2.895818943	0.996647398	-2.905560131	0.003665964	0.024611267	BEMP
Styx	62.17637276	2.449815995	0.843253931	2.905193683	0.003670259	0.024627009	preMegE
Ap4e1	40.57709408	-3.434610559	1.18238833	-2.90480756	0.00367479	0.024644314	BEMP
Ccdc186	102.7090774	-2.82439321	0.972783919	-2.903412727	0.003691198	0.024741217	BEMP
Uggt1	1325.616215	-1.410397399	0.485803774	-2.90322446	0.003693418	0.024742963	BEMP
Zfp786	16.28275565	7.493208278	2.581725227	2.902403478	0.003703113	0.024794754	preMegE
2010013B24Rik	6.051235264	6.065052508	2.09020339	2.901656623	0.003711952	0.024806845	preMegE
Cad	592.330388	-2.824576665	0.973459221	-2.901587045	0.003712776	0.024806845	BEMP
Zfyve26	301.9769368	-3.251133054	1.120308544	-2.901997909	0.00370791	0.024806845	BEMP
Unc5b	18.45384806	-6.704024781	2.310357573	-2.901726061	0.003711129	0.024806845	BEMP
Gm31747	6.680583648	6.207979235	2.141067616	2.899478367	0.003737841	0.024958525	preMegE
Pmpcb	91.65471449	2.636586141	0.909372993	2.899345109	0.003739431	0.024958525	preMegE
Srd5a3	118.4663245	-2.39066092	0.8253642	-2.896492143	0.003773601	0.025173287	BEMP
Zfp993	51.68560235	-2.627267739	0.90726592	-2.895807813	0.003781839	0.025214924	BEMP
Gm10353	32.08608882	-3.320050386	1.146657769	-2.895415245	0.003786573	0.025233161	BEMP
Nlrc3	263.8243717	-1.333352634	0.460673042	-2.894357848	0.003799349	0.025304947	BEMP
Ascc1	48.30560356	3.198205922	1.105353253	2.89337903	0.003811211	0.025357825	preMegE
Mbnl3	122.2012897	-2.118974532	0.732374184	-2.893294954	0.003812231	0.025357825	BEMP
Sestd1	144.5922766	-4.472559275	1.545883516	-2.893205878	0.003813313	0.025357825	BEMP
1700094M23Rik	6.203760397	6.101059866	2.109029604	2.892827988	0.003817903	0.025368011	preMegE
Nol9	230.1601635	-2.431276884	0.840472775	-2.892749123	0.003818862	0.025368011	BEMP
Carm1	85.05622787	-2.714263026	0.938462247	-2.892245301	0.003824992	0.025395371	BEMP
Dmxl1	138.6358115	3.183555979	1.101001004	2.891510515	0.003833948	0.025428094	preMegE
Tmbim4	444.9510313	2.262882457	0.782582562	2.891557474	0.003833375	0.025428094	preMegE
Atp8b1	19.69704927	7.767761455	2.687636806	2.89018272	0.00385018	0.025508955	preMegE
Hcfc1r1	29.72264163	2.175030932	0.752549369	2.890216936	0.003849761	0.025508955	preMegE
Mark3	63.83916927	-2.275152627	0.787706198	-2.888326426	0.003872977	0.025646542	BEMP
Cenpp	106.1960599	2.978786268	1.031421678	2.888039229	0.003876515	0.025651227	preMegE
Tcerg1	1099.799046	1.096975106	0.379847012	2.887939279	0.003877747	0.025651227	preMegE
Ccdc91	60.25434064	-3.721450031	1.289038472	-2.886996868	0.003889381	0.025714714	BEMP
Ints13	230.4512148	3.319766052	1.150071298	2.886574126	0.00389461	0.025735811	preMegE
Tmem63b	46.98432228	-4.950781722	1.715389827	-2.886097168	0.003900517	0.025761365	BEMP
Ino80d	190.0975375	-3.436011228	1.19062518	-2.88588826	0.003903107	0.025764995	BEMP
Dctn5	320.1743927	1.951540889	0.676564105	2.884487775	0.00392051	0.025866352	preMegE
Cdca5	68.26738165	2.114320679	0.733497258	2.882520221	0.003945078	0.026014855	preMegE
Gm27006	17.57497715	6.62839289	2.30041566	2.881389222	0.003959264	0.026094772	preMegE
Cnot10	113.7599298	-2.432827029	0.844547794	-2.880626824	0.003968852	0.026144324	BEMP
Plscr1	803.1126206	1.408138687	0.488944034	2.879958827	0.003977271	0.02618612	preMegE
Gm16140	7.660261247	6.405370316	2.224527631	2.879429425	0.003983955	0.026213977	preMegE
Fmnl1	178.1014457	-2.665255915	0.925662691	-2.879294954	0.003985654	0.026213977	BEMP
Pigl	498.3495506	1.582295275	0.549683048	2.878559347	0.003994961	0.026261514	preMegE
Eme1	84.13271055	3.365095206	1.169264864	2.877958031	0.004002584	0.026297934	preMegE
Dvl3	63.15679009	-1.520776332	0.528493559	-2.877568336	0.004007531	0.026316745	BEMP
Csnk2a1	566.3833445	2.10255266	0.730738801	2.877297139	0.004010977	0.026325686	preMegE
Slc25a5	1707.428436	1.07281858	0.372931037	2.876721092	0.004018306	0.026360087	preMegE
Gm10484	15.78731164	7.448634716	2.589685394	2.876270119	0.004024052	0.026384074	preMegE
Glyr1	206.4109123	-2.390950098	0.831934327	-2.873964951	0.004053539	0.02656362	BEMP
Tmem181a	3844.238555	1.121480036	0.390254214	2.873716657	0.004056727	0.026570722	preMegE
Tgfb1i1	12.14091546	7.069632033	2.461152166	2.8724888	0.004072525	0.026660367	preMegE
Vhl	387.3518023	3.241941629	1.128978858	2.871569832	0.004084385	0.026724154	preMegE
Hsd17b12	231.2683923	1.247115854	0.434387522	2.870975321	0.004092075	0.0267606	preMegE
Atp13a3	1056.252744	-1.275391197	0.444360103	-2.870174859	0.004102449	0.026814556	BEMP
Gm8617	15.80809175	7.450516549	2.597278405	2.868586029	0.004123111	0.026907824	preMegE
Runx1	420.0354533	-0.989584057	0.344957715	-2.868711187	0.00412148	0.026907824	BEMP
Sec31a	589.781622	-2.195901626	0.765469652	-2.868698477	0.004121645	0.026907824	BEMP
Olfr1116	23.11495573	-2.15115444	0.75008207	-2.867892098	0.004132164	0.026952981	BEMP
E030018B13Rik	15.61731495	7.433021213	2.592981992	2.866591915	0.004149177	0.027049975	preMegE
Bivm	86.48374662	6.220412924	2.170167355	2.866328677	0.004152629	0.027058511	preMegE
Arhgap11a	51.05835271	-2.944078588	1.027205813	-2.866103901	0.004155578	0.027063766	BEMP
Nudt15	105.0864852	5.317543196	1.85599392	2.865064987	0.004169237	0.027138722	preMegE
Ifngr1	107.1040933	2.108064415	0.735984362	2.864278811	0.004179599	0.02716417	preMegE
Wwp1	19.81312746	-3.641558554	1.271356665	-2.864309171	0.004179199	0.02716417	BEMP
Acot11	14.05785471	-4.361178572	1.522527846	-2.864432715	0.004177569	0.02716417	BEMP
Pym1	137.1354148	2.243979925	0.783622631	2.863597652	0.004188597	0.027208642	preMegE
Atn1	323.4864621	-4.966362294	1.73460681	-2.863105497	0.004195109	0.027236931	BEMP
Rnf40	71.29495159	-2.368820518	0.827606757	-2.862253717	0.0042064	0.027296209	BEMP
Tnip3	6.193861865	6.098834951	2.130908958	2.862081427	0.004208688	0.027297025	preMegE
Gm37334	22.58107329	-6.997479031	2.445615069	-2.861234836	0.004219943	0.027355978	BEMP
Hpgds	45.31215346	-4.740975778	1.657187591	-2.860856431	0.004224983	0.027374597	BEMP
Pdzd11	100.7069967	1.554053873	0.543358635	2.860088663	0.004235226	0.027426888	preMegE
Myh8	14.03189392	4.37207594	1.529823468	2.85789572	0.004264605	0.02760299	preMegE
Srek1	102.5939811	-2.503143262	0.876001925	-2.857463197	0.004270422	0.027626477	BEMP
4930522L14Rik	41.54489613	3.702654887	1.295994081	2.856999843	0.00427666	0.027652672	preMegE
Myo9b	276.9361936	-2.346711492	0.82158616	-2.856318187	0.004285854	0.027697934	BEMP
Skp2	61.85915226	-3.004322684	1.051971209	-2.855898202	0.004291527	0.027720411	BEMP
Gtf2h2	137.3189534	3.088424324	1.081528249	2.855611331	0.004295406	0.027731282	preMegE
Rtf1	53.5405878	-2.190592741	0.767270798	-2.855045113	0.004303072	0.027752394	BEMP
Eef2k	235.7027354	-2.606126904	0.912810713	-2.855057315	0.004302906	0.027752394	BEMP
Ndufs1	203.1927003	2.805942141	0.982883663	2.854805962	0.004306313	0.027759122	preMegE
Rin3	1891.506341	-1.000179504	0.350677686	-2.852133298	0.004342689	0.027965054	BEMP
Ywhag	789.2734369	-1.481131178	0.519295971	-2.852190775	0.004341903	0.027965054	BEMP
Srprb	485.5633263	1.965018714	0.689016516	2.85191816	0.004345629	0.027969725	preMegE
Atp13a2	136.0374886	2.759180273	0.968027324	2.850312388	0.004367631	0.028093424	preMegE
Ctdsp2	234.107421	2.077294106	0.728826261	2.850191077	0.004369297	0.028093424	preMegE
Cplane1	18.35629888	-6.69661242	2.350163199	-2.849424425	0.004379841	0.028146887	BEMP
Gm15560	16.49819145	-7.51729225	2.638911572	-2.84863363	0.004390741	0.028202583	BEMP
Efcab12	31.82128376	-5.584050743	1.961112818	-2.847388835	0.004407949	0.028298716	BEMP
Dennd4b	156.1661501	-2.662523604	0.935868755	-2.844975421	0.004441485	0.028470595	BEMP
B4galnt4	11.3319945	-5.072640802	1.782983967	-2.845028836	0.00444074	0.028470595	BEMP
Abcb9	12.22597313	3.513137199	1.235506966	2.843478261	0.004462405	0.028590185	preMegE
Usp34	809.1528451	-1.578873341	0.555450843	-2.842507776	0.004476014	0.028662832	BEMP
B230377A18Rik	18.05491069	7.642170022	2.690844061	2.840064251	0.004510445	0.028861111	preMegE
Map2k1	296.4974626	3.359386547	1.182894324	2.839971821	0.004511752	0.028861111	preMegE
Tmx2	231.3408344	1.972118206	0.694464653	2.839767579	0.004514641	0.028861111	preMegE
Mrpl52	72.5066143	1.51160812	0.532349776	2.839501747	0.004518405	0.028861111	preMegE
Myo5a	30.11437572	-2.961712562	1.043035585	-2.839512481	0.004518253	0.028861111	BEMP
Olfr1031	15.14057304	7.388286284	2.603123493	2.838238871	0.004536322	0.028888259	preMegE
Ppif	506.4043452	2.321994834	0.818062377	2.838408048	0.004533918	0.028888259	preMegE
Rit1	125.2713697	2.256089133	0.794792089	2.838590323	0.004531329	0.028888259	preMegE
Prkx	56.50229511	-2.633284993	0.927789715	-2.838234731	0.004536381	0.028888259	BEMP
C2cd5	224.0329955	-2.936134009	1.034443865	-2.83836959	0.004534464	0.028888259	BEMP
C920009B18Rik	74.57846964	-4.781597921	1.684604641	-2.838409562	0.004533897	0.028888259	BEMP
Dimt1	85.33988505	2.8685896	1.010903791	2.837648474	0.00454472	0.028917237	preMegE
Adgre1	6.019748201	-6.062991143	2.136666989	-2.837592931	0.004545511	0.028917237	BEMP
Arhgef15	22.26802467	-2.157841069	0.76060328	-2.837012574	0.004553782	0.028955266	BEMP
Zswim6	8.634408692	-6.582654158	2.320498965	-2.836740829	0.004557659	0.028965335	BEMP
Sh2d3c	21.64246199	-6.024761532	2.123959519	-2.83657079	0.004560087	0.028966185	BEMP
Picalm	182.8819755	-2.209030092	0.778906503	-2.836065798	0.004567304	0.02899744	BEMP
Gm16754	5.55207253	5.940928478	2.094921176	2.835872082	0.004570075	0.029000453	preMegE
Cdk11b	144.1380572	-2.502576736	0.882873894	-2.834580061	0.004588596	0.029103359	BEMP
Adam15	395.6736155	-4.400271553	1.552772937	-2.833815202	0.004599592	0.029158459	BEMP
Ptpra	58.27500032	-1.61385522	0.569602499	-2.833300808	0.004607001	0.029176133	BEMP
Usp37	89.5473399	-2.077975536	0.73338597	-2.833399628	0.004605577	0.029176133	BEMP
Cyp4f18	7.590686062	-6.397661129	2.258348875	-2.832893182	0.00461288	0.02919872	BEMP
Nxn	41.07102574	-2.68120372	0.946584401	-2.832503597	0.004618505	0.029219678	BEMP
Hyls1	42.33411214	3.227236004	1.139449448	2.832276595	0.004621785	0.029225789	preMegE
Prdm16	9.133465861	4.750104156	1.677433664	2.831768706	0.004629132	0.029257597	preMegE
Olfr667	94.30400196	-1.946828477	0.688512962	-2.827584351	0.004690066	0.029627889	BEMP
2210011C24Rik	14.98304441	7.373193099	2.608091285	2.827045641	0.004697963	0.029662939	preMegE
0610010K14Rik	112.3980976	1.614425624	0.571135592	2.826694126	0.004703123	0.029665851	preMegE
Rps6	1872.304998	1.119173604	0.395929964	2.826695896	0.004703097	0.029665851	preMegE
[truncated: 365 more rows]
