# Supplementary material for: A mechanism to initiate emergency type 2 myelopoiesis
Source: Nature. 2026 Mar 11;653(8113):212–20. doi: 10.1038/s41586-026-10256-6 (PMC13148993; doi:10.1038/s41586-026-10256-6)
Supplement: Supplementary file 3 — This zipped file contains Supplementary Tables 1–17 and a guide to the tables. [file 41586_2026_10256_MOESM3_ESM.zip › SupTable_4_DESeq2_resEMPP_IL33.csv]

gene	baseMean	log2FoldChange	lfcSE	stat	pvalue	padj
0610009B22Rik	72.31203374	-0.193179759	0.979333347	-0.197256388	0.843626906	0.949527622
0610010F05Rik	45.96918736	0.452543728	1.299922322	0.348131362	0.727741532	0.900575056
0610010K14Rik	176.8762109	-0.567176998	0.498107569	-1.138663681	0.254843457	0.585092213
0610012G03Rik	61.34090057	-0.810074228	0.838824772	-0.965725208	0.334181702	0.661128482
0610030E20Rik	234.21588	0.444610421	0.722192232	0.615639993	0.53813215	0.8093052
0610040B10Rik	2.847065615	-2.99500315	2.997751171	-0.999083306	0.317754338	NA
1110002L01Rik	16.57206905	-4.430777302	2.616300523	-1.69352766	NA	NA
1110004F10Rik	198.3837178	-0.610416525	0.596916949	-1.022615501	0.306489678	0.637318779
1110006O24Rik	23.00361085	-1.01768785	2.72550231	-0.373394602	NA	NA
1110008P14Rik	20.01851239	1.560571548	1.4817065	1.053225823	0.292237506	0.623917765
1110012L19Rik	12.56458958	-2.31114341	1.459256388	-1.583781595	0.113243429	0.399149696
1110019D14Rik	1.974027775	0.421964171	2.679810313	0.157460462	0.874881966	NA
1110020A21Rik	1.965719943	-1.307422518	3.833380763	-0.341062524	0.733056513	NA
1110032A03Rik	35.1493328	-0.235986653	1.232134224	-0.191526742	0.848112931	0.951933407
1110035H17Rik	6.313277178	-6.221246378	3.91399046	-1.589489408	0.111949944	NA
1110038B12Rik	39.2654485	-0.329336434	0.792532559	-0.415549406	0.677739755	0.878659533
1110038F14Rik	17.2456513	-0.476402103	1.212147231	-0.393023299	0.694302273	0.88475188
1110046J04Rik	6.115584395	-0.295669522	2.123425113	-0.139241794	0.889259083	NA
1110051M20Rik	23.83400018	-0.577063604	1.126803088	-0.512124621	0.608563794	0.844242421
1110059E24Rik	83.37598261	-1.758896999	0.775986099	-2.26666045	0.023410976	0.1808911
1110059G10Rik	8.991187147	-1.182911925	1.279172834	-0.924747535	0.355097247	0.677826428
1110065P20Rik	15.80817723	-0.402174468	1.094476335	-0.36745835	0.713277154	0.893068993
1190007I07Rik	34.35324635	-1.678844378	1.006730323	-1.667620752	0.095391036	0.36465579
1300002E11Rik	6.922893455	-2.392263669	2.192177695	-1.091272698	0.275152907	NA
1300017J02Rik	1.704687735	-4.332769997	3.933461463	-1.101515812	0.270672227	NA
1500004A13Rik	44.06075232	0.811286982	1.174297604	0.690869996	0.489647243	0.780391529
1500009L16Rik	8.828204608	1.031970072	1.948597797	0.529596243	0.5963919	0.837451639
1500011B03Rik	441.0077022	-0.517629531	0.35791617	-1.446231197	0.148112366	0.453344281
1500015A07Rik	4.035257433	2.169584281	2.299634559	0.943447416	0.3454521	NA
1500035N22Rik	1.848938115	1.599950925	3.252209486	0.491958139	0.622748937	NA
1600002K03Rik	19.34590736	-0.785571081	1.164106217	-0.674827666	0.499785261	0.787703183
1600012H06Rik	11.48916862	-1.318014494	1.491089473	-0.883927168	0.37673553	0.693798261
1600014C10Rik	72.56685971	-0.431247636	1.410273207	-0.305790136	0.759764439	0.914880476
1600020E01Rik	41.41282079	0.491457783	0.941423496	0.522036878	0.601644654	0.840563826
1600029O15Rik	4.08007858	5.437192193	3.916783476	1.388177883	0.165082885	NA
1700001G17Rik	1.837468409	2.144194496	3.891026446	0.551061404	0.581591582	NA
1700001K23Rik	1.547616013	4.040850544	3.933079689	1.027401137	0.304231616	NA
1700001L05Rik	129.726256	1.480050835	0.719156483	2.058037256	0.039586557	0.236599499
1700001O22Rik	1.842096042	-0.49286785	3.278918377	-0.150314157	0.880516765	NA
1700003C15Rik	1.861968593	2.054704732	3.882899936	0.529167572	0.59668921	NA
1700003I16Rik	1.446299269	3.942108806	3.934936783	1.001822653	0.316429255	NA
1700003L19Rik	1.797914487	4.254500689	3.929468527	1.082716571	0.278934246	NA
1700006J14Rik	5.648852783	0.169829103	2.597453828	0.065382915	0.947869127	NA
1700007E05Rik	1.498262073	3.991651362	3.933989237	1.014657418	0.310269159	NA
1700007J10Rik	7.78268014	6.366687182	3.12222479	2.039150802	0.041434979	NA
1700008H02Rik	52.48537741	0.552496883	0.650236436	0.849686134	0.39549961	0.708528708
1700008N11Rik	8.839746229	6.551394964	3.911396179	1.674950495	0.093943945	0.36294137
1700008O03Rik	4.197470755	0.171107597	2.14464299	0.079783721	0.936409272	NA
1700012D14Rik	41.43852736	-4.883908042	1.47636845	-3.308055006	0.000939464	0.026258537
1700015I17Rik	6.31682789	2.758338424	1.785765023	1.544625631	0.122436843	NA
1700017B05Rik	226.3316974	-0.954889879	0.930909592	-1.025760061	0.305004696	0.635948883
1700019D03Rik	16.59887635	-4.752573614	2.668821437	-1.780776169	NA	NA
1700020G17Rik	4.220770945	5.486055444	3.916450261	1.400772403	0.161282144	NA
1700020L24Rik	4.539833749	1.414037276	2.711336107	0.521527845	0.601999114	NA
1700021F05Rik	24.23351221	0.458990558	1.028213368	0.446396217	0.655311065	0.868199036
1700022I11Rik	2.061031532	4.451935424	3.926572422	1.133796845	0.256879775	NA
1700023H06Rik	6.408949002	4.089329339	2.156708258	1.896097594	0.057947141	NA
1700025G04Rik	299.2783724	-0.456660386	0.571102055	-0.799612577	0.423935298	0.730019093
1700026F02Rik	3.511475774	-3.235537641	3.484040447	-0.928673961	0.353058079	NA
1700028E10Rik	12.82537106	0.057344414	1.659315204	0.034559085	0.972431328	0.993355316
1700029J07Rik	1.467407204	3.96225944	3.934547483	1.007043239	0.313913996	NA
1700030C10Rik	120.4162234	-2.865017898	2.787749286	-1.027717203	0.304082873	0.634984765
1700030K09Rik	35.39098629	-2.113036706	1.148619591	-1.839631434	0.065822366	0.309385027
1700030N03Rik	2.391770202	4.667640848	3.923827926	1.189563084	0.234218163	NA
1700034I23Rik	1.406923648	3.90369268	3.935694082	0.991868931	0.321261467	NA
1700034J05Rik	21.22942229	4.035086283	2.446626738	1.649244742	0.099097505	0.371358069
1700034P13Rik	8.953334744	0.767283232	1.395546988	0.549808239	0.582450907	0.830345497
1700037C18Rik	1.940917602	0.57060004	3.2332319	0.176479775	0.859917036	NA
1700037H04Rik	2779.284212	-0.189272355	0.298949259	-0.633125353	0.526651787	0.802337382
1700040D17Rik	1.582693814	4.068266841	3.932586047	1.034501672	0.300901696	NA
1700041G16Rik	1.437452431	1.109570729	3.870089329	0.286704165	0.774338848	NA
1700047G07Rik	3.063946084	0.022812929	1.952961016	0.0116812	0.990679963	NA
1700047I17Rik2	9.107297069	-0.134181833	1.867115566	-0.071865842	0.942708674	0.983728787
1700047K16Rik	14.79501458	-5.547295622	2.746316879	-2.019903699	NA	NA
1700048O20Rik	11.98594416	0.29911754	1.613751969	0.185355337	0.852950337	0.953166183
1700049E22Rik	1.961292135	-4.539376518	3.929909859	-1.155084132	0.248055976	NA
1700052K11Rik	2.043797848	-0.297789935	3.266735828	-0.091158254	0.927366845	NA
1700054O19Rik	3.032608142	-1.051563309	2.951147568	-0.356323526	0.721598292	NA
1700055D18Rik	9.130264801	6.598183141	3.265479133	2.020586527	0.043322585	0.249375882
1700056N10Rik	4.045307596	5.423890883	3.916876148	1.384749142	0.166129187	NA
1700061F12Rik	2.905880425	4.943692353	3.92086196	1.260868759	0.207356136	NA
1700063D05Rik	7.90546693	1.45837364	1.595143134	0.914258795	0.360580876	NA
1700063J08Rik	14.12532827	-20.73242839	3.540971383	-5.855011561	NA	NA
1700066M21Rik	162.9652912	-0.494702415	1.148869954	-0.43059914	0.666759866	0.871746936
1700067K01Rik	5.355812497	4.813573436	2.987359923	1.611313521	0.107111405	NA
1700069B07Rik	6.156892428	-0.063520976	1.920538614	-0.033074564	0.973615127	NA
1700082M22Rik	7.29332612	0.577767528	1.657925415	0.348488251	0.727473536	NA
1700086O06Rik	14.4277463	1.106709029	1.52094982	0.727643354	0.466831934	0.764491555
1700095A21Rik	33.34046762	1.374988018	0.914371031	1.503752822	0.132645023	0.432046953
1700096K18Rik	11.45077962	3.29347219	2.205367166	1.493389509	0.135335257	0.435768663
1700097N02Rik	16.14395571	-1.428491262	1.577329089	-0.905639332	0.365126784	0.686016456
1700113A16Rik	15.792721	0.449733067	1.560631268	0.288173815	0.773213691	0.920652306
1700120C14Rik	15.91877653	-0.88423069	1.055879799	-0.837434992	0.402348104	0.712781384
1700123O20Rik	99.47834078	-1.780680642	0.798065745	-2.231245549	0.025664868	0.190326257
1700126G02Rik	11.45916734	1.506485184	1.676632674	0.898518327	0.368909279	0.688443865
1700128F08Rik	4.343209904	-0.190220067	2.144023608	-0.088721069	0.929303588	NA
1810006J02Rik	21.54642942	-7.991808089	2.731443597	-2.925855068	NA	NA
1810009A15Rik	75.31217937	0.01494405	0.823716018	0.018142236	0.985525384	0.997293817
1810013D15Rik	13.30043362	-1.429498459	1.093052222	-1.307804357	0.190939676	0.514931706
1810013L24Rik	13.86786832	0.156792467	1.445901621	0.108439236	0.913647279	0.974554689
1810014B01Rik	17.70964059	0.086408507	1.187802357	0.072746536	0.942007816	0.983455584
1810014P07Rik	12.60949503	0.353469236	1.200106811	0.294531481	0.768351811	0.919046514
1810019N24Rik	4.852893296	3.687658357	3.86860865	0.953226002	0.340475575	NA
1810021B22Rik	1.68661396	1.276745177	3.856063496	0.331100662	0.740568452	NA
1810024B03Rik	1.771257437	0.724664327	2.791679074	0.259580098	0.79518769	NA
1810026B05Rik	39.02810395	-1.713708933	1.018209811	-1.683060716	0.092363338	0.360742293
1810030O07Rik	58.52841548	0.040502309	1.150019279	0.035218808	0.971905265	0.993101979
1810037I17Rik	74.47428933	-0.694928815	0.618348314	-1.123846867	0.261077995	0.589973307
1810041H14Rik	1.406923648	3.90369268	3.935694082	0.991868931	0.321261467	NA
1810044D09Rik	3.728839793	-5.460354341	3.001620882	-1.819135246	0.068890799	NA
1810046K07Rik	2.56401214	4.76279427	3.922741162	1.214149513	0.224690636	NA
1810055G02Rik	58.69784342	0.032774367	1.498789475	0.021867225	0.982553869	0.99564931
1810058I24Rik	81.79508862	-1.075237905	0.58631722	-1.833884232	0.066671181	0.311179082
1810059H22Rik	4.622718914	-1.411625852	2.263107371	-0.62375558	0.532788115	NA
1810062O18Rik	8.454939985	-0.672391929	2.310696285	-0.290991046	0.771058168	0.919217972
1810073O08Rik	6.140106109	1.818701679	3.119137819	0.583078333	0.559840569	NA
2010001A14Rik	1.678508359	1.983200764	3.502143519	0.566281979	0.571202109	NA
2010003K11Rik	2.104425726	-4.635790837	3.928417684	-1.180065668	0.237974098	NA
2010013B24Rik	1.771761824	1.155619131	3.430947274	0.336822177	0.736250954	NA
2010110K18Rik	18.68244375	-1.836229084	2.13740016	-0.859094669	0.390288288	0.703942169
2010204K13Rik	11.03638935	2.017846849	1.833095519	1.100786527	0.270989577	0.602398825
2010300C02Rik	5.619710081	-3.016076851	2.520571945	-1.196584314	0.231468618	NA
2010315B03Rik	8.113538013	-0.415908342	1.777531785	-0.233980819	0.81499987	NA
2010320M18Rik	6.764715629	-1.26460462	1.480768338	-0.85401922	0.39309434	NA
2210016F16Rik	44.27969604	0.845077362	0.817577228	1.03363613	0.301306302	0.632051562
2210016L21Rik	47.05213013	-1.459652281	0.887485607	-1.644705299	0.1000306	0.373283273
2210039B01Rik	1.769950512	0.067751427	2.799232034	0.024203577	0.980690225	NA
2210406H18Rik	20.0413322	0.421146304	1.857032232	0.226784596	0.820591242	0.940201102
2210408F21Rik	13.72353847	-2.061508924	1.572844678	-1.310688177	0.189963135	0.513048945
2210408I21Rik	2.503596566	-3.824235368	3.620545893	-1.056259327	0.290849753	NA
2210418O10Rik	107.7232586	-1.757846045	1.134291413	-1.54973054	0.121206205	0.413251228
2300009A05Rik	12.22205879	-0.162981755	1.159625446	-0.140546895	0.888227904	0.964748127
2310001H17Rik	51.54481341	-1.22806624	1.141600627	-1.075740684	0.282043247	0.613889836
2310009A05Rik	33.14360126	1.9705036	1.695838368	1.161964275	NA	NA
2310009B15Rik	8.217975204	-1.392184203	1.329985039	-1.046766815	0.295207139	NA
2310011J03Rik	36.58694443	-2.188837204	0.891231498	-2.455969306	0.014050516	0.134624396
2310022A10Rik	56.25241348	1.104610344	0.86365062	1.27900139	0.200896566	0.525750776
2310022B05Rik	69.08582505	1.39798672	0.95567017	1.462833897	0.143512835	0.446237744
2310030G06Rik	2.448390233	-4.852055322	3.925410281	-1.236063233	0.21643506	NA
2310033P09Rik	12.48699524	0.982018204	1.534441439	0.639984153	0.522182902	0.799820324
2310034G01Rik	36.27604845	0.432781474	1.225965379	0.353012803	0.724078843	0.898816802
2310034O05Rik	2.110385473	4.487374726	3.926093027	1.142961895	0.253054412	NA
2310039H08Rik	22.13028643	-0.481495538	0.956227115	-0.503536796	0.614586917	0.847317648
2310039L15Rik	8.083292016	0.590977332	1.49438442	0.3954654	0.692499452	NA
2310040G24Rik	2.281038186	0.167570923	2.263108385	0.074044586	0.940974908	NA
2310057M21Rik	87.26239795	0.199392118	1.004612866	0.198476572	0.842672213	0.949309481
2310061I04Rik	483.0106184	-0.97615016	0.432386188	-2.25758867	0.023971316	0.183553211
2310068J16Rik	3.693959916	3.160412257	3.453068588	0.915247461	0.360061734	NA
2410002F23Rik	398.8732017	0.644804926	0.702115077	0.918374989	0.35842258	0.680824338
2410004B18Rik	12.53259386	-1.248582879	1.372480722	-0.909727079	0.36296646	0.684750067
2410004P03Rik	18.94807371	2.58682826	1.621106541	1.595717613	0.110551854	0.393373944
2410006H16Rik	88.29883215	-1.264407522	0.611563868	-2.067498732	0.038687184	0.233674407
2410018L13Rik	10.04381706	2.291019185	1.452677355	1.577101189	0.114772244	0.402357863
2410022M11Rik	6.100365988	4.228377795	3.097379097	1.365147004	0.172206851	NA
2410131K14Rik	62.78869378	-0.1307643	1.382491945	-0.09458594	0.924643718	0.97672999
2500002B13Rik	13.21213371	-0.31397896	1.436348349	-0.218595274	0.826965335	0.941948643
2500004C02Rik	10.71627031	-1.129159321	1.262307057	-0.894520327	0.371043559	0.690129145
2510002D24Rik	5.343281078	-2.587870344	1.675806203	-1.544253947	0.122526824	NA
2510009E07Rik	4.384220262	-5.695070612	3.917168458	-1.453874316	0.145981155	NA
2510016D11Rik	12.66632803	1.84708242	1.111962597	1.661101214	0.096693121	0.36651897
2510017J16Rik	2.097566902	4.476759204	3.926235398	1.140216709	0.254196028	NA
2510039O18Rik	206.2924857	-0.442430338	0.590211594	-0.749613092	0.453487764	0.755835726
2510046G10Rik	4.663957261	-0.076951839	1.612871669	-0.047711074	0.961946509	NA
2600006K01Rik	3.339404761	0.787021946	2.947827427	0.266983725	0.789481692	NA
2610001J05Rik	54.19998798	-0.716448072	0.866802648	-0.826541168	0.408497175	0.717514419
2610002M06Rik	67.80596724	-1.845787632	1.133314587	-1.628663085	0.103384362	0.379774381
2610005L07Rik	534.6948282	0.430385315	0.404258572	1.06462879	0.287043946	0.619407672
2610008E11Rik	27.27231626	-4.263532636	1.536323002	-2.775153813	0.005517561	0.080697973
2610021A01Rik	67.81976135	0.09998634	1.369694733	0.072998996	0.941806917	0.983455584
2610035D17Rik	27.92180759	1.973944276	1.874357002	1.053131433	NA	NA
2610037D02Rik	4.36146331	5.533317685	3.916138499	1.412952501	0.157669691	NA
2610044O15Rik8	66.65995917	-0.382423555	0.6834296	-0.559565396	0.575775913	0.827737334
2610204G07Rik	40.11485313	1.317646301	1.85849162	0.708986948	0.478332577	0.772105591
2610301B20Rik	71.1610626	-1.281516143	1.505664069	-0.851130188	NA	NA
2610306M01Rik	3.373094591	0.40291894	2.284369334	0.176380822	0.859994771	NA
2610306O10Rik	2.391770202	4.667640848	3.923827926	1.189563084	0.234218163	NA
2610307P16Rik	3.201321957	-0.176910149	2.483348403	-0.071238554	0.943207898	NA
2610318N02Rik	36.33043475	-0.415742417	1.090966584	-0.381077132	0.703146016	0.888159143
2610507B11Rik	416.6913922	1.00629134	0.71926719	1.399050802	0.161797749	0.475291635
2610507I01Rik	25.71038826	2.242604384	1.202397418	1.865110778	0.062165878	0.298596053
2700038G22Rik	17.56048578	1.40487071	1.317899693	1.065992137	0.286427196	0.618318139
2700049A03Rik	88.88194552	0.46118349	1.358821367	0.339399645	0.734308686	0.904349648
2700054A10Rik	4.969007461	1.861286031	2.314635927	0.804137709	0.421317449	NA
2700062C07Rik	34.67654368	0.323160756	0.942713808	0.342798369	0.731750153	0.90300909
2700081O15Rik	1.63142919	1.257426368	3.433060611	0.366269784	0.714163774	NA
2700097O09Rik	9.995710068	0.468242601	1.398015047	0.334933878	0.737674966	0.904939554
2700099C18Rik	33.91793696	-1.457075317	1.213496696	-1.200724586	0.229858054	0.554679289
2810002D19Rik	12.99728564	-3.698037851	1.460419253	-2.532175498	0.011335724	0.121100579
2810004N23Rik	42.00106181	-0.887442456	1.050630527	-0.844676062	0.398291728	0.709636853
2810006K23Rik	47.34306417	-0.97565701	1.099210022	-0.887598358	0.374756837	0.692310122
2810013P06Rik	10.42733421	2.082392952	2.904658714	0.716914845	0.473426641	0.768945667
2810025M15Rik	32.15920991	-0.155466896	0.917248463	-0.169492675	0.865409134	0.957984711
2810039B14Rik	6.150837717	0.31278903	1.643661012	0.190300206	0.849073892	NA
2810402E24Rik	2.312656999	-1.91053429	2.530290997	-0.755065047	0.450209954	NA
2810403D21Rik	12.5538248	-0.516861399	1.178559114	-0.438553648	0.660984989	0.870001702
2810408I11Rik	10.95425557	1.031119197	1.298545054	0.794057313	0.427162067	0.733677285
2810410L24Rik	2.595394208	0.975153235	3.771782128	0.258539121	0.795990861	NA
2810414N06Rik	67.18358881	-1.861110108	0.803745161	-2.315547513	0.020582987	0.16933489
2810428J06Rik	12.61888478	7.063774239	3.08846683	2.287145897	0.022187309	0.175906663
2810429I04Rik	39.35143039	1.256195598	0.940438005	1.335755884	0.181629077	0.503074324
2810468N07Rik	1.856993976	-4.456489756	3.769132957	-1.182364699	0.237061024	NA
2900005J15Rik	4.127723926	4.424833562	3.917140388	1.129608113	0.258641391	NA
2900026A02Rik	128.0311303	-0.320159332	0.598974462	-0.534512491	0.59298701	0.835847762
2900027M19Rik	164.6764059	0.942798674	0.503437268	1.872723245	0.061106612	0.296210349
2900052L18Rik	8.2906701	-0.51377678	2.645693737	-0.194193596	0.846024297	0.950852882
2900097C17Rik	185.4505988	0.36555995	0.526619855	0.694162869	0.487580075	0.779129113
3000002C10Rik	73.37540645	1.105184726	0.603057728	1.832635044	0.066856863	0.311519736
3010003L21Rik	4.409108655	4.524273497	3.916450216	1.1551975	0.248009558	NA
3110001I22Rik	207.1246259	-1.718178168	0.612106706	-2.806991252	0.00500066	0.076901665
3110009E18Rik	5.288965072	-0.39476143	2.149712766	-0.1836345	0.854300196	NA
3110040N11Rik	32.24082571	-2.431801498	1.196990928	-2.031595597	0.042194613	0.24542127
3110045C21Rik	9.228010915	-0.748168624	2.934838763	-0.254926653	0.79877975	0.929898993
3110053B16Rik	5.71479716	4.914441951	2.927335618	1.678810561	0.09318897	NA
3110056K07Rik	6.33564447	0.729722948	1.779294534	0.410119255	0.681718469	NA
3110082I17Rik	99.6995685	-0.314654217	0.850542049	-0.369945515	0.711423087	0.892108978
3830406C13Rik	73.1613665	0.467307524	0.869298471	0.537568557	0.590874943	0.834568987
3830408C21Rik	4.361597439	0.23044899	2.870362029	0.080285688	0.936010041	NA
4631405J19Rik	3.000693819	1.977130719	3.820264779	0.517537614	0.604780919	NA
4632404H12Rik	17.66003187	1.514602434	1.303751359	1.161726447	0.245346599	0.574364953
4632411P08Rik	3.278516504	2.49810337	2.297171279	1.087469355	0.276829435	NA
4632415L05Rik	9.80927731	0.010262491	1.473450541	0.006964937	0.994442829	0.999686016
4632427E13Rik	17.7179802	-0.989339618	1.787129061	-0.55359159	0.579858383	0.82925729
4632432E15Rik	8.641788796	0.64388905	1.360484532	0.473279214	0.63601399	0.858657715
4731419I09Rik	2.099651739	2.550923698	3.900599666	0.653982443	0.513123117	NA
4732440D04Rik	3.326649725	5.142381832	3.919051223	1.312149686	0.189469634	NA
4732463B04Rik	3.433415583	5.187770534	3.105768129	1.670366337	0.094846906	NA
4732471J01Rik	3.18407841	-1.735787887	2.854077846	-0.608178186	0.543069301	NA
4732487G21Rik	3.001447802	-1.347318331	3.509188892	-0.383940099	0.701022845	NA
4831440D22Rik	9.970479595	-5.896939121	3.317316927	-1.777623076	0.075465781	0.328772712
4833407H14Rik	3.437686031	0.174993288	2.46350877	0.071034165	0.943370565	NA
4833408A19Rik	6.993104816	-4.549500351	2.896099383	-1.570906156	0.116204448	NA
4833417C18Rik	8.845849705	-3.731296804	1.931701564	-1.931611422	0.053407485	0.277571823
4833418N02Rik	3.085404732	2.431534082	2.881516623	0.843838298	0.398759771	NA
4833420G17Rik	96.64047134	-0.906783701	0.862130761	-1.051793697	0.292894212	0.624114723
4833421G17Rik	2.707831378	3.788192434	3.922883379	0.96566532	0.334211678	NA
4833422M21Rik	4.627724992	1.490869335	1.646572008	0.905438285	0.365233241	NA
4833438C02Rik	15.53774477	1.429666771	1.465823383	0.975333583	0.329394817	0.657066299
4833439L19Rik	1381.19673	-0.7199296	0.415934025	-1.730874508	0.083474149	0.344650361
4833445I07Rik	32.13886548	-2.142926494	0.965814776	-2.218775843	0.026501978	0.192938106
4921516A02Rik	1.708555253	-4.339755335	3.933332952	-1.103327735	0.269884867	NA
4921520N01Rik	13.16494698	-1.824240284	3.283613368	-0.555558795	0.578512507	0.828684128
4921524J17Rik	7.022141237	-2.183977745	1.513260717	-1.443226352	0.148956718	NA
4921527H02Rik	6.966085947	-0.000949533	1.797500795	-0.000528252	0.999578516	NA
4921531C22Rik	2.658282041	1.1423776	3.708849615	0.308013999	0.75807168	NA
4921534A09Rik	5.228459627	1.392384944	2.189436455	0.63595586	0.524805192	NA
4930402H24Rik	17.22775674	1.339289173	1.792852603	0.747015773	0.45505404	0.756620365
4930403P22Rik	3.895481389	5.369460299	3.917264376	1.370716853	0.170463239	NA
4930404I05Rik	4.957090137	5.715225423	3.915029277	1.459816777	0.144340436	NA
4930405O22Rik	11.22446743	5.126465705	2.548307393	2.011714019	0.044250092	0.252202715
4930412M03Rik	3.45583298	-4.328102665	3.413226384	-1.268038559	0.204784181	NA
4930420G21Rik	14.20728385	0.464030044	1.073840265	0.432122038	0.665652718	0.871414386
4930425K24Rik	4.782613678	-2.426158325	3.793462476	-0.639563022	0.522456729	NA
4930428N03Rik	8.722206633	4.496847564	2.93570087	1.531779893	0.125576759	0.420758251
4930430F08Rik	15.3478624	-0.370703772	2.033135831	-0.182331041	0.85532294	0.953623595
4930431F10Rik	3.948632663	1.481890713	2.334631191	0.63474296	0.52559607	NA
4930431F12Rik	6.729065762	0.556156283	1.786850172	0.311249534	0.755610929	NA
4930431P03Rik	1.649378622	-3.200376143	3.936799927	-0.812938479	0.416253332	NA
4930432K21Rik	12.4173686	6.060815879	2.618324647	2.314768677	0.020625595	0.169433287
4930435F18Rik	73.28810861	0.371627015	0.631941118	0.588072218	0.55648382	0.817712909
4930448E22Rik	1.636749961	0.989402526	2.842543015	0.3480695	0.727787989	NA
4930451G09Rik	4.709435043	-5.797529945	3.626884128	-1.598487777	0.109934464	NA
4930452G13Rik	10.10224019	0.515667775	1.79281735	0.287629844	0.773630097	0.920678967
4930453C13Rik	7.738080066	6.359904984	3.912053119	1.625720508	0.104009125	NA
4930453N24Rik	86.09591766	-0.918857932	0.963282581	-0.953882018	0.340143367	0.66518663
4930470H14Rik	238.3416934	0.704109048	0.618581202	1.138264541	0.255010036	0.585298306
4930473H19Rik	3.517309121	5.223288384	3.918382203	1.333021669	0.182524693	NA
4930474N05Rik	5.195368849	-1.348306988	2.238900909	-0.60221825	0.547028869	NA
4930478L05Rik	6.484478276	4.135518012	3.074840597	1.344953627	0.178640211	NA
4930481A15Rik	18.34821081	-1.07867576	1.836988252	-0.587197963	0.55707076	0.817749093
4930500M09Rik	6.447192434	-0.088448252	3.099843313	-0.028533136	0.97723694	NA
4930502E09Rik	1.887736622	-0.473005446	3.307656631	-0.143003189	0.886287663	NA
4930503L19Rik	14.00035528	-0.892426055	1.63314762	-0.546445431	0.584759788	0.831661321
4930507D05Rik	3.062376684	-1.247587396	2.383832207	-0.523353696	0.600728141	NA
4930509E16Rik	1.685724729	-2.001250086	3.352286917	-0.596980549	0.550520367	NA
4930509G22Rik	7.254895167	-1.635945824	1.621099678	-1.009158071	0.312898832	NA
4930511M06Rik	28.07757138	0.468977485	0.830774054	0.564506658	0.57240937	0.826796918
4930513N10Rik	11.30292889	2.600232943	2.447997756	1.062187633	0.288150513	0.619659594
4930515G01Rik	6.351247191	-2.653139024	1.855210638	-1.430101235	0.152687966	NA
4930516B21Rik	3.363670527	2.435477576	3.526709466	0.690580724	0.489829065	NA
4930517E14Rik	13.11057927	7.118601509	2.667476674	2.668664952	0.007615337	0.095684984
4930519L02Rik	50.02455994	0.073996353	0.764162624	0.096833253	0.922858816	0.976614874
4930520O04Rik	29.87944765	2.007501587	1.051890671	1.908469808	0.056330522	0.283886317
4930522L14Rik	47.11691493	-4.40606501	1.417503394	-3.108327662	NA	NA
4930523C07Rik	110.5462992	0.547829426	1.152750397	0.475236814	0.63461819	0.857815856
4930526A20Rik	4.64284804	5.623436417	3.915571543	1.436172562	0.150953244	NA
4930527F14Rik	1.559905256	1.026597649	2.935666028	0.349698378	0.726565071	NA
4930528D03Rik	2.982426134	1.964444427	3.555224656	0.552551419	0.580570616	NA
4930532G15Rik	11.1877862	-7.048892264	2.544244358	-2.770524868	0.005596603	0.081103061
4930533N22Rik	324.8787933	1.035856249	0.516705969	2.004730566	0.044991859	0.254654636
4930534H03Rik	6.09252353	1.298271925	1.689113606	0.768611371	0.442124053	NA
4930539E08Rik	3.063812267	-1.0448743	2.360224278	-0.442701276	0.657981819	NA
4930544L04Rik	1.688308378	4.166091073	3.930898708	1.059831703	0.289221171	NA
4930546K05Rik	6.153629136	6.027448926	3.913422421	1.540198905	0.123511877	NA
4930553P18Rik	1.984696975	-0.404994726	3.816942252	-0.106104494	0.915499446	NA
4930554C24Rik	20.36049908	0.184612619	1.027316782	0.179703692	0.857385195	0.954715332
4930554G22Rik	2.813847297	4.901758546	3.921276918	1.250041415	0.211284419	NA
4930554I06Rik	3.076814568	5.026290812	3.920078923	1.282191229	0.199775572	NA
4930555A03Rik	50.27452351	-2.821656007	1.798659509	-1.568754949	NA	NA
4930555F03Rik	3.373746615	0.133954736	2.277842778	0.058807718	0.953105261	NA
4930556H04Rik	1.818144825	2.070837166	3.887538218	0.532685996	0.594250962	NA
4930558N11Rik	12.79141704	-0.132766547	1.266225451	-0.104852218	0.916493074	0.97514087
4930563E18Rik	5.975508456	-6.141824177	3.56357885	-1.723498886	0.084798347	NA
4930565N06Rik	7.241694035	-6.420667795	3.913057709	-1.640831358	0.100832427	NA
4930571K23Rik	3.29617656	5.128535525	3.919169514	1.308577112	0.190677638	NA
4930578M01Rik	3.529012746	1.525105206	3.345204819	0.455907871	0.648456229	NA
4930579G18Rik	1.527639733	2.868490583	3.937198136	0.728561399	0.466269998	NA
4930579G24Rik	49.40020597	-0.371321376	1.202082608	-0.308898385	0.757398826	0.914108763
4930579K19Rik	2.201174929	1.097650178	3.2824723	0.334397393	0.738079707	NA
4930581F22Rik	14.8952941	-1.850475652	1.825002135	-1.013958076	0.310602758	0.641055282
4930588G17Rik	6.267526338	6.055945475	2.542429947	2.381951755	0.017221153	NA
4930594C11Rik	4.924232769	5.70825494	3.91506926	1.458021445	0.144834632	NA
4930594M22Rik	9.889572098	5.729424972	3.334632402	1.71815789	0.08576782	0.348652495
4931406C07Rik	79.53562546	0.144772387	0.829361212	0.174558907	0.86142624	0.95574553
4931406P16Rik	303.8597098	0.844545491	0.474432974	1.7801155	0.07505706	0.32776695
4931414P19Rik	3.165123122	3.011371803	2.830229084	1.064002847	0.28732741	NA
4931422A03Rik	12.79380245	1.959243574	1.967729938	0.995687231	0.319402136	0.649206032
4931428F04Rik	86.1974374	1.342928042	1.029541372	1.304394441	0.19209913	0.51566887
4931431C16Rik	8.362256088	0.723420943	3.56541571	0.202899466	0.839213612	0.947710935
4931440F15Rik	4.94426484	5.713315585	3.915040213	1.459324879	0.144475711	NA
4931440P22Rik	8.978476868	2.009839048	2.189625121	0.917891848	0.35867549	0.68094723
4932415D10Rik	4.461392768	2.48100485	2.115677328	1.17267639	0.240925603	NA
4932431L22Rik	23.70177559	2.55392714	1.477415751	1.728644858	0.083872676	0.34603738
4932438A13Rik	1096.753031	0.551530334	0.353428214	1.560515863	0.118638024	0.40832721
4933400F21Rik	33.00657667	0.216799189	1.454251392	0.149079582	0.881490837	0.96266088
4933401D09Rik	1.969693108	4.388024506	3.927467131	1.117265749	0.263880716	NA
4933404O12Rik	23.50917075	2.22920906	1.503836047	1.482348468	0.138247598	0.440672263
4933406B17Rik	2.083113376	-2.607513742	3.227156156	-0.80799119	0.419095654	NA
4933406C10Rik	5.437585321	1.740534268	2.252365325	0.772758419	0.439665366	NA
4933407K13Rik	54.15585217	-0.303903841	1.272235017	-0.238873979	0.811203303	0.935474652
4933408B17Rik	5.720498756	-1.126792468	3.760861343	-0.299610213	0.764474493	NA
4933411E06Rik	27.62730631	1.631263859	0.916499471	1.779885216	0.075094748	0.327802063
4933412E12Rik	4.71077398	-1.517541597	2.112785439	-0.718265835	0.472593392	NA
4933417C20Rik	14.68253425	-0.201257702	3.274693384	-0.061458487	0.950994074	0.986041024
4933421O10Rik	71.45119678	1.039790634	0.850229704	1.222952609	0.221347596	0.545572977
4933424M12Rik	4.568123305	-4.737318706	3.274699479	-1.446642275	0.147997139	NA
4933427D14Rik	21.6789301	-6.207683844	2.368103663	-2.621373356	0.008757629	0.104009783
4933427I04Rik	2.610617228	1.878158246	2.975608619	0.63118457	0.52791985	NA
4933427J07Rik	40.47640171	1.859071545	0.890761398	2.087058947	0.036882806	0.227828598
4933430L12Rik	2.251077837	4.580321983	3.924889977	1.166993727	0.243212903	NA
4933431C10Rik	4.732978663	1.247977803	2.549094925	0.489576826	0.624433378	NA
4933431E20Rik	9.594486191	0.483217755	1.427639324	0.338473274	0.735006564	0.904551255
4933431K14Rik	3.562769045	-0.53177768	2.726690783	-0.195026764	0.845371995	NA
4933433N18Rik	1.658512465	-3.200376143	3.936799927	-0.812938479	0.416253332	NA
4933434E20Rik	57.71634469	-0.888899918	1.005972447	-0.88362253	0.376900013	0.693915308
4933436I20Rik	3.113523079	1.06453367	2.411787162	0.4413879	0.658932201	NA
4933439C10Rik	11.95353489	-0.208058729	1.288130441	-0.161519923	0.871683921	0.959694226
4933440N22Rik	29.04197251	-6.445394747	2.183989127	-2.951202763	0.00316539	0.058940596
5031425E22Rik	12.06919409	0.884423499	1.833181476	0.48245278	0.629484335	0.855274188
5031425F14Rik	4.475177468	-2.417455848	3.797671377	-0.636562674	0.524409745	NA
5031434C07Rik	4.175369271	3.352763922	3.862336758	0.868066182	0.385358103	NA
5031439G07Rik	303.6186466	-1.449187586	0.792023849	-1.829727209	0.06729074	0.312750615
5033406O09Rik	18.20016344	-0.252267366	1.11080888	-0.227102403	0.820344116	0.940201102
5033428I22Rik	3.888761254	-1.396048476	2.906716569	-0.480283661	0.631025705	NA
5033430I15Rik	6.185613655	-6.193468206	3.914130901	-1.582335482	0.113573005	NA
5330416C01Rik	3.16824114	-5.229587382	3.921124328	-1.333695885	0.182303544	NA
5330426L24Rik	7.081853338	1.444560942	1.921381229	0.751834629	0.452150515	NA
5330437M03Rik	1.960484379	4.376165605	3.927637527	1.114197931	0.265194283	NA
5430403G16Rik	13.95754219	1.14803579	1.162873984	0.987240068	0.323524964	0.651546755
5430405H02Rik	25.18958915	0.114066273	0.95382652	0.11958807	0.904809471	0.972063575
5430414B19Rik	4.416353847	-5.704569291	3.663969183	-1.556937028	0.119485437	NA
5430416N02Rik	63.49123317	-0.118389691	0.745349391	-0.158837845	0.873796631	0.960992041
5430420F09Rik	44.73220703	6.40217271	2.126434216	3.010755123	0.002605989	0.052773668
5430427N15Rik	4.273353567	5.500870376	3.916351437	1.40459059	0.160143056	NA
5430427O19Rik	34.10197092	0.853631159	1.291971056	0.660720034	0.508791874	0.792083615
5430434F05Rik	101.7264418	2.016439019	1.254281897	1.607644202	0.107913126	0.389306746
5530400K19Rik	4.945301796	2.729141087	2.001109039	1.363814282	0.172626024	NA
5530601H04Rik	117.5118804	-1.0971748	0.745346109	-1.47203398	0.141011702	0.443533882
5730405O15Rik	39.18218322	-2.93480995	0.884010634	-3.319880823	0.000900559	0.02572992
5730455P16Rik	19.34794489	2.191726877	1.216293091	1.801972644	0.07154971	0.320793182
5730480H06Rik	24.3968047	-0.496272479	1.225802017	-0.404855329	0.685583856	0.882002674
5730507C01Rik	11.02889514	-1.227065781	1.686918254	-0.727400855	0.466980431	0.764608711
5730521K06Rik	26.35922855	-0.45580498	2.181023989	-0.208986688	0.834458631	0.94544616
5730522E02Rik	1.783599069	1.922252557	3.880766345	0.495328084	0.62036855	NA
5830405F06Rik	17.14615545	-7.664066465	2.772857248	-2.763959981	0.005710454	0.081682397
5830408C22Rik	6.062832348	-1.806529841	3.151305961	-0.573263867	0.566466047	NA
5830417I10Rik	214.2264605	0.862540347	0.48057857	1.794795691	0.072686258	0.3230414
5830428M24Rik	2.861442188	-3.087729639	3.582169561	-0.861971938	0.38870296	NA
5830432E09Rik	290.8426008	-0.343239954	0.511888042	-0.670537161	0.502515426	0.789618587
5830448L01Rik	1.570633516	0.359970746	2.884665283	0.1247877	0.900691625	NA
5830462I19Rik	32.13697656	-3.870974479	1.633150181	-2.37025016	NA	NA
5830487J09Rik	1.789165392	0.511491655	3.829434975	0.13356844	0.893743842	NA
6030407O03Rik	2.400904045	4.673030493	3.923764445	1.19095592	0.23367089	NA
6030443J06Rik	19.37243925	0.377527439	1.857071992	0.203291763	0.838906993	0.947476468
6030458C11Rik	127.6085058	0.307687732	0.963043328	0.319495212	0.749351022	0.910502665
6030460B20Rik	4.127723926	4.424833562	3.917140388	1.129608113	0.258641391	NA
6330415G19Rik	5.558755107	1.911816888	2.315710171	0.825585564	0.409039227	NA
6330418K02Rik	7.404597483	-2.275686728	1.623728648	-1.401519109	0.161058897	NA
6330562C20Rik	56.25962625	-0.397941878	0.72141422	-0.551613576	0.581213133	0.829716165
6430511E19Rik	65.78787235	-0.468397549	1.476020389	-0.317338129	0.750987048	0.911257275
6430531B16Rik	2.397219316	4.669302404	3.92380833	1.18999248	0.234049348	NA
6430548M08Rik	19.62626578	-1.17011077	2.643010069	-0.442718998	0.657968999	0.869126073
6430571L13Rik	2.801028726	4.894141846	3.921353587	1.248074609	0.212003736	NA
6430590A07Rik	41.96387487	4.019767857	1.819409091	2.209380989	0.027148152	0.195614105
6530402F18Rik	60.29061993	0.719402019	1.28915723	0.558040557	0.57681669	0.828078699
6530409C15Rik	56.40339372	1.667796423	1.84498628	0.903961423	0.366015857	0.686447565
6720427I07Rik	11.92811801	-6.161852496	2.283583938	-2.69832538	0.006968929	0.091406223
6720489N17Rik	66.66836483	-1.656430406	1.269251118	-1.305045457	0.191877369	0.51566887
6820431F20Rik	1173.182942	0.743513637	0.29372564	2.531320169	0.011363407	0.121271739
8030423F21Rik	1.934337005	2.292397199	3.316000097	0.691313972	0.489368253	NA
8030462N17Rik	1.896271341	0.293966271	2.282913573	0.128768024	0.897541208	NA
8430419K02Rik	1.959224968	-3.46166069	3.907161117	-0.885978486	0.375629121	NA
8430429K09Rik	19.0703708	-5.84022671	1.980263317	-2.949217238	0.0031858	0.059202328
9030025P20Rik	111.110918	0.562133684	0.980842786	0.573112931	0.566568232	0.822534594
9030607J07Rik	2.21011699	1.683162413	3.030708052	0.555369367	0.578642041	NA
9030619P08Rik	35.16419853	-0.908370476	1.062444516	-0.854981565	0.392561353	0.705665889
9030624G23Rik	12.70829103	-1.174768987	1.28529529	-0.914007074	0.360713129	0.682743305
9130019O22Rik	4.639896181	0.444862971	3.277037459	0.135751567	0.89201768	NA
9130023H24Rik	2.593392474	-0.30131756	2.938020948	-0.102558003	0.918313776	NA
9130208D14Rik	3.364425454	3.296573073	2.726521204	1.209076632	0.226633406	NA
9130213A22Rik	2.051209712	4.440175964	3.926734101	1.130755445	0.258158038	NA
9130221F21Rik	1.867492804	0.07579156	3.821030022	0.019835374	0.984174699	NA
9130401M01Rik	45.86936814	0.51055426	0.999918467	0.51059589	0.609634054	0.844242421
9230020A06Rik	1.547616013	4.040850544	3.933079689	1.027401137	0.304231616	NA
9230104M06Rik	3.350128731	-1.06785042	2.146985158	-0.497372055	0.618926708	NA
9230114K14Rik	14.9727194	-1.908110168	2.71817302	-0.701982601	0.482690014	0.775741785
9230116L04Rik	2.612724589	-3.905212986	3.638712849	-1.073240222	0.283163348	NA
9230116N13Rik	3.175181442	-2.694766604	3.542986547	-0.760591825	0.446900904	NA
9330020H09Rik	2.91598925	2.41271126	2.813467262	0.857557965	0.391136594	NA
9330121K16Rik	7.22938416	1.270203036	1.45308211	0.874144019	0.382039828	NA
9330136K24Rik	2.462904003	0.738510972	2.495771121	0.295904927	0.767302688	NA
9330151L19Rik	5.413680749	0.840475988	2.210465069	0.380225863	0.703777762	NA
9330154J02Rik	3.68274502	-5.443464484	3.919148399	-1.38894064	0.164850801	NA
9330159M07Rik	9.040363936	-1.725566996	2.526052306	-0.683108181	0.494538486	0.784183571
9330162G02Rik	621.808519	0.25928005	0.5041329	0.514308925	0.607036023	0.843427658
9330175E14Rik	24.7561029	-4.424228286	2.223121568	-1.990097325	NA	NA
9330182L06Rik	12.16494798	-0.586514923	1.611700737	-0.363910563	0.715924796	0.893911751
9330188P03Rik	1.829000743	4.281321904	3.929051588	1.089657849	0.27586389	NA
9430015G10Rik	306.3610403	3.127345803	0.726275124	4.306007048	1.66E-05	0.001801942
9430018G01Rik	4.388029248	2.878358325	2.668713416	1.078556546	0.280785461	NA
9430037G07Rik	4.644612425	5.62314177	3.91557334	1.436096654	0.15097484	NA
9430038I01Rik	9.475211038	-0.992141374	1.336155095	-0.742534589	0.457763503	0.759299588
9430062P05Rik	4.474637737	0.154369248	1.812317827	0.085177802	0.932120038	NA
9430064I24Rik	2.391770202	4.667640848	3.923827926	1.189563084	0.234218163	NA
9430065F17Rik	2.44911911	-2.00926735	3.041253581	-0.660670772	0.508823472	NA
9430069I07Rik	4.268416291	4.47540958	3.916783434	1.1426237	0.253194861	NA
9430092D12Rik	6.185613655	-6.193468206	3.914130901	-1.582335482	0.113573005	NA
9530052C20Rik	1.981070647	-1.131922014	3.827686186	-0.295719649	0.767444191	NA
9530056E24Rik	4.860283906	-4.836816835	3.233912383	-1.495654879	0.134743614	NA
9530068E07Rik	249.5796942	0.151797086	0.599966972	0.25300907	0.800261204	0.930538241
9630010A21Rik	34.91968319	3.634813352	1.525580151	2.382577769	0.0171919	0.153795179
9630050E16Rik	6.768391852	-1.010225901	1.423515346	-0.709669835	0.477908902	NA
9830004L10Rik	3.779102318	1.632582585	2.793577755	0.584405636	0.558947436	NA
9830144P21Rik	3.468649885	5.20009526	3.918570179	1.327038951	0.184495798	NA
9830166K06Rik	2.393077997	4.663060875	3.923882056	1.188379469	0.234683941	NA
9930012K11Rik	4.07478624	0.413130849	2.240010914	0.184432516	0.853674163	NA
9930014A18Rik	17.19537037	0.230914095	2.366052089	0.097594679	0.92225415	0.976614874
9930017N22Rik	7.747759711	-0.336608854	2.667401194	-0.12619356	0.899578709	NA
9930021J03Rik	40.64647264	-0.884120655	1.250941419	-0.706764235	0.479713004	0.773430546
9930024M15Rik	42.15016173	-0.117865499	1.577545141	-0.074714502	0.940441869	0.983120521
9930104L06Rik	143.6991012	1.557663178	0.581181368	2.680167095	0.007358542	0.094465193
9930111J21Rik1	63.38007904	-3.127934943	3.732397743	-0.838049736	NA	NA
9930111J21Rik2	154.3335345	-0.977246719	0.648325191	-1.507340348	0.13172344	0.430907124
A030001D20Rik	55.69269546	-0.833581673	1.429940498	-0.582948503	0.559927968	0.819656278
A130010J15Rik	2.89067256	1.481928576	2.791322233	0.53090559	0.595484204	NA
A130012E19Rik	31.8460102	-1.270764311	1.991024521	-0.638246439	0.523313272	0.800536088
A130014A01Rik	15.66265293	6.397516368	2.642876973	2.420663706	NA	NA
A130051J06Rik	18.03313724	-0.485104217	2.353349349	-0.206133534	0.836686605	0.946806242
A130071D04Rik	4.143198972	3.536228882	2.833044991	1.24820781	0.211954965	NA
A130077B15Rik	261.4913036	0.704364776	0.361494257	1.948481233	0.051357408	0.272188148
A230004M16Rik	13.45889205	1.200842409	1.237119316	0.970676307	0.331709494	0.659030317
A230020J21Rik	6.682597887	-0.690234492	2.991934491	-0.230698397	0.817549119	NA
A230057D06Rik	19.09884092	1.346898195	1.073457135	1.254729371	0.20957702	0.534184672
A230059L01Rik	11.35588841	2.467690683	1.371506992	1.799254905	0.071978368	0.321826318
A230060F14Rik	27.53306265	4.520104206	1.192698044	3.789814387	0.00015076	0.007862982
A230072E10Rik	2.509504411	0.690656987	2.403766383	0.287322841	0.773865135	NA
A230077H06Rik	18.07634857	2.939222264	1.164117737	2.524849653	0.01157478	0.121771968
A230083N12Rik	1.688963791	1.874455344	3.449759108	0.543358329	0.586883111	NA
A230085B16Rik	10.74705461	-1.420458533	1.512305157	-0.939267135	0.347593608	0.672383226
A230103L15Rik	5.499475398	-1.38266608	2.576982858	-0.536544539	0.591582262	NA
A330015K06Rik	3.29617656	5.128535525	3.919169514	1.308577112	0.190677638	NA
A330023F24Rik	40.51323261	-2.102915584	1.618842734	-1.299024012	0.193935689	0.517083895
A330032B11Rik	2.808078332	-0.483564831	2.513381849	-0.192396086	0.847431958	NA
A330035P11Rik	12.66032625	4.09533797	3.198010886	1.280589127	NA	NA
A330044P14Rik	26.7334011	0.575350693	1.02706987	0.560186517	0.575352223	0.827722245
A330049N07Rik	2.768888943	0.64054003	3.715269929	0.1724074	0.863117255	NA
A330076C08Rik	1.855463266	3.179457671	3.93131654	0.808751379	0.418658168	NA
A430005L14Rik	74.89663959	-0.988006747	0.531744341	-1.858048449	0.063162135	0.301558992
A430027C01Rik	11.84593004	-3.47527846	2.76140833	-1.258516686	NA	NA
A430033K04Rik	68.92984237	-3.153304806	0.938250767	-3.360833709	0.000777076	0.023284902
A430057M04Rik	4.734881168	5.649962374	3.578228349	1.578983179	0.114339915	NA
A430073D23Rik	13.76709991	0.585071717	1.126148165	0.519533517	0.603388746	0.841957265
A430078I02Rik	19.48649226	21.79300907	3.346130261	6.512899192	NA	NA
A430103D13Rik	50.4644585	-0.689546618	0.669813989	-1.029459863	0.303263631	0.634170548
A430105J06Rik	3.61250767	-1.012240476	3.780153952	-0.26777758	0.788870529	NA
A430110C17Rik	3.508579665	2.44844874	2.267470561	1.079815007	0.280224567	NA
A530017D24Rik	3.235166136	-2.713289748	2.806627822	-0.966743694	0.333672178	NA
A530032D15Rik	3.158399706	-4.177470417	3.487022077	-1.198005153	0.230915011	NA
A530040E14Rik	9.495990134	-0.393419618	1.431367097	-0.274855849	0.783426989	0.923491707
A530041M06Rik	7.658445267	2.889563486	3.535224308	0.817363549	0.4137207	NA
A530058O07Rik	23.31990575	0.169968762	0.971886085	0.174885477	0.861169622	0.95574553
A530064D06Rik	6.37905905	1.143127891	1.53175412	0.746286807	0.45549418	NA
A530064N14Rik	5.060477541	5.744634434	2.771920875	2.072438101	0.038224603	NA
A530083I20Rik	3.364957813	2.476378287	2.476751157	0.999849452	0.31738337	NA
A630001G21Rik	50.72250544	0.421635703	0.80080046	0.526517808	0.598528482	0.838714796
A630001O12Rik	1.693710578	2.053741792	3.898311187	0.526828591	0.598312626	NA
A630009H07Rik	3.095232026	5.039080899	3.919961617	1.285492408	0.198620268	NA
A630035G10Rik	2.180894549	-0.929751528	3.814649621	-0.243731829	0.807438521	NA
A630052C17Rik	18.11615231	-3.865611297	1.871737655	-2.065252727	NA	NA
A630072L19Rik	2.564766638	-4.925373997	3.924488333	-1.255035964	0.209465705	NA
A630072M18Rik	93.64074044	0.072149443	1.390892978	0.05187275	0.958630088	0.9889257
A630089N07Rik	135.9587348	0.851597903	0.491163604	1.733837558	0.08294691	0.343371014
A730011C13Rik	1.684417804	-3.227228975	3.250356768	-0.992884537	0.320766226	NA
A730017L22Rik	298.6566319	0.506446365	0.762230117	0.664427124	0.506416977	0.79138371
A730035I17Rik	11.28785648	0.998710634	3.403591603	0.293428458	0.769194676	0.919143361
A730063M14Rik	8.209860186	-1.562616772	1.513962763	-1.03213686	0.302008009	NA
A730085K08Rik	2.813847297	4.901758546	3.921276918	1.250041415	0.211284419	NA
A730091E23Rik	28.70461524	8.250786218	2.397862837	3.440891651	0.000579801	0.019194179
A830035O19Rik	5.932975196	0.96420856	2.00199848	0.481623023	0.630073768	NA
A830073O21Rik	2.964715923	3.939976632	3.92127685	1.004768799	0.315008191	NA
A830082K12Rik	2.971218505	0.255168463	2.370019689	0.107665124	0.914261336	NA
A830082N09Rik	4.405273598	4.527974839	3.305985889	1.369629209	0.170802677	NA
A930001M01Rik	88.52243752	9.874648646	1.551113691	6.366166907	1.94E-10	1.07E-06
A930004D18Rik	3.436086421	4.142632928	3.919378242	1.056961761	0.29052904	NA
A930004J17Rik	152.544163	-0.105487414	1.385592513	-0.076131628	0.939314378	0.982592155
A930005H10Rik	17.09204432	-2.845944806	1.554956792	-1.830240442	0.067213993	0.312594571
A930006K02Rik	1.480220301	1.065872762	3.504925009	0.304107152	0.761046258	NA
A930006L05Rik	12.01933457	6.99531184	3.028465161	2.309853826	NA	NA
A930007I19Rik	13.86247634	-0.70655741	2.235946326	-0.315999272	0.752003061	0.911329841
A930019D19Rik	2.734946283	4.856078379	3.921742832	1.238244981	0.215625237	NA
A930030B08Rik	4.247501062	-1.230515526	3.77453142	-0.326004844	0.74442069	NA
A930037H05Rik	18.21430101	0.646367524	1.427739243	0.45272099	0.650749663	0.866370848
A930038B10Rik	5.733007778	-6.083957281	3.914711618	-1.554126555	0.120154232	NA
A930040O22Rik	12.58540141	7.061044	3.634775258	1.942635651	NA	NA
AA386476	15.56489587	0.990433628	2.147353731	0.461234502	0.644630371	0.862669014
AA388235	12.44483156	0.461978786	2.163038374	0.213578636	0.830875661	0.943707466
AA465934	1.872348269	3.197327466	3.142677458	1.017389633	0.308968112	NA
AA467197	1.606399992	-1.352050789	3.412947956	-0.396153357	0.691991898	NA
AA474408	899.0035785	-0.31693419	0.42840798	-0.739795254	0.459424239	0.76044826
Aaas	417.0338035	-0.215552998	0.487418702	-0.442233745	0.658320069	0.869126073
Aacs	138.4346869	1.183122967	0.524771305	2.25454966	0.02416161	0.184499257
Aagab	133.4476759	-0.446704044	0.548915953	-0.813793153	0.415763458	0.723382621
Aak1	93.33888759	2.97352213	0.742304484	4.00579842	6.18E-05	0.004325411
Aamdc	14.3145102	-1.775900512	1.36832667	-1.297862967	0.194334428	0.517622097
Aamp	169.3457833	-0.229026613	0.477538601	-0.479598114	0.631513188	0.85646658
Aar2	119.9668956	2.200314097	1.076683879	2.043602713	NA	NA
Aars	351.817107	-0.951648262	0.651169884	-1.46144391	0.143893658	0.447044724
Aars2	13.90571957	-0.618910067	1.448949427	-0.427144009	0.66927444	0.873382212
Aarsd1	100.0814411	0.289262089	0.61883221	0.46743218	0.640190704	0.86139392
Aasdh	199.6900377	1.176349178	1.019655202	1.153673492	0.248634056	0.577551839
Aasdhppt	112.0266125	-0.048087116	0.802284102	-0.059937765	0.952205201	0.98637183
Aatf	62.26349109	-0.290439152	0.797788924	-0.364055132	0.71581684	0.893911751
Abca1	33.79259301	-0.841941621	2.176994471	-0.386744952	0.698945034	0.886267902
Abca17	4.676927398	-5.79057484	3.91650258	-1.478506581	0.139272237	NA
Abca2	2033.52527	1.329657261	0.445014159	2.987898776	0.002809026	0.055364345
Abca3	41.40053454	-3.386553613	1.523916329	-2.222270048	0.026265061	0.192453797
Abca4	2.842489183	3.033680814	2.932145368	1.034628381	0.300842495	NA
Abca7	81.22300279	0.983381508	0.774703983	1.269364209	0.204311195	0.528890389
Abcb10	106.9571354	1.087239917	0.964957303	1.126723342	0.25985947	0.589760176
Abcb1b	48.1846997	1.554988063	1.203618451	1.291927738	0.196382171	0.520594021
Abcb4	9.987675221	3.803728186	2.114947174	1.798497964	0.072098131	0.32209658
Abcb6	21.21194242	3.325054636	1.486855385	2.23629996	0.025332129	0.189530755
Abcb7	69.557976	0.684585583	1.214951585	0.563467377	0.573116668	0.82705719
Abcb8	18.56112379	1.704697889	1.294273744	1.317107681	0.187802533	0.510204571
Abcb9	10.23061343	2.698102776	1.820148058	1.482353462	0.13824627	0.440672263
Abcc1	456.7763935	0.018198737	0.360290409	0.050511301	0.959714944	0.9889257
Abcc10	10.88068492	-1.905447458	2.80194731	-0.680044001	0.496476601	0.785917455
Abcc3	2.604989554	-3.896515872	3.925329973	-0.992659445	0.320875945	NA
Abcc4	2578.90323	0.201344406	0.239680925	0.840051857	0.400879312	0.711252013
Abcc5	150.9083722	-0.344146084	0.911130074	-0.377713451	0.705643474	0.889281659
Abcd1	44.14048179	-0.220961649	0.947843175	-0.233120473	0.815667858	0.937509304
Abcd2	18.2719722	6.621831084	2.159757122	3.066007291	0.00216938	0.046432773
Abcd3	71.95423113	1.416559704	1.33803488	1.058686679	0.289742496	0.621355022
Abcd4	3.777452896	-2.003953643	1.80513623	-1.110139839	0.266938772	NA
Abce1	287.5367851	0.446227854	0.511788734	0.871898547	0.383263726	0.699067473
Abcf1	63.58826834	0.509629994	0.726378323	0.701604078	0.482926108	0.775766291
Abcf2	130.3625016	0.043076426	0.631556562	0.068206759	0.945621047	0.984685371
Abcf3	85.66927412	-2.322564045	1.107645088	-2.096848594	0.03600698	0.225488557
Abcg1	50.3813101	-0.28904391	1.23965357	-0.233165069	0.815633229	0.937509304
Abcg2	131.5123194	-1.755763761	0.758078715	-2.316070517	0.020554419	0.169225769
Abcg3	4.311783284	3.069596682	3.246512079	0.94550601	0.344400604	NA
Abhd1	16.92007368	0.659627867	1.283150499	0.514068979	0.607203765	0.843448748
Abhd10	157.9624243	0.138740984	0.627939427	0.220946444	0.825134134	0.941432404
Abhd11	67.5736428	-0.684824355	0.927585602	-0.738286961	0.460340088	0.760715462
Abhd12	229.6009652	-0.348744196	0.508871784	-0.685328223	0.493136826	0.783196479
Abhd13	152.213902	-1.265386612	1.025863203	-1.233484747	0.217394964	0.542114596
Abhd14a	33.58780796	-0.373098522	0.829228206	-0.449934673	0.652757545	0.86746154
Abhd14b	25.46238624	-2.470479524	1.123920729	-2.198090542	0.027942654	0.199072522
Abhd15	1296.074271	1.387918765	0.486987532	2.850008827	0.004371802	0.070982394
Abhd16a	183.1635311	-0.633360215	0.460107927	-1.376547061	0.168652328	0.486072231
Abhd17a	97.74748436	0.571921999	0.874924119	0.65368183	0.513316812	0.795144857
Abhd17b	416.9474198	0.153088978	0.521618789	0.293488235	0.769148991	0.919143361
Abhd17c	2116.126621	-0.308556831	0.313501106	-0.984228842	0.325003008	0.652951904
Abhd18	58.3493787	1.064182187	1.114259861	0.955057454	0.339548643	0.664925256
Abhd2	311.5549926	1.351925842	0.58242784	2.321190279	0.020276577	0.168439209
Abhd4	678.9617384	-1.408919867	0.349086079	-4.036024218	5.44E-05	0.004007396
Abhd5	40.24235661	-1.351466037	1.336991666	-1.010826074	0.312099681	0.641667195
Abhd6	5.405695463	-5.001309308	2.564345887	-1.950325552	0.051137329	NA
Abhd8	27.02709941	-0.480503236	1.221915361	-0.393237741	0.694143897	0.884743409
Abi1	388.3596662	-0.956894054	0.884145228	-1.082281534	0.279127449	0.611150931
Abi2	45.51046198	0.385178869	1.099858093	0.350207787	0.726182763	0.899652976
Abi3	42.0098101	-2.062200511	0.928237919	-2.221629249	0.026308372	0.192584583
Abitram	538.2149909	-0.013335199	0.422693511	-0.031548152	0.974832391	0.994050155
Abl1	93.47610749	-0.083859316	1.075237856	-0.07799141	0.937834886	0.982438686
Abl2	102.9478679	-0.70092698	1.069635074	-0.655295434	0.51227756	0.794425383
Ablim1	397.4521251	-0.035339369	0.682211704	-0.051801176	0.958687118	0.9889257
Ablim3	4.208851452	-5.636162225	3.917601645	-1.438676705	0.150242143	NA
Abr	123.5749271	0.764690099	0.977541928	0.782258108	0.434062901	0.739042507
Abracl	163.0873748	-0.734441362	0.422241187	-1.739388255	0.081966493	0.341590649
Abraxas1	34.68742759	-2.170395176	1.354024718	-1.602921385	0.108952012	0.391377161
Abraxas2	99.14694624	1.245261849	0.84357683	1.476168862	0.139898566	0.442524918
Abt1	13.96897373	0.626116706	1.753812683	0.357003181	0.721089425	0.896865703
Abtb1	235.3442448	0.371678072	0.902930357	0.411635371	0.680606702	0.879471712
Abtb2	31.56638589	-21.85474835	3.077321063	-7.101874619	NA	NA
Acaa1a	88.78667418	1.706178721	0.677079004	2.51991084	0.011738456	0.122240279
Acaa2	158.4222297	-0.180266921	0.644429556	-0.279730995	0.779683897	0.921906842
Acaca	1506.900726	0.439591344	0.332902954	1.320478954	0.186675158	0.508892313
Acacb	1.554163663	0.924318663	3.535017287	0.261475005	0.793726222	NA
Acad10	52.151439	0.41411483	1.057042603	0.391767398	0.695230086	0.88475188
Acad11	39.41331221	-0.381163054	1.446901109	-0.263434074	0.79221603	0.926934672
Acad12	50.74081604	3.008556554	1.163696511	2.585344654	0.00972817	0.111350285
Acad8	51.43132286	0.850271541	1.072948373	0.792462677	0.428090946	0.734489598
Acad9	463.9246088	1.194031451	0.434656974	2.747066131	0.006013101	0.083994566
Acadl	178.6021441	0.477353338	0.512382655	0.93163446	0.351525468	0.67512918
Acadm	34.88740548	1.090653762	0.954159207	1.14305218	0.253016927	0.582835033
Acads	65.69788257	0.169313506	0.940885318	0.179951268	0.857190826	0.954715332
Acadsb	88.68436058	-0.991022126	0.788907862	-1.256195018	0.209045273	0.533567308
Acadvl	70.83724441	-0.967433865	0.876359741	-1.103923218	0.269626446	0.600455109
Acap1	792.1095514	0.367863464	0.572274401	0.642809574	0.52034767	0.798771697
Acap2	21.71228226	1.144472536	1.293396197	0.884858436	0.376232988	0.693388255
Acap3	9.469598149	0.868562705	1.417711743	0.612651132	0.540107041	0.810527084
Acat1	321.7925408	-0.862060154	0.566692404	-1.521213534	0.12820626	0.42493304
Acat2	262.6794184	-0.343759882	0.72229562	-0.475926854	0.63412649	0.857800078
Acat3	2.750027223	-3.027228434	3.540252902	-0.855088187	0.392502329	NA
Acbd3	19.65951611	2.459353776	1.680198922	1.463727743	0.143268352	0.446053351
Acbd4	9.711714609	-2.22358908	2.023804217	-1.098717485	0.271891314	0.603558812
Acbd5	21.96011048	1.634386736	1.330462818	1.228434733	0.219283816	0.543056069
Acbd6	60.887916	-0.290552319	0.673223888	-0.431583495	0.666044156	0.871414386
Accs	24.03699917	2.478329984	2.122687644	1.167543417	NA	NA
Acd	235.11062	-0.762718465	0.539549473	-1.413620999	0.157473212	0.468150943
Ace2	3.771715643	-5.48068566	3.918833369	-1.398550319	0.161947873	NA
Acer2	8.344911283	-1.496946655	1.742166182	-0.859244469	0.390205654	0.703942169
Acer3	295.355118	0.01902556	0.635710411	0.02992803	0.976124451	0.994380694
Ache	12.27455885	1.083402571	2.249863991	0.481541362	0.63013179	0.855358014
Acin1	143.7544484	-0.413935983	0.9943126	-0.416303668	0.677187809	0.878659533
Ackr2	15.86523063	7.395609726	2.630417997	2.811572052	0.004930005	0.076215554
Acly	946.7367159	0.704922103	0.492277058	1.431962128	0.15215466	0.460955947
Aco1	66.38325919	1.246133463	1.32871065	0.937851641	0.348320658	0.672730396
Aco2	1024.590273	0.774499641	0.346085803	2.237883308	0.025228666	0.189530755
Acot11	7.603173976	2.140678855	2.053727477	1.042338323	0.29725485	NA
Acot13	23.68853869	-0.716922061	1.080891156	-0.66326943	0.507158011	0.791715775
Acot2	13.08056157	-3.508601766	1.387510975	-2.528701992	0.011448519	0.121271739
Acot4	4.522509067	2.99691352	2.624990802	1.141685341	0.253584836	NA
Acot6	9.837721851	-4.830733317	2.791816884	-1.730318827	0.083573328	0.34493105
Acot7	345.1517103	-1.01679284	0.479879102	-2.118852096	0.034102968	0.219741563
Acot8	29.29001033	-1.21753105	1.000844348	-1.216503897	0.223793027	0.548738327
Acot9	99.88358278	-1.054427403	0.905402693	-1.164594949	0.244182989	0.572990516
Acox1	140.1628602	-0.453404458	1.293045938	-0.350648376	0.72585216	0.899444954
Acox3	43.91070196	0.989064932	1.068354187	0.925783737	0.354558381	0.677441164
Acp1	165.3051049	-0.13782899	0.45136185	-0.305362516	0.760090067	0.91500445
Acp2	243.2044705	1.22127758	0.843458711	1.447939969	0.14763384	0.4525147
Acp5	3.186946692	2.45518227	3.596778669	0.68260588	0.494855917	NA
Acp6	85.32557348	-0.090341975	0.655167002	-0.137891522	0.890326151	0.965414951
Acpp	4.865485593	-0.388583228	2.262938077	-0.171716244	0.863660614	NA
Acrbp	3.925901468	3.403347701	2.937683876	1.158513933	0.246654369	NA
Acsf2	329.1818205	0.628930553	0.62934554	0.999340607	0.317629721	0.646905401
Acsf3	210.2193518	-0.491621048	0.696936008	-0.705403427	0.480559212	0.774399613
Acsl1	79.27962787	-0.91002064	1.104509753	-0.82391363	0.409988635	0.718723359
Acsl3	106.4925746	1.585965432	0.775284786	2.045655301	0.040790296	0.240414876
Acsl4	41.86766769	-0.626831713	0.786348612	-0.797142264	0.425368413	0.732144854
Acsl5	308.4767824	-0.962446181	0.490888098	-1.960622361	0.049923092	0.268218595
Acsm3	2.261254098	3.525592846	3.926092936	0.897990166	0.369190792	NA
Acss1	7.899239917	1.191008576	1.755807127	0.678325403	0.497565396	NA
Acss2	27.31599331	-0.371516782	1.177480214	-0.315518492	0.752368013	0.911564006
Acta2	11.91862143	-7.139134275	3.654015104	-1.953777987	NA	NA
Actb	8038.917018	-0.139001553	0.23060409	-0.602771411	0.546660768	0.813078842
Actg1	4631.491131	-0.275149114	0.241771081	-1.138056349	0.255096954	0.585298306
Actl6a	168.8901155	-0.789999091	0.505941037	-1.561444978	0.118418797	0.408280834
Actn1	68.53914641	0.227009885	1.212369847	0.187244747	0.851468742	0.952933994
Actn4	1334.31129	0.959700695	0.34834537	2.755026416	0.00586874	0.082980377
Actr10	135.0043061	-0.768973692	0.591368063	-1.300330099	0.193487856	0.516675525
Actr1a	269.4352497	-0.548602855	0.570751024	-0.961194692	0.336454285	0.662221062
Actr1b	343.4380525	1.620998203	0.720483304	2.249876151	0.024456808	0.185982757
Actr2	568.9611903	-0.535332014	0.292109476	-1.832641728	0.066855868	0.311519736
Actr3	393.7206703	0.075893531	0.387017516	0.196098441	0.844533117	0.950239409
Actr3b	1.788996109	-1.679165732	3.310057838	-0.507291961	0.611949978	NA
Actr5	33.89348242	-0.48318527	1.694164354	-0.285205664	0.775486581	0.920962911
Actr6	16.35783551	2.143596234	1.411740876	1.518406295	0.128912006	0.426888304
Actr8	102.7821197	1.363087244	1.108978399	1.229137776	0.219020154	0.543056069
Acvr1b	13.4716939	-0.388619207	1.41983015	-0.273708237	0.784308848	0.924235631
Acvr2a	27.4050506	-0.472242045	1.3866064	-0.340573969	0.733424329	0.903723062
Acvr2b	15.86366626	-5.144067114	2.685581125	-1.915439108	NA	NA
Acy1	17.26690301	-0.426823326	1.178341738	-0.362223718	0.717184857	0.894519228
Acy3	14.43932455	0.552206038	2.110908997	0.261596326	0.793632677	0.927175517
Acyp1	19.95552381	-0.540962797	1.018880031	-0.530938659	0.595461288	0.837070281
Ada	14.50662499	0.553781766	1.18862584	0.465900831	0.641286487	0.861526437
Adal	24.27494234	1.806922297	1.614708607	1.119039243	0.263123398	0.592536743
Adam10	2135.344627	-0.985084577	0.30031888	-3.280128698	0.001037597	0.028230541
Adam11	2.734946283	4.856078379	3.921742832	1.238244981	0.215625237	NA
Adam12	1.708819734	1.033277165	3.845905103	0.268669439	0.788184072	NA
Adam15	215.8095674	0.821934238	0.648038377	1.268341918	0.204675874	0.529177506
Adam17	240.6814064	0.64814734	0.93452133	0.693560777	0.487957699	0.779336743
Adam1a	2.126203813	0.986941232	3.191311918	0.309258781	0.757124683	NA
Adam22	3.65242843	0.193172629	3.452871258	0.055945506	0.955385219	NA
Adam28	4.695245772	-0.164459519	1.953197697	-0.08420014	0.932897307	NA
Adam4	12.79090696	2.090901432	2.02778098	1.031127845	0.302480872	0.633553892
Adam5	3.164584918	3.010336397	3.874106053	0.777040266	0.437135014	NA
Adam8	2.142612574	0.497343519	2.664867963	0.186629704	0.851950975	NA
Adam9	103.9354346	0.124355473	0.545462695	0.227981628	0.819660523	0.939875423
Adamts1	1.949967854	4.371242046	3.927708682	1.112924201	0.265740985	NA
Adamts10	56.24094477	2.035932778	0.748613299	2.719605412	0.006535986	0.087902723
Adamts2	4.053601004	0.959757684	2.242714633	0.42794463	0.668691433	NA
Adamts20	2.097566902	4.476759204	3.926235398	1.140216709	0.254196028	NA
Adamts3	28.45948287	-0.942196497	1.85440364	-0.508085983	0.611393045	0.845338614
Adamts6	7.578500918	0.126632691	3.019868175	0.041933185	0.966551962	NA
Adamtsl1	2.161947304	1.895309756	3.852488189	0.491970296	0.622740342	NA
Adamtsl5	1.713123713	1.138758237	2.814641875	0.404583705	0.685783539	NA
Adap1	82.73958406	1.362409169	0.639719146	2.129698913	0.033196479	0.217130764
Adar	1141.822633	-0.266521053	0.314970753	-0.846177146	0.397453929	0.709271804
Adarb2	4.768886278	1.602796763	2.000725403	0.801107818	0.42306923	NA
Adat1	54.6806794	1.153067759	0.912140972	1.26413328	0.206182193	0.530916747
Adat2	7.163050497	-1.469632449	1.808712537	-0.812529586	0.416487817	NA
Adat3	27.37266487	-0.873159671	2.177892031	-0.400919632	0.688479296	0.88266666
Adck1	60.23482131	1.415778292	0.806808803	1.754787858	0.079295601	0.336572539
Adck2	3.424059069	1.7133756	2.383458852	0.718860994	0.472226572	NA
Adck5	10.55034771	2.049826717	1.461295552	1.402746156	0.160692548	0.473554773
Adcy10	3.820717416	1.747796861	2.728948547	0.640465304	0.521870139	NA
Adcy3	89.0483685	0.236453716	1.101355225	0.214693417	0.830006356	0.943567251
Adcy5	3.367408027	5.158778111	3.918912603	1.316379984	0.188046537	NA
Adcy6	15.38645408	3.792470204	1.270255088	2.985597335	0.002830251	0.055584511
Adcy7	128.9057716	1.992528802	0.603599326	3.301078572	0.000963139	0.026690297
Adcy9	5.006743525	-1.720035825	2.494074134	-0.689649037	0.490414922	NA
Add1	3013.096836	0.506004958	0.284632614	1.77774764	0.075445312	0.328772712
Add3	40.45808968	-0.321748654	1.120019272	-0.287270641	0.773905101	0.920746731
Adgra2	7.665385568	3.86525891	3.005478086	1.286071234	0.198418202	NA
Adgra3	24.37467256	-0.005027407	1.435655119	-0.003501821	0.997205957	0.999821811
Adgrb3	2.674334199	2.831655468	2.473880515	1.144620951	0.25236621	NA
Adgrd1	14.26358255	-3.705495008	2.627784625	-1.410121276	0.158503876	0.469608081
Adgre1	26.91488899	-7.347762099	2.860479648	-2.56871679	NA	NA
Adgre5	133.1855351	0.000802251	0.417126657	0.001923279	0.998465446	0.999821811
Adgrg1	1338.606871	0.768585917	0.402360308	1.910193182	0.056108345	0.28328309
Adgrg2	1.753688105	-4.372607439	3.932736778	-1.111848488	0.2662033	NA
Adgrg3	8407.277225	0.074753313	0.298258255	0.25063284	0.80209799	0.931498526
Adgrg7	12.28395056	-1.741076674	1.719462227	-1.012570469	0.311265371	0.641396247
Adgrl1	34.72497727	2.603445975	0.946519527	2.750546502	0.005949595	0.083484865
Adgrl2	33.87571994	-1.02434878	1.626279125	-0.629872673	0.528777893	0.803408667
Adgrl4	166.2110412	-0.900892125	1.020310185	-0.882959063	0.37725839	0.694067558
Adgrv1	1.693469056	-2.259930868	3.901626062	-0.579227951	0.562435373	NA
Adh5	174.4128638	0.407013799	0.587586058	0.692687978	0.488505385	0.779717831
Adi1	10330.90321	-0.496320484	0.284729995	-1.743126797	0.081311469	0.340333049
Adipor1	1617.138789	-0.037678182	0.281472599	-0.133860924	0.89351255	0.966878868
Adipor2	168.4360746	0.837921483	0.6372161	1.314972241	0.188519232	0.510839522
Adk	150.1153727	0.191821306	0.838347309	0.228808877	0.819017467	0.939490129
Adm2	2.759693237	-3.989448511	3.06148876	-1.303107352	0.192538114	NA
Adnp	81.21535662	-0.636612816	3.02073953	-0.210747338	0.833084433	0.944877908
Adnp2	254.4419185	0.215767859	0.688116782	0.31356285	0.753853079	0.912263708
Ado	55.10373961	-1.132829192	1.445869306	-0.783493492	0.433337374	0.73873132
Adora2a	87.28684669	2.329607231	1.268854941	1.835991771	0.066358874	0.310245271
Adora2b	13.80934134	2.801098641	2.311695442	1.211707472	0.225624378	0.550591204
Adpgk	83.43107261	0.350849091	0.869072812	0.40370506	0.686429619	0.882465468
Adprh	103.3168616	0.30959545	0.781185592	0.396314849	0.691872774	0.883959892
Adprhl1	2.696871731	4.839147218	3.921919288	1.23387221	0.217250526	NA
Adprhl2	36.29253091	-0.600599002	0.724297722	-0.829215644	0.406982394	0.716447116
Adprm	9.546803966	0.31737134	1.572948889	0.201768375	0.840097807	0.948046688
Adra2c	7.694054322	-3.009503703	3.546098271	-0.848680288	0.396059217	NA
Adrb2	35.28013266	-3.052162937	1.651234577	-1.848412684	NA	NA
Adrm1	178.4193408	-0.578557366	0.661100889	-0.875142321	0.381496472	0.697253415
Adsl	965.3883264	-0.2620372	0.261267207	-1.002947147	0.315886363	0.644895775
Adss	84.71426431	-0.713761047	0.860002261	-0.829952524	0.406565627	0.716356431
Adssl1	29.14832317	-1.494576547	0.997331599	-1.498575346	0.133983832	0.433952885
Aebp1	5.457939185	-0.803708296	3.17672367	-0.252999121	0.800268893	NA
Aebp2	96.3503712	-0.524870966	1.17781412	-0.445631409	0.655863519	0.868199036
Aen	57.73156889	-1.101517927	0.890241189	-1.237325278	0.215966347	0.540380154
Afap1	68.0521132	0.039937096	0.678165688	0.05888988	0.953039818	0.986866573
Afap1l1	11.89291638	1.265966857	1.243193673	1.018318292	0.308526718	0.639411094
Afdn	164.8796098	-1.201386968	0.553581198	-2.170209128	0.029991007	0.206183106
Aff1	293.4765576	-0.673621009	0.877538677	-0.767625435	0.442709747	0.746878497
Aff3	867.5458659	0.471099202	0.345793052	1.362373243	0.173080124	0.49249024
Aff4	192.1292321	0.089326377	0.523989347	0.17047365	0.864637655	0.957620939
Afg1l	4.830352322	1.53853738	2.289359827	0.672038253	0.501559344	NA
Afg3l1	30.9263703	1.6802034	0.896774847	1.873606742	0.060984648	0.296131658
Afg3l2	97.79312737	0.390670707	0.640760673	0.609698321	0.542061667	0.81099793
Afp	42.13914478	-1.59166009	1.014511682	-1.568892816	0.116672916	0.406059941
Aftph	185.733605	2.106032769	0.836013053	2.51913862	0.011764233	0.122252938
Aga	57.09902371	0.60045084	1.370071366	0.438262455	0.661196039	0.870001702
Agap1	70.32157231	-0.990096426	1.130758607	-0.875603705	0.38124551	0.696995967
Agap2	39.40685462	5.257683581	1.124927783	4.67379654	2.96E-06	0.000628723
Agap3	45.32617679	-1.421564718	1.161734267	-1.223657387	0.221081501	0.545366429
Agbl1	2.263029386	-4.745248666	3.926839555	-1.208414197	0.226887982	NA
Agbl2	10.37935	2.720500128	1.272486818	2.137939734	0.032521635	0.215155012
Agbl3	22.94880052	2.923491309	1.675196642	1.745163066	NA	NA
Agbl5	637.4301803	0.288505839	0.609979507	0.472976282	0.636230101	0.858703595
Agfg1	153.3896196	-0.257258215	0.472966824	-0.543924439	0.58649347	0.832780057
Agfg2	34.01769715	1.994860151	1.139328488	1.750908691	0.07996164	0.337880313
Aggf1	137.1839303	-1.746205871	1.283866676	-1.360114647	0.173793647	0.493264779
Agk	62.46338965	1.750366885	0.863765204	2.026438293	0.04271989	0.247305668
Agl	72.19477325	1.691851881	0.989090334	1.710513006	0.08717105	0.351139157
Ago1	430.0042678	0.205405497	0.488489041	0.420491516	0.674126426	0.876919517
Ago2	1435.437464	0.587441791	0.268198429	2.190325251	0.028500657	0.201362149
Ago3	32.05693225	1.603885716	1.274990165	1.257959284	0.208406482	0.532797796
Ago4	54.21109713	-6.174381615	1.837285952	-3.360599154	NA	NA
Agpat1	321.7910743	0.581239011	0.571073511	1.017800685	0.308772686	0.639464243
Agpat2	207.7181782	-1.637444413	0.653375068	-2.50613238	0.012205991	0.1250803
Agpat3	22.66130259	1.536293288	1.558846363	0.985532202	0.324362722	0.652442899
Agpat4	10.0149742	4.183873971	2.109633581	1.983223062	0.047342519	0.260430961
Agpat5	149.5097028	-0.47397949	0.587919884	-0.806197413	0.42012903	0.727885724
Agps	171.0576014	1.274402608	0.820526864	1.553151596	0.120386922	0.411566464
Agrn	33.94895419	-3.689558112	1.604261629	-2.299848133	NA	NA
Agtpbp1	129.1077367	0.764067041	1.391117919	0.549246782	0.582836103	0.830680432
Agtrap	52.58977087	-1.041431745	0.772611046	-1.347937944	0.177678343	0.498491029
Ahctf1	3008.109892	0.875535167	0.371473675	2.356923853	0.018427025	0.160684239
Ahcy	1529.25959	0.561268309	0.375769334	1.493651182	0.135266814	0.435768663
Ahcyl1	294.5293418	0.197833323	0.715951586	0.276322208	0.7823006	0.923289063
Ahcyl2	481.2824603	1.06513929	0.504661809	2.11060015	0.034806695	0.222075952
Ahdc1	21.51482423	0.982904803	1.041756478	0.943507262	0.345421502	0.670057114
Ahi1	91.07079693	-0.510470064	0.975732929	-0.523165765	0.600858903	0.840125645
Ahnak	20.631364	1.012159441	1.635962689	0.618693475	0.536118309	0.808272994
Ahr	13.86063888	4.668170382	3.141097978	1.486158794	NA	NA
Ahrr	44.7003183	-3.186473503	1.63969758	-1.943330003	0.051976299	0.2734072
Ahsa1	171.5346351	-0.050845951	0.538185014	-0.094476712	0.924730481	0.97672999
Ahsa2	52.86349352	-0.891264582	0.798554242	-1.116097737	0.264380301	0.594277899
AI197445	3.150035081	5.06401831	3.919735859	1.29192846	0.196381921	NA
AI413582	173.1759195	-0.82456834	0.661450383	-1.246606489	0.212541821	0.536546785
AI429214	3.591361187	4.220515375	2.915349127	1.447687804	0.147704382	NA
AI467606	205.0865122	0.091857936	0.700531394	0.13112608	0.89567557	0.968238894
AI480526	3.357750746	-1.000567857	1.893237242	-0.528495761	0.597155288	NA
AI504432	19.15362685	1.28542754	0.987009056	1.302346247	0.192798049	0.516202791
AI506816	674.6989344	0.747609611	0.464270195	1.610289909	0.107334581	0.388223247
AI597479	42.23431645	2.610823071	1.110510712	2.351011154	0.018722473	0.161856435
AI661453	2.250005528	-0.883220522	3.072515218	-0.287458469	0.773761297	NA
AI662270	312.5263842	-0.626353667	0.499626649	-1.253643432	0.209971637	0.534368449
AI837181	22.74165149	-1.03620193	0.981027741	-1.056241212	0.290858027	0.622231842
AI838599	15.86966708	1.172330819	1.125990563	1.041155102	0.29780357	0.628519578
AI839979	4.331767335	-5.676420341	3.917303701	-1.449063125	0.147319955	NA
AI854703	6.059683682	-2.850722762	1.950968214	-1.461183602	0.143965062	NA
AI987944	34.34995335	2.48008669	1.131421444	2.19200962	0.028378812	0.200629491
Aida	31.05354378	-0.955608415	0.993044247	-0.96230195	0.33589795	0.662154329
Aif1l	8.416051966	-0.863682653	3.026604653	-0.285363552	0.775365629	0.920962911
Aifm1	69.70060022	1.024244875	0.905502206	1.131134599	0.257998444	0.588062006
Aifm2	3.17950561	-3.330937603	2.81496618	-1.18329578	0.236691945	NA
Aig1	134.1237628	0.041461888	1.402753151	0.029557508	0.976419954	0.994409083
Aim2	6.222118571	-2.898661497	2.045993414	-1.41675016	0.156555986	NA
Aimp1	75.37717581	-1.134750544	0.597985281	-1.897622869	0.05774578	0.287887446
Aimp2	120.0916921	-0.930763297	0.69151086	-1.345985074	0.17830733	0.499182334
Aip	244.5742036	-1.299000008	0.740949242	-1.753156538	0.079575141	0.337370527
Aipl1	3.595828974	5.254021381	3.918137712	1.340948626	0.179937133	NA
Ak1	27.92864082	-0.08436061	1.461071667	-0.057738859	0.953956641	0.987266058
Ak2	1256.101564	0.217605497	0.404495434	0.537967747	0.590599315	0.834430952
Ak3	168.2981263	0.249569882	0.793141659	0.314659908	0.753019888	0.911754369
Ak4	302.0567102	-0.994836143	0.695406051	-1.430583097	0.152549735	0.461741696
Ak5	4.517861374	-2.801988112	3.811900216	-0.735063342	0.462300919	NA
Ak6	295.4341661	-0.323931407	0.3860776	-0.839031861	0.401451431	0.71181021
Ak9	2.181506792	-1.931972254	3.25292876	-0.593917788	0.552567101	NA
Akap1	18.73344057	-0.708870537	1.350526659	-0.52488452	0.599663471	0.839194913
Akap10	115.7659897	-2.173808679	1.024749219	-2.121307963	0.033895895	0.219301877
Akap11	107.3690272	0.686792501	0.792602878	0.866502658	0.386214569	0.701035437
Akap13	357.0242285	0.766665577	0.584373209	1.311945114	0.189538654	0.512403154
Akap17b	4.355956333	1.259059276	2.632685778	0.478241379	0.632478414	NA
Akap5	20.36723035	7.755596074	2.862753051	2.709139048	NA	NA
Akap7	24.55529298	0.126952378	1.396984853	0.090875987	0.927591131	0.978101767
Akap8	78.82193231	0.788362672	0.59600592	1.322743023	0.185920851	0.508157144
Akap8l	57.70050235	-0.571184741	1.116060128	-0.51178671	0.608800293	0.844242421
Akap9	82.79727244	0.452600756	0.975591698	0.463924362	0.642701938	0.862107889
Akip1	186.98591	-0.825500448	0.695115842	-1.187572485	0.235001883	0.561649306
Akirin1	71.50347983	0.052409225	0.889905438	0.058893027	0.953037312	0.986866573
Akirin2	26.15798757	0.915276426	0.850618844	1.076012403	0.281921709	0.613889836
Akna	958.2876552	0.326963793	0.529820867	0.617121396	0.537154657	0.808888467
Akr1a1	553.3178453	-0.499604806	0.476905053	-1.047598057	0.294823833	0.625893206
Akr1b10	153.4878632	-1.817220274	0.641865456	-2.831154501	0.004638031	0.073884652
Akr1b3	294.5161158	-0.342393964	0.41754403	-0.820018824	0.412205376	0.720602905
Akr1c12	23.48883349	-1.363525684	1.69628235	-0.803831794	0.421494125	0.728676775
Akr1c13	222.5162559	-1.636764193	0.591946	-2.765056595	0.005691292	0.081619476
Akr1e1	25.90031079	-0.307564032	1.176380053	-0.261449547	0.793745852	0.927175517
Akr7a5	38.86345402	0.860152067	1.030013252	0.835088349	0.403667966	0.713680317
Akt1	269.279013	-0.040201038	0.595953464	-0.067456673	0.946218153	0.984685371
Akt1s1	14.39737558	2.1093844	1.997294596	1.056120817	NA	NA
Akt2	925.8950146	-0.312650066	0.316823593	-0.986826968	0.323727472	0.651639296
Akt3	438.1202757	-0.594199312	0.556904393	-1.066968262	0.285986168	0.617901622
Aktip	26.87893984	-0.650356766	0.847972491	-0.766955029	0.443108254	0.74743676
Alad	103.8239558	0.007667715	0.466893362	0.016422841	0.986897058	0.997634007
Alas1	101.4446562	0.696573129	0.833050135	0.836171919	0.403058194	0.713297222
Alcam	5.210130754	-0.375459329	2.039871664	-0.18406027	0.853966174	NA
Aldh16a1	183.0123406	1.050351877	0.643726173	1.63167496	0.102747978	0.37831648
Aldh18a1	192.5202967	0.210288293	0.746702279	0.281622675	0.778232852	0.921690291
Aldh1a1	2.780759908	-3.12151783	2.818909519	-1.107349423	0.268142884	NA
Aldh1a3	3.899414302	-0.558364295	1.909744968	-0.292376366	0.769998876	NA
Aldh1b1	2.158239808	-0.866201689	3.121866291	-0.277462777	0.781424784	NA
Aldh1l1	21.83268937	-1.212083856	1.415121976	-0.85652253	0.391708816	0.705185264
Aldh1l2	4.820772838	1.821500149	3.120313718	0.583755453	0.559384853	NA
Aldh2	174.4896761	1.825569823	0.708239594	2.57761616	0.009948444	0.11270486
Aldh3a2	7.178619653	0.472421708	1.548700808	0.305043883	0.76033273	NA
Aldh4a1	473.2249566	-0.056023773	0.459741452	-0.121859303	0.903010447	0.971074355
Aldh6a1	93.86264273	-1.288453389	1.27084023	-1.01385946	0.310649818	0.641055282
Aldh7a1	12.77417061	-0.715714326	1.226207723	-0.583681143	0.559434856	0.819656278
Aldh9a1	108.8416667	0.928971576	0.562798022	1.650630493	0.098814049	0.370892843
Aldoa	4401.448923	-0.313692088	0.309814199	-1.012516822	0.311291007	0.641396247
Aldoc	52.08269899	0.280691839	0.838363925	0.334809061	0.737769125	0.904939554
Alg1	92.20957566	0.340183913	0.828399681	0.410651912	0.681327793	0.879795412
Alg10b	963.3964832	0.128155806	0.421981621	0.30369997	0.761356481	0.915521687
Alg11	62.56099461	-3.357065808	1.618351175	-2.074374129	0.038044578	0.231767989
Alg12	50.75205524	0.590469038	0.975480616	0.605310889	0.544972448	0.812413237
Alg13	36.67045888	0.066276413	1.777806649	0.037279877	0.97026185	0.993101979
Alg14	39.59141879	1.096662601	0.890300286	1.231789564	0.218027703	0.542848912
Alg2	442.7028642	-0.972834119	0.353948839	-2.748516204	0.005986568	0.083789212
Alg3	67.87287289	0.135433007	0.857427432	0.157952733	0.874494044	0.961243782
Alg5	167.0237661	-1.040560385	0.562806892	-1.848876409	0.064475661	0.305444465
Alg6	21.35587736	1.067822415	0.963458491	1.10832218	0.2677227	0.598333025
Alg8	518.9401888	-0.315346598	0.397348209	-0.793627832	0.427412125	0.733704372
Alg9	109.09071	1.359564697	0.888906625	1.529479766	0.126145551	0.42125985
Alkbh1	93.48459862	0.468080301	0.985250462	0.475087624	0.634724519	0.857815856
Alkbh2	21.17850017	-3.200482187	1.723391492	-1.857083664	NA	NA
Alkbh3	148.4345482	-0.565029671	0.750739058	-0.752631244	0.451671537	0.754195544
Alkbh3os1	9.00431135	6.578438491	3.911310222	1.68190149	0.092587944	0.360890164
Alkbh4	7.281409869	-1.631557137	1.986627807	-0.821269657	0.411492687	NA
Alkbh5	110.5305192	-0.176339773	0.951661111	-0.185296815	0.852996236	0.953166183
Alkbh6	39.01219802	-1.139184044	0.912337879	-1.248642712	0.211795783	0.535362127
Alkbh7	38.08399028	-0.665190238	0.950291952	-0.699985132	0.48393659	0.776503682
Alkbh8	69.29999453	-0.17250409	1.266172488	-0.136240593	0.891631086	0.966446797
Alms1	190.4451055	0.139876773	0.705259794	0.198333683	0.842784	0.949334014
Alox12	12.45708448	7.045143272	3.095380221	2.276018702	0.02284489	0.178261081
Alox5	1441.04538	-0.397248753	0.42720364	-0.929881481	0.352432453	0.67512918
Alox5ap	594.8179024	-0.522524967	0.38975841	-1.340638079	0.180037988	0.500548159
Alox8	6.092789011	1.973497174	1.974176665	0.99965581	0.317477104	NA
Alpk1	24.96525417	6.139946756	2.890268843	2.124351432	NA	NA
Alpk2	72.25715483	-0.959116554	0.557270011	-1.721098453	0.08523296	0.347372222
Als2	37.30083234	-0.171432768	1.362510489	-0.125821246	0.899873423	0.969681361
Als2cl	596.4076443	0.430741919	0.508459046	0.84715165	0.396910599	0.708988772
Alx4	3.551985567	4.202679786	3.918864861	1.072422738	0.283530199	NA
Alyref	214.370667	-0.032913924	0.525970726	-0.062577483	0.95010296	0.985671649
Alyref2	4.529081149	-1.619569055	1.82550622	-0.887189009	0.374977149	NA
Amacr	6.110836153	3.082463964	3.140998622	0.981364316	0.326413116	NA
Ambra1	40.11832473	-0.233716488	1.033876676	-0.226058381	0.821156014	0.940201102
Amd1	107.3629108	0.251408858	0.795619029	0.31599151	0.752008952	0.911329841
Amdhd2	53.25240579	-1.359222444	0.959095293	-1.417192279	0.156426719	0.466486747
Amer1	1096.068026	-0.967443628	0.510164616	-1.896336197	0.057915603	0.288196588
Amfr	378.2229917	-0.521858559	0.855946476	-0.609685972	0.542069849	0.81099793
Amigo1	7.574904328	-0.326483789	1.532802881	-0.212997896	0.831328604	NA
Amigo2	2.103964223	1.59010187	3.841514581	0.413925767	0.678928472	NA
Amigo3	1.5123906	0.910613671	3.857118531	0.236086515	0.813365538	NA
Ammecr1	32.26192181	1.265288203	1.122916533	1.126787401	0.259832378	0.589760176
Ammecr1l	20.9616182	2.902118709	1.799412351	1.612814709	0.106784769	0.387121048
Amn1	21.99401863	1.886250211	1.422707033	1.325817732	0.184900078	0.507072521
Amot	44.50594031	0.922095434	1.012882287	0.910367814	0.362628566	0.684421444
Amotl1	3.889419184	5.367808737	3.872437682	1.386157552	0.1656988	NA
Ampd2	574.7860774	0.836360057	0.43383908	1.927811707	0.053878551	0.278902218
Ampd3	19.92341259	6.74855044	2.374900901	2.841613491	0.004488587	0.072242081
Amt	2.828430253	4.90796851	3.921214706	1.251644931	0.210699275	NA
Amz1	23.230905	-2.81412841	2.073328957	-1.357299526	0.174686058	0.494192087
Amz2	155.9986729	-1.711817616	0.476220457	-3.594590678	0.000324902	0.013764142
Anapc1	997.4961848	-0.138245288	0.600423982	-0.230246113	0.817900531	0.938904295
Anapc10	43.81105315	-0.439440694	0.835972095	-0.52566431	0.599121465	0.838861092
Anapc11	359.2732441	-0.861870504	0.449887566	-1.915746441	0.055397378	0.282011422
Anapc13	15.29030759	-2.01176662	1.100205146	-1.82853773	0.067468888	0.313129967
Anapc15	47.88447673	-0.98229209	0.843302234	-1.164816184	0.244093406	0.572990516
Anapc16	89.40757809	-2.310237603	0.665037941	-3.473843314	0.000513061	0.017657666
Anapc2	1160.048451	0.516957652	0.295900473	1.747065986	0.080625893	0.339339821
Anapc4	118.105334	-0.350261109	0.821505269	-0.426365019	0.669841887	0.873813325
Anapc5	640.5846237	-0.303601093	0.374880463	-0.80986107	0.418020028	0.725897905
Anapc7	217.2148375	-0.406523361	0.973186177	-0.417724143	0.676148819	0.877897779
Ang	5.331982775	-4.967104772	3.070581781	-1.617642885	0.105739581	NA
Angel1	110.0986799	0.836340354	1.024986491	0.815952563	0.414527268	0.722482345
Angel2	196.1296905	2.252174943	0.763002964	2.951725025	0.003160042	0.058940596
Angpt1	411.5760654	-0.410979364	0.594099738	-0.691768297	0.489082849	0.780232154
Angpt2	4.407057635	5.547241441	2.762109987	2.008334739	0.044607733	NA
Angpt4	2.111118342	-3.577602665	3.92990975	-0.910352373	0.362636707	NA
Angptl2	14.65868366	1.341261346	1.829144	0.733272693	0.463392127	0.762686327
Angptl3	9.639962471	4.732986757	3.35523862	1.410625977	0.158354928	0.469294584
Angptl4	38.32092698	-2.112351473	1.896318182	-1.113922491	0.26531244	0.59540484
Angptl6	5.863436951	-2.033976687	1.978802762	-1.027882478	0.304005113	NA
Angptl7	2.119519315	4.493464868	3.926011817	1.144536766	0.252401099	NA
Ank	36.82815747	-0.618600964	0.983955982	-0.62868764	0.529553572	0.803964553
Ank1	2.285754283	3.525592846	3.926092936	0.897990166	0.369190792	NA
Ank2	4.083197159	-3.090448991	2.561539175	-1.206481252	0.227631984	NA
Ankfy1	481.7550748	-0.338728668	0.556044072	-0.609175935	0.542407829	0.8111593
Ankhd1	68.90009653	1.33767534	1.037676052	1.289106883	0.197360931	0.521951973
Ankib1	45.46441504	3.522826582	0.912397974	3.861063573	0.000112895	0.006632616
Ankle1	27.11050139	0.600066216	1.033124701	0.580826512	0.561357385	0.819721158
Ankle2	219.8510827	-0.055404753	0.871396966	-0.063581531	0.949303438	0.985403783
Ankmy2	91.7051566	-1.800297729	1.1992422	-1.501196114	NA	NA
Ankra2	22.93755839	-1.225243801	1.300382653	-0.942217891	0.346081096	0.670641274
Ankrd10	2131.714107	0.485806045	0.317980793	1.527784244	0.126566116	0.422041238
Ankrd11	439.8918137	0.548044653	0.362793024	1.510626217	0.13088371	0.429884244
Ankrd12	108.6694843	-0.903153697	1.044467574	-0.864702476	0.38720211	0.701851431
Ankrd13a	248.0861492	0.213714642	0.475703229	0.449260439	0.653243792	0.867611412
Ankrd13b	57.51100358	0.701775102	1.221877202	0.57434176	0.565736556	0.822416265
Ankrd13c	21.3566514	2.412606865	1.160354322	2.079198414	0.037599117	0.230195704
Ankrd13d	9.912140968	-4.380766233	2.044797525	-2.142396095	0.032161622	0.214223526
Ankrd16	71.09397867	0.898713651	1.104049276	0.814015887	0.41563585	0.723274408
Ankrd17	704.5196632	0.303263511	0.31893068	0.950875943	0.341667355	0.666516575
Ankrd22	4.220770945	5.486055444	3.916450261	1.400772403	0.161282144	NA
Ankrd23	2.051209712	4.440175964	3.926734101	1.130755445	0.258158038	NA
Ankrd24	40.04128174	3.02297048	1.26064867	2.397948416	0.016487187	0.150163777
Ankrd26	31.35245083	0.712803128	1.759356061	0.405150011	0.685367247	0.881954856
Ankrd27	66.68049602	2.650902705	1.116533564	2.37422572	0.017585796	0.155806209
Ankrd28	77.13543181	-0.71389765	0.558109533	-1.279135379	0.200849387	0.525750776
Ankrd33b	59.49899938	1.055143545	3.728505283	0.28299371	NA	NA
Ankrd34a	2.272935712	3.514977333	3.926235306	0.895253865	0.370651396	NA
Ankrd37	17.11311448	0.922216581	1.213379362	0.760039778	0.447230808	0.750556047
Ankrd39	53.79333658	-0.13003807	0.989060464	-0.131476361	0.895398486	0.968238894
Ankrd40	38.75192087	2.245590193	1.175571151	1.910212062	0.056105915	0.28328309
Ankrd42	1.708555253	-4.339755335	3.933332952	-1.103327735	0.269884867	NA
Ankrd44	191.3305526	-0.375312941	0.698998771	-0.536929329	0.591316431	0.834804109
Ankrd46	58.23874525	-0.386476783	1.150499444	-0.335920878	0.736930533	0.904939554
Ankrd49	12606.42396	-0.855249455	0.335232241	-2.5512148	0.010734814	0.117403404
Ankrd50	194.5663513	0.823875363	0.690550387	1.193070598	0.232841725	0.558103394
Ankrd52	338.4265798	1.515181944	0.482998216	3.137034244	0.001706662	0.039397886
Ankrd54	175.2513446	-1.513256342	0.786780337	-1.923353026	0.054435729	0.280403924
Ankrd6	14.84622958	2.908739157	1.865991296	1.558817109	0.119039674	0.409064782
Ankrd9	18.78096625	-1.813061005	1.390342254	-1.304039347	0.192220167	0.515792421
Anks1	139.9164667	-0.746367854	0.511716049	-1.458558618	0.14468663	0.448069225
Anks3	7.014489014	-0.423603697	1.689311139	-0.250755286	0.802003314	NA
Ankzf1	51.32193033	-0.295141342	1.375468297	-0.214575169	NA	NA
Anln	465.5336716	0.301731179	0.926359501	0.325717153	NA	NA
Ano10	57.39180782	-1.456441981	1.142563243	-1.274714543	0.202410298	0.527293978
Ano3	26.831428	-21.62390808	3.151943829	-6.860499189	NA	NA
Ano4	4.356376597	-2.118433793	2.428076408	-0.872474106	0.382949788	NA
Ano6	150.3654813	1.089020527	0.855404769	1.273105513	0.202980603	0.527835495
Ano8	34.92036471	2.029816445	1.494451692	1.3582349	0.17438916	0.493782571
Anp32a	89.80765158	-0.39705488	0.603136332	-0.658316966	0.510334478	0.792229414
Anp32b	173.8706851	0.580850426	0.472538768	1.229212215	0.21899225	0.543056069
Anp32e	201.946822	-0.213891322	0.559486767	-0.382299162	0.702239477	0.8878973
Antxr1	24.95946944	1.396801406	1.629529941	0.857180571	0.391345098	0.704969494
Antxr2	20.6064067	-0.153524704	2.04819972	-0.074955925	0.94024978	0.983120521
Anxa1	107.005772	-0.407921425	0.983035104	-0.414961198	0.678170308	0.878665233
Anxa11	68.69726256	-0.576358164	1.207199002	-0.477434261	0.633052922	0.857592031
Anxa2	934.8727355	-0.10193559	0.389064036	-0.262002089	0.793319832	0.927175517
Anxa3	29.57293171	1.408489435	0.99275459	1.418768998	0.155966374	0.466086539
Anxa4	179.8969882	0.289316869	0.516321403	0.560342583	0.575245787	0.827722245
Anxa5	313.2277744	-0.524948391	0.510572899	-1.028155612	0.303876635	0.634793869
Anxa6	227.8040093	0.78094026	0.651476358	1.198723867	0.230635334	0.555571287
Anxa7	90.74274763	0.827074196	0.848751931	0.974459281	0.329828548	0.657575595
Anxa9	220.0788794	-0.412301945	0.651268568	-0.633075148	0.526684571	0.802337382
Aoah	2.376326358	-0.643814401	2.179549449	-0.295388756	0.767696922	NA
Aoc2	9.093491071	-3.815051233	1.704463513	-2.238270989	0.025203389	0.189530755
Aopep	215.9769304	1.124755094	0.494785592	2.273217151	0.023013097	0.179435067
Ap1ar	22.60729067	-1.80612756	1.123376395	-1.607767057	0.107886206	0.389306746
Ap1b1	7956.653176	-0.368601049	0.285938754	-1.289090912	0.197366483	0.521951973
Ap1g1	115.5106341	0.749943159	0.94521381	0.793411132	0.427538327	0.733709651
Ap1g2	135.5827335	0.532178235	1.040307214	0.511558728	0.608959876	0.844242421
Ap1m1	612.8926057	-1.951120528	0.405375246	-4.813122031	1.49E-06	0.000361802
Ap1s1	95.29131117	-0.536641172	0.953884512	-0.562585056	0.57371747	0.827281438
Ap1s2	7.908258795	4.616704667	2.959064041	1.560190859	0.118714785	NA
Ap1s3	36.82296129	0.491038114	0.998511918	0.491769908	0.622882012	0.851218193
Ap2a1	73.10553895	1.162523135	0.917990068	1.266378771	0.205377508	0.53013293
Ap2a2	107.4309824	0.535689023	0.860919637	0.622228835	0.533791408	0.80685326
Ap2b1	466.6923639	0.412831998	0.303753264	1.359103084	0.174113926	0.493727579
Ap2m1	893.7227045	-0.041733437	0.327055756	-0.127603432	0.898462815	0.969200326
Ap2s1	239.3863534	-0.651865019	0.443278576	-1.470553856	0.141411811	0.44370178
Ap3b1	385.0563126	0.54868303	0.408751887	1.342337608	0.179486555	0.500020871
Ap3d1	906.6181739	1.055646445	0.651152098	1.621197948	0.104975193	0.382946456
Ap3m1	427.4613183	-1.410306646	0.366906517	-3.843776491	0.000121155	0.006905231
Ap3m2	10.18845999	-3.81154231	3.323500481	-1.146845722	0.251445389	0.580545346
Ap3s1	135.7253825	-0.00632544	0.634036885	-0.009976454	0.992040074	0.999562599
Ap3s2	117.8041377	-0.322343619	0.588877685	-0.547386371	0.584113317	0.831610806
Ap4b1	21.54584747	1.622636659	1.495089013	1.085311072	0.277783904	0.609348171
Ap4e1	17.49869732	-1.525769873	1.354160857	-1.126727202	0.259857838	0.589760176
Ap4m1	19.92709081	-1.98384724	1.662601212	-1.193218931	0.232783643	0.558085155
Ap4s1	10.85911024	0.984892687	1.264311484	0.778995287	0.435982491	0.740841925
Ap5b1	50.44458619	-4.595285628	1.573250039	-2.920887026	NA	NA
Ap5m1	884.9097459	-0.718405541	0.542347821	-1.324621421	0.185296748	0.507386364
Ap5s1	8.864012885	-0.863267436	1.617282851	-0.533776411	0.593496236	0.836173277
Ap5z1	8.266341416	0.556594834	1.286423672	0.432668371	0.665255711	NA
Apaf1	153.2330426	-0.186132184	1.191548947	-0.156210271	0.875867281	0.962241321
Apba1	132.7692774	-0.949079221	0.986834587	-0.961740938	0.336179753	0.662221062
Apba3	60.98642096	-0.61795889	0.894525696	-0.690822961	0.489676804	0.780391529
Apbb1ip	180.8735911	-0.427184338	0.450384919	-0.948487216	0.342881478	0.667528782
Apbb2	7.54114359	3.649056244	2.796048134	1.305076333	0.191866857	NA
Apbb3	23.82536914	-2.837447634	1.612893574	-1.75922806	0.07853878	0.334899623
Apc	452.5403066	1.155479101	0.483756033	2.388557499	0.016914661	0.152255005
Apcdd1	13.60841005	-2.631515212	1.576856335	-1.668836376	0.095149811	0.36454078
Apeh	1529.577731	0.178214945	0.249018027	0.715670856	0.47419461	0.769431184
Apex1	252.3847219	-0.365575427	0.428155099	-0.853838779	0.393194324	0.706229637
Apex2	129.7994145	-2.03897785	0.993443588	-2.052434456	0.040127459	0.238204215
Aph1a	4837.883795	-0.421537922	0.33100655	-1.273503266	0.202839514	0.52761736
Aph1b	1.947356548	-0.688975487	2.270076521	-0.303503199	0.76150641	NA
Aph1c	8.409339983	-5.642181765	2.340616462	-2.410553739	0.015928325	0.146400237
Api5	451.1843179	-0.002282041	0.605434644	-0.003769261	0.996992572	0.999821811
Apip	30.50982771	0.185670844	0.866703316	0.21422653	0.830370408	0.943707466
Aplf	12.68970184	2.129966331	1.463229552	1.455661094	0.14548633	0.449466988
Aplp2	35.05353135	1.311470744	1.417730524	0.925049381	0.354940222	0.677819349
Apmap	64.89554989	-0.709913979	0.944494037	-0.751634157	0.452271096	0.754604121
Apobec1	24.93138334	0.440937227	1.089518352	0.404708399	0.685691868	0.882002674
Apobec3	423.3645925	-0.207850815	0.353729541	-0.587598124	0.556802071	0.817712909
Apobr	2.627940749	-0.219678544	2.189154019	-0.100348601	0.920067574	NA
Apoc4	16.81548883	-0.052285402	1.087075761	-0.048097294	0.961638703	0.989453817
Apoe	2.209539391	-0.378881237	3.186525312	-0.11890106	0.905353742	NA
Apol7e	2.696069403	1.695123625	2.407320256	0.704153766	0.48133702	NA
Apoo	90.16467612	1.002499584	0.595579197	1.683234722	0.092329662	0.360742293
Apoo-ps	40.59328339	-8.906078483	1.820971783	-4.890838269	1.00E-06	0.000284668
Apool	28.64153351	0.160592271	1.050356599	0.152893095	0.878482581	0.962241321
Apopt1	58.43945504	-2.30477002	0.860888302	-2.677199836	0.007424034	0.094495714
App	28.81547066	1.577047277	0.845182258	1.865925678	0.062051764	0.298307113
Appbp2	153.3315054	-0.414089942	0.685428192	-0.604133222	0.545755073	0.812694502
Appl1	111.9759638	-1.672090866	1.269739386	-1.316877215	NA	NA
Appl2	357.6217783	1.836489579	0.566736197	3.240466354	0.001193344	0.031046587
Aprt	219.8880496	-0.296183399	0.61255824	-0.483518757	0.628727445	0.855167915
Aptx	31.84102977	-2.681864697	1.451329863	-1.847867095	0.064621572	0.306004591
Aqp1	1.879595043	2.364259521	3.903748104	0.60563834	0.544754937	NA
Aqp11	1.827540072	-2.445292594	3.902389808	-0.62661413	0.530912204	NA
Aqp9	42.23365856	2.4092852	0.961653402	2.505357121	0.012232781	0.125208033
Aqr	731.3699906	0.157824293	0.632142271	0.249665779	0.802845825	0.931714693
Araf	2472.922479	-0.767960201	0.332386139	-2.310445928	0.020863479	0.170349535
Arap1	305.3912952	0.814722053	0.575061311	1.416756853	0.156554029	0.466486747
Arap2	877.9118278	-0.724797479	0.496335699	-1.460296891	0.144208496	0.447394316
Arap3	39.57196776	1.490801985	1.807108271	0.824965504	0.409391176	0.718137603
Arcn1	291.2870629	0.335544876	0.514394131	0.652310856	0.514200658	0.79561921
Arel1	42.29400187	2.066681518	1.144872543	1.805162969	0.071049184	0.319921405
Arf1	719.7007779	-0.441658269	0.481658132	-0.91695383	0.359166834	0.681068031
Arf2	37.47220082	-1.226569073	1.107198858	-1.107812805	0.267942669	0.598379777
Arf3	528.3545909	0.273020933	0.412734208	0.661493348	0.508295979	0.792051242
Arf4	262.1868757	-0.49727626	0.40241748	-1.235722315	0.2165618	0.541380019
Arf5	182.8387602	-0.53418061	0.570137272	-0.936933326	0.348792856	0.673022725
Arf6	758.4018918	-0.280993376	0.303906331	-0.924605206	0.355171304	0.677826428
Arfgap1	26.01231594	1.290858298	1.029921143	1.253356441	0.210076016	0.534368449
Arfgap2	102.095288	-0.177905221	0.934254739	-0.190424746	0.848976308	0.952234838
Arfgap3	77.46954837	-1.16466879	1.110170325	-1.049090183	0.294136614	0.625346292
Arfgef1	93.40044094	2.245865414	0.776661406	2.891691792	0.003831736	0.066504336
Arfgef2	48.39848327	0.681850589	1.094430803	0.623018456	0.533272394	0.80684084
Arfgef3	27.67164525	0.254688421	1.835728138	0.138739727	0.889655824	0.965252239
Arfip1	22.43209121	0.491040875	0.995670445	0.493176108	0.621888158	0.85110468
Arfip2	39.18103941	0.658935371	1.057091388	0.623347591	0.53305613	0.806624008
Arfrp1	126.2071672	-0.415207178	0.77528598	-0.535553575	0.592267122	0.835404104
Arg2	11.61688418	-7.102150465	3.674833991	-1.932645252	NA	NA
Arglu1	83.24761396	-1.055405988	0.661593663	-1.59524803	0.110656782	0.393418662
Arhgap1	941.320354	-0.376008042	0.430780444	-0.872853091	0.382743157	0.698809626
Arhgap10	1.642020601	1.276337376	2.892679697	0.441230108	0.659046418	NA
Arhgap11a	16.33609275	-1.152384029	1.121156974	-1.027852527	0.304019204	0.634971729
Arhgap12	27.81145886	-1.018296311	1.635313074	-0.622691965	0.533486964	0.80685326
Arhgap15	162.4524908	-0.00457177	0.809989865	-0.005644231	0.995496579	0.999821811
Arhgap17	165.8345749	0.561373937	0.643751233	0.872035513	0.383189004	0.699046497
Arhgap18	40.94592641	0.940733872	0.857682519	1.096832279	0.272714717	0.604244926
Arhgap19	1030.224278	0.186226834	0.343863817	0.541571473	0.588113748	0.833387448
Arhgap21	103.5738988	0.926191578	0.607330476	1.525020751	0.127253922	0.423044683
Arhgap23	117.0825775	0.163495104	0.755237688	0.216481654	0.828612324	0.942589143
Arhgap25	9.244855112	0.0753007	1.421168858	0.052985048	0.957743821	0.988863024
Arhgap26	62.90150221	0.361075875	1.111104643	0.324970179	0.745203642	0.909313539
Arhgap27	94.8419577	-1.804628849	1.048950866	-1.720413136	0.085357371	0.347751087
Arhgap27os2	6.215144437	-6.197745001	3.914109102	-1.583436956	0.113321905	NA
Arhgap27os3	1.677739465	0.120208737	3.398509592	0.035371016	0.971783896	NA
Arhgap28	3.722841695	1.602225368	2.805328672	0.571136417	0.567907174	NA
Arhgap29	9.914189492	4.136674866	2.344386057	1.764502418	0.077647429	0.333281258
Arhgap30	257.147868	0.103071615	0.589691993	0.1747889	0.861245511	0.95574553
Arhgap31	8.916486924	-0.247449062	1.472867172	-0.168005008	0.866579339	0.958505664
Arhgap32	1003.199383	1.822192292	0.939640473	1.939244153	0.052471616	0.275097889
Arhgap33	155.6306059	-0.187443083	0.898633303	-0.208586842	0.834770783	0.945448384
Arhgap35	168.3107469	-0.531665735	0.465459901	-1.14223746	0.253355329	0.58288595
Arhgap39	157.2358099	1.398790075	0.90697292	1.542262227	0.123009884	0.416056817
Arhgap4	163.2042288	1.074202245	0.679028021	1.581970421	0.113656323	0.400222281
Arhgap42	2.413898012	-4.838121492	3.925590826	-1.232456898	0.217778458	NA
Arhgap45	79.09949223	0.021295533	0.786939732	0.027061199	0.978410922	0.99487673
Arhgap5	44.39746727	-0.37168461	1.541101089	-0.2411812	0.809414681	0.934499126
Arhgap6	30.00238255	1.170440594	0.93137189	1.256684475	0.208867912	0.533567308
Arhgap9	96.51361837	1.290820232	0.621433347	2.077166019	0.037786239	0.230908384
Arhgdia	1137.091906	-0.402864981	0.414857612	-0.971092174	0.33150238	0.659030317
Arhgdib	8772.643391	0.29629073	0.276879458	1.070107303	0.284571012	0.61705119
Arhgef1	121.573063	0.752880505	0.785020007	0.959059003	0.337529022	0.663123383
Arhgef10l	209.8906465	2.851021031	2.073513905	1.37497078	0.169140504	0.486647554
Arhgef11	183.1237444	2.446427743	0.516987435	4.732083562	2.22E-06	0.000501462
Arhgef12	47.15062941	0.000679457	1.413130457	0.000480817	0.999616364	0.999975631
Arhgef15	18.71162096	1.278044837	1.058359678	1.207571361	0.227212181	0.552029242
Arhgef17	57.64181322	2.992896093	1.733751908	1.726253958	0.084301735	0.347256469
Arhgef18	116.595159	-0.756691737	0.743190262	-1.018166916	0.308598639	0.639411094
Arhgef2	1106.775952	-0.144952518	0.528189043	-0.274433027	0.783751865	0.923772365
Arhgef25	8.10359699	6.424731575	3.144970851	2.042858862	0.041066412	NA
Arhgef26	60.32313399	3.954853584	1.538409114	2.570742429	0.010148077	0.113956074
Arhgef28	6.647217593	5.140660248	3.606814898	1.425263118	0.154081157	NA
Arhgef3	7.686622124	-0.792264884	1.680498943	-0.471446226	0.637322112	NA
Arhgef37	9.071074988	2.086034187	1.642267888	1.270215537	0.204007865	0.528518032
Arhgef39	865.2502257	0.262538738	0.389299342	0.674387828	0.500064779	0.787862106
Arhgef4	67.56722832	-0.674763182	1.62265855	-0.415838059	0.677528507	0.878659533
Arhgef40	42.19674148	-1.251528913	0.879408666	-1.42314826	0.154693181	0.463926136
Arhgef5	18.85429365	3.902900261	1.461195037	2.671033066	0.00756182	0.095228976
Arhgef6	1098.107182	0.743743874	0.379622778	1.959165562	0.050093401	0.268354037
Arhgef7	87.51892919	0.086612126	0.801017251	0.108127667	0.913894422	0.974626796
Arid1a	1401.104345	1.220611377	0.44869759	2.720343068	0.006521422	0.087884981
Arid1b	361.2234253	0.089670129	0.649770189	0.138002837	0.890238176	0.965414951
Arid2	89.15266161	-0.155802236	0.865933371	-0.179924047	0.857212197	0.954715332
Arid3a	431.8254577	-0.444935807	0.42058195	-1.057905139	0.290098692	0.621752517
Arid3b	6.14623545	-2.145514651	2.584130962	-0.830265448	0.406388719	NA
Arid4a	10.41368531	2.572963155	1.434729349	1.793343921	0.072917949	0.32375317
Arid4b	15.83470202	0.573172893	1.143791336	0.501116659	0.616289024	0.848500527
Arid5a	487.5215699	-0.552548648	0.400303175	-1.380325421	0.167486471	0.484029774
Arid5b	239.8723443	1.435083367	0.58429388	2.456098578	0.014045462	0.134624396
Arih1	167.1640463	0.988353595	1.14221897	0.865292576	0.386878225	0.701734397
Arih2	505.4368289	-0.68259093	0.524463696	-1.301502725	0.193086432	0.516516369
Arl1	120.0472562	-0.796301417	0.755601247	-1.053864614	0.291944906	0.623533865
Arl10	65.56135353	0.757709286	1.801941	0.420496169	0.674123028	0.876919517
Arl11	7.159570619	-1.291118316	1.598871116	-0.807518694	0.419367709	NA
Arl13b	2.597832789	1.001703302	2.551575728	0.392582235	0.694628063	NA
Arl14ep	32.73706949	-0.496919462	1.099728085	-0.451856662	0.651372247	0.86669703
Arl15	45.82559485	0.603442876	1.694181731	0.356185446	0.72170169	0.8973332
Arl16	27.96813602	1.028533676	1.301020273	0.7905593	0.429201205	0.734808411
Arl2	114.3951237	-1.689205322	0.714713435	-2.363472181	0.018104586	0.158868683
Arl2bp	129.4239086	0.609476563	0.885705923	0.688125197	0.491373944	0.781631664
Arl3	63.60383426	-0.570993055	0.647183542	-0.882273756	0.377628785	0.694357435
Arl4a	40.37402267	1.106401344	0.906245857	1.220862237	0.222138185	0.546912026
Arl4c	3.709362934	0.54403922	2.224614349	0.244554397	0.806801478	NA
Arl5a	88.44380195	0.082805182	0.772382809	0.107207438	0.914624415	0.97503066
Arl5b	1965.604318	-0.224018618	0.385339032	-0.581354598	0.56100149	0.819721158
Arl5c	42.79279729	-0.948204793	0.698408797	-1.357664446	0.174570183	0.494042109
Arl6	11.75373998	-0.108714624	1.586860981	-0.06850923	0.945380273	0.984685371
Arl6ip1	351.0802521	-0.060983332	0.60150246	-0.101385009	0.919244837	0.976002512
Arl6ip4	36.34495426	0.736439566	0.952637189	0.773053556	0.439490686	0.743831091
Arl6ip5	145.4148978	0.198041664	0.863729542	0.229286662	0.818646119	0.93927261
Arl6ip6	47.01924234	-0.759958703	0.882182503	-0.86145293	0.388988635	0.702964063
Arl8a	90.59031369	-2.234860801	0.856987786	-2.607809395	0.009112368	0.10673247
Arl8b	1401.185568	-0.100260617	0.342235755	-0.292957752	0.769554445	0.919143361
Armc1	103.8668681	-2.154829797	0.610739752	-3.528229148	0.00041835	0.016287655
Armc10	1048.709196	0.080212203	0.328037458	0.244521476	0.806826971	0.9334609
Armc2	1.948744032	-0.250730525	3.280941494	-0.076420297	0.939084722	NA
Armc5	53.5129663	0.304799253	0.848645635	0.359159631	0.719475674	0.89565892
Armc6	13.29359428	-2.3894317	1.293768713	-1.846877016	0.064764967	0.306102694
Armc7	16.46923223	-2.782633269	1.394263511	-1.995772856	0.045958653	0.257310833
Armc8	141.3295214	-1.159970556	0.918332506	-1.263126971	0.206543553	0.531416786
Armc9	19.60330167	3.825680384	2.003525069	1.909474677	0.056200885	0.283620808
Armcx1	3.345307732	-1.079803577	1.882230337	-0.573683016	0.566182323	NA
Armcx2	31.03656979	2.275648968	1.318728751	1.725638396	0.084412487	0.347256469
Armcx3	21.87965229	0.897239066	1.149213435	0.780741887	0.43495432	0.739549425
Armcx5	6.727838548	0.074799996	1.786742011	0.041863904	0.966607191	NA
Armcx6	34.37815367	-0.059776239	1.67190768	-0.035753313	0.97147906	0.993101979
Armh3	34.25124235	1.033875519	1.6518974	0.625871509	0.531399223	0.80488614
Armt1	56.58441988	1.795993171	0.911476538	1.970421724	0.048790058	0.264576592
Arnt	42.24212258	-0.692169397	1.357484435	-0.509891222	0.610127672	0.844645257
Arntl	30.66898415	2.48366681	1.053244847	2.358109623	0.018368268	0.160298293
Arpc1a	100.2791573	-1.30523954	0.80985405	-1.611697244	0.107027838	0.387393572
Arpc1b	639.249112	0.443745832	0.722686181	0.614022855	0.539200224	0.809829126
Arpc2	637.2163299	-0.744742245	0.350199297	-2.12662404	0.033451333	0.217947824
Arpc3	123.1672664	-1.172962213	0.601404624	-1.950371126	0.051131901	0.272000174
Arpc4	2015.959876	-0.349316511	0.346271093	-1.008794895	0.31307301	0.642249284
Arpc5	339.5396538	-0.879558297	0.577620642	-1.522726566	0.127827129	0.424327723
Arpc5l	184.5846972	-2.209872966	0.642194902	-3.441125053	0.000579301	0.019194179
Arpin	1.733500764	-4.355924597	3.93303784	-1.10752166	0.268068453	NA
Arpp19	81.23413307	-0.598349749	0.540192354	-1.107660529	0.268008452	0.598379777
Arpp21	11.37227516	-3.997658516	2.184344847	-1.83014075	0.067228895	0.312594571
Arrb1	125.0007619	0.505996098	0.86682179	0.58373717	0.559397156	0.819656278
Arrb2	1323.292046	-0.070610033	0.391772825	-0.180232083	0.856970372	0.954715332
Arrdc1	88.5376315	0.835578422	0.649364375	1.286763571	0.198176708	0.522605447
Arrdc2	12.11709512	-1.146822447	1.354254567	-0.8468293	0.397090274	0.709022337
Arrdc3	38.12344643	1.010467639	0.912634875	1.107198144	0.26820827	0.59845242
Arrdc4	67.56525161	-2.61549304	1.207637737	-2.165792737	0.030327029	0.207889619
Arsa	110.9887768	0.378825759	1.061517049	0.356872044	0.721187599	0.89688126
Arsb	163.0488184	1.973889378	1.040644653	1.896794811	0.057855024	0.288024766
Arsk	71.43226417	-0.562579967	1.520908478	-0.369897318	0.711459	0.892108978
Art4	16.36348638	2.04872419	2.312959085	0.885758941	NA	NA
Art5	3.247748711	5.104414837	3.919378301	1.302353191	0.192795676	NA
Arv1	144.2800658	-0.328425375	0.623030217	-0.527141969	0.598095004	0.838698346
Arvcf	2.925429539	3.9000799	3.459741784	1.12727485	0.259626292	NA
Arxes2	4.868624621	-3.113866101	2.502963404	-1.244071766	0.213473151	NA
As3mt	19.65080096	-0.717388266	1.883474336	-0.380885607	0.703288133	0.888159143
Asah1	123.0131755	0.218287921	0.587822207	0.371350246	0.710376678	0.892108978
Asah2	19.00643471	-1.535171355	2.114340766	-0.726075654	0.467792393	0.765420694
Asap1	82.1633216	1.750698004	0.987021377	1.773718426	0.076109737	0.330926214
Asap2	65.60256426	0.665562751	1.056855832	0.629757372	0.52885334	0.803408667
Asb1	31.46948986	-2.826285386	1.503275171	-1.88008519	NA	NA
Asb13	6.070319334	-0.703896788	1.717861904	-0.409751672	0.681988121	NA
Asb16	15.96709599	-6.5826266	2.687425802	-2.449417057	NA	NA
Asb18	5.100117701	1.177151972	2.094038852	0.562144284	0.574017718	NA
Asb3	62.2593154	-1.129207501	1.118270848	-1.009779968	0.312600719	0.641906029
Asb6	39.31527105	0.517158468	1.733299723	0.29836644	0.7654235	0.917484599
Asb7	30.09280671	0.470342816	1.612543023	0.291677685	0.770533072	0.91921646
Asb8	167.2631642	-0.751919474	0.805038205	-0.93401713	0.350295057	0.674305787
Ascc1	23.37543623	-0.037822083	0.830016236	-0.045567883	0.963654668	0.990437782
Ascc2	209.4792798	0.126375901	0.48991104	0.257956835	0.796440221	0.928941741
Ascc3	159.2847775	1.353519609	0.65598033	2.063353956	0.039079011	0.235218629
Ascl2	3.84928815	3.525494236	3.400804094	1.0366649	0.299892056	NA
Asf1a	93.17064663	-1.132512892	0.885375255	-1.279133211	0.20085015	0.525750776
Asf1b	188.512727	-2.231010315	0.636719184	-3.503915651	0.000458471	0.016841558
Ash1l	526.7826746	-0.187617259	0.657872297	-0.285187961	0.775500144	0.920962911
Ash2l	80.77043305	0.698275139	0.622138219	1.122379428	0.261701147	0.59068942
Asl	43.54570752	-2.427459267	1.163614273	-2.086137411	0.036966178	0.228053663
Asna1	189.1063845	0.003878484	0.604850285	0.006412305	0.994883756	0.999686016
Asns	262.5269351	-1.283868522	0.654546741	-1.961461944	0.04982516	0.26795564
Asnsd1	112.4067705	0.621109847	0.658428716	0.943321321	0.345516573	0.670062778
Asph	606.0776778	1.200554242	0.541295111	2.217929216	0.026559659	0.192950165
Asphd2	3.589616996	5.249014067	3.918177194	1.339657144	0.180356837	NA
Aspm	65.76620459	1.140161586	0.909520138	1.253585862	0.209992573	0.534368449
Aspn	7.242079828	-1.71468538	2.926276728	-0.585961459	0.557901415	NA
Aspscr1	56.46500434	0.626334544	0.972900722	0.643780532	0.51971776	0.798411423
Asrgl1	58.68861065	-0.817532696	0.913838107	-0.894614363	0.370993271	0.690129145
Ass1	148.2572187	0.076231019	0.933919373	0.08162484	0.934945048	0.981550265
Aste1	31.75499606	-2.235234902	1.405158952	-1.590734556	0.111669327	0.395492551
Asxl1	222.8808829	1.236314661	0.649407071	1.903759162	0.056941557	0.285669934
Asxl2	998.7743132	-0.375239158	0.357585859	-1.049368003	0.294008779	0.625346292
Atad1	166.0911524	0.432361207	0.953680569	0.453360613	0.650289093	0.866370848
Atad2	244.6965889	-1.557354043	0.559184096	-2.785047097	0.005351995	0.079219555
Atad2b	79.65431145	2.004004316	0.788892653	2.54027504	0.011076532	0.119253379
Atad3a	181.089044	-0.077859568	0.511224889	-0.152300033	0.878950299	0.962241321
Atad5	92.36653053	-0.113694189	1.013257601	-0.112206599	0.910659597	0.973827551
Atat1	21.17400229	3.221522606	1.365186606	2.359767223	0.018286405	0.160089299
Ate1	881.6018029	0.245741675	0.457378847	0.537282555	0.591072454	0.834672812
Atf1	88.18379579	0.428700396	1.039160454	0.412544948	0.679940042	0.879291539
Atf2	209.0771701	-0.451558019	0.778507414	-0.580030468	0.561894072	0.820180327
Atf3	20.33996275	3.674373653	1.747309934	2.102874586	0.035476734	0.223640962
Atf4	213.3346695	-0.125876337	0.454363669	-0.277038737	0.781750362	0.922991324
Atf5	10.30958061	-0.790739935	1.715468597	-0.460946902	0.644836701	0.862669014
Atf6	339.3885075	-0.478829696	0.559255152	-0.856191838	0.391891677	0.705185264
Atf6b	1196.734924	-0.498278597	0.297351995	-1.675719705	0.093793108	0.362738859
Atf7	930.7904659	0.61574007	0.568408556	1.083270236	0.278688492	0.610431589
Atf7ip	2964.404361	0.380510188	0.292841955	1.29937047	0.193816821	0.517083895
Atg10	7.097387308	-0.787791479	1.711764511	-0.460221879	0.645356968	NA
Atg101	54.06315991	-0.917525651	1.06801445	-0.859094791	0.390288221	0.703942169
Atg12	14.88278996	1.152154837	1.158714644	0.994338721	0.32005799	0.649891101
Atg13	650.5141096	0.392503486	0.403260731	0.973324344	0.330392127	0.657987347
Atg14	78.98267918	1.141716104	1.259124193	0.906754163	NA	NA
Atg16l1	77.09616239	0.298053735	1.017106164	0.293040929	0.769490868	0.919143361
Atg16l2	34.95923063	-3.318814233	1.124600228	-2.951105779	0.003166385	0.058940596
Atg2a	111.2351567	2.039928369	0.966758841	2.110069526	0.034852368	0.222239118
Atg2b	165.902493	0.771407303	0.823052452	0.937251692	0.348629106	0.672969669
Atg3	48.94442367	-2.135194778	0.767169559	-2.783211028	0.005382379	0.079456554
Atg4a	64.94771792	-0.355363242	1.599164156	-0.222218114	0.824144094	0.941226756
Atg4b	391.6936821	-0.543099742	0.390186044	-1.391899457	0.163952846	0.478066092
Atg4c	4.32861364	-0.06911912	1.771156525	-0.039024851	0.968870575	NA
Atg4d	81.01130485	1.863109672	1.022944969	1.821319551	0.068558296	0.314846446
Atg5	120.0882012	-1.88234194	0.891795718	-2.110732204	0.034795336	0.222075952
Atg7	243.916097	-1.27072705	0.764664634	-1.661809627	0.096550951	0.366515847
Atg9a	245.3603973	-0.466353085	0.84116055	-0.554416259	0.579294002	0.828907999
Atg9b	23.51485827	0.553883028	1.184994306	0.467414084	0.640203648	0.86139392
Atic	458.145789	0.24221829	0.362685349	0.66784691	0.504231319	0.790090841
Atl2	34.43405013	-1.327225525	1.132801638	-1.171631008	0.241345233	0.569960325
Atl3	659.1625648	0.629351533	0.375415073	1.676415194	0.093656895	0.362592537
Atm	76.05065085	2.332421673	0.739950294	3.15213291	0.001620825	0.038212067
Atmin	58.9604841	-0.074235645	1.10783218	-0.067009829	0.946573879	0.984685371
Atn1	409.9644692	1.628772238	0.719193774	2.264719602	0.023529892	0.181385341
Atoh8	3.041872699	-5.170781873	3.921720742	-1.318498234	0.187336916	NA
Atox1	119.55014	-1.292678318	0.466755137	-2.769499928	0.005614242	0.081252186
Atp10a	110.2910149	0.763919513	1.149596198	0.664511168	0.506363203	0.79138371
Atp10d	33.11169183	2.939171352	1.103852223	2.662649303	0.007752817	0.097081421
Atp11a	2372.56401	1.036501239	0.438186921	2.365431715	0.018009064	0.158287934
Atp11b	367.5187851	-0.164515177	0.518883486	-0.317056105	0.751201031	0.911257275
Atp11c	64.45934695	-1.565554018	1.004703959	-1.558224196	0.119180111	0.409246736
Atp13a1	141.569179	1.834087214	0.680392968	2.695629294	0.007025581	0.091931177
Atp13a2	99.43793654	0.248193722	0.899868135	0.275811214	0.78269307	0.923315617
Atp13a3	291.7247477	-0.528247919	0.589868398	-0.895535208	0.370501054	0.689668375
Atp1a1	632.8613361	1.447448749	0.538226671	2.689292125	0.007160373	0.093084766
Atp1a3	310.1758819	0.908897658	0.626804605	1.450049427	0.147044737	0.451819889
Atp1b2	15.29231488	-0.133085023	2.72357912	-0.048864019	0.961027663	0.989393191
Atp1b3	5381.927791	0.130157117	0.379669596	0.342816802	0.731736285	0.90300909
Atp23	25.48286872	-1.364868155	1.405717019	-0.970940905	0.331577707	0.659030317
Atp2a2	789.8209846	-0.629789582	0.611041295	-1.030682521	0.302689724	0.633751236
Atp2a3	536.2004633	0.966390989	0.372018165	2.597698393	0.009385089	0.108871761
Atp2b1	77.71603893	2.838944163	1.027707041	2.762406065	0.005737707	0.08186042
Atp2b4	222.1830083	0.14428025	0.928267694	0.155429571	0.876482673	0.962241321
Atp2c1	85.82771497	-0.649411069	0.956069867	-0.67925064	0.496979066	0.785979028
Atp5a1	1822.026616	0.041357172	0.267673621	0.154505968	0.877210806	0.962241321
Atp5b	2568.237303	-0.141438646	0.276628852	-0.511293904	0.609145273	0.844242421
Atp5c1	597.0307442	-1.176376299	0.341744083	-3.442272618	0.000576849	0.019194179
Atp5d	582.7938763	-1.183048676	0.408786455	-2.894050574	0.003803069	0.066504336
Atp5e	233.8290539	-1.171414344	0.462997201	-2.530067874	0.011404046	0.121271739
Atp5f1	958.8888397	-0.447635851	0.396581091	-1.128737253	0.259008689	0.58958365
Atp5g1	345.9380251	-1.254246965	0.411224199	-3.050031998	0.00228817	0.048170743
Atp5g2	761.9198544	-0.511949684	0.433868196	-1.179965916	0.238013771	0.565596018
Atp5g3	541.6445261	-0.675457088	0.357676945	-1.888455764	0.058964791	0.290282144
Atp5h	316.5359135	-0.742879078	0.4063039	-1.828382837	0.067492115	0.313129967
Atp5j	383.1257637	-0.808229162	0.345319228	-2.340527536	0.019256518	0.164067265
Atp5j2	216.1738763	-1.19101416	0.411940247	-2.891230389	0.003837367	0.066504336
Atp5k	66.34890604	-1.132663981	0.698454686	-1.62167139	0.104873728	0.382891458
Atp5l	280.8048036	-0.55120228	0.400588637	-1.375980819	0.168827572	0.486072231
Atp5md	120.1630388	-0.884704693	0.462483165	-1.912944642	0.05575514	0.28257708
Atp5mpl	98.5456822	-1.093145792	0.524160497	-2.085517314	0.037022368	0.228053663
Atp5o	478.7461621	-1.127900424	0.33090275	-3.408555608	0.000653078	0.020341072
Atp6ap1	175.5852093	-0.376658771	0.770165611	-0.489062048	0.62479777	0.852151096
Atp6ap2	162.7414631	-0.240037762	0.614135255	-0.390854881	0.695904506	0.88496454
Atp6v0a1	97.96400544	0.013505454	0.942093515	0.014335577	0.988562256	0.998085509
Atp6v0a2	249.0564342	-0.705185747	0.55976514	-1.25978861	0.20774563	0.532177334
Atp6v0b	333.3268531	-0.891087004	0.575778651	-1.547620776	0.121713626	0.413833815
Atp6v0c	738.3188614	-0.615721317	0.399430109	-1.541499508	0.123195263	0.416056817
Atp6v0d1	326.7402744	-0.526319471	0.519979405	-1.012192918	0.311445822	0.641396247
Atp6v0e	260.5828043	-1.041508915	0.571828459	-1.821366004	0.068551239	0.314846446
Atp6v0e2	29.7810279	-0.544099747	0.767131416	-0.709265369	0.478159815	0.772105591
Atp6v1a	191.558633	-0.790811364	0.877101218	-0.901619275	0.367259148	0.68710396
Atp6v1b2	198.2003065	-0.650920712	0.46289914	-1.406182589	0.159669913	0.47164809
Atp6v1c1	81.33603516	-2.419184293	0.753497561	-3.210606668	0.001324551	0.033134752
Atp6v1d	121.9846409	-0.863547472	0.601084793	-1.436648342	0.15081794	0.458760375
Atp6v1e1	167.9252676	-0.664357126	0.563180027	-1.179653209	0.238138171	0.565770038
Atp6v1f	133.6695608	-0.84876357	0.566242311	-1.498940566	0.133889051	0.433952885
Atp6v1g1	85.63229129	-1.038325085	0.563705011	-1.841965328	0.065480222	0.308353838
Atp6v1g2	2.484870409	-0.556397109	2.456885757	-0.22646438	0.820840261	NA
Atp6v1h	432.55413	-1.176482458	0.53258388	-2.209008763	0.027174031	0.195614105
Atp7a	38.5823808	4.960526823	1.355000396	3.660904335	0.000251327	0.011342523
Atp7b	2.556608694	3.712950382	2.846524624	1.304380209	0.19210398	NA
Atp8a1	21.00956207	2.056298141	1.408025298	1.46041278	0.144176662	0.447394316
Atp8a2	1.747334365	4.21086495	3.875911503	1.086419271	0.277293539	NA
Atp8b1	24.12844925	6.106518944	1.557014249	3.921941592	8.78E-05	0.005656883
Atp8b2	40.92924147	-0.809668411	1.536922422	-0.526811503	NA	NA
Atp8b4	61.25400132	2.065847988	0.757442166	2.727400294	0.006383555	0.086924832
Atp9a	1.800013502	0.967967963	3.83791019	0.25221225	0.80087701	NA
Atp9b	114.5552696	1.008880623	0.566624937	1.780508689	0.074992749	0.327744989
Atpaf1	319.0301307	0.261691324	0.659522574	0.396789032	0.691523039	0.883665277
Atpaf2	100.2408143	-0.463055571	0.836791771	-0.55337013	0.580009988	0.829325028
Atpif1	404.5114064	-1.009932744	0.36511757	-2.766048055	0.005674017	0.081619476
Atpsckmt	27.23397482	0.768063473	1.306754976	0.587763955	0.556690741	0.817712909
Atr	229.5967541	1.335068849	0.71769353	1.860221379	0.062854212	0.300856717
Atraid	106.9593154	-1.321694721	0.488770973	-2.704118684	0.006848582	0.090559206
Atrip	78.64815754	0.832845333	0.685512952	1.214922826	0.224395527	0.549046546
Atrn	4543.39223	-0.125227832	0.384718628	-0.325504987	0.744798909	0.909167756
Atrx	247.5797605	0.368952318	0.710108827	0.519571513	0.603362257	0.841957265
Atxn1	56.84283171	0.259559346	0.968769435	0.267926853	0.788755623	0.925478686
Atxn10	484.5532393	-0.625926423	0.342238104	-1.828920904	0.067411458	0.313129967
Atxn1l	272.2442323	0.768825614	0.76579678	1.00395514	0.315400237	0.644562064
Atxn2	229.7080707	0.241173799	0.638198806	0.377897603	0.705506663	0.889281659
Atxn2l	5338.832664	1.055064941	0.26183166	4.029554498	5.59E-05	0.00405879
Atxn3	22.0220528	0.711789604	1.261270188	0.564343477	0.572520398	0.826849274
Atxn7	52.67832649	-0.238901411	1.013199289	-0.235789162	0.813596279	0.936686178
Atxn7l1	1455.154364	0.031894013	0.245433344	0.129949796	0.896606147	0.968416218
Atxn7l1os1	3.087285697	-3.300123752	3.889186231	-0.848538372	0.396138212	NA
Atxn7l1os2	4.319710756	5.517384468	3.679559398	1.499468787	0.13375206	NA
Atxn7l2	27.3176606	0.223437336	1.262094386	0.177036946	0.859479369	0.955293867
Atxn7l3	23.87521312	0.276839947	1.412973416	0.195927215	0.844667135	0.9502935
Atxn7l3b	136.9642587	-0.611682575	0.757323233	-0.807690228	0.41926893	0.726851139
AU020206	1113.212451	0.644818868	0.280922732	2.295360234	0.021712488	0.17365954
AU022252	42.05365212	-0.522097473	0.724512985	-0.720618516	0.471144258	0.767602129
AU040320	60.87477868	1.323540918	1.074002582	1.23234426	0.217820513	0.542686213
AU041133	12.54281524	-1.039544719	1.72977546	-0.600970902	0.547859367	0.813657625
Auh	160.7852284	-0.291797798	0.596437191	-0.489234746	0.624675513	0.852089458
Aunip	44.92846008	-0.974611711	1.544508919	-0.631017211	NA	NA
Aup1	12760.79854	-0.483683184	0.293824454	-1.646163817	0.099730037	0.372790742
Aurka	94.94690841	0.383014924	0.9275537	0.412930189	0.679657762	0.879291539
Aurkaip1	117.4593822	-1.242474169	0.496790983	-2.500999841	0.012384323	0.126408862
Aurkb	187.2774689	-0.633176257	0.687473863	-0.921018662	0.357040684	0.678821539
Auts2	61.16972586	1.328018764	1.030711238	1.288448903	0.197589745	0.522264533
AV039307	5.768386958	5.93635342	3.91385595	1.51675317	0.129329015	NA
Aven	24.39202572	1.764570799	1.166456566	1.512761684	0.130340205	0.429303439
Avl9	41.43945854	-0.131893584	1.31008004	-0.100675974	0.919807684	0.976300461
Avpi1	13.31113565	1.028339843	1.300702359	0.790603504	0.429175401	0.734808411
Avpr2	13.93383728	21.33595853	3.557914069	5.996760495	NA	NA
AW011738	6.180637141	2.817827289	2.386934166	1.180521578	0.237792833	NA
AW112010	8.046103455	-1.744418958	1.529928656	-1.140196277	0.254204538	NA
AW146154	248.102442	0.285496848	0.539683354	0.529008067	0.596799854	0.83751948
AW209491	57.44704993	-0.810128425	0.951349787	-0.851556846	0.3944601	0.707583602
AW549877	18.30634086	-0.397742221	1.178881168	-0.337389579	0.735823239	0.904551255
AW554918	156.0650699	-0.377653924	1.26722005	-0.298017636	NA	NA
AW822073	3.412051159	2.013274367	2.858477831	0.704316943	0.481235417	NA
Awat2	11.71428899	1.054211304	2.002196373	0.526527427	0.598521801	0.838714796
Axin1	85.62496715	1.739599983	0.998902501	1.74151129	0.081593996	0.341006145
Axl	45.84259901	-6.73755667	3.825547942	-1.761200427	NA	NA
AY036118	5996207.704	-0.432709232	0.214576361	-2.016574568	0.043739929	0.250327328
AY512931	2.512594991	2.84641802	3.644130247	0.781096675	0.434745637	NA
AY702103	1.498262073	3.991651362	3.933989237	1.014657418	0.310269159	NA
Azi2	214.7866246	0.681256064	0.860447227	0.791746481	0.428508514	0.734590835
Azin1	122.1159977	0.02312478	0.636362357	0.036339013	0.971012043	0.993101979
Azin2	14.12604071	-2.148481545	1.667781452	-1.288227269	0.197666862	0.522264533
B020010K11Rik	6.092404768	-0.854897678	1.570775197	-0.544252086	0.586268013	NA
B130011K05Rik	2.634331693	2.919854393	3.664675042	0.7967567	0.425592347	NA
B130021K23Rik	9.572304636	1.688244997	1.601273051	1.054314251	0.291739066	0.623455519
B130034C11Rik	9.168322858	1.086091733	1.286531921	0.844201154	0.39855701	0.709636853
B130046B21Rik	14.05459264	7.218811475	2.466584053	2.926643212	0.003426417	0.062070543
B130055M24Rik	3.586695132	5.250396126	3.918166283	1.340013605	0.180240922	NA
B230118H07Rik	29.48968247	0.420665473	1.136526531	0.370132559	0.711283724	0.892108978
B230217O12Rik	13.78657211	-0.096756769	2.394193925	-0.040413088	0.967763796	0.991987049
B230219D22Rik	332.2283357	0.066219635	0.561884766	0.117852696	0.906184375	0.972690091
B230220B15Rik	9.09655893	3.57251189	1.674166801	2.133904392	0.032850608	0.215950756
B230303O12Rik	9.08755835	5.606547261	2.710451627	2.068491909	0.038593791	0.233674407
B230307C23Rik	65.12120382	-1.246067084	0.759760147	-1.640079556	0.100988627	0.375086075
B230312C02Rik	2.281576704	-0.309785528	3.144881946	-0.098504661	0.921531571	NA
B230317F23Rik	3.076814568	5.026290812	3.920078923	1.282191229	0.199775572	NA
B230319C09Rik	15.82382914	-2.810122479	3.149902747	-0.892129918	NA	NA
B230334C09Rik	22.53042816	1.391991295	2.707199976	0.514181186	NA	NA
B230354K17Rik	19.78657522	2.044770669	1.43532802	1.424601653	0.154272382	0.463926136
B230359F08Rik	4.479094844	3.460470041	3.861552701	0.896134356	0.37018101	NA
B230369F24Rik	2.031144195	3.352551364	3.928548787	0.853381629	0.393447706	NA
B230377A18Rik	11.33974658	-1.886750618	2.224533513	-0.848155628	0.396351305	0.708988772
B230398E01Rik	2.813847297	4.901758546	3.921276918	1.250041415	0.211284419	NA
B2m	754.1611598	-0.499510743	0.365473658	-1.366748962	0.171704005	0.490830193
B330016D10Rik	2.844685843	-4.017590646	2.813926988	-1.42775227	0.153363175	NA
B3galnt2	53.70829212	1.208587973	0.875029335	1.381197092	0.167218369	0.483679379
B3galt2	61.04292269	-0.173021548	0.910041825	-0.190124831	0.849211313	0.952401814
B3galt4	3.273175322	-0.866886704	2.998877487	-0.289070396	0.772527507	NA
B3galt6	36.53894646	-1.369494783	1.528062399	-0.89622962	NA	NA
B3gat2	27.13903526	4.036789666	2.190315387	1.843017536	NA	NA
B3gat3	14.49037429	1.25059518	1.404630304	0.890337604	0.373284635	0.691126626
B3glct	38.26730177	-1.555275652	0.947693837	-1.64111614	0.100773309	0.374537976
B3gnt2	163.8112842	-0.720821281	0.61321317	-1.175482388	0.239801779	0.567550541
B3gnt3	15.66313072	4.117260506	2.330259337	1.766867936	NA	NA
B3gnt5	93.13519859	0.398398594	1.043034213	0.381961195	0.702490148	0.888011155
B3gnt7	509.8115406	-1.201032933	0.478839982	-2.508213552	0.012134331	0.124576876
B3gnt8	7.798298046	-0.974110717	1.580853625	-0.61619286	0.53776724	NA
B3gnt9	20.85964263	-2.574351594	2.683059226	-0.9594837	NA	NA
B3gntl1	13.45450734	-0.463709842	1.232634151	-0.376194219	0.706772513	0.890107063
B430010I23Rik	2.222143855	4.55591898	3.925198406	1.160685017	0.245770017	NA
B430203G13Rik	2.438398197	-4.852350088	3.925406481	-1.236139521	0.216406707	NA
B430218F22Rik	8.284883762	0.783460453	2.430119845	0.322395809	0.747152859	0.909931618
B430306N03Rik	3.342099431	-0.303821567	2.949476098	-0.103008656	0.917956101	NA
B4galnt1	202.6011759	1.088448706	0.523858724	2.07775237	0.037732173	0.230754776
B4galnt4	27.56077555	-3.404453789	1.60335542	-2.123330702	0.03372615	0.218474516
B4galt1	258.0260502	0.984042611	0.555459398	1.77158333	0.076463749	0.3315675
B4galt2	3.659776774	-0.449244332	3.774932392	-0.119007253	0.90526961	NA
B4galt3	69.1980439	-0.169916586	1.226205403	-0.138571063	0.889789111	0.965252239
B4galt4	11.93013218	3.185353763	1.424612289	2.235944325	0.025355418	0.189530755
B4galt5	24.2829985	-0.294223646	1.318932373	-0.223077128	0.823475479	0.940908171
B4galt6	23.66172782	2.52658751	1.104738586	2.287045589	0.022193162	0.175906663
B4galt7	59.78128198	-2.527995254	0.841410337	-3.004473729	0.002660407	0.053386795
B4gat1	21.19328816	-0.578490414	2.157409449	-0.268141226	0.788590614	0.925478686
B630019A10Rik	7.829666414	2.246720229	3.54795026	0.633244568	0.526573946	NA
B830012L14Rik	4.751782738	-0.749051002	3.244801032	-0.230846512	0.817434045	NA
B830042I05Rik	28.33011797	0.866115352	1.202917764	0.720012105	0.471517542	0.767760001
B930036N10Rik	4.228940111	-1.642060429	2.300197916	-0.713877888	0.475302692	NA
B930086L07Rik	7.652190756	6.344175276	3.202889788	1.980766026	0.047617518	NA
B930094E09Rik	5.500949963	-1.648796208	2.576915561	-0.63983323	0.522281026	NA
B9d2	95.64444198	0.940420072	0.57245698	1.642778592	0.100428751	0.374011687
Babam1	336.8841205	-0.496552439	0.457914231	-1.084378702	0.278196923	0.610080003
Babam2	104.1974409	-1.81262468	0.776501096	-2.334349158	0.019577447	0.164937511
Bace1	75.03783385	-2.267883129	1.508199369	-1.503702478	0.132657991	0.432046953
Bach1	33.18140555	1.450782901	1.003496873	1.445727376	0.148253683	0.453425514
Bach2	83.01766007	3.943130826	0.992591283	3.972562416	7.11E-05	0.004764803
Bad	22.21877599	-0.663225346	1.096476304	-0.604869748	0.545265545	0.812528388
Bag1	861.2036413	-0.172297736	0.395653898	-0.435475898	0.66321703	0.871132181
Bag2	38.47266495	-2.315184691	0.995340004	-2.326023953	0.020017273	0.167294774
Bag3	75.64388856	2.394995169	0.829472811	2.887370311	0.003884767	0.067010719
Bag4	18.84545605	0.979507559	1.018798281	0.961434248	0.336333871	0.662221062
Bag5	35.72703789	0.982538283	1.159392065	0.847459899	0.39673883	0.708988772
Bag6	417.677369	0.576308606	0.510877735	1.128075402	0.259288076	0.589664389
Bahcc1	1449.732496	0.154667089	0.283918908	0.544757973	0.585919987	0.832393331
Bahd1	9.010249625	2.090131862	1.560863729	1.339086701	0.180542449	0.501320407
Baiap2	43.67410816	2.412081828	1.027976447	2.346436863	0.018953877	0.162669334
Baiap2l2	3.297218978	4.099664954	3.919758898	1.045897225	0.295608486	NA
Bak1	90.31167876	-0.516527621	0.855792762	-0.603566242	0.546132062	0.812778285
Bambi	38.13172243	1.187228611	1.540837207	0.770508789	0.440998144	0.745081595
Banf1	4084.180155	-0.960069616	0.426414199	-2.251495421	0.024354177	0.185585204
Banp	94.97527836	-0.089429886	0.589691585	-0.151655354	0.879458772	0.962408516
Bap1	193.962707	0.218837285	0.64590845	0.338805422	0.734756316	0.904551255
Bard1	53.1853481	-2.302184489	0.903491772	-2.548096795	0.010831241	0.117643453
Basp1	11.71810368	0.515034032	1.250017505	0.412021456	0.680323697	0.879291539
Batf	52.38954844	-1.058125801	0.983626857	-1.075739029	0.282043987	0.613889836
Batf2	5.077815998	-3.354814338	2.303650912	-1.456303262	0.145308804	NA
Bax	144.6355318	-0.256742308	0.591191507	-0.434279425	0.664085543	0.871414386
Baz1a	91.97221324	1.332470748	0.92990178	1.43291558	0.151881964	0.460476797
Baz1b	265.7921917	0.454811811	0.630637504	0.721193725	0.470790332	0.767602129
Baz2a	252.0914345	-1.171626401	0.844381962	-1.387554986	0.165272597	0.480254229
Baz2b	174.1452285	1.148613384	0.721502701	1.591973782	0.111390596	0.395011487
BB014433	1.406923648	3.90369268	3.935694082	0.991868931	0.321261467	NA
Bbc3	4.330171982	-1.546698433	2.122767606	-0.728623533	0.466231979	NA
Bbip1	36.42414761	-0.322862084	1.099653709	-0.293603415	0.769060966	0.919143361
Bbs1	82.55386799	-1.127717436	1.160479749	-0.971768303	0.331165828	0.658934778
Bbs10	7.881184989	3.560040717	2.493846032	1.427530277	0.153427104	NA
Bbs12	6.776830412	0.262957631	2.085874576	0.126065888	0.899679769	NA
Bbs2	1.887162613	3.209487924	3.930812397	0.816494811	0.41421719	NA
Bbs4	12.34152552	0.133167207	1.21487617	0.109613811	0.912715657	0.974554689
Bbs5	2.156958509	-1.703005063	3.133501474	-0.54348309	0.586797231	NA
Bbs9	39.42193728	-2.389495605	1.842856479	-1.296625989	NA	NA
Bbx	82.72132732	-1.906356092	1.161120341	-1.641824732	0.100626332	0.374336119
BC001981	1.540126744	-1.39562479	3.497707061	-0.399011343	0.689884847	NA
BC002059	3.831556054	0.216746469	2.271290976	0.095428755	0.923974277	NA
BC003965	113.8348026	1.785138554	0.517858989	3.447151814	0.00056653	0.018982193
BC004004	269.7966414	-1.599998027	0.523622078	-3.055635153	0.002245844	0.047754409
BC005537	373.6058509	-0.288762077	0.444274864	-0.64996267	0.515716335	0.796103024
BC005561	8.367897911	0.734687795	1.661665599	0.442139378	0.658388351	0.869126073
BC005624	20.46011298	-0.132627691	1.318392333	-0.100598045	0.919869549	0.976300461
BC016548	1.671713411	-1.280293909	2.77917932	-0.460673372	0.645032962	NA
BC016579	6.331156418	6.070565506	3.91322656	1.551294159	0.120831206	NA
BC017158	1276.78596	-0.227496787	0.366559463	-0.620627239	0.534844913	0.807562503
BC024978	27.20079352	2.752607417	1.785232329	1.541876299	0.123103656	0.416056817
BC025920	17.44445921	0.401138696	1.267261327	0.316539839	0.751592791	0.911323774
BC026513	2.247532329	-0.312059759	3.159385195	-0.098772305	0.921319058	NA
BC026762	24.21265016	6.087291377	1.59318857	3.820822903	0.000133007	0.00724463
BC028471	2.83238252	2.727331702	3.518493731	0.775141839	0.438255851	NA
BC028528	62.35737386	-0.009264294	0.671339816	-0.013799708	0.988989775	0.998110597
BC028777	10.08511442	6.740586303	3.828116496	1.760810129	0.078270545	0.334016756
BC029722	635.3419716	-0.522268351	0.498019472	-1.048690625	0.29432053	0.625346292
BC030867	169.4244993	0.647393987	0.674265112	0.960147537	0.336980967	0.662398178
BC031181	97.47446985	-0.691044483	0.678016145	-1.019215379	0.308100727	0.638910304
BC034090	5.377656892	3.207654074	3.049706922	1.051790928	0.292895482	NA
BC035044	126.1323306	-0.121487627	0.803822583	-0.151137365	0.879867358	0.962485828
BC035947	18.48569599	0.605054772	1.649588249	0.366791393	0.713774628	0.893187649
BC037032	4.783540405	5.666468976	3.915313029	1.447258223	0.147824615	NA
BC037704	8.518072269	1.033410203	2.346201988	0.440460885	0.659603336	0.869512166
BC048403	97.10499545	1.738137952	0.853494205	2.03649649	0.041700525	0.243572481
BC048559	9.48251811	-3.219496196	1.807912124	-1.780781352	0.074948177	0.327744989
BC048602	4.786155995	5.664547951	3.915324406	1.446763375	0.147963208	NA
BC049715	5.720842089	-1.381570938	2.136155502	-0.646755789	0.51779001	NA
BC049987	2.104425726	-4.635790837	3.928417684	-1.180065668	0.237974098	NA
BC051077	51.49776647	-0.896819845	0.632665858	-1.417525276	0.15632941	0.466470317
BC052040	112.7206146	-1.529832256	1.300198149	-1.1766147	0.239349328	0.567185066
BC055324	48.70741913	-0.900383818	1.168573525	-0.770498217	0.441004412	0.745081595
BC064078	12.96946898	2.707974167	2.003189916	1.35183097	0.176429394	0.496760839
BC065397	2.391770202	4.667640848	3.923827926	1.189563084	0.234218163	NA
BC065403	3.166156304	-3.256115029	3.881152309	-0.838955746	0.401494144	NA
BC106179	1.930476347	-0.277004112	3.817913929	-0.072553786	0.942161203	NA
BC147527	10.02207142	0.188228372	1.355405391	0.13887238	0.889550997	0.965252239
Bcam	9.81385269	3.571164439	3.362073782	1.062190978	0.288148995	0.619659594
Bcap29	372.973402	0.337904238	0.690595498	0.489294006	0.624633564	0.852089458
Bcap31	505.9446947	-0.710001369	0.321278996	-2.209921528	0.027110609	0.195539467
Bcar3	4.75828801	2.45586975	2.699475415	0.909758146	0.362950072	NA
Bcas2	140.8731099	-0.120119369	0.543794908	-0.220890941	0.825177351	0.941432404
Bcas3	195.2145583	-0.095822829	0.601483472	-0.159310826	0.873423992	0.9608446
Bcas3os1	1.762421536	3.135786399	3.932068542	0.797490269	0.425166352	NA
Bcat1	15.66454024	-0.559262647	1.162548929	-0.481065901	0.630469662	0.855560022
Bcat2	85.16964929	1.089621995	0.74902242	1.454725474	0.145745277	0.449764312
Bccip	129.3576624	-1.219183834	0.695974095	-1.751766112	0.079814034	0.337880313
Bcdin3d	10.29419257	0.767179111	1.586014707	0.483715005	0.628588143	0.855167915
Bckdha	63.51554652	-0.460999472	0.955755857	-0.482340201	0.629564294	0.855274188
Bckdhb	28.46299016	-1.197444293	1.02718244	-1.165756195	0.243713033	0.572738577
Bckdk	606.7219854	-1.123995025	0.536532973	-2.094922551	0.036177878	0.225682946
Bcl10	110.6171167	-1.312918536	0.752399216	-1.744975948	0.080989056	0.339788003
Bcl11a	232.1375027	-0.439015982	0.465987356	-0.942119944	0.346131235	0.670641274
Bcl2	506.16628	0.358008662	0.510996834	0.700608375	0.48354745	0.776104537
Bcl2l1	129.0132571	0.926725305	0.818699943	1.131947441	0.257656532	0.587646096
Bcl2l11	24.56467747	-0.319264849	1.472800374	-0.216774014	0.828384464	0.942426898
Bcl2l12	22.32605598	-0.20061521	1.237888254	-0.162062456	0.871256671	0.959543775
Bcl2l13	306.4158619	-0.139496254	0.715174873	-0.19505195	0.845352278	0.950484049
Bcl2l14	2.485366475	0.899985666	3.028266199	0.297195031	0.766317615	NA
Bcl2l2	10.54949296	1.559652646	1.502193743	1.038249995	0.299153682	0.630141129
Bcl3	49.28385273	-3.65665246	1.641225149	-2.228001723	0.0258804	0.191411093
Bcl6	483.6765198	-2.177564798	0.506922494	-4.295656289	1.74E-05	0.001851806
Bcl7a	210.0250486	1.281756833	0.871021372	1.471556123	0.141140782	0.443533882
Bcl7b	41.59302724	1.372048089	1.304468511	1.051806216	0.292888467	0.624114723
Bcl7c	36.0810035	0.016777396	0.738836989	0.022707845	0.981883318	0.99560014
Bcl9	215.7037803	1.562617898	0.478158898	3.267988748	0.001083147	0.028821775
Bcl9l	75.01519975	0.276061972	0.652853836	0.422854177	0.672401657	0.875499896
Bclaf1	1760.657401	0.087764012	0.458281262	0.191506874	0.848128496	0.951933407
Bclaf3	18.13944962	1.936422107	1.496424869	1.294032294	0.195654266	0.519910892
Bcor	385.1800345	0.387123855	0.673864558	0.574483181	0.565640878	0.822416265
Bcorl1	267.31072	0.252079318	0.544876831	0.462635414	0.64362572	0.862669014
Bcr	179.4112427	1.731694454	0.541332	3.198950837	0.001379287	0.034066354
Bcs1l	123.399864	0.763058403	0.932444721	0.818341705	0.413162098	0.721020829
Bdh1	208.4473788	-0.741469774	0.396342241	-1.870781606	0.061375358	0.297122301
Bdp1	469.1182282	-0.146511157	0.406430781	-0.360482432	0.718486392	0.895306803
Becn1	104.3264567	0.679418066	0.912895451	0.744245209	0.456728142	0.75789273
Bend3	303.1439239	0.334555169	0.541905634	0.617367948	0.536992058	0.808861176
Bend4	194.711194	-0.574186029	0.710740071	-0.807870631	0.41916506	0.726785019
Bend5	2.135983878	2.239249072	3.847188037	0.582048252	0.56053418	NA
Bet1	122.8115118	-0.539358734	0.807146907	-0.668228707	0.503987614	0.790090841
Bet1l	8.599671854	-0.024539044	1.350958475	-0.018164174	0.985507883	0.997293817
Bex1	6.164742231	-2.520602718	1.836439686	-1.372548599	0.169892721	NA
Bex2	3.110887918	0.512647809	3.565569463	0.14377726	0.88567636	NA
Bex3	53.32370325	-1.184352899	0.650460469	-1.82079151	0.068638555	0.314911413
Bex4	2.630649214	-1.831984654	3.119341965	-0.587298435	0.557003292	NA
Bex6	17.12854254	0.341267151	1.174290439	0.290615626	0.771345308	0.919246073
Bfar	98.19632785	-0.383472748	0.847135003	-0.452670172	0.650786261	0.866370848
Bhlha15	64.69638449	1.886111144	1.53224435	1.230946711	0.218342796	0.542997007
Bhlhb9	38.67808425	-1.321064939	0.969693473	-1.362353131	0.173086468	0.49249024
Bhlhe40	68.40243124	0.167000714	0.844121865	0.197839579	0.843170579	0.949490786
Bhmt2	7.536996822	1.6191997	1.882458216	0.860151735	0.389705406	NA
Bicd1	98.87463513	0.673338454	0.756563144	0.889996373	0.373467834	0.691249414
Bicd2	19.52365781	-1.068887723	1.449596471	-0.737369154	0.460897889	0.76073264
Bicdl1	4.425843204	-1.423983157	2.717437437	-0.524016906	0.600266781	NA
Bicra	47.65194416	3.526761098	1.032371192	3.416175427	0.000635073	0.02006287
Bicral	156.225961	-2.190652968	1.12638452	-1.944853582	0.051792603	0.273090516
Bid	364.635702	-0.890579864	0.401393193	-2.218721889	0.026505651	0.192938106
Bin1	47.10881121	-1.098029274	1.048423666	-1.047314469	0.294954565	0.625893206
Bin2	1354.40321	-0.324352439	0.332817133	-0.974566533	0.329775321	0.657575595
Bin3	75.58186019	-1.5823557	0.722977051	-2.188666569	0.028621084	0.201619692
Birc2	46.24396557	-0.565325749	1.015625752	-0.556628017	0.577781607	0.828684128
Birc3	34.36426665	0.386777554	0.92427346	0.418466581	0.675606016	0.877811482
Birc5	370.2493679	-1.576215859	0.382974228	-4.115723057	3.86E-05	0.003103237
Birc6	1028.113026	0.178957226	0.385585561	0.464118068	0.642563157	0.862026308
Bivm	26.46592297	0.127968283	1.217163106	0.105136511	0.916267488	0.97508851
Blcap	29.63174986	-0.699608321	1.040601496	-0.67231147	0.501385429	0.789043366
Blm	60.38172813	1.319890791	1.067368444	1.236584047	0.216241545	0.540823969
Blmh	117.5452325	-0.224251354	0.586392003	-0.382425669	0.702145654	0.887880203
Bloc1s1	36.51331693	-1.370757308	0.795759099	-1.72257824	0.084964823	0.347372222
Bloc1s2	134.4759989	-0.944009494	0.520995868	-1.811932784	0.069996583	0.318013896
Bloc1s3	26.61297935	0.477935734	1.635437796	0.292237183	0.770105284	0.919143361
Bloc1s4	8.741711052	0.160824385	1.564414099	0.102801672	0.918120378	0.97576707
Bloc1s5	18.20206622	-2.251130428	1.317023272	-1.709256379	0.08740347	0.351937423
Bloc1s6	121.9884945	-0.740218644	0.798448823	-0.927070869	0.35388974	0.676699796
Blvra	122.9145649	-0.825450891	0.710922554	-1.161098192	0.24560197	0.574364953
Blvrb	16.58130936	-1.104325565	1.287394491	-0.85779889	0.391003523	0.704679402
Blzf1	73.77839172	1.274081166	1.063472121	1.198039085	0.230901801	0.555742538
Bmf	8.438233034	-2.605815137	3.492965263	-0.746018051	0.455656511	0.756830644
Bmi1	89.89632867	0.743867661	0.979235499	0.759641232	0.447469066	0.750556047
Bmp1	12.22285452	6.039496168	2.611975283	2.312233277	0.020764831	0.170138005
Bmp10	8.901248918	-6.718117646	3.911256972	-1.717636477	0.085862943	0.348782717
Bmp2	3.760551139	5.316218199	3.917658525	1.356988662	0.174784813	NA
Bmp2k	86.12916082	0.847641292	1.100018433	0.77057008	0.440961801	0.745081595
Bmp8b	2.532462567	4.749974336	3.922883455	1.210837485	0.225957696	NA
Bmpr2	83.17005695	-0.681241053	1.360706857	-0.500652326	0.61661583	0.848550022
Bms1	53.72160179	2.655090729	0.720554192	3.684789787	0.000228891	0.01071427
Bmt2	47.63206948	-2.897568789	1.364322847	-2.123814605	0.033685649	0.218452917
Bmyc	70.04376189	-1.936849594	0.867245907	-2.233333796	0.02552694	0.190097291
Bnip1	52.38177198	-0.003648409	0.972815464	-0.003750361	0.997007652	0.999821811
Bnip2	258.257951	0.20801053	0.496476016	0.418973975	0.675235152	0.877639013
Bnip3	641.407777	-1.427674427	0.425882892	-3.352269968	0.000801518	0.023633031
Bnip3l	204.1329608	-0.760613667	0.796535956	-0.954901861	0.339627329	0.664925256
Bnip3l-ps	4.331767335	-5.676420341	3.917303701	-1.449063125	0.147319955	NA
Bod1	14.41747471	1.134913404	1.395205212	0.813438334	0.415966788	0.723450804
Bod1l	51.46126062	3.067449211	1.060677177	2.891972484	0.003828315	0.066504336
Bok	12.90562874	-1.916949567	1.795107228	-1.067874685	0.285577043	0.617568035
Bola1	32.66216786	-0.850623051	0.766152423	-1.110253032	0.266890006	0.597248087
Bola2	65.40469881	-0.86057168	0.5928929	-1.451479146	0.146646485	0.451537228
Bola3	80.56817705	-0.916873196	0.565776897	-1.620556089	0.105112876	0.383322252
Bop1	368.1900311	-1.836820726	0.472683746	-3.885940109	0.000101935	0.006227024
Bora	93.76852172	-0.353536903	0.694652723	-0.508940498	0.610793932	0.845044825
Borcs5	50.15555936	-2.370056912	1.317383194	-1.799064177	0.072008529	0.321826318
Borcs6	6.331535617	-0.024263175	2.485418268	-0.00976221	0.992211007	NA
Borcs7	24.12665276	-0.109836538	1.236154003	-0.088853442	0.929198385	0.978911561
Borcs8	868.8759141	-0.253821359	0.42148661	-0.602205036	0.547037664	0.813117695
Bpgm	30.86199841	-1.078642151	1.689586291	-0.638406074	0.523209378	0.800487905
Bphl	41.16521987	1.310957026	0.936873391	1.399289421	0.161726211	0.475220379
Bpifb1	2.454029046	-2.650613741	3.871957086	-0.684566921	0.493617247	NA
Bpifb9a	1.498262073	3.991651362	3.933989237	1.014657418	0.310269159	NA
Bpifc	15.95550461	3.256767902	2.011380853	1.619170182	NA	NA
Bpnt1	28.35846476	1.133421401	1.61314619	0.702615428	NA	NA
Bptf	412.0327224	0.315083911	0.471088266	0.66884262	0.503595876	0.790090841
Braf	46.47185277	0.008914937	1.165094273	0.007651687	0.993894897	0.999686016
Brap	62.82792464	-0.328965587	0.717785005	-0.458306574	0.646732201	0.864054852
Brat1	65.50037618	0.21904399	1.002917515	0.218406785	0.82711218	0.941948643
Brca1	268.3712719	-0.613163206	1.0143932	-0.604463048	0.545535829	0.812611894
Brca2	342.7089419	0.364905244	0.570999985	0.63906349	0.52278163	0.800238413
Brcc3	265.158571	-1.707970023	0.714051392	-2.391942713	0.016759458	0.151644294
Brd1	974.0233901	1.690706255	0.538851806	3.13760896	0.00170332	0.039397886
Brd2	1723.316702	0.299277443	0.275033074	1.088150739	0.276528567	0.607988938
Brd3	1422.475877	-0.325859408	0.31673515	-1.028807218	0.303570274	0.63427372
Brd3os	10.09385199	-3.656311513	2.855800857	-1.280310392	0.200435994	0.525611627
Brd4	1049.506344	0.356957898	0.406207469	0.878757595	0.379532723	0.696629037
Brd7	55.32829729	0.2224264	0.753586017	0.295157282	0.767873733	0.918830788
Brd8	1782.838116	-0.046023632	0.251912816	-0.182696666	0.855036032	0.953623595
Brd9	73.68060626	-1.077052187	0.862474954	-1.248792422	0.211741006	0.535362127
Brf1	361.3085766	0.253511171	0.428152488	0.592104866	0.553780369	0.816359946
Brf2	30.52328147	-2.448848458	1.434750263	-1.706811646	0.087857067	0.352992584
Bri3	8.161767717	-1.49932466	1.379477695	-1.086878509	0.277090505	NA
Bri3bp	1304.912036	0.323957599	0.36374268	0.890623007	0.373131452	0.690958712
Brip1	59.98681443	-0.912748491	1.161271293	-0.785990747	0.431872908	0.737143986
Brip1os	153.4112474	0.493738414	0.660532759	0.747485129	0.454770776	0.756377929
Brix1	205.9376907	-1.554012708	0.655847835	-2.369471432	0.017813531	0.157194106
Brk1	722.3443581	-0.771684424	0.311407803	-2.478051025	0.013210225	0.129817026
Brms1	33.25360967	-0.694442225	0.927390889	-0.748812861	0.453970007	0.755912584
Brms1l	41.80561312	-0.755526589	0.816330614	-0.925515441	0.354697855	0.677473517
Brox	93.9089228	-0.845630301	0.856628429	-0.987161146	0.323563646	0.651546755
Brpf1	172.6816054	1.821675677	0.950525952	1.91649231	0.055302461	0.281961994
Brpf3	12.82576511	-0.065073592	1.405207117	-0.046308897	0.963064048	0.990198919
Brwd1	78.55316566	1.917096614	0.743955411	2.576897199	0.009969159	0.112823947
Brwd3	68.8817372	-0.81312494	1.153186665	-0.705111293	0.480740979	0.774399613
Bscl2	2766.052072	-1.137936614	0.334229481	-3.404656616	0.000662473	0.020575741
Bsdc1	15.384011	1.336980025	1.410163252	0.948103011	0.343077016	0.667528782
Bsg	1198.725037	-0.816044263	0.3014091	-2.70743074	0.006780622	0.089896085
Bsn	85.66682925	-2.358334578	1.063064032	-2.218431353	0.026525435	0.192950165
Bst2	40.1067914	-0.476439578	0.890147518	-0.535236653	0.592486224	0.835404104
Btaf1	136.8123061	0.024200208	0.765935309	0.031595629	0.974794529	0.994050155
Btbd1	75.41434666	0.385567556	0.863735986	0.446395151	0.655311835	0.868199036
Btbd10	18.61252025	0.254755511	1.88907079	0.134857578	0.892724481	0.966593673
Btbd11	15.90402167	5.55523393	2.222683916	2.499336001	0.012442628	0.126566819
Btbd16	3.063753119	1.134742882	2.511848135	0.451756166	0.651444651	NA
Btbd19	163.8892643	-0.739479326	0.548986896	-1.346989029	0.177983766	0.49859805
Btbd2	296.2134453	0.134374073	0.6377136	0.210712259	0.833111808	0.944877908
Btbd3	50.79163424	-1.612031104	1.046427203	-1.540509555	0.123436196	0.416488866
Btbd35f1	3.076814568	5.026290812	3.920078923	1.282191229	0.199775572	NA
Btbd6	11.69667593	-1.806235943	1.606420046	-1.124385834	0.260849379	0.589760176
Btbd7	105.1431702	0.850980586	1.005105707	0.8466578	0.397185887	0.709022337
Btbd8	28.95648753	-3.963463146	1.833480483	-2.161715481	NA	NA
Btbd9	250.1908137	0.10090706	0.860697269	0.117238737	0.906670871	0.972834529
Btd	20.69019221	-0.162177348	1.139462665	-0.142327917	0.886820996	0.964289127
Btf3	698.1689477	-0.967703301	0.3359695	-2.880330808	0.003972581	0.06757666
Btf3l4	113.4306674	-1.41568302	0.82968434	-1.706291118	0.087953891	0.353124972
Btg1	24.76919497	-0.981909223	0.949795395	-1.033811312	0.301224382	0.63199962
Btg2	7.398047714	2.407455106	1.885535799	1.27680159	0.201672304	NA
Btg3	128.196926	-0.445588385	0.523600356	-0.85100856	0.394764598	0.707900123
Btk	379.8124126	-0.217500761	0.744315218	-0.292215927	0.770121535	0.919143361
Btla	35.50880939	-5.356290044	2.762312626	-1.939060044	NA	NA
Btn1a1	3.497087974	3.170024774	3.872569499	0.818584347	0.413023601	NA
Btn2a2	2.734946283	4.856078379	3.921742832	1.238244981	0.215625237	NA
Btnl9	18.33297903	-3.285082202	2.366772194	-1.388001013	NA	NA
Btrc	67.3875028	3.177572965	0.740983063	4.28832064	1.80E-05	0.001895792
Bub1	227.1536948	0.178333222	0.948247188	0.188066176	0.850824776	0.952933994
Bub1b	119.2767288	-1.33196938	0.691517369	-1.926154628	0.054085069	0.279379856
Bub3	457.8780053	-0.298370723	0.514896243	-0.579477375	0.562267108	0.820507776
Bud13	38.56954934	0.468871271	0.973744232	0.481513785	0.630151385	0.855358014
Bud23	603.213233	-0.324244969	0.348132088	-0.931384898	0.3516545	0.67512918
Bud31	134.1805609	-1.30046666	0.639060567	-2.034966208	0.041854273	0.244341446
Bysl	42.19451044	0.807296113	1.175748531	0.68662311	0.492320261	0.782574055
Bzw1	408.6318938	0.518446123	0.443045151	1.170188008	0.241925317	0.570599026
Bzw2	438.5983262	-0.093367031	0.370295974	-0.252141632	0.800931592	0.930975732
C030006K11Rik	8.146495511	-0.247312271	1.324081065	-0.186780309	0.851832886	NA
C030010L15Rik	2.439415548	3.618540094	3.924889892	0.921946906	0.356556271	NA
C030013G03Rik	4.066415532	5.431303653	3.916824397	1.386659983	0.165545468	NA
C030014I23Rik	1.548039867	0.5406578	3.522641207	0.153480803	0.878019128	NA
C030015A19Rik	7.453744636	1.928873426	1.803099845	1.069754085	0.284730014	NA
C030017G13Rik	157.1020157	-0.64044883	0.527765488	-1.213510251	0.224934798	0.549879296
C030034I22Rik	15.38859983	-20.8559364	3.463465311	-6.021696342	NA	NA
C030034L19Rik	235.2538787	0.092796813	0.66402085	0.139749848	0.88885764	0.965090949
C030037D09Rik	34.71766987	-2.053266066	1.588774649	-1.292358276	0.196233099	0.520573267
C130026I21Rik	6.344476757	-0.508543176	1.667298372	-0.3050103	0.760358308	NA
C130036L24Rik	105.5554063	0.317420109	1.329862582	0.238686398	0.811348765	0.935474652
C130040N14Rik	9.29492137	-0.248501541	1.662911719	-0.149437603	0.881208342	0.96266088
C130050O18Rik	7.580341594	3.348008463	1.917545336	1.7459866	0.08081328	NA
C130051F05Rik	7.307952264	6.275355578	3.356886644	1.869397523	0.061567529	NA
C130073E24Rik	19.04943702	0.566688673	0.904525519	0.626503798	0.530984547	0.804700676
C130073F10Rik	4.640861457	2.493139574	3.803407049	0.655501644	0.512144828	NA
C130089K02Rik	1.564891435	-0.047024462	2.887340375	-0.016286428	0.987005885	NA
C1d	70.22126712	-0.529302714	0.589925195	-0.897237003	0.369592464	0.689137247
C1galt1	112.5780938	-1.088512827	1.017924903	-1.069344923	0.284914275	0.617221227
C1galt1c1	63.17761144	-0.854754921	1.549601275	-0.551596682	NA	NA
C1qbp	660.24494	0.001743394	0.473356485	0.003683047	0.997061361	0.999821811
C1ql3	1.816951763	4.265997969	3.929288856	1.085692125	0.277615226	NA
C1qtnf12	19.48847666	0.460035487	1.194824813	0.385023379	0.700220094	0.886627603
C1qtnf6	30.47388554	0.349032486	1.14565463	0.304657684	0.760626882	0.915197913
C1rb	1.824499509	2.191882243	3.895559538	0.562661723	0.573665253	NA
C230013L11Rik	2.656792037	-0.678983361	3.658965162	-0.185567047	0.852784297	NA
C230031I18Rik	1.454568994	2.790326753	3.938885191	0.7084052	0.478693664	NA
C230035I16Rik	4.775586699	3.019758064	2.44209039	1.236546393	0.216255532	NA
C230053D17Rik	2.739146263	0.372917596	2.006424478	0.185861765	0.852553167	NA
C230062I16Rik	113.1821138	-0.003607348	0.50637613	-0.007123851	0.994316037	0.999686016
C230071H17Rik	8.432483478	6.483438073	3.245751926	1.997514974	0.045769269	0.256931788
C230072F16Rik	15.53361555	1.986363637	1.108748675	1.791536425	0.073207255	0.324170051
C230086J09Rik	12.45118554	-7.201176317	3.63077225	-1.983373184	NA	NA
C2cd2	46.85570089	-3.812671745	1.625925903	-2.34492343	NA	NA
C2cd2l	142.0747838	0.925732864	1.113521662	0.831355954	0.405772574	0.716141635
C2cd3	1710.31102	0.789151038	0.316750345	2.491397565	0.012724165	0.128001834
C2cd5	257.8633027	-0.089957186	0.623855017	-0.144195661	0.885345968	0.964044763
C330007P06Rik	164.8954939	-0.044714938	0.510599446	-0.087573416	0.930215732	0.979468179
C330008A17Rik	1.688308378	4.166091073	3.930898708	1.059831703	0.289221171	NA
C330011M18Rik	9.404867644	0.96643538	1.853362726	0.521449669	0.602053559	0.840582506
C330018D20Rik	14.11136877	-1.990365728	1.792586119	-1.110331998	0.266855989	0.597248087
C330022B21Rik	20.39563119	1.855270647	1.20715308	1.53689758	0.124318392	0.418316635
C330024D21Rik	6.017475016	0.132558299	1.661097538	0.079801635	0.936395024	NA
C3ar1	14.32066686	2.545733574	1.81822458	1.400120536	0.161477226	0.475220379
C530008M17Rik	6.65395263	1.098356279	2.011776972	0.545963242	0.585091204	NA
C5ar1	6.742179327	6.160673444	3.912835628	1.574477956	0.115376994	NA
C5ar2	12.57342364	-3.648379626	2.128536217	-1.714032205	NA	NA
C630004M23Rik	6.396183405	0.09805235	2.191052694	0.044751251	0.964305582	NA
C630043F03Rik	6.574246406	-1.76779948	3.132766527	-0.564293402	0.572554471	NA
C730034F03Rik	13.47280224	-0.087250509	1.085611954	-0.080369886	0.935943077	0.981945403
C730045M19Rik	3.753292177	3.183024187	3.863697166	0.82382859	0.41003696	NA
C77080	40.8633895	-0.000213348	1.41577974	-0.000150693	0.999879764	0.999975631
C87436	46.23917052	0.292005084	0.939457277	0.310823165	0.755935058	0.913283865
C8g	6.634281905	-2.605800775	2.136937881	-1.219408762	0.222689086	NA
C920006O11Rik	2.075369049	-2.360622747	3.869621647	-0.610039679	0.541835523	NA
C920009B18Rik	114.8597943	-0.934481328	0.900265389	-1.038006503	0.299267028	0.630141129
C920021L13Rik	2.83822188	-0.03831483	2.386608273	-0.016054092	0.987191238	NA
C9orf72	19.89548173	4.78437123	1.792843456	2.668593967	NA	NA
Caap1	32.22347401	1.116013743	1.06630642	1.046616359	0.295276554	0.626054239
Cab39	3625.982727	-0.034063341	0.433671055	-0.078546495	0.937393347	0.982362406
Cab39l	851.4903133	0.154743493	0.632402945	0.244691291	0.806695472	0.933406429
Cabin1	263.4348636	0.674617909	0.438093386	1.539895214	0.123585898	0.416866769
Cables1	11.48360475	-1.330664021	1.389026366	-0.957983271	0.338071195	0.663716744
Cables2	42.52801478	-0.607070166	0.925200572	-0.656149795	0.511727748	0.793795413
Cabyr	28.38021293	-1.251048705	1.53098133	-0.817154775	0.413839983	0.721511936
Cacfd1	16.19020247	0.596071689	1.657260095	0.359672987	0.719091695	0.895584922
Cacna1a	2.270594387	1.654652153	3.236366851	0.511268416	0.609163118	NA
Cacna1d	3.940694011	5.385064821	3.783431258	1.423328311	0.154641004	NA
Cacna1e	6.242056573	1.893537258	1.901175806	0.995982198	0.319258795	NA
Cacna1f	2.589894065	-2.116474156	2.539224659	-0.833511973	0.404556048	NA
Cacna2d2	3.017372515	-5.159334104	3.921839689	-1.315539266	0.18832873	NA
Cacnb1	24.43392689	4.076140275	2.924761611	1.393665815	NA	NA
Cacnb2	61.10829563	-0.930105895	1.368999529	-0.679405563	0.496880926	0.785979028
Cacng2	3.247748711	5.104414837	3.919378301	1.302353191	0.192795676	NA
Cacng5	3.319109766	-5.296576706	3.920473772	-1.351004244	0.176694073	NA
Cacng8	6.47231657	-1.872726536	3.051220765	-0.613763041	0.539371923	NA
Cactin	16.56665972	-0.63319142	1.154358508	-0.548522331	0.5833333	0.831172555
Cacul1	70.41088545	-1.21869496	1.153335227	-1.056670195	0.290662132	0.622144801
Cacybp	464.8871655	-0.96088321	0.387065621	-2.482481412	0.013047087	0.129175459
Cad	949.0139542	1.229760698	0.528778952	2.325661211	0.020036631	0.167330085
Cadm3	3.167198722	-4.197560199	3.921839618	-1.07030389	0.284482544	NA
Calca	2.734946283	4.856078379	3.921742832	1.238244981	0.215625237	NA
Calcoco1	100.5462166	1.486651125	0.813287929	1.827951788	0.067556788	0.313129967
Calcoco2	1.709341427	4.176455661	3.930726501	1.062514947	0.288001976	NA
Calcrl	124.052561	-1.09294267	1.046639482	-1.044239864	0.296374428	0.626939362
Calhm2	10.95991092	-1.335594575	1.611467931	-0.828806177	0.407214093	0.716512766
Calhm6	3.125240499	-0.698717345	2.344072868	-0.298078338	0.765643374	NA
Calm1	537.8953002	-1.125742726	0.406272772	-2.7709037	0.005590096	0.081103061
Calm2	639.4125061	-0.649655609	0.356012273	-1.824812398	0.068029344	0.313936722
Calm3	623.5059657	-0.941164347	0.402042349	-2.340958236	0.019234319	0.164067265
Calml4	1.880275569	4.314333195	3.92854889	1.098200205	0.272117077	NA
Calr	1024.940685	0.098660652	0.307281782	0.321075501	0.748153176	0.910158277
Calu	252.8713791	-0.820888299	0.567265559	-1.447097019	0.147869753	0.452782016
Camk1	63.27498945	-1.154699185	0.863320512	-1.337509267	0.18105646	0.502243169
Camk1d	10.46759834	-2.058347126	1.801357048	-1.142664709	0.253177828	0.5828414
Camk2a	937.1237419	0.019186804	0.520424669	0.03686759	0.970590581	0.993101979
Camk2b	13.54717207	4.403985363	3.142830463	1.401279966	NA	NA
Camk2d	14.59788402	0.639051359	1.631430331	0.39171232	0.695270786	0.88475188
Camk2g	97.13772957	-1.347010593	1.201178306	-1.121407693	0.262114363	0.591330578
Camkk1	2.893133613	1.516281995	3.612917276	0.419683563	0.674716634	NA
Camkk2	612.2986705	1.039832754	0.517211284	2.010460302	0.044382494	0.252635827
Camkmt	10.47737811	-1.150608117	1.773953977	-0.648612158	0.516589095	0.796438652
Camkv	1.819022423	4.270870417	3.929213142	1.086953103	0.277057536	NA
Caml	41.17807357	-1.480422565	1.147226543	-1.290436117	0.196899279	0.521070475
Camp	2.178492043	1.37323205	3.826647858	0.358860314	0.71969959	NA
Camsap1	111.0977436	0.77885375	1.021874126	0.762181691	0.445951572	0.749488756
Camsap2	1.913181458	3.234356066	3.930008815	0.82298952	0.410513953	NA
Camsap3	39.23750152	4.477414457	1.736247606	2.578787981	0.009914762	0.112677774
Camta1	167.0468163	-0.953424774	0.573123504	-1.663559018	0.096200587	0.365780569
Camta2	115.6701171	-0.204612157	0.79466285	-0.257482978	0.796805954	0.928941741
Cand1	278.3013078	0.627654473	0.617967074	1.015676239	0.309783587	0.640317738
Cand2	29.37390066	-0.246533908	1.588885083	-0.155161572	0.876693942	0.962241321
Cant1	969.7633035	0.290653768	0.432107844	0.67264173	0.501175246	0.788824868
Canx	412.0486839	0.571320391	0.394729906	1.447370422	0.147793205	0.452672984
Cap1	521.3531032	0.09892231	0.42375141	0.233444203	0.815416492	0.937509304
Capg	144.4618119	0.806747346	0.833827321	0.967523282	0.333282508	0.660413028
Capn1	29.87213307	1.373230285	1.043594251	1.315866088	0.188218993	0.510583268
Capn10	7.584820826	1.630757644	1.914929822	0.851601779	0.394435152	NA
Capn12	1.406923648	3.90369268	3.935694082	0.991868931	0.321261467	NA
Capn15	74.03037714	0.622938473	0.98950071	0.629548283	0.52899017	0.803408667
Capn2	11.93011327	3.296244288	1.808153691	1.822988999	0.068305057	0.314384695
Capn3	2.326069193	-1.570765293	2.4784298	-0.633774373	0.52622808	NA
Capn5	83.75735903	0.343799984	0.692134903	0.496723951	0.61938373	0.849891012
Capn7	199.5834198	-1.074625974	0.826353178	-1.30044393	0.193448862	0.516675525
Capns1	118.568569	-0.88905271	0.747717238	-1.189022622	0.234430765	0.560575469
Caprin1	719.6676143	0.566560397	0.273663174	2.070283655	0.038425789	0.233319029
Caprin2	7.890483044	-0.767698297	2.012566076	-0.381452468	0.702867535	NA
Caps2	4.979468381	1.334906434	2.57288669	0.518836076	0.603875058	NA
Capza1	4267.080629	0.156655565	0.299981271	0.52221782	0.60151868	0.840563826
Capza2	511.1594035	-0.750077208	0.326067166	-2.300376382	0.021426906	0.172264408
Capzb	718.9044493	-0.706419367	0.434250733	-1.626754575	0.103789233	0.380377045
Car1	2.598600252	-2.75390549	2.962803182	-0.929493227	0.352633534	NA
Car12	171.7662496	0.628939246	1.061137611	0.592702812	0.553380059	0.816359946
Car13	69.26978498	-0.470121046	1.175357049	-0.399981475	0.689170161	0.882677456
Car2	383.6341191	0.108086057	0.558947294	0.193374327	0.84666582	0.951090518
Car5b	12.902749	-6.273880769	2.692706258	-2.329953648	0.019808601	0.166296209
Car9	18.83245198	1.064558297	1.318282792	0.807534091	0.419358841	0.726893041
Card19	156.1966917	-0.68452589	0.482923659	-1.417461907	0.156347924	0.466470317
Card6	9.620674379	2.972221394	2.906587341	1.022581139	0.306505931	0.637318779
Card9	21.03470167	1.828554497	1.339725401	1.364872604	0.172293094	0.491620161
Carf	73.66134163	-1.831947728	0.967035944	-1.894394659	0.058172645	0.288324852
Carhsp1	28.15864806	0.210457723	1.269273458	0.165809599	0.868306792	0.95884872
Carm1	196.7875309	-1.058546097	1.033229772	-1.024502125	0.305598168	0.636706037
Carmil1	6.053629416	3.339958706	2.465210687	1.354837022	0.175469488	NA
Carmil2	64.30813409	4.56744251	0.947184059	4.822127725	1.42E-06	0.000356927
Carmil3	3.017372515	-5.159334104	3.921839689	-1.315539266	0.18832873	NA
Carnmt1	79.92870971	-0.44565418	1.168229373	-0.381478321	0.702848355	0.888159143
Carns1	73.86836178	-1.347134389	1.173186191	-1.148269899	0.250857161	0.579792565
Cars	277.7665175	0.908298906	0.578523756	1.57002871	0.116408432	0.405394656
Cars2	177.1434027	-1.327208657	0.805826076	-1.647016269	0.099554702	0.372301699
Casc3	141.74657	-0.845463007	0.947160318	-0.892629252	0.372055749	0.690427248
Casc4	310.177853	-0.003440173	0.426312656	-0.008069601	0.99356146	0.999686016
Casd1	220.6028137	-0.885569631	0.444223654	-1.993522008	0.046204316	0.257666946
Cask	20.2199999	-0.24241465	1.70473772	-0.142200555	0.886921593	0.964289127
Caskin2	14.26715108	0.888884867	1.968146995	0.451635406	0.651531659	0.866786326
Casp1	33.92984783	-1.01319709	1.198040149	-0.845712133	0.397713353	0.709505734
Casp12	50.02360682	3.037964536	1.486630377	2.043523786	0.041000615	0.241012122
Casp2	169.9680447	1.778983594	0.65027872	2.73572476	0.006224306	0.085681687
Casp3	254.4217134	-0.191801694	0.488886556	-0.39232352	0.694819188	0.88475188
Casp4	26.74046896	-2.224331917	1.254252719	-1.773432007	0.076157149	0.330990138
Casp6	67.01296589	-0.906582037	1.004843625	-0.902212061	0.366944229	0.686894511
Casp7	152.6640049	1.593559769	0.8763305	1.818446088	0.06899598	0.315895879
Casp8	116.8466056	-1.806427505	0.650760823	-2.775870091	0.00550542	0.080697973
Casp8ap2	27.22254461	1.750314603	1.297468924	1.34902237	0.177329781	0.498154316
Casp9	18.92740794	-0.576057517	1.156938051	-0.497915612	0.618543523	0.849495692
Cass4	6.626970771	0.057436072	1.616876779	0.03552285	0.971662826	NA
Cast	63.66817291	0.416604739	0.767289284	0.542956545	0.587159722	0.832921719
Castor1	2.217490163	-1.746494984	3.835932384	-0.455298689	0.648894369	NA
Castor2	7.214973232	3.874853536	2.995327006	1.293632892	0.195792256	NA
Casz1	104.0487687	-1.526823437	1.334226013	-1.144351424	0.252477925	0.582199878
Cat	4394.243944	-0.367447432	0.292693329	-1.255400774	0.209333309	0.534008413
Catsper2	56.18390424	-2.661822563	1.916656217	-1.388784561	NA	NA
Catsperb	4.244543328	-2.299681517	2.419015622	-0.95066832	0.341772775	NA
Catsperg1	2.280475137	4.596880678	3.669967352	1.252567186	0.210363263	NA
Cav2	2.259393916	-2.514412317	3.205940514	-0.78429787	0.432865349	NA
Cavin1	4.744170742	0.689822096	2.197893282	0.313856046	0.753630375	NA
Cavin2	4.251981125	3.478766177	3.352719282	1.037595421	0.29945845	NA
Cavin3	16.48889076	0.881629698	1.393046762	0.632878753	0.526812824	0.802337382
Cbarp	32.81356371	1.834508441	1.31276629	1.397437194	0.162282141	0.475703508
Cbfa2t2	77.44101782	0.241823948	0.867304471	0.278822439	0.780381094	0.922231948
Cbfa2t2-ps1	1.929056915	-4.510192344	3.930381424	-1.147520268	0.251166661	NA
Cbfa2t3	1810.971371	0.884381233	0.316752449	2.792026508	0.005237906	0.078318746
Cbfb	122.3877025	-1.744112784	0.638537188	-2.731419278	0.006306219	0.086255266
Cbl	291.3701081	0.403980782	0.759101745	0.532182655	0.594599495	0.836784304
Cblb	120.9541315	-1.17987573	0.934718463	-1.26227926	0.206848317	0.531416786
Cbll1	132.9259046	-1.099962696	1.094533458	-1.004960321	0.314915957	0.644278054
Cbln3	2.789874867	1.152085887	2.50569471	0.459787013	0.645669106	NA
Cbr1	27.3476437	1.931806118	0.868402946	2.224550397	0.026111436	0.192091912
Cbr4	10.35743644	-0.755846808	1.198531304	-0.630644194	0.528273196	0.803305811
Cbwd1	3.288997465	-0.72127938	1.827336419	-0.39471625	0.693052308	NA
Cbx1	198.7314039	-1.863219875	0.747997523	-2.490943911	0.012740423	0.128001834
Cbx2	12.52349897	-2.200008365	1.553478691	-1.416181875	0.156722261	0.466486747
Cbx3	210.8750484	0.498515944	0.488968956	1.019524734	0.307953917	0.638910304
Cbx4	13.2361745	-0.070772125	1.287376289	-0.054973923	0.956159239	0.988232959
Cbx5	724.2429699	0.170561863	0.396207476	0.430486232	0.66684198	0.871751214
Cbx6	22.50747151	1.912282174	1.146986978	1.667222219	0.095470226	0.36465579
Cbx7	20.02230523	2.975914209	1.113840748	2.671759148	0.007545478	0.095228976
Cby1	27.9485192	-0.779919778	1.155637133	-0.674882934	0.499750144	0.787703183
Cc2d1a	8.310195839	-1.495852428	2.042200785	-0.732470793	0.463881263	0.763037062
Cc2d1b	46.60458901	-0.74859222	0.914362851	-0.818703667	0.412955504	0.721020829
Cc2d2b	6.442526912	6.095098285	3.913117699	1.557606684	0.119326513	NA
Ccar1	155.592333	0.904043048	0.587357348	1.539170407	0.1237627	0.417335826
Ccar2	92.71530197	-0.206857124	0.797536037	-0.259370253	0.795349579	0.928243645
Ccbe1	3.911419764	4.354436276	3.917658474	1.111489505	0.266357705	NA
Ccdc107	65.51424113	-0.002134795	0.552210933	-0.003865904	0.996915462	0.999821811
Ccdc114	11.03782475	2.586576294	2.108054008	1.226997166	0.219823656	0.543877862
Ccdc115	185.8500433	-0.995496794	0.822560556	-1.210241346	0.226186297	0.55098962
Ccdc116	3.400333555	5.173639124	3.918788313	1.320213982	0.186763585	NA
Ccdc117	12.30933178	1.09990022	1.834768176	0.5994764	0.548855243	0.814197812
Ccdc12	65.37013977	-0.493882468	0.552996433	-0.893102448	0.371802312	0.690427248
Ccdc120	9.147015493	-0.29015464	2.55744053	-0.113455088	0.909669768	0.973612452
Ccdc124	57.22355881	-1.036096469	0.717337396	-1.444364222	0.148636549	0.454123881
Ccdc125	5.266728323	4.002248517	3.018298191	1.325995069	0.184841331	NA
Ccdc126	17.269744	2.664327566	1.903699103	1.399552882	0.161647252	0.475220379
Ccdc127	40.09336348	-0.129637352	1.072911791	-0.120827596	0.903827592	0.97157512
Ccdc130	10.01634082	-0.668140869	1.325239378	-0.504166176	0.614144607	0.847236526
Ccdc134	48.91652821	0.249276618	0.77992748	0.319615124	0.749260108	0.910492254
Ccdc136	1.659554883	-4.299149656	3.934088702	-1.092794287	0.274484131	NA
Ccdc137	146.4507532	-1.598579533	0.981887808	-1.628067402	0.103510595	0.380041419
Ccdc138	44.32808965	1.426501668	0.745427636	1.913668879	0.055662478	0.28257708
Ccdc14	30.52945669	0.879669724	1.003224625	0.876842237	0.380572334	0.696950163
Ccdc141	25.24605212	0.849619016	0.898133172	0.945983338	0.344157085	0.66877766
Ccdc142	10.19026693	5.001389914	3.311967066	1.510096512	0.131018799	0.429884244
Ccdc144b	23.98957327	0.649722017	0.897604468	0.723839999	0.46916397	0.766594653
Ccdc146	2.446294011	-2.640423112	3.872111304	-0.681907854	0.495297219	NA
Ccdc149	1.998560907	0.637203051	3.311078094	0.192445794	0.847393025	NA
Ccdc15	18.8505905	1.48880145	1.146063388	1.299056812	0.193924433	0.517083895
Ccdc150	1.48912823	3.983079571	3.934150878	1.012436913	0.311329196	NA
Ccdc151	1.929056915	-4.510192344	3.930381424	-1.147520268	0.251166661	NA
Ccdc158	1.441600094	2.790326753	3.938885191	0.7084052	0.478693664	NA
Ccdc163	17.10317333	0.550059379	1.152917773	0.477102003	0.633289488	0.857702336
Ccdc166	4.026539156	-1.166825197	2.129891302	-0.547833214	0.58380643	NA
Ccdc167	87.99395583	2.5759219	0.779363404	3.305161477	0.000949217	0.026370582
Ccdc17	15.40465809	-2.641089477	1.744453364	-1.513992595	0.130027718	0.428615434
Ccdc174	63.20577501	-3.880317098	1.330101635	-2.91730872	NA	NA
Ccdc18	22.90051121	2.207200532	1.350987914	1.633767785	0.102307619	0.37754493
Ccdc181	150.0896256	-0.765151712	0.834015	-0.917431595	0.358916523	0.68094723
Ccdc186	33.9180852	-1.416115623	1.347109744	-1.051225135	0.293155202	0.624525922
Ccdc187	8.297774416	-6.616907506	3.912257286	-1.691327288	0.090774311	0.358138106
Ccdc189	2.73951164	2.664722727	3.714601945	0.717364274	0.473149358	NA
Ccdc191	26.75951101	-0.438243981	0.809280548	-0.541522939	0.588147191	0.833387448
Ccdc22	44.00105895	0.965445928	0.894776768	1.078979655	0.280596797	0.612669587
Ccdc25	51.84084932	-0.65971884	1.04235994	-0.632908859	0.526793162	0.802337382
Ccdc28a	5.139122752	1.814600972	1.911622303	0.9492466	0.342495206	NA
Ccdc28b	7.7107381	-1.486599761	1.405771514	-1.057497428	0.290284628	NA
Ccdc30	29.88293161	-0.013695169	1.678693163	-0.008158232	NA	NA
Ccdc32	19.76396219	-0.702718194	1.050592605	-0.668877917	0.503573358	0.790090841
Ccdc34	64.39422894	-1.49534373	1.225267945	-1.220421816	0.222305011	0.547065155
Ccdc39	5.715348289	5.922823159	3.379567797	1.752538642	0.079681231	NA
[truncated: 13,411 more rows]
