# Supplementary material for: A mechanism to initiate emergency type 2 myelopoiesis
Source: Nature. 2026 Mar 11;653(8113):212–20. doi: 10.1038/s41586-026-10256-6 (PMC13148993; doi:10.1038/s41586-026-10256-6)
Supplement: Supplementary file 3 — This zipped file contains Supplementary Tables 1–17 and a guide to the tables. [file 41586_2026_10256_MOESM3_ESM.zip › SupTable_5_DESeq2_resEMPP_LMO4.csv]

gene	baseMean	log2FoldChange	lfcSE	stat	pvalue	padj
0610009B22Rik	32.85413716	-0.158024985	0.833450938	-0.189603225	0.84962006	0.979454289
0610009L18Rik	4.128465237	-1.086775838	2.430979418	-0.447052669	0.654837032	NA
0610010F05Rik	43.389053	-0.073608885	0.878126005	-0.083824969	0.933195596	0.990554291
0610010K14Rik	115.3950641	-0.367193009	0.359814426	-1.020506634	0.307488245	0.784695092
0610012G03Rik	206.5543071	-0.064899533	0.408873731	-0.158727568	0.873883517	0.982518322
0610030E20Rik	152.8963033	-0.261241497	0.671591911	-0.388988451	0.69728469	0.948664345
0610039K10Rik	0.165111656	-0.959386721	4.080472857	-0.235116555	0.81411827	NA
0610040B10Rik	3.798423014	-1.190540921	2.549942579	-0.466889306	0.640579077	NA
1010001B22Rik	1.155933937	0.417391026	2.602019717	0.160410401	0.872557797	NA
1110002E22Rik	0.495624391	-2.442313083	3.994440492	-0.611428081	0.540916217	NA
1110002J07Rik	1.651236956	0.002273763	2.888768371	0.000787105	0.999371981	NA
1110002L01Rik	21.44765523	-0.043085498	1.668377438	-0.025824791	0.979397088	0.997284593
1110003F10Rik	0.990613674	1.003383267	2.732172596	0.367247395	0.71343449	NA
1110004F10Rik	312.3773721	-0.074551795	0.386117064	-0.193080808	0.846895683	0.97838204
1110006O24Rik	22.12154384	-1.130415418	1.187305485	-0.952084727	0.341054014	0.803328204
1110008P14Rik	48.50731613	-0.193142949	0.667297914	-0.289440361	0.772244413	0.961230329
1110012L19Rik	23.28496337	0.562596855	1.060744093	0.530379437	0.59584888	0.918625486
1110013H19Rik	0.495400018	2.444323512	3.994604993	0.611906187	0.540599828	NA
1110019D14Rik	6.773554989	2.547676155	1.373515729	1.854857648	0.063616557	0.468159041
1110020A21Rik	0.660261679	0.004008764	3.665854762	0.001093541	0.99912748	NA
1110028F11Rik	6.5933964	-1.580774911	1.371664128	-1.152450428	0.249136029	0.745313369
1110032A03Rik	27.42108989	1.343224831	0.93986758	1.429163916	0.152957126	0.639599738
1110032F04Rik	0.826152152	-1.895607799	3.972700761	-0.477158465	0.633249285	NA
1110038B12Rik	60.41230115	-0.298029353	0.470551113	-0.633362339	0.526497053	0.895699375
1110038F14Rik	34.33919374	-0.559283859	0.701535363	-0.79722832	0.425318441	0.84883707
1110046J04Rik	3.634880728	2.172466853	1.812459778	1.198629001	0.230672236	NA
1110051M20Rik	27.0890104	1.495363697	0.799512816	1.870343623	0.061436115	0.462104621
1110059E24Rik	101.5450527	0.404146483	0.415362247	0.972997633	0.330554478	0.798089877
1110059G10Rik	36.45466145	-0.646984545	0.706203543	-0.916144576	0.359591071	0.814127684
1110065P20Rik	35.00011891	-0.464504901	0.587592919	-0.790521611	0.429223206	0.851001017
1190005I06Rik	3.966334812	2.324827675	2.200618018	1.056443079	0.290765833	NA
1190007I07Rik	36.31768037	0.213441192	0.623824723	0.3421493	0.732238538	0.955554211
1300002E11Rik	13.04687523	0.556596432	0.861185131	0.646314494	0.518075703	0.891159631
1300017J02Rik	0	NA	NA	NA	NA	NA
1500002C15Rik	3.465807088	2.585605253	3.064660594	0.843684047	0.398845984	NA
1500004A13Rik	11.06075211	0.48143996	1.230232157	0.391340738	0.695545391	0.947942439
1500005C15Rik	0	NA	NA	NA	NA	NA
1500009C09Rik	0	NA	NA	NA	NA	NA
1500009L16Rik	0.495671625	2.445042351	3.994561715	0.612092772	0.54047638	NA
1500011B03Rik	385.2209666	0.376916754	0.282728524	1.333140175	0.182485808	0.679091794
1500015A07Rik	2.972547678	-0.320300323	2.163486984	-0.148048186	0.88230474	NA
1500026H17Rik	1.485107457	-0.319303817	2.416795185	-0.132118691	0.894890412	NA
1520401A03Rik	0.16520813	-0.959386721	4.080472857	-0.235116555	0.81411827	NA
1600002K03Rik	45.07836494	0.033538542	0.597540707	0.056127627	0.955240135	0.994959667
1600010M07Rik	1.319362699	-1.581967571	2.510689892	-0.630092779	0.528633884	NA
1600012H06Rik	25.9219087	1.361032385	1.198521802	1.135592513	0.256127144	0.748466432
1600014C10Rik	90.75889565	0.360058252	0.984026712	0.365902925	0.714437513	0.951575472
1600020E01Rik	47.04776733	-0.047733695	0.536263917	-0.089011573	0.929072712	0.989927156
1700001C19Rik	0.165303972	0.964166631	4.080472857	0.236287966	0.813209225	NA
1700001D01Rik	0.165111656	-0.959386721	4.080472857	-0.235116555	0.81411827	NA
1700001G11Rik	4.95351066	-2.320402753	1.608593444	-1.442504172	0.149160196	NA
1700001G17Rik	0.495464283	-0.895493317	4.037570857	-0.221790118	0.824477273	NA
1700001L05Rik	76.39511674	0.424827999	0.741001769	0.573315769	0.566430911	0.910003296
1700003C15Rik	0.165303972	0.964166631	4.080472857	0.236287966	0.813209225	NA
1700003F12Rik	0	NA	NA	NA	NA	NA
1700003I16Rik	2.800644593	-1.694185208	3.163112312	-0.535607035	0.592230166	NA
1700003M07Rik	1.815528248	4.317988333	3.93092508	1.0984662	0.272000969	NA
1700006J14Rik	121.431688	-1.255270768	0.567510322	-2.211890638	0.026974222	0.320018958
1700007E05Rik	0	NA	NA	NA	NA	NA
1700007J10Rik	0.330607945	1.860696622	4.037692277	0.460831707	0.644919352	NA
1700007K13Rik	0.165303972	0.964166631	4.080472857	0.236287966	0.813209225	NA
1700007L15Rik	2.311202191	0.418627215	1.915838081	0.218508662	0.82703281	NA
1700007P06Rik	0.329574443	0.002393958	4.080472857	0.000586687	0.999531892	NA
1700008H02Rik	21.62173894	0.515223406	0.849228748	0.606695672	0.544052895	0.904885088
1700008J07Rik	7.104209756	1.371714376	1.436685711	0.954776933	0.339690515	0.80250346
1700008O03Rik	3.303225366	0.002265755	1.65057501	0.001372707	0.998904739	NA
1700010I14Rik	2.803262937	0.17316889	2.585698074	0.066971814	0.946604142	NA
1700011B04Rik	0	NA	NA	NA	NA	NA
1700012B07Rik	0	NA	NA	NA	NA	NA
1700012D14Rik	16.52195645	0.46748997	1.935550664	0.241528149	0.809145802	0.972131199
1700012I11Rik	1.151684944	-3.65907148	3.944725713	-0.927585781	0.353622476	NA
1700014D04Rik	0	NA	NA	NA	NA	NA
1700014L14Rik	0	NA	NA	NA	NA	NA
1700015I17Rik	1.650385068	0.004608145	2.830025281	0.001628305	0.998700801	NA
1700016P03Rik	0.495624391	-2.442313083	3.994440492	-0.611428081	0.540916217	NA
1700017B05Rik	157.2238632	0.116905939	0.579101225	0.201874792	0.84001461	0.977378159
1700018L02Rik	4.772644643	-4.697397184	2.871354842	-1.635951473	0.101849744	NA
1700019D03Rik	14.20337994	-6.304649709	2.2147587	-2.846653095	0.004418148	0.135565916
1700019L13Rik	0	NA	NA	NA	NA	NA
1700019N19Rik	0	NA	NA	NA	NA	NA
1700020L24Rik	2.643023522	0.000158346	2.169418319	7.30E-05	0.999941762	NA
1700021F05Rik	45.39621055	-0.4959461	0.513172008	-0.966432488	0.333827814	0.799250653
1700022N22Rik	0	NA	NA	NA	NA	NA
1700023B13Rik	0.990389149	-2.215952481	3.212553059	-0.689779263	0.490333012	NA
1700023G09Rik	0	NA	NA	NA	NA	NA
1700023H06Rik	2.478777613	2.704463003	2.748869768	0.983845446	0.32519151	NA
1700025G04Rik	18.13680517	-3.66906698	1.222356614	-3.001633843	0.00268535	0.10409955
1700025N21Rik	0	NA	NA	NA	NA	NA
1700026F02Rik	0.330223312	-1.856541459	4.037636929	-0.459808916	0.645653383	NA
1700028E10Rik	10.41199114	2.242096599	2.060852209	1.087946331	0.276618801	0.76690989
1700028J19Rik	3.300869941	-0.890505639	1.650781126	-0.539445009	0.589579832	NA
1700028K03Rik	0	NA	NA	NA	NA	NA
1700029E06Rik	0	NA	NA	NA	NA	NA
1700029H14Rik	0	NA	NA	NA	NA	NA
1700029I15Rik	0	NA	NA	NA	NA	NA
1700030C10Rik	49.64822854	-0.4920778	3.041659195	-0.1617794	NA	NA
1700030J22Rik	0.165303972	0.964166631	4.080472857	0.236287966	0.813209225	NA
1700030K09Rik	40.43785147	-0.807709071	0.629514567	-1.283066528	0.199468769	0.698518712
1700030N03Rik	2.970286942	-3.981506502	2.482181874	-1.60403496	0.108706347	NA
1700034H15Rik	1.321183455	0.737338987	2.971277865	0.248155515	0.804014084	NA
1700034J05Rik	13.65648612	-6.247342357	2.905408767	-2.150245579	NA	NA
1700034P13Rik	3.467544463	-2.085491777	2.566414722	-0.81260903	0.416442253	NA
1700037C18Rik	2.308885194	-0.843720443	1.865013645	-0.452393711	0.650985377	NA
1700037H04Rik	3202.492898	-0.361166972	0.30294898	-1.192170945	0.233194224	0.733135897
1700040L08Rik	0	NA	NA	NA	NA	NA
1700047G07Rik	0.495038523	-0.892901571	4.03780224	-0.221135538	0.8249869	NA
1700047I17Rik2	0	NA	NA	NA	NA	NA
1700047K16Rik	1.652348748	0.586822089	3.537204614	0.165899956	0.868235682	NA
1700048O20Rik	4.12596554	-0.112517216	1.501380583	-0.074942501	0.940260461	NA
1700052K11Rik	4.458584944	-0.320990297	1.905602705	-0.168445551	0.866232776	NA
1700054O05Rik	0	NA	NA	NA	NA	NA
1700054O19Rik	1.32064467	-0.734902562	2.581383836	-0.284693253	0.77587916	NA
1700056E22Rik	1.322191487	3.86049049	3.575078124	1.079833882	0.28021616	NA
1700056N10Rik	1.321725145	0.001860078	3.862015592	0.000481634	0.999615712	NA
1700057G04Rik	0.16531963	0.964166631	4.080472857	0.236287966	0.813209225	NA
1700061G19Rik	0.990288136	3.443564663	3.950949172	0.871579085	0.383438045	NA
1700063D05Rik	1.318793122	-1.581163326	2.570378229	-0.615148116	0.538456908	NA
1700063H04Rik	0.164526421	-0.959386721	4.080472857	-0.235116555	0.81411827	NA
1700063J08Rik	1.155485147	-2.479120556	3.095109762	-0.800979851	0.423143311	NA
1700065D16Rik	0.825165361	-1.893633987	3.972790283	-0.476650881	0.633610745	NA
1700066B19Rik	0.330159679	0.002393958	4.080472857	0.000586687	0.999531892	NA
1700066M21Rik	131.3573436	-0.1196772	0.724110906	-0.165274682	0.868727786	0.982387519
1700067K01Rik	9.910205553	0.788740768	1.96294907	0.401814179	0.687820787	0.945012115
1700069B07Rik	8.426172867	0.633291788	1.418573904	0.446428478	0.655287766	0.93627591
1700072G22Rik	0	NA	NA	NA	NA	NA
1700073E17Rik	0	NA	NA	NA	NA	NA
1700080O16Rik	0	NA	NA	NA	NA	NA
1700082M22Rik	1.815982319	-0.262524709	2.374230728	-0.110572535	0.911955328	NA
1700084E18Rik	0.660719648	2.859716649	3.972809385	0.719822265	0.471634435	NA
1700084F23Rik	0	NA	NA	NA	NA	NA
1700085D07Rik	0	NA	NA	NA	NA	NA
1700086O06Rik	13.70416071	0.387432786	0.837385466	0.462669585	0.643601222	0.93146655
1700093K21Rik	0	NA	NA	NA	NA	NA
1700094D03Rik	0.495464283	-0.895493317	4.037570857	-0.221790118	0.824477273	NA
1700094M23Rik	0	NA	NA	NA	NA	NA
1700095A21Rik	25.74421803	-1.484925261	1.035039786	-1.434655249	0.151385362	0.636759758
1700095J07Rik	1.486873173	-4.027373716	3.936204749	-1.023161642	0.306231426	NA
1700096K18Rik	4.292607942	2.073497466	1.68290928	1.232091052	0.217915073	NA
1700097N02Rik	24.42361333	-0.589912741	0.728982609	-0.809227454	0.418384326	0.846506918
1700101I11Rik	0.824782144	0.586943754	3.951079832	0.148552745	0.881906563	NA
1700105G05Rik	1.320384181	3.858578278	3.939948635	0.979347356	0.327408379	NA
1700109G15Rik	0.82555828	-3.178545084	3.959629678	-0.802737969	0.422126203	NA
1700109H08Rik	0.495623759	-0.895126916	4.037603543	-0.221697575	0.824549318	NA
1700110I01Rik	1.322014568	0.001277869	3.733377885	0.000342282	0.999726898	NA
1700113A16Rik	16.51490559	0.059864333	0.902025971	0.066366529	0.947086017	0.994959667
1700120C14Rik	44.90760107	0.694163583	0.521139525	1.332011006	0.182856572	0.679127431
1700123M08Rik	1.486622066	1.81060765	2.517183121	0.719299138	0.471956627	NA
1700123O20Rik	127.2608348	-0.423755354	0.376771918	-1.124699942	0.260716206	0.753184514
1700126G02Rik	1.321534245	2.705480439	3.609847611	0.749472202	0.453572647	NA
1700128F08Rik	4.293776989	0.677519251	2.392108523	0.283230984	0.776999779	NA
1810006J02Rik	0.330431286	0.002393958	4.080472857	0.000586687	0.999531892	NA
1810008I18Rik	0	NA	NA	NA	NA	NA
1810009A15Rik	162.4414488	-0.132709912	0.320675635	-0.413844701	0.678987845	0.941415395
1810010H24Rik	0.165048023	0.964166631	4.080472857	0.236287966	0.813209225	NA
1810012K08Rik	1.48594127	-2.894849564	3.939887841	-0.734754308	0.462489139	NA
1810013D15Rik	58.13214728	1.235890322	0.512342913	2.412232689	0.015855159	0.252613788
1810013L24Rik	23.25056291	-0.905162235	0.912598354	-0.991851707	0.32126987	0.792439119
1810014B01Rik	27.89167138	0.088039523	0.697554172	0.126211737	0.899564321	0.986426894
1810014P07Rik	9.725709697	-1.548392413	1.234645093	-1.254119441	0.209798595	0.711352168
1810019D21Rik	2.309199454	-1.319031042	1.812649824	-0.727681113	0.466808814	NA
1810020O05Rik	0.165048023	0.964166631	4.080472857	0.236287966	0.813209225	NA
1810021B22Rik	0.165111656	-0.959386721	4.080472857	-0.235116555	0.81411827	NA
1810024B03Rik	6.769997268	0.07211756	1.128553392	0.063902657	0.949047737	0.994959667
1810026B05Rik	18.33148794	0.554340856	0.798390987	0.694322538	0.48747996	0.877225234
1810030O07Rik	82.70662204	-0.771080598	0.701880689	-1.098592127	0.271946013	0.763907078
1810034E14Rik	8.577643873	-0.91398693	1.270126195	-0.719603244	0.471769314	0.872240545
1810037I17Rik	143.1409718	0.339793184	0.388269476	0.875147817	0.381493482	0.825613554
1810044D09Rik	7.760082167	-0.557408819	1.104615967	-0.504617745	0.613827344	0.922836158
1810049J17Rik	4.461173015	1.002404744	2.969422833	0.337575617	0.73568302	NA
1810055G02Rik	55.30170767	0.166770698	0.78352005	0.212848029	0.8314455	0.975290447
1810058I24Rik	146.1378632	0.594313882	0.400124283	1.485323203	0.137458228	0.614297884
1810059H22Rik	1.31758981	-2.698015944	3.706715208	-0.727872467	0.466691659	NA
1810062G17Rik	1.487080515	-1.806424261	3.678854976	-0.491028941	0.623405979	NA
1810062O18Rik	0.329574443	0.002393958	4.080472857	0.000586687	0.999531892	NA
2010001A14Rik	2.476865872	-0.190143881	1.819571398	-0.104499269	0.916773148	NA
2010003K11Rik	0.164526421	-0.959386721	4.080472857	-0.235116555	0.81411827	NA
2010013B24Rik	4.784330182	-4.700980419	2.638480542	-1.781699863	0.074798189	NA
2010016I18Rik	2.962253123	-3.977291198	3.800374022	-1.04655257	0.295305987	NA
2010103J01Rik	0	NA	NA	NA	NA	NA
2010110K18Rik	9.743196369	-0.853899848	1.420182688	-0.601260567	0.54766645	0.905126969
2010204K13Rik	10.89581993	1.002735734	0.981064813	1.022089184	0.306738692	0.784695092
2010300C02Rik	0	NA	NA	NA	NA	NA
2010315B03Rik	13.51946073	-1.184466145	1.177065837	-1.006287081	0.314277493	0.787605619
2010320M18Rik	15.35387662	-0.467437047	0.881128858	-0.530497944	0.595766734	0.918625486
2200002D01Rik	5.120745342	0.281744938	1.49325273	0.18867867	0.85034467	NA
2210011C24Rik	0.165048023	0.964166631	4.080472857	0.236287966	0.813209225	NA
2210016F16Rik	123.4894514	-0.229540312	0.426404313	-0.538316113	0.590358829	0.918625486
2210016L21Rik	47.04463798	-1.330256072	0.719054001	-1.850008581	0.064312313	0.468520199
2210039B01Rik	2.146357101	-1.737333714	3.326443917	-0.522279575	0.601475688	NA
2210406H18Rik	18.82871161	-1.113805606	1.864462153	-0.597387082	0.550248976	0.906661102
2210406O10Rik	0.329734551	-1.854682584	4.037802926	-0.459329645	0.645997463	NA
2210408F21Rik	3.303441996	-0.582919552	2.023996601	-0.288004215	0.773343512	NA
2210408I21Rik	5.28441725	-0.179577222	1.510185437	-0.118910709	0.905346097	NA
2210418O10Rik	34.505634	-0.205734141	0.644366018	-0.319281488	0.749513069	0.958792913
2300009A05Rik	24.1179981	1.408074343	0.815366685	1.726921604	0.084181744	0.520537085
2310001H17Rik	15.68335236	-1.044140557	0.870406675	-1.199600815	0.23029441	0.72853944
2310001K24Rik	9.080652315	-6.63796166	2.526737694	-2.627087757	0.008611912	0.186121383
2310002F09Rik	0.165303972	0.964166631	4.080472857	0.236287966	0.813209225	NA
2310009A05Rik	31.04937888	0.279516056	0.886235512	0.315397039	0.752460215	0.958905288
2310009B15Rik	19.31554422	-0.170446221	0.802226134	-0.212466552	0.83174307	0.975359985
2310010J17Rik	0.494878416	0.897951927	4.037778377	0.222387621	0.824012148	NA
2310011J03Rik	121.3898451	0.889577105	0.547872338	1.62369414	0.104441102	0.56319966
2310015A10Rik	1.649016434	-1.996897938	2.376135255	-0.84039742	0.400685595	NA
2310015D24Rik	0.165303972	0.964166631	4.080472857	0.236287966	0.813209225	NA
2310022A10Rik	81.06839451	-0.310650557	0.557708516	-0.557012397	0.577518959	0.914015523
2310022B05Rik	67.37518255	0.941183742	1.119387629	0.840802344	0.400458674	0.837082451
2310033P09Rik	13.21143867	0.14609152	1.161163024	0.125814823	0.899878508	0.986426894
2310034G01Rik	40.10758525	0.897406915	0.773142831	1.160725908	0.245753382	0.744675233
2310039H08Rik	44.23427518	-0.365045701	0.580007389	-0.629381122	0.529099574	0.896799993
2310039L15Rik	1.65069348	-1.99975074	2.768475942	-0.722329102	0.470092165	NA
2310040G24Rik	0.991023776	1.000521101	3.231732748	0.309592772	0.756870653	NA
2310043P16Rik	23.47182524	5.11148641	2.148345095	2.379266916	NA	NA
2310057M21Rik	58.62874332	0.009741162	0.637268656	0.015285801	0.987804171	0.998679989
2310058D17Rik	2.472803241	-0.996082544	2.526051745	-0.394323887	0.693341929	NA
2310061I04Rik	448.9305102	-0.222608646	0.373599809	-0.595847859	0.551276869	0.906764901
2310068J16Rik	0.495671625	2.445042351	3.994561715	0.612092772	0.54047638	NA
2310069B03Rik	0	NA	NA	NA	NA	NA
2310074N15Rik	1.321349409	1.588203363	2.510045141	0.632738964	0.526904121	NA
2310075C17Rik	1.322302727	1.586157907	3.651264614	0.434413299	0.663988342	NA
2410002F23Rik	155.4826667	-0.523464677	0.473833453	-1.104744027	0.26927052	0.762111562
2410003L11Rik	0.823217338	-3.174680292	3.959770538	-0.801733399	0.422707192	NA
2410004B18Rik	25.07866317	-0.856444148	0.708762058	-1.208366248	0.226906417	0.725643017
2410004P03Rik	2.96720803	-1.37428298	2.062550591	-0.666302677	0.505217655	NA
2410006H16Rik	110.792492	0.282851902	0.376775562	0.750717219	0.452822858	0.862528209
2410017I17Rik	0.165048023	0.964166631	4.080472857	0.236287966	0.813209225	NA
2410018L13Rik	0.495054181	-0.892901571	4.03780224	-0.221135538	0.8249869	NA
2410022M11Rik	9.078279148	-3.319720145	1.572987616	-2.110455359	0.034819152	0.359976083
2410131K14Rik	106.8448039	-0.297276094	0.9107009	-0.326425607	0.744102366	0.957171544
2500002B13Rik	7.260327916	0.00402547	1.290385471	0.003119587	0.997510934	0.999666109
2500004C02Rik	7.763807813	0.955808342	1.153362696	0.828714459	0.407266002	0.840702468
2510002D24Rik	12.54495629	0.308405565	0.953548903	0.323429207	0.746370213	0.957599623
2510009E07Rik	1.320829614	-2.702201668	3.944597124	-0.685038696	0.493319503	NA
2510016D11Rik	4.786815884	-0.296040928	1.486350698	-0.199173	0.842127419	NA
2510017J16Rik	0.165303972	0.964166631	4.080472857	0.236287966	0.813209225	NA
2510039O18Rik	123.5007968	-0.160560666	0.479394471	-0.3349239	0.737682492	0.957171544
2510046G10Rik	5.119327987	-0.280472319	2.087539805	-0.134355435	0.89312152	NA
2600002D14Rik	0.330607945	1.860696622	4.037692277	0.460831707	0.644919352	NA
2600006K01Rik	12.55660931	-1.203952737	1.857560358	-0.648136537	0.516896645	0.890157362
2600014E21Rik	0	NA	NA	NA	NA	NA
2610001A08Rik	1.981339871	-4.441597833	3.928877797	-1.130500378	0.258265439	NA
2610001J05Rik	164.089946	0.181736876	0.534637325	0.33992553	0.73391261	0.955894359
2610002M06Rik	48.55612562	0.021511906	0.785357338	0.027391233	0.978147691	0.997284593
2610005L07Rik	307.58117	0.280239216	0.372762246	0.75179077	0.452176894	0.862129875
2610008E11Rik	1.651275645	2.005608318	2.767891901	0.724597777	0.468698823	NA
2610017A05Rik	4.29555325	0.679817074	1.622061431	0.41910686	0.675138037	NA
2610020C07Rik	5.44749642	0.808851726	1.59769773	0.506260797	0.61267358	NA
2610021A01Rik	41.8008874	0.639135579	1.275568132	0.501059538	0.616329222	0.924035441
2610028H24Rik	1.981339871	-4.441597833	3.928877797	-1.130500378	0.258265439	NA
2610035D17Rik	2.966645933	-1.372835203	2.224030223	-0.617273627	0.537054259	NA
2610037D02Rik	0.329734551	-1.854682584	4.037802926	-0.459329645	0.645997463	NA
2610044O15Rik8	38.44742186	-0.407361975	0.861846752	-0.472661727	0.636454536	0.929081164
2610204G07Rik	6.937750607	-1.493332983	2.691330867	-0.554867854	0.578985051	0.914015523
2610301B20Rik	31.83854669	-1.8433239	0.925914253	-1.99081491	0.04650124	0.404043293
2610306M01Rik	3.467720731	0.703496941	1.614165795	0.435826941	0.662962295	NA
2610306O10Rik	2.478121955	-4.764351919	3.924455005	-1.214016192	0.224741541	NA
2610307P16Rik	5.113630696	2.063271122	2.874334963	0.717825566	0.472864848	NA
2610318N02Rik	91.61727545	-0.615301477	0.368009186	-1.671973148	0.094529617	0.541676336
2610507B11Rik	372.858169	0.237096464	0.565292247	0.419422811	0.674907156	0.940819969
2610507I01Rik	17.50436728	1.343635096	0.923646188	1.454707564	0.145750238	0.628008704
2700038G22Rik	27.40776675	1.013341601	1.102965688	0.918742634	0.358230204	0.813581115
2700046G09Rik	2.801873897	-1.25946364	2.531743057	-0.497468981	0.618858371	NA
2700049A03Rik	14.37533928	2.948983946	1.483363021	1.988039276	0.046807346	0.405183775
2700054A10Rik	0.990373491	-2.215952481	3.212567041	-0.689776261	0.4903349	NA
2700062C07Rik	41.77295024	-0.2843131	0.601371542	-0.47277445	0.636374104	0.929081164
2700078F05Rik	0.494878416	0.897951927	4.037778377	0.222387621	0.824012148	NA
2700081O15Rik	1.649016434	-1.996897938	2.376135255	-0.84039742	0.400685595	NA
2700097O09Rik	23.28261249	-0.729170971	1.202740111	-0.60625813	0.544343357	0.904885088
2700099C18Rik	18.82414193	-0.201073354	0.891898161	-0.225444297	0.821633654	0.97336846
2810001G20Rik	3.963826251	-1.278617286	1.653550037	-0.773255878	0.439370962	NA
2810002D19Rik	4.954134562	0.195226513	1.347164277	0.144916635	0.884776693	NA
2810004N23Rik	48.87282064	0.616719715	0.621051027	0.993025836	0.320697364	0.792439119
2810006K23Rik	24.73901927	-0.382067903	1.068351427	-0.357623806	0.720624861	0.953522834
2810013P06Rik	5.777293431	0.941251099	1.369683655	0.687203279	0.491954638	NA
2810021J22Rik	3.632032177	-1.763616673	1.599287105	-1.102751762	0.270134982	NA
2810025M15Rik	75.58440876	-0.135816879	0.469370479	-0.289359654	0.772306167	0.961230329
2810030D12Rik	0.495655967	2.445000925	3.994564208	0.612082019	0.540483494	NA
2810039B14Rik	16.17154862	-1.622290394	0.82873609	-1.95754766	0.050283114	0.41683417
2810402E24Rik	4.791275489	-0.70902507	2.044294628	-0.346831157	0.728718169	NA
2810403D21Rik	29.88182834	-0.077656939	0.632034227	-0.122868249	0.902211429	0.986426894
2810405F17Rik	0.16520813	-0.959386721	4.080472857	-0.235116555	0.81411827	NA
2810408A11Rik	2.642974651	1.138402837	2.53673105	0.448767652	0.653599276	NA
2810408I11Rik	11.89282721	0.824579281	0.99132512	0.831795002	0.405524665	0.839925823
2810414N06Rik	26.23506247	0.094522848	1.540399974	0.061362535	0.951070489	0.994959667
2810428J06Rik	0	NA	NA	NA	NA	NA
2810429I04Rik	23.76171182	-0.522790022	1.170895851	-0.446487211	0.655245349	0.93627591
2810433D01Rik	0	NA	NA	NA	NA	NA
2810442N19Rik	0	NA	NA	NA	NA	NA
2810454H06Rik	7.100047867	-3.283509102	2.714594479	-1.209576284	0.226441523	0.725546972
2810455O05Rik	0.329052841	-1.852087392	4.038035022	-0.458660557	0.646477943	NA
2900005J15Rik	0.991070859	-2.217081173	3.941864316	-0.562444822	0.573812988	NA
2900018N21Rik	0.330607945	1.860696622	4.037692277	0.460831707	0.644919352	NA
2900026A02Rik	47.10068109	2.616248668	1.09317601	2.393254741	0.016699642	0.258045605
2900027M19Rik	65.04764974	-0.45599883	0.499372938	-0.913142854	0.361167415	0.814332639
2900041M22Rik	2.966384028	-0.99570449	2.164908435	-0.459929147	0.645567078	NA
2900052L18Rik	3.30242546	1.224735701	1.692269307	0.723723876	0.469235272	NA
2900060B14Rik	0	NA	NA	NA	NA	NA
2900069G24Rik	0	NA	NA	NA	NA	NA
2900076A07Rik	0.825750596	-1.894823826	3.972736303	-0.476956858	0.633392843	NA
2900079G21Rik	2.139636678	-3.474818442	3.928954209	-0.884413067	0.376473272	NA
2900093K20Rik	1.155300203	-0.411254131	2.602259604	-0.158037319	0.874427392	NA
2900097C17Rik	142.8805715	0.299500797	0.717659319	0.417330046	0.676437015	0.940894016
3000002C10Rik	103.843036	0.640956648	0.488974114	1.310819183	0.18991886	0.687183789
3010001F23Rik	0	NA	NA	NA	NA	NA
3010003L21Rik	0.659670488	1.481872503	3.99464537	0.37096472	0.710663809	NA
3110001I22Rik	96.64472089	-1.147231621	0.672403857	-1.706164546	0.087977448	0.527042965
3110009E18Rik	13.04745385	-0.630135285	1.158832028	-0.543767578	0.586601423	0.917696285
3110040M04Rik	0	NA	NA	NA	NA	NA
3110040N11Rik	25.93024048	0.315424688	0.743806469	0.424068223	0.67151606	0.939542351
3110043J17Rik	0	NA	NA	NA	NA	NA
3110045C21Rik	8.254210332	-1.824160358	1.605411367	-1.136257283	0.255848903	0.748442424
3110053B16Rik	0.16520813	-0.959386721	4.080472857	-0.235116555	0.81411827	NA
3110056K07Rik	8.915683125	1.250250993	1.10687457	1.129532673	0.258673194	0.750392317
3110070M22Rik	1.482622175	-1.80250587	3.003927664	-0.600049692	0.548473119	NA
3110082I17Rik	185.8817081	-0.501286928	0.722386241	-0.693931999	0.487724855	0.877398259
3110083C13Rik	2.312047123	1.32233147	2.594822681	0.509603789	0.610329069	NA
3200001D21Rik	0.987158524	-3.436708117	3.951016251	-0.869828899	0.384393916	NA
3300002I08Rik	0.164526421	-0.959386721	4.080472857	-0.235116555	0.81411827	NA
3300002P13Rik	0	NA	NA	NA	NA	NA
3300005D01Rik	0.826183728	1.89846947	3.372379639	0.562946546	0.573471284	NA
3425401B19Rik	0	NA	NA	NA	NA	NA
3830403N18Rik	1.813053461	-1.410444679	2.384337576	-0.591545716	0.554154833	NA
3830406C13Rik	59.94695792	-0.875374755	0.691104525	-1.266631491	0.205287087	0.707293385
3830408C21Rik	14.03836255	4.001217136	1.341061917	2.983618493	0.002848617	0.10734698
4430402I18Rik	0.659660786	0.006223281	3.994797262	0.001557846	0.998757019	NA
4631405J19Rik	2.975518477	5.030691735	3.535211803	1.42302414	0.154729157	NA
4632404H12Rik	31.38325882	4.711536006	0.945762424	4.981733137	6.30E-07	0.000211719
4632411P08Rik	0.66063894	-1.479765575	3.994486113	-0.370452051	0.711045697	NA
4632415L05Rik	27.5733683	-2.644675452	1.248954722	-2.117511072	0.034216497	0.358949249
4632418H02Rik	0	NA	NA	NA	NA	NA
4632427E13Rik	18.66788617	0.128753709	1.999040039	0.064407769	0.948645544	0.994959667
4632432E15Rik	2.804791788	-0.166888448	1.731564689	-0.096380141	0.923218664	NA
4632433K11Rik	1.316211365	-3.851694037	3.940001072	-0.977587053	0.328278603	NA
4731419I09Rik	0	NA	NA	NA	NA	NA
4732414G09Rik	0.330096045	1.85875276	4.037865948	0.460330478	0.645279028	NA
4732416N19Rik	13.86474532	-3.057208162	1.411643914	-2.165707748	0.030333527	0.339019969
4732440D04Rik	1.484154772	-0.997964731	2.875080967	-0.347108392	0.728509889	NA
4732465J04Rik	0.16520813	-0.959386721	4.080472857	-0.235116555	0.81411827	NA
4732471J01Rik	2.31299111	-0.847183674	2.234553806	-0.379128787	0.70459223	NA
4732487G21Rik	0.82642402	1.898950744	3.972763328	0.477992417	0.632655602	NA
4732491K20Rik	2.308933169	-1.317514585	2.178195202	-0.60486525	0.545268534	NA
4732496C06Rik	1.652081303	-4.179380592	3.933270569	-1.062571343	0.287976388	NA
4831440D22Rik	1.487876673	4.030790402	3.93622814	1.024023572	0.305824141	NA
4833408A19Rik	2.641313634	-0.360129053	1.702102122	-0.211578993	0.832435499	NA
4833415N18Rik	0.494782574	-0.892901571	4.03780224	-0.221135538	0.8249869	NA
4833417C18Rik	16.51653866	2.096094067	1.422975536	1.473035912	0.140741353	0.619696173
4833418N02Rik	0	NA	NA	NA	NA	NA
4833419F23Rik	5.777756211	1.755418297	1.719208822	1.021061708	0.307225204	NA
4833420G17Rik	62.87490594	-0.005781155	0.817282217	-0.007073634	0.994356104	0.999666109
4833421G17Rik	17.6713711	5.120097024	2.106824988	2.430243164	0.015088696	0.247025982
4833422C13Rik	16.8309177	-1.619660018	1.750897852	-0.925045408	0.354942288	0.811892954
4833422M21Rik	3.469642023	1.002121776	1.712387575	0.585219019	0.558400458	NA
4833427F10Rik	0.16531963	0.964166631	4.080472857	0.236287966	0.813209225	NA
4833438C02Rik	31.72412922	1.710265044	1.070761547	1.597241748	0.11021183	0.569863913
4833439L19Rik	1404.511373	-0.07385202	0.234034271	-0.315560707	0.752335966	0.958905288
4833445I07Rik	42.56600393	-2.017771062	0.811649127	-2.486013962	0.01291829	0.226621959
4921511C10Rik	0	NA	NA	NA	NA	NA
4921513I03Rik	0	NA	NA	NA	NA	NA
4921514A10Rik	0.990213383	-0.998053974	3.275414238	-0.304710764	0.760586451	NA
4921515E04Rik	0	NA	NA	NA	NA	NA
4921517D22Rik	0.329846051	0.002393958	4.080472857	0.000586687	0.999531892	NA
4921518K17Rik	0.989707439	-2.214833036	3.943201078	-0.561684021	0.574331323	NA
4921522P10Rik	0	NA	NA	NA	NA	NA
4921524J17Rik	24.58429379	-0.405923106	0.752760761	-0.539245836	0.589717237	0.918165571
4921525O09Rik	0.660831889	-1.480276394	3.994455399	-0.370582782	0.710948308	NA
4921527H02Rik	7.760034199	-0.305251015	1.356587262	-0.225013918	0.821968447	0.97336846
4921529L05Rik	0.165303972	0.964166631	4.080472857	0.236287966	0.813209225	NA
4921531C22Rik	1.486316724	-0.319373171	2.416680382	-0.132153666	0.894862749	NA
4921534A09Rik	1.980966708	0.485763019	2.795948548	0.173738183	0.862071228	NA
4921536K21Rik	2.138843468	-4.552068201	3.92725199	-1.15909756	0.24641642	NA
4930402D18Rik	0	NA	NA	NA	NA	NA
4930402H05Rik	0	NA	NA	NA	NA	NA
4930402H24Rik	12.55407598	-1.294179276	1.37000177	-0.944655185	0.344834943	0.806277077
4930404A12Rik	5.277328842	-0.174048706	2.914818551	-0.059711678	0.952385271	NA
4930404I05Rik	3.135365757	-5.103783627	3.488801839	-1.462904419	0.143493535	NA
4930405A21Rik	0.989499465	-3.439962033	3.950917113	-0.87067431	0.383932009	NA
4930405O22Rik	4.460874599	3.006355508	3.501138466	0.858679409	0.390517414	NA
4930407I10Rik	0.165303972	0.964166631	4.080472857	0.236287966	0.813209225	NA
4930412C18Rik	0.987158524	-3.436708117	3.951016251	-0.869828899	0.384393916	NA
4930412F12Rik	0	NA	NA	NA	NA	NA
4930412M03Rik	0	NA	NA	NA	NA	NA
4930413G21Rik	0.495038523	-0.892901571	4.03780224	-0.221135538	0.8249869	NA
4930420G21Rik	6.933358389	-0.845380862	1.17207681	-0.721267458	0.470744974	0.872240545
4930422M22Rik	0	NA	NA	NA	NA	NA
4930430E12Rik	0.824708809	0.590527144	3.951201016	0.1494551	0.881194536	NA
4930430F08Rik	1.651636355	0.002586875	2.3568461	0.0010976	0.999124242	NA
4930431F10Rik	3.138367976	-3.086311279	2.578118679	-1.197117613	0.231260716	NA
4930431F12Rik	0.165111656	-0.959386721	4.080472857	-0.235116555	0.81411827	NA
4930431P19Rik	0.329846051	0.002393958	4.080472857	0.000586687	0.999531892	NA
4930432B10Rik	0.16531963	0.964166631	4.080472857	0.236287966	0.813209225	NA
4930432E11Rik	0.495334968	-2.441546922	3.994486554	-0.611229225	0.541047838	NA
4930432H08Rik	0	NA	NA	NA	NA	NA
4930432K21Rik	2.476902721	2.701039255	2.499762681	1.080518273	0.279911454	NA
4930433J02Rik	0.329052841	-1.852087392	4.038035022	-0.458660557	0.646477943	NA
4930433N12Rik	0	NA	NA	NA	NA	NA
4930435F18Rik	18.82233334	-1.294948869	1.313285749	-0.986037403	0.324114759	0.793784036
4930438A08Rik	0	NA	NA	NA	NA	NA
4930439A04Rik	0	NA	NA	NA	NA	NA
4930442H23Rik	0.165303972	0.964166631	4.080472857	0.236287966	0.813209225	NA
4930442J19Rik	0	NA	NA	NA	NA	NA
4930444A19Rik	1.319272704	-0.731441834	3.725600305	-0.196328584	0.84435299	NA
4930444E06Rik	0	NA	NA	NA	NA	NA
4930444F02Rik	0.493579262	-2.436890313	3.99476703	-0.610020633	0.54184814	NA
4930447C04Rik	6.438146964	0.523186352	2.846007762	0.183831667	0.854145513	0.980845276
4930447M23Rik	0	NA	NA	NA	NA	NA
4930447N08Rik	5.12145204	-5.811657525	3.915334451	-1.484332334	0.137720776	NA
4930448E22Rik	0.825198202	-0.582870448	2.886397071	-0.201937029	0.839965954	NA
4930451G09Rik	0.165111656	-0.959386721	4.080472857	-0.235116555	0.81411827	NA
4930452G13Rik	11.38439629	-0.207701022	1.581613512	-0.131322236	0.895520403	0.985668093
4930453C13Rik	9.412331804	0.150767237	2.747203693	0.054880254	0.956233863	0.994959667
4930453N24Rik	125.6600334	-0.207311599	0.641162011	-0.323337308	0.746439802	0.957599623
4930455C13Rik	2.810433716	4.948327027	3.922387949	1.261559818	0.207107223	NA
4930455G09Rik	0.495624391	-2.442313083	3.994440492	-0.611428081	0.540916217	NA
4930465K10Rik	0.825240113	3.180547844	3.959727405	0.803223939	0.421845311	NA
4930466I24Rik	4.277686936	-5.552005094	3.917022127	-1.417404578	0.156364675	NA
4930466K18Rik	0.494942049	-0.892534683	4.037835028	-0.22104288	0.825059045	NA
4930470G03Rik	1.156631565	3.667504528	3.639758912	1.007622927	0.313635518	NA
4930470H14Rik	41.24407672	-1.692219709	0.674605015	-2.508460019	0.012125869	0.219314045
4930471E15Rik	0	NA	NA	NA	NA	NA
4930471M09Rik	0	NA	NA	NA	NA	NA
4930474M22Rik	0	NA	NA	NA	NA	NA
4930474N05Rik	1.485307254	0.327018356	3.634299008	0.089981137	0.928302205	NA
4930478L05Rik	0.330416261	-1.85727433	4.037571541	-0.459997875	0.645517746	NA
4930481A15Rik	6.104787158	0.238943345	1.594456918	0.149858765	0.880876045	NA
4930481B07Rik	3.951960562	-3.453572912	2.457696058	-1.405207492	0.159959587	NA
4930483P17Rik	0.660832521	-2.857389311	3.972701086	-0.719256055	0.471983167	NA
4930486L24Rik	0	NA	NA	NA	NA	NA
4930500H12Rik	0.16531963	0.964166631	4.080472857	0.236287966	0.813209225	NA
4930500M09Rik	14.35691892	0.23485493	1.133028159	0.207280753	0.835790604	0.976542358
4930502E09Rik	0	NA	NA	NA	NA	NA
4930503L19Rik	20.15469296	1.555865413	0.964938663	1.612398251	0.106875305	0.565845209
4930504D19Rik	0	NA	NA	NA	NA	NA
4930505N22Rik	0	NA	NA	NA	NA	NA
4930505O20Rik	0	NA	NA	NA	NA	NA
4930506C21Rik	0	NA	NA	NA	NA	NA
4930507D05Rik	24.12888182	4.823530517	1.892054256	2.549361627	0.010792033	0.205940221
4930509E16Rik	5.270095005	-1.83007638	2.412486035	-0.758585274	0.448100684	NA
4930509G22Rik	14.16988351	-2.123926922	1.328982121	-1.598160644	0.11000723	0.569863913
4930511M06Rik	10.06918547	-0.330521038	0.960146657	-0.344240159	0.730665683	0.955412113
4930512B01Rik	0.990246224	0.001761015	2.735634131	0.000643732	0.999486376	NA
4930512J16Rik	0	NA	NA	NA	NA	NA
4930512M02Rik	1.486509933	1.810986546	3.002451061	0.60316938	0.546396015	NA
4930513N10Rik	2.642575668	4.859560326	2.841711442	1.71008226	0.087250663	NA
4930515G01Rik	2.806057949	-2.220585986	1.746191333	-1.271673925	0.203488999	NA
4930516K23Rik	0.330431286	0.002393958	4.080472857	0.000586687	0.999531892	NA
4930517E14Rik	2.476867788	-4.763640628	3.75231201	-1.269521462	0.204255141	NA
4930518J20Rik	1.316211365	-3.851694037	3.940001072	-0.977587053	0.328278603	NA
4930518P08Rik	0.165303972	0.964166631	4.080472857	0.236287966	0.813209225	NA
4930519L02Rik	131.2743195	0.873207716	0.35961718	2.428159071	0.015175686	0.247430627
4930519P11Rik	0.990606302	-2.21676347	3.95962942	-0.559841145	0.575587796	NA
4930520M14Rik	2.147705694	-4.557898884	3.927169572	-1.16060659	0.245801924	NA
4930520O04Rik	15.67932947	-0.646078121	1.184251859	-0.545558038	0.585369775	0.916686372
4930521E06Rik	1.486873173	-4.027373716	3.936204749	-1.023161642	0.306231426	NA
4930522L14Rik	40.63325495	0.847354378	1.08061266	0.78414256	0.432956465	0.852443088
4930523C07Rik	88.37034725	-1.140397759	1.09995393	-1.036768657	0.299843686	0.780436753
4930524B17Rik	0	NA	NA	NA	NA	NA
4930524O07Rik	2.474262502	-0.581720221	1.79430866	-0.324202983	0.745784364	NA
4930526H09Rik	0	NA	NA	NA	NA	NA
4930527F14Rik	2.47698322	1.004628506	2.641796191	0.380282366	0.703735824	NA
4930528D03Rik	0.494749732	-2.439996084	3.994579866	-0.610826712	0.541314308	NA
4930528J11Rik	0.330639261	1.860815452	4.037681668	0.460862347	0.644897367	NA
4930529C04Rik	1.152855415	-3.660476453	3.94468894	-0.927950596	0.353433197	NA
4930532G15Rik	3.136328487	4.066849102	3.075190716	1.322470532	0.186011516	NA
4930533L02Rik	0	NA	NA	NA	NA	NA
4930533N22Rik	70.81157019	-1.413168692	0.598754896	-2.360178935	0.018266122	0.266118918
4930534H03Rik	2.802234759	-0.165536957	2.249528008	-0.073587418	0.941338683	NA
4930539E08Rik	0.824980416	0.591245708	3.951157299	0.149638616	0.88104974	NA
4930540M05Rik	0.987158524	-3.436708117	3.951016251	-0.869828899	0.384393916	NA
4930544I03Rik	0.165111656	-0.959386721	4.080472857	-0.235116555	0.81411827	NA
4930548H24Rik	0.825431013	-0.585179672	3.950949717	-0.148111141	0.882255057	NA
4930549C15Rik	0.495911917	2.445678076	3.994523458	0.612257783	0.540367217	NA
4930550C14Rik	0.495463651	0.897951927	4.037778377	0.222387621	0.824012148	NA
4930553P18Rik	0.661278522	2.860851368	3.972757886	0.720117221	0.471452825	NA
4930554C24Rik	4.128833298	0.832326048	1.52103558	0.547210111	0.584234391	NA
4930555A03Rik	2.806296344	-0.871426363	3.077545375	-0.2831563	0.777057025	NA
4930555F03Rik	0.494846207	-2.440251734	3.994564477	-0.610893064	0.541270377	NA
4930556H04Rik	0	NA	NA	NA	NA	NA
4930556I23Rik	0	NA	NA	NA	NA	NA
4930556M19Rik	19.00644715	2.528960556	2.246818291	1.125574136	NA	NA
4930558J18Rik	11.89445519	-3.215261658	1.912103477	-1.681531202	0.092659781	0.537863347
4930558J22Rik	1.485267565	-0.99747165	2.111291427	-0.472446218	0.636608322	NA
4930558N11Rik	14.52548349	-0.128507668	0.798140654	-0.161008799	0.872086471	0.982439251
4930563E22Rik	0.991167333	-2.217240093	3.941769838	-0.56249862	0.573776344	NA
4930565N06Rik	8.26519862	6.504587864	3.601062074	1.806297067	0.07087195	0.486312464
4930566F21Rik	5.284316378	0.365462696	1.340389165	0.272654171	0.785119067	NA
4930568A12Rik	1.155693013	1.325120098	3.103670421	0.426952581	0.669413866	NA
4930570G19Rik	0	NA	NA	NA	NA	NA
4930572G02Rik	0.330607945	1.860696622	4.037692277	0.460831707	0.644919352	NA
4930577N17Rik	2.478221375	1.002431572	2.253171517	0.444898031	0.656393445	NA
4930578I06Rik	0	NA	NA	NA	NA	NA
4930578I07Rik	1.650480226	4.180490806	3.933333405	1.062836626	0.287856047	NA
4930578M01Rik	0.330159679	0.002393958	4.080472857	0.000586687	0.999531892	NA
4930579C12Rik	0.495560125	0.897951927	4.037778377	0.222387621	0.824012148	NA
4930579G18Rik	2.803985926	1.704836866	3.161922375	0.539177331	0.589764501	NA
4930579G24Rik	59.76686626	-0.447945598	0.667184018	-0.671397374	0.501967417	0.882914459
4930579K19Rik	1.318303729	-0.731183535	3.096201557	-0.236155018	0.813312383	NA
4930581F22Rik	15.52901528	1.312816123	1.223744775	1.072785886	0.283367195	0.771156625
4930588G17Rik	5.441524835	-2.48124261	1.988697442	-1.247672249	0.212151108	NA
4930589O11Rik	0	NA	NA	NA	NA	NA
4930590J08Rik	0	NA	NA	NA	NA	NA
4930594C11Rik	0	NA	NA	NA	NA	NA
4930595D18Rik	0.165048023	0.964166631	4.080472857	0.236287966	0.813209225	NA
4930597A21Rik	0	NA	NA	NA	NA	NA
4930597L12Rik	8.265918887	6.504746662	2.830377564	2.298190441	0.021550953	0.285933086
4930597O21Rik	0.826152152	-1.895607799	3.972700761	-0.477158465	0.633249285	NA
4931406B18Rik	0	NA	NA	NA	NA	NA
4931406C07Rik	5.118098636	1.071718476	1.882521089	0.569299586	0.569152848	NA
4931406P16Rik	105.3556893	0.769821336	0.60856123	1.264985837	0.205876405	0.708426972
4931407E12Rik	0	NA	NA	NA	NA	NA
4931408C20Rik	0	NA	NA	NA	NA	NA
4931414P19Rik	3.963967097	3.460319553	1.939437054	1.784187606	0.074393186	NA
4931415C17Rik	2.810167531	4.948192749	3.922389401	1.261525117	0.207119716	NA
4931417E11Rik	0	NA	NA	NA	NA	NA
4931422A03Rik	11.05575752	-2.879875295	1.27311463	-2.262070695	0.023693036	0.299764923
4931428F04Rik	30.31582058	-0.731889989	1.692676354	-0.432386255	0.665460706	0.937250855
4931431C16Rik	1.320893247	-3.856631328	3.939887999	-0.978868264	0.327645075	NA
4931439C15Rik	0	NA	NA	NA	NA	NA
4931440F15Rik	2.796949151	-4.93906358	3.922441344	-1.259180991	0.207964966	NA
4931440P22Rik	0.661167021	1.484028965	3.994515542	0.371516633	0.71025277	NA
4932411K12Rik	0	NA	NA	NA	NA	NA
4932413F04Rik	0	NA	NA	NA	NA	NA
4932415D10Rik	0.164526421	-0.959386721	4.080472857	-0.235116555	0.81411827	NA
4932415M13Rik	0	NA	NA	NA	NA	NA
4932422M17Rik	0.823313813	-3.174839711	3.95976472	-0.801774837	0.422683217	NA
4932431L22Rik	9.2513809	-5.677017444	2.497731575	-2.272869311	0.023034057	0.294214961
4932431P20Rik	2.808345267	-4.94483468	3.630829336	-1.361902261	0.173228733	NA
4932435O22Rik	0	NA	NA	NA	NA	NA
4932438A13Rik	551.4365423	0.477348526	0.445950662	1.070406586	0.284436336	0.771604027
4932438H23Rik	10.41352231	3.537999424	2.116167312	1.671890216	0.094545973	0.541676336
4932441J04Rik	0.16520813	-0.959386721	4.080472857	-0.235116555	0.81411827	NA
4932442E05Rik	0.990288136	3.443564663	3.950949172	0.871579085	0.383438045	NA
4933400F21Rik	12.04312731	-0.764124696	2.469708148	-0.309398783	0.757018196	0.959535217
4933402C05Rik	0	NA	NA	NA	NA	NA
4933404O12Rik	21.79506124	-1.643111924	1.098154067	-1.496249	0.13458878	0.610051432
4933405D12Rik	1.652081303	-4.179380592	3.933270569	-1.062571343	0.287976388	NA
4933406B17Rik	0.66019209	2.858644726	3.972858071	0.719543632	0.471806029	NA
4933406C10Rik	1.155566487	-0.413961152	3.121584647	-0.132612503	0.894499844	NA
4933406D12Rik	0	NA	NA	NA	NA	NA
4933406I18Rik	0	NA	NA	NA	NA	NA
4933406P04Rik	1.321136112	0.736318461	3.724151249	0.197714435	0.843268495	NA
4933407K13Rik	4.618337124	0.002826409	1.935451918	0.001460335	0.998834821	NA
4933407L21Rik	0.165303972	0.964166631	4.080472857	0.236287966	0.813209225	NA
4933408B17Rik	0.987158524	-3.436708117	3.951016251	-0.869828899	0.384393916	NA
4933408J17Rik	0.16520813	-0.959386721	4.080472857	-0.235116555	0.81411827	NA
4933411E06Rik	7.09659614	0.205124596	1.75859228	0.11664136	0.90714426	0.986714501
4933412E12Rik	1.652079298	0.58569798	2.305774742	0.254013529	0.799485106	NA
4933412E24Rik	0	NA	NA	NA	NA	NA
4933413J09Rik	0.165048023	0.964166631	4.080472857	0.236287966	0.813209225	NA
4933417C20Rik	0.164526421	-0.959386721	4.080472857	-0.235116555	0.81411827	NA
4933417D19Rik	0	NA	NA	NA	NA	NA
4933421D24Rik	0	NA	NA	NA	NA	NA
4933421O10Rik	35.50254112	1.241652978	0.857968131	1.447201747	0.147840428	0.631288756
4933424G05Rik	0	NA	NA	NA	NA	NA
4933424G06Rik	1.486873173	-4.027373716	3.936204749	-1.023161642	0.306231426	NA
4933424M12Rik	0.330256153	0.002393958	4.080472857	0.000586687	0.999531892	NA
4933425M03Rik	0	NA	NA	NA	NA	NA
4933426B08Rik	4.959588911	5.767748698	3.915623176	1.473009133	0.140748573	NA
4933427D14Rik	4.124947162	0.354165145	3.009582901	0.117679146	0.906321891	NA
4933427I04Rik	2.642364709	-3.80196965	3.027348261	-1.255874555	0.209161455	NA
4933427J07Rik	12.04040427	-2.202515068	1.549974781	-1.421000583	0.15531659	0.64354457
4933428G20Rik	1.645264206	-4.173589143	3.933376826	-1.061070253	0.288657975	NA
4933430H06Rik	0	NA	NA	NA	NA	NA
4933430I17Rik	1.645264206	-4.173589143	3.933376826	-1.061070253	0.288657975	NA
4933431C10Rik	0.165303972	0.964166631	4.080472857	0.236287966	0.813209225	NA
4933431E20Rik	12.71220138	2.586166634	1.236723686	2.091143448	0.036515207	0.367351698
4933431K14Rik	3.136073177	-1.484039373	1.856056585	-0.799565802	0.423962408	NA
4933431K23Rik	1.486212878	-2.894849564	3.939887841	-0.734754308	0.462489139	NA
4933432I03Rik	0	NA	NA	NA	NA	NA
4933433G15Rik	0	NA	NA	NA	NA	NA
4933433N18Rik	1.974998757	-4.437086115	3.928946864	-1.129332177	0.258757732	NA
4933434E20Rik	67.33182895	0.257527378	0.789084782	0.326362114	0.744150398	0.957171544
4933436I20Rik	1.816351142	-3.216918209	2.822216887	-1.139855064	0.254346689	NA
4933437G19Rik	0.989595939	-3.440100677	3.822173069	-0.900037914	0.368100074	NA
4933439C10Rik	8.913035114	0.431977195	1.234311014	0.34997435	0.726357948	0.955101519
4933439K11Rik	0.495415676	2.444364954	3.994602498	0.611916944	0.54059271	NA
4933440N22Rik	2.808377002	0.517115762	2.653089443	0.194910791	0.845462786	NA
5031425E22Rik	15.51315019	0.001295407	1.185071911	0.001093104	0.999127829	0.999666109
5031425F14Rik	0	NA	NA	NA	NA	NA
5031434O11Rik	5.455020354	3.323691616	2.847807541	1.16710542	0.243167799	NA
5031439G07Rik	42.2702789	-0.591868695	1.250356728	-0.473359868	0.635956457	0.928791772
5033406O09Rik	56.14442432	1.08645096	0.555936863	1.954270408	0.050669247	0.417836527
5033417F24Rik	0.330415628	0.002393958	4.080472857	0.000586687	0.999531892	NA
5033428I22Rik	1.320892334	1.591191708	3.71607554	0.428191432	0.668511753	NA
5033430I15Rik	3.46796013	0.140528533	1.885969811	0.07451261	0.940602508	NA
5330406M23Rik	0.495958891	2.445802305	3.994515984	0.612290028	0.540345886	NA
5330413D20Rik	0	NA	NA	NA	NA	NA
5330416C01Rik	15.19914799	-21.49926705	3.219319461	-6.67820243	NA	NA
5330426L24Rik	13.05721105	3.890234487	2.234620872	1.740892397	0.081702442	0.513894939
5330438D12Rik	0.990550041	2.220088375	3.167010315	0.701004466	0.483300228	NA
5330438I03Rik	0	NA	NA	NA	NA	NA
5330439K02Rik	0	NA	NA	NA	NA	NA
5430401H09Rik	0.330351995	1.859724933	4.037779062	0.460581152	0.645099136	NA
5430402O13Rik	0	NA	NA	NA	NA	NA
5430403G16Rik	12.71537195	0.417284026	0.928665227	0.449337408	0.653188276	0.935283278
5430405H02Rik	3.794560703	-0.903414325	1.876215534	-0.481508818	0.630154914	NA
5430414B19Rik	0.989491179	0.006401814	3.906930085	0.001638579	0.998692604	NA
5430416N02Rik	26.58104956	-1.27648631	0.737630936	-1.730521658	0.083537115	0.518866104
5430419D17Rik	0	NA	NA	NA	NA	NA
5430420F09Rik	3.966877919	4.422660634	3.563624298	1.241056931	0.214584718	NA
5430421F17Rik	0.330416261	-1.85727433	4.037571541	-0.459997875	0.645517746	NA
5430427M07Rik	0	NA	NA	NA	NA	NA
5430427O19Rik	25.43243145	1.563859483	1.084745384	1.441683465	0.14939169	0.634718284
5430430B14Rik	0	NA	NA	NA	NA	NA
5430430K15Rik	0	NA	NA	NA	NA	NA
5430434F05Rik	97.3917766	0.890350824	1.080280614	0.824184764	0.409834583	0.841763061
5530400K19Rik	4.292173438	-0.675322332	1.451268236	-0.465332539	0.641693337	NA
5530601H04Rik	48.52084471	0.438522127	0.639733563	0.685476192	0.493043479	0.88005992
5730405O15Rik	9.403962686	0.466205428	2.548580235	0.182927507	0.8548549	0.980845276
5730455P16Rik	21.29592842	-0.109171859	0.994044478	-0.10982593	0.912547426	0.986775901
5730460C07Rik	2.969127157	-1.376557798	2.465313812	-0.558370213	0.576591609	NA
5730480H06Rik	22.25291874	-1.51027383	0.973437071	-1.551485838	0.120785299	0.588894726
5730507A11Rik	3.631183764	3.321557719	3.646489405	0.910891916	0.362352326	NA
5730507C01Rik	1.815916636	-1.414077988	2.309927804	-0.612174106	0.540422572	NA
5730521K06Rik	8.76194041	6.588789369	3.556645247	1.852529255	0.063949861	0.468338494
5730522E02Rik	0	NA	NA	NA	NA	NA
5830405F06Rik	0.164526421	-0.959386721	4.080472857	-0.235116555	0.81411827	NA
5830408C22Rik	1.81551713	0.26401745	2.838674333	0.093007305	0.925897758	NA
5830415G21Rik	0.330351995	1.859724933	4.037779062	0.460581152	0.645099136	NA
5830416I19Rik	1.981443718	-1.582835668	2.35370559	-0.672486684	0.501273914	NA
5830417I10Rik	120.2620755	0.152187879	0.836331698	0.181970717	0.855605706	0.980845276
5830418P13Rik	4.62700933	0.207211016	2.963576589	0.069919238	0.944257941	NA
5830428M24Rik	2.972394439	-2.998327618	3.81491319	-0.785949108	0.431897303	NA
5830432E09Rik	32.04029854	-0.889539917	1.274717276	-0.697833107	0.485281572	0.876558617
5830437K03Rik	0	NA	NA	NA	NA	NA
5830444B04Rik	4.293274277	-2.936948202	2.142837998	-1.370588073	0.170503403	NA
5830448L01Rik	2.806388018	-0.168628977	1.689609952	-0.099803494	0.920500334	NA
5830454E08Rik	2.146702024	2.462358063	2.666518993	0.923435411	0.355780345	NA
5830462I19Rik	2.807813022	-1.699440629	2.134045831	-0.796346828	0.425830474	NA
5830487J09Rik	4.78587558	0.929924051	1.539036311	0.604224893	0.545694133	NA
5930409G06Rik	0	NA	NA	NA	NA	NA
5930420M18Rik	5.266304722	-4.84424286	2.830735097	-1.71130208	0.087025363	NA
5930430L01Rik	5.449486351	0.266504251	2.340982258	0.113842918	0.909362316	NA
6030400A10Rik	0.16531963	0.964166631	4.080472857	0.236287966	0.813209225	NA
6030442K20Rik	1.155548672	-0.412717294	3.121604246	-0.132213202	0.894815659	NA
6030443J06Rik	2.311513292	0.417919455	2.588569631	0.161448025	0.871740544	NA
6030458C11Rik	56.96216746	-1.290416313	0.943849629	-1.367184214	0.171567572	0.665427444
6030460B20Rik	0	NA	NA	NA	NA	NA
6030468B19Rik	0.165303972	0.964166631	4.080472857	0.236287966	0.813209225	NA
6230400D17Rik	0.495575783	0.898011373	4.037773066	0.222402636	0.82400046	NA
6330403K07Rik	0	NA	NA	NA	NA	NA
6330408M09Rik	0.826135861	-0.583746629	3.950741172	-0.147756232	0.882535152	NA
6330415G19Rik	6.770663471	0.949318661	1.18762299	0.799343452	0.42409129	0.848404143
6330418K02Rik	8.259294494	1.364561929	1.093697178	1.247659733	0.212155694	0.71421745
6330537M06Rik	0.495735259	0.898983032	4.037686287	0.222648063	0.823809426	NA
6330549D23Rik	1.981229986	-3.354056016	3.289237002	-1.019706398	0.307867726	NA
6330562C20Rik	46.4039844	0.135073279	0.669295024	0.201814259	0.840061934	0.977378159
6430511E19Rik	7.762024266	5.421219899	2.414136371	2.245614607	0.024728704	0.305308621
6430548M08Rik	1.155781591	-3.663983396	3.944597305	-0.928861202	0.352961022	NA
6430550D23Rik	2.309427726	0.850136823	3.255231365	0.261160184	0.793968981	NA
6430562O15Rik	1.983835565	4.4458283	3.928881588	1.131576048	0.257812715	NA
6430571L13Rik	1.320364776	1.590447855	3.652128395	0.435485197	0.663210281	NA
6430573P05Rik	0	NA	NA	NA	NA	NA
6430590A07Rik	36.70383581	-4.007475368	1.763074159	-2.273004427	NA	NA
6530402F18Rik	73.51028782	-0.569989609	1.165190495	-0.489181479	0.624713221	0.924474556
6530409C15Rik	20.92875955	0.072739244	2.954822313	0.02461713	0.980360356	0.997284593
6720427I07Rik	3.303867735	2.003345439	1.944784539	1.030111767	0.302957542	NA
6720468P15Rik	0	NA	NA	NA	NA	NA
6720489N17Rik	66.52140693	-0.954318557	0.874575077	-1.091179684	0.275193825	0.765927841
6820408C15Rik	0.165303972	0.964166631	4.080472857	0.236287966	0.813209225	NA
6820431F20Rik	561.2572998	0.444616958	0.457582548	0.971665025	0.331217222	0.798089877
7530414M10Rik	0	NA	NA	NA	NA	NA
8030423F21Rik	1.975583993	-4.437566623	3.232888809	-1.372631997	0.169866779	NA
8030442B05Rik	0.164526421	-0.959386721	4.080472857	-0.235116555	0.81411827	NA
8030462N17Rik	14.36869904	-2.149528241	1.259682749	-1.706404444	0.087932804	0.527042965
8030474K03Rik	0.823946915	-0.579491443	3.951139067	-0.146664401	0.883396919	NA
8430406P12Rik	0.329052841	-1.852087392	4.038035022	-0.458660557	0.646477943	NA
8430419K02Rik	0.494622466	0.896979754	4.037865262	0.222142072	0.824203287	NA
8430422M14Rik	3.636687393	5.32015867	3.918842571	1.357584178	0.174595666	NA
8430429K09Rik	3.633684016	-0.261521657	1.699280771	-0.153901381	0.877687495	NA
9030025P20Rik	71.32414162	-1.710973513	0.803534951	-2.12930814	0.033228775	0.352880676
9030407P20Rik	8.40770874	-2.902913291	1.55662585	-1.864875423	0.062198868	0.464376331
9030607J07Rik	1.321060619	0.739877252	2.522466393	0.293315009	0.769281383	NA
9030624G23Rik	5.612888126	-1.94679663	1.473273256	-1.321409061	0.186365006	NA
9130002K18Rik	0.495639417	-0.895126916	4.037603543	-0.221697575	0.824549318	NA
9130008F23Rik	5.779875017	-1.998059053	2.41596703	-0.827022483	0.408224318	NA
9130017K11Rik	0	NA	NA	NA	NA	NA
9130019O22Rik	3.950470509	-2.801939972	2.996893464	-0.934948141	0.349815026	NA
9130019P16Rik	0.82548636	1.898431251	3.972786902	0.477858817	0.632750695	NA
9130023H24Rik	6.27561884	0.305582595	1.368721056	0.223261411	0.823332058	0.97350153
9130208D14Rik	2.311613098	-0.847947086	2.726146157	-0.311042416	0.755768377	NA
9130213A22Rik	0	NA	NA	NA	NA	NA
9130221F21Rik	0.826486652	1.899077863	3.972757561	0.478025108	0.632632334	NA
9130221H12Rik	3.293190353	-2.496847356	2.591722285	-0.963393096	0.33535029	NA
9130230L23Rik	1.486045116	-0.319846514	2.117811675	-0.151026891	0.879954503	NA
9130230N09Rik	0.330416261	-1.85727433	4.037571541	-0.459997875	0.645517746	NA
9130401M01Rik	57.59917949	-0.238100223	0.790261532	-0.301292943	0.763191121	0.959977191
9130409I23Rik	0	NA	NA	NA	NA	NA
9130604C24Rik	0.16520813	-0.959386721	4.080472857	-0.235116555	0.81411827	NA
9230104M06Rik	3.629057393	-1.096069236	1.562507821	-0.701480799	0.483003013	NA
9230112E08Rik	5.282371328	1.137912008	2.063874034	0.551347606	0.58139541	NA
9230112J17Rik	3.466008474	5.250841028	3.919436358	1.339692892	0.180345209	NA
9230114K14Rik	5.286876346	2.435805322	1.905854344	1.278064785	0.201226584	NA
9230116L04Rik	2.14827885	1.171500655	3.355660171	0.349111827	0.727005358	NA
9230116N13Rik	1.981084272	-0.997939853	1.891918028	-0.527475207	0.597863629	NA
9330020H09Rik	12.21866042	-0.389554227	1.469544287	-0.265085054	0.790943941	0.965967013
9330102E08Rik	2.305583563	-2.581031953	3.191842645	-0.808633833	0.418725798	NA
9330121K16Rik	1.652115828	3.068756295	2.871654376	1.068637062	0.285233242	NA
9330136K24Rik	2.807086279	0.515388534	2.052452941	0.251108576	0.801730166	NA
9330151L19Rik	17.50983204	-2.103327063	1.645840174	-1.277965562	0.201261569	0.701473441
9330158H04Rik	0.495400018	2.444323512	3.994604993	0.611906187	0.540599828	NA
9330159M07Rik	10.40153388	0.606195954	1.122597435	0.539994067	0.589201124	0.917799425
9330160F10Rik	0.495624391	-2.442313083	3.994440492	-0.611428081	0.540916217	NA
9330161L09Rik	3.801350314	3.396408555	3.051180481	1.11314574	0.265645842	NA
9330162G02Rik	357.8384578	-0.312422628	0.44625735	-0.700095199	0.483867854	0.875946332
9330175E14Rik	0	NA	NA	NA	NA	NA
9330182L06Rik	0	NA	NA	NA	NA	NA
9330198N18Rik	6.439354581	-6.142030408	3.802024535	-1.615463118	0.106210441	0.565845209
9430015G10Rik	380.9123976	-0.053877043	0.678521786	-0.079403557	0.93671164	0.991981413
9430025C20Rik	11.39851917	-5.983097083	2.585347135	-2.314233552	0.020654914	0.279952367
9430034N14Rik	0.991055833	-3.442121655	3.950851437	-0.871235406	0.383625632	NA
9430037G07Rik	0.989724622	-0.997109987	2.732644983	-0.364888228	0.715194842	NA
9430038I01Rik	37.77018401	0.293723325	1.141208936	0.257379096	0.796886138	0.967474038
9430041J12Rik	0	NA	NA	NA	NA	NA
9430060I03Rik	0.825358942	-3.178216194	3.95964165	-0.802652481	0.422175626	NA
9430062P05Rik	2.14705203	0.680214045	1.854060635	0.366877993	0.713710027	NA
9430064I24Rik	1.651859878	3.068517456	3.432639432	0.893923617	0.371362761	NA
9430065F17Rik	0.991151043	-0.998490254	3.928771204	-0.254148232	0.799381043	NA
9430081H08Rik	14.03288175	2.222821285	1.286466087	1.727850665	0.084015001	0.520086163
9430085M18Rik	19.30194306	0.37888208	2.973422668	0.12742288	0.898605708	0.986347015
9430091E24Rik	2.313404902	0.001402024	3.220825411	0.0004353	0.999652681	NA
9430097D07Rik	0.330096045	1.85875276	4.037865948	0.460330478	0.645279028	NA
9530018F02Rik	5.94704689	-0.321083869	1.644484414	-0.195248958	0.845198053	NA
9530036M11Rik	0.990277649	-3.441043493	3.821480045	-0.900447851	0.367881966	NA
9530046B11Rik	0	NA	NA	NA	NA	NA
9530052C20Rik	0.16531963	0.964166631	4.080472857	0.236287966	0.813209225	NA
9530053A07Rik	6.931586549	3.250900752	1.950791443	1.666452231	0.095623375	0.54500219
9530056E24Rik	0.165303972	0.964166631	4.080472857	0.236287966	0.813209225	NA
9530056K15Rik	1.155309905	0.416640793	2.645530422	0.157488566	0.874859818	NA
9530068E07Rik	243.1351951	-0.422029565	0.349040253	-1.209114312	0.226618931	0.725546972
9530077C05Rik	2.311362581	-2.582910154	3.269652381	-0.789964758	0.42954835	NA
9530080O11Rik	0.164526421	-0.959386721	4.080472857	-0.235116555	0.81411827	NA
9530082P21Rik	3.135912429	5.106455749	3.92076837	1.302411994	0.192775585	NA
9530085L11Rik	1.980827581	1.002774068	1.933604991	0.518603372	0.604037357	NA
9630001P10Rik	0.165111656	-0.959386721	4.080472857	-0.235116555	0.81411827	NA
9630010A21Rik	28.41155132	8.285904694	3.90830803	2.120074628	0.033999752	0.357642555
9630013K17Rik	0.822632103	-3.173712657	3.959805863	-0.801481882	0.422852729	NA
9630028B13Rik	0.329734551	-1.854682584	4.037802926	-0.459329645	0.645997463	NA
9630050E16Rik	2.972033448	0.325092544	1.835786452	0.177086253	0.85944064	NA
9830004L10Rik	2.968528005	1.382991301	3.139773202	0.440474904	0.659593184	NA
9830107B12Rik	0.330416261	-1.85727433	4.037571541	-0.459997875	0.645517746	NA
9830144P21Rik	0.825400221	1.89687122	3.972857745	0.477457624	0.633036289	NA
9830166K06Rik	0	NA	NA	NA	NA	NA
9930012K11Rik	4.458363578	-1.247480419	1.861622012	-0.670104033	0.502791474	NA
9930014A18Rik	6.109178195	0.885074448	1.531816831	0.577793918	0.563403262	NA
9930017N22Rik	0.660342496	0.003628088	3.994562654	0.000908257	0.999275316	NA
9930021J03Rik	25.44650729	1.416861412	1.61513309	0.877241275	0.380355602	0.824922252
9930024M15Rik	30.53116779	0.82300541	1.663545972	0.494729586	0.620791015	0.924474556
9930038B18Rik	0	NA	NA	NA	NA	NA
9930104L06Rik	105.6538236	0.44997638	1.095103148	0.410898627	NA	NA
9930111J21Rik1	2.307027058	-0.409884019	2.738465446	-0.149676535	0.881019822	NA
9930111J21Rik2	42.75421756	0.508857865	0.577704872	0.880826681	0.378411636	0.824196597
A030001D20Rik	10.73657811	-0.676214343	1.66769818	-0.405477653	0.685126442	0.944014874
A030005K14Rik	0	NA	NA	NA	NA	NA
A030005L19Rik	0.16520813	-0.959386721	4.080472857	-0.235116555	0.81411827	NA
A130006I12Rik	2.638387194	0.006324284	3.228652424	0.0019588	0.998437105	NA
A130010J15Rik	25.42416768	1.018996893	1.232961828	0.826462645	0.4085417	0.841030028
A130012E19Rik	27.21703138	-2.623897244	1.082250436	-2.424482501	0.015330222	0.249217262
A130014A01Rik	0.991085884	-0.99817522	3.928769297	-0.254068169	0.799442894	NA
A130048G24Rik	1.487735752	4.030658161	3.936230832	1.023989276	0.30584034	NA
A130050O07Rik	2.64448019	1.585920135	3.816831559	0.415506975	0.67777081	NA
A130051J06Rik	13.54725584	-3.662107519	2.40179996	-1.524734607	0.127325306	0.598170448
A130077B15Rik	72.61035504	-0.623339295	0.460172054	-1.354578772	0.175551801	0.672252016
A230004M16Rik	3.793271188	-1.498208594	1.89299627	-0.791448255	0.428682461	NA
A230009B12Rik	0	NA	NA	NA	NA	NA
A230020J21Rik	0.826326544	3.182338372	3.959662146	0.803689369	0.421576395	NA
A230056P14Rik	3.129793909	-1.900630518	3.097264459	-0.613648122	0.539447877	NA
A230057D06Rik	5.772527267	-0.243604508	1.384197207	-0.175989741	0.860302002	NA
A230059L01Rik	8.913284791	-1.245818992	1.062827307	-1.17217443	0.241127032	0.741176281
A230060F14Rik	5.773626208	-0.93546678	1.45657859	-0.642235706	0.520720152	NA
A230072C01Rik	1.983630117	3.358460768	3.222240402	1.042275048	0.297284177	NA
A230072E10Rik	1.651583165	-1.222347664	2.802035972	-0.436235536	0.662665848	NA
A230077H06Rik	3.797143461	-0.635183541	1.716636727	-0.370016283	0.711370358	NA
A230083N12Rik	3.635151653	-0.529684142	2.098328234	-0.252431499	0.800707556	NA
A230085B16Rik	2.805279765	-2.220157369	1.735508343	-1.279254794	0.200807346	NA
A230087F16Rik	0.330159679	0.002393958	4.080472857	0.000586687	0.999531892	NA
A230103J11Rik	0.660446624	-2.856605339	3.972736629	-0.719052282	0.472108707	NA
A230103L15Rik	2.147928955	-0.677578926	3.356308315	-0.201882206	0.840008813	NA
A330015K06Rik	0	NA	NA	NA	NA	NA
A330023F24Rik	5.606657837	-5.94235488	2.284017639	-2.601711466	0.009275986	NA
A330032B11Rik	3.468418471	-0.413101812	1.64521634	-0.2510927	0.80174244	NA
A330035P11Rik	2.479013955	0.193687292	3.798972263	0.050984129	0.959338167	NA
A330044P14Rik	13.02443228	-1.106544214	1.515690464	-0.730059494	0.465353819	0.870765624
A330049N07Rik	0.165048023	0.964166631	4.080472857	0.236287966	0.813209225	NA
A330069K06Rik	5.4518683	-5.901854591	3.914815606	-1.507568985	0.131664876	NA
A330076C08Rik	0.330319786	-1.856907929	4.037604228	-0.459903404	0.645585557	NA
A330084C13Rik	0.165303972	0.964166631	4.080472857	0.236287966	0.813209225	NA
A3galt2	0.165048023	0.964166631	4.080472857	0.236287966	0.813209225	NA
A430005L14Rik	164.4177862	-0.353141083	0.368500258	-0.95831977	0.337901538	0.802007641
A430010J10Rik	1.155454355	-0.413738781	2.602212138	-0.158995024	0.873672794	NA
A430018G15Rik	0.659484128	-1.47666253	3.994672916	-0.369657932	0.71163738	NA
A430019L02Rik	6.116410375	4.131292672	3.285264096	1.257522242	0.20856459	NA
A430027C01Rik	1.979368429	-0.996997595	1.93384286	-0.515552538	0.606166966	NA
A430033K04Rik	16.69092836	2.521773791	1.206418872	2.090297034	0.036591126	0.367351698
A430057M04Rik	2.477237919	-1.999847275	2.550360806	-0.784142883	0.432956275	NA
A430073D23Rik	8.585541967	-0.108790886	1.022511747	-0.106395732	0.915268379	0.988063711
A430088P11Rik	0	NA	NA	NA	NA	NA
A430090L17Rik	7.929990255	-6.44243275	3.632626156	-1.773491814	0.076147247	0.499063385
A430103D13Rik	155.5555796	0.198028095	0.398046441	0.497499976	0.61883652	0.924474556
A430105J06Rik	3.796376127	5.382211884	3.459020706	1.555992965	0.119709765	NA
A430110C17Rik	0.330096045	1.85875276	4.037865948	0.460330478	0.645279028	NA
A530010F05Rik	2.641994469	-3.801744286	3.905355809	-0.973469377	0.330320073	NA
A530013C23Rik	0.16520813	-0.959386721	4.080472857	-0.235116555	0.81411827	NA
A530017D24Rik	1.98249988	0.487789655	2.811713459	0.173484838	0.862270344	NA
A530032D15Rik	1.156487224	1.32331384	3.846944256	0.343990906	0.730853125	NA
A530040E14Rik	0.825559696	1.897391462	3.972834112	0.477591414	0.632941043	NA
A530041M06Rik	0.165303972	0.964166631	4.080472857	0.236287966	0.813209225	NA
A530058O07Rik	5.941412145	-1.583975109	1.60610227	-0.986223069	0.324023661	NA
A530064D06Rik	3.795916469	-0.375286586	1.436983869	-0.261162699	0.793967042	NA
A530064N14Rik	0.661023573	1.483904736	3.994523016	0.371484838	0.710276447	NA
A530065N20Rik	0	NA	NA	NA	NA	NA
A530076I17Rik	1.154884145	0.418707732	2.602254905	0.16090189	0.872170674	NA
A530083I20Rik	2.310746444	0.001970417	2.15832228	0.000912939	0.99927158	NA
A530083M17Rik	0	NA	NA	NA	NA	NA
A530088E08Rik	0.989155045	-0.995887669	3.276031419	-0.303992099	0.76113391	NA
A630001G21Rik	36.16678941	-0.655373966	0.737088863	-0.889138337	0.373928737	0.822354922
A630001O12Rik	2.310375139	0.004110034	2.13094113	0.001928741	0.998461088	NA
A630031M04Rik	0.165048023	0.964166631	4.080472857	0.236287966	0.813209225	NA
A630035G10Rik	1.982497564	-4.442420002	3.928865234	-1.130713256	0.2581758	NA
A630052C17Rik	9.078061921	-1.691051801	1.336320402	-1.265453852	0.205708681	0.70806959
A630072L19Rik	0.16531963	0.964166631	4.080472857	0.236287966	0.813209225	NA
A630072M18Rik	52.3644911	1.495356839	1.297631548	1.152373986	0.249167426	0.745313369
A630081D01Rik	1.317686284	-2.698131009	3.706655751	-0.727915186	0.466665507	NA
A630089N07Rik	84.39190418	0.868048682	0.757369165	1.146136814	0.251738547	0.746063959
A730011C13Rik	1.155325039	-1.320208719	3.162664327	-0.417435612	0.676359811	NA
A730017L22Rik	80.24906856	0.543613854	0.838434966	0.648367346	0.516747385	0.890157362
A730035I17Rik	1.975110257	-3.349298299	3.930965063	-0.852029526	0.394197705	NA
A730056A06Rik	0.165111656	-0.959386721	4.080472857	-0.235116555	0.81411827	NA
A730063M14Rik	23.11712225	-1.172137688	0.945574929	-1.23960318	0.215122204	0.71804165
A730071L15Rik	1.318873306	-0.732167265	3.031737731	-0.241500859	0.809166951	NA
A730081D07Rik	0.660246021	0.003994976	3.994595796	0.001000095	0.99920204	NA
A730082K24Rik	1.153771352	0.41936833	3.88477627	0.107951733	0.91403398	NA
A730091E23Rik	28.23472458	-2.352263798	2.060527979	-1.141583042	NA	NA
A830008E24Rik	2.312484794	0.417142597	1.842853656	0.226356876	0.820923865	NA
A830018L16Rik	0.330159679	0.002393958	4.080472857	0.000586687	0.999531892	NA
A830019P07Rik	0	NA	NA	NA	NA	NA
A830031A19Rik	1.816228215	-4.316066631	3.930881932	-1.097989384	0.272209125	NA
A830035A12Rik	0	NA	NA	NA	NA	NA
A830035O19Rik	15.50491009	-1.461586473	0.958479352	-1.524901366	0.127283701	0.598170448
A830036E02Rik	0	NA	NA	NA	NA	NA
A830052D11Rik	0.330223312	-1.856541459	4.037636929	-0.459808916	0.645653383	NA
A830073O21Rik	0.990454199	1.002596444	2.732225146	0.366952352	0.71365456	NA
A830082K12Rik	1.156119666	3.666897104	3.64015978	1.007345096	0.313768966	NA
A830082N09Rik	0.495165681	0.899042446	4.037680983	0.222663071	0.823797745	NA
A930001M01Rik	26.28333843	6.296830109	2.106225831	2.989627236	0.002793181	0.106786195
A930002H24Rik	1.816228215	-4.316066631	3.930881932	-1.097989384	0.272209125	NA
A930002I21Rik	0	NA	NA	NA	NA	NA
A930003A15Rik	0.330416261	-1.85727433	4.037571541	-0.459997875	0.645517746	NA
A930004J17Rik	75.89281942	-0.766277463	0.806606036	-0.950002144	0.342111163	0.804352496
A930005H10Rik	12.0499735	-0.195301257	1.00327081	-0.194664546	0.845655569	0.978081139
A930006K02Rik	0.660847547	-1.480276394	3.994455399	-0.370582782	0.710948308	NA
A930006L05Rik	3.801383623	4.358213445	2.895122803	1.505363931	0.132230537	NA
A930007I19Rik	15.19446819	0.510188065	1.676543728	0.304309429	0.760892162	0.959977191
A930012O16Rik	1.815565629	0.808393321	2.402556034	0.336472203	0.73651481	NA
A930015D03Rik	2.147222624	4.560086349	2.922299985	1.560444298	0.118654923	NA
A930024E05Rik	3.128342933	-5.100615722	3.46305888	-1.472864279	0.140787636	NA
A930027P06Rik	0.990862884	-3.441854117	3.950859568	-0.871165896	0.383663578	NA
A930033H14Rik	0	NA	NA	NA	NA	NA
A930035D04Rik	0.66019209	2.858644726	3.972858071	0.719543632	0.471806029	NA
A930037H05Rik	16.84167213	-1.47171348	1.130511068	-1.301812535	0.192980478	0.690836683
A930038B10Rik	0.660736047	-2.857193536	3.97270996	-0.719205168	0.472014515	NA
A930041C12Rik	2.479669192	4.767693851	3.657054959	1.303697621	0.192336701	NA
AA386476	22.76516614	-0.038278151	1.009859175	-0.037904445	0.969763869	0.996087828
AA388235	7.258681834	-0.526440549	1.595050456	-0.33004633	0.741364956	0.957171544
AA465934	2.641221799	1.138330007	1.918474221	0.593351735	0.552945783	NA
AA474408	736.5272507	0.120362311	0.285102309	0.422172347	0.672899224	0.939975851
AA914427	0.164526421	-0.959386721	4.080472857	-0.235116555	0.81411827	NA
AA986860	0.660512306	-0.000907522	3.99450432	-0.000227193	0.999818727	NA
Aaas	435.1178562	-0.709686923	0.4036699	-1.758087296	0.078732657	0.506621572
Aacs	101.4958477	0.656902522	0.618386153	1.062285303	0.288106184	0.773522163
Aagab	121.1647218	0.301996138	0.579119037	0.521475065	0.602035871	0.919511068
Aak1	91.14466892	0.158576034	0.780974207	0.203049003	0.839096731	0.977378159
Aamdc	20.79989871	-0.365794057	0.774564469	-0.472257728	0.636742839	0.92925732
Aamp	166.7483195	-0.15777193	0.442039163	-0.356918444	0.721152862	0.953752604
Aar2	126.1602254	-0.643503009	0.54694311	-1.176544684	0.239377288	0.738778809
Aars	292.4190845	0.023330327	0.373644313	0.062439936	0.950212493	0.994959667
Aars2	12.714314	-0.887965263	1.13532366	-0.782125216	0.434140989	0.853391201
Aarsd1	173.9471077	0.311170739	0.467911389	0.665020656	0.506037282	0.88534281
Aasdh	91.17485032	2.762118368	0.616655094	4.479194925	7.49E-06	0.001510354
Aasdhppt	130.7195723	-0.173396138	0.640593309	-0.270680533	0.786636751	0.964848971
Aatf	92.96826308	0.761235117	0.646020062	1.17834594	0.23865872	0.73839128
Aatk	0.330512103	0.002393958	4.080472857	0.000586687	0.999531892	NA
AB041806	0.330256153	0.002393958	4.080472857	0.000586687	0.999531892	NA
AB124611	3.137879526	1.911561607	1.972176228	0.969265109	0.332412933	NA
Abat	0.495624391	-2.442313083	3.994440492	-0.611428081	0.540916217	NA
Abca1	0.330415628	0.002393958	4.080472857	0.000586687	0.999531892	NA
Abca12	0.165048023	0.964166631	4.080472857	0.236287966	0.813209225	NA
Abca13	2.144297146	-4.555663169	3.831278875	-1.189071148	0.234411671	NA
Abca15	2.642551901	-4.857056124	3.036153051	-1.599740211	0.109656227	NA
Abca2	1504.469272	1.255645632	0.468188312	2.681924345	0.007320001	0.170950979
Abca3	22.12328553	-1.730888649	0.819188527	-2.112930774	0.034606693	0.359378333
Abca4	1.155750799	-1.322327277	3.847599769	-0.343675891	0.731090045	NA
Abca5	1.320726118	-1.583709408	2.510454878	-0.630845598	0.528141486	NA
Abca7	79.85201301	-1.083630044	0.725117058	-1.49442084	0.135065658	0.610681049
Abca8b	0	NA	NA	NA	NA	NA
Abcb10	216.4959311	-1.207845398	0.784725387	-1.539195009	0.123756696	0.594493278
Abcb1a	4.45629661	5.613400903	3.916622822	1.433224785	0.151793609	NA
Abcb1b	32.52645033	-1.331307639	1.130182044	-1.177958583	0.238813118	0.73839128
Abcb4	20.80010345	0.465081587	0.804661179	0.577984373	0.56327467	0.909682364
Abcb6	38.78944052	-0.684993119	1.04624932	-0.654713084	0.5126525	0.888103876
Abcb7	59.95859026	1.110890574	0.561033987	1.980077141	0.047694861	0.408920647
Abcb8	44.36851807	-0.752922384	0.777634257	-0.968221728	0.332933646	0.799250653
Abcb9	3.467849154	0.417692234	1.50626913	0.277302526	0.78154782	NA
Abcc1	271.304707	0.094804414	0.720395633	0.131600484	0.895300303	0.985660842
Abcc10	13.03042633	-0.782718588	1.410787769	-0.554809593	0.579024905	0.914015523
Abcc2	0.165303972	0.964166631	4.080472857	0.236287966	0.813209225	NA
Abcc3	0	NA	NA	NA	NA	NA
Abcc4	2722.806232	0.256666145	0.238440376	1.076437426	0.281731672	0.769447826
Abcc5	157.2134533	-2.118665001	1.23779623	-1.711642796	0.086962516	0.524888906
Abcc6	0.165111656	-0.959386721	4.080472857	-0.235116555	0.81411827	NA
Abcc9	1.65072364	-3.064230712	3.509509901	-0.873122116	0.38259652	NA
Abcd1	17.82318232	0.323868688	1.032319046	0.313729257	0.753726678	0.958905288
Abcd2	0.991151675	-2.217240093	3.941789718	-0.562495783	0.573778276	NA
Abcd3	67.72858023	0.826527466	0.938824849	0.880385161	0.378650692	0.824196597
Abcd4	9.408615463	-1.904692756	1.228443549	-1.550492701	0.121023304	0.589002801
Abce1	407.5184792	0.147866977	0.451641668	0.327398882	0.743366212	0.957171544
Abcf1	131.2845396	0.43726864	0.39960341	1.094256527	0.273842486	0.765013774
Abcf2	266.0338336	0.186699366	0.421779139	0.442647225	0.658020921	0.936644325
Abcf3	86.48688108	-0.250565227	0.703442627	-0.356198527	0.721691895	0.953752604
Abcg1	8.424723227	0.171271208	1.419304303	0.120672648	0.903950325	0.986426894
Abcg2	61.23621751	-0.349255454	0.423136583	-0.825396498	0.409146522	0.841554986
Abcg4	0.16520813	-0.959386721	4.080472857	-0.235116555	0.81411827	NA
Abhd1	4.780172128	-1.387518443	1.619336512	-0.856843795	0.391531218	NA
Abhd10	132.1757287	0.538348842	0.757448932	0.710739457	0.477245704	0.873283235
Abhd11	100.8331508	-0.391135566	0.453387757	-0.862695474	0.388304921	0.830626406
Abhd12	125.1628415	-0.521220355	0.51619414	-1.009737062	0.312621281	0.78645827
Abhd13	99.85601087	-0.270160194	0.497312011	-0.54324084	0.586963991	0.917767994
Abhd14a	72.93467967	-0.842827449	0.519505461	-1.622364947	0.10472523	0.563656011
Abhd14b	30.22905908	1.074904865	1.37681021	0.780721161	0.434966512	0.853862881
Abhd15	1753.50264	0.3610819	0.476764581	0.757358904	0.44883487	0.859876972
Abhd16a	181.2614408	0.043738474	0.502171749	0.087098635	0.93059311	0.989927156
Abhd17a	111.6023871	0.976731195	0.639976515	1.526198496	0.126960438	0.597711412
Abhd17b	340.3904592	-0.684632936	0.42839909	-1.598119493	0.110016386	0.569863913
Abhd17c	1675.528948	-0.446308464	0.292028369	-1.528305164	0.126436788	0.596364199
Abhd18	32.83091576	-0.359955616	0.925255572	-0.389033719	0.697251203	0.948664345
Abhd2	74.11372939	0.175808403	0.707757554	0.248402016	0.803823374	0.9695314
Abhd4	309.8718158	-0.085837005	0.506338592	-0.169524911	0.86538378	0.981334762
Abhd5	31.04747568	1.314924419	0.808972865	1.625424629	0.104072112	0.562167016
Abhd6	1.485422501	2.897364461	3.524637145	0.822031983	0.411058695	NA
Abhd8	15.49947506	-0.428104595	1.217992681	-0.351483718	0.725225486	0.954597526
Abi1	446.8799495	1.311558753	0.308788074	4.247439798	2.16E-05	0.003578077
Abi2	38.42653797	-2.596839561	1.017599486	-2.551926959	0.010712897	0.205783
Abi3	96.76629336	0.571541841	0.572042888	0.999124109	0.317734574	0.791465931
Abitram	265.6446693	-0.056525743	0.36176607	-0.156249431	0.875836415	0.982518322
Abl1	38.79514039	0.510151251	0.842834143	0.605280713	0.544992494	0.904885088
Abl2	15.34601691	-0.403048035	0.824124559	-0.489062036	0.624797778	0.924474556
Ablim1	34.87028502	2.09790308	1.236010131	1.697318677	0.089636428	0.531441871
Ablim2	0.165303972	0.964166631	4.080472857	0.236287966	0.813209225	NA
Ablim3	1.316211365	-3.851694037	3.940001072	-0.977587053	0.328278603	NA
Abr	52.36843788	3.973405661	0.603165313	6.587589791	4.47E-11	4.51E-08
Abra	0.165111656	-0.959386721	4.080472857	-0.235116555	0.81411827	NA
Abracl	230.309026	-0.416739127	0.369237356	-1.128648337	0.259046211	0.750469125
Abraxas1	29.38175729	-0.760212384	0.706032877	-1.076737938	0.281597358	0.769447826
Abraxas2	104.8318244	-0.322194704	0.597459797	-0.539274284	0.58969761	0.918165571
Abt1	38.95916826	0.372824782	0.851776074	0.437702812	0.661601731	0.936647466
Abtb1	179.7406782	0.405669966	0.460038893	0.881816674	0.377875953	0.8239822
Abtb2	0	NA	NA	NA	NA	NA
Acaa1a	97.88019234	1.414578345	0.778357463	1.817389068	0.06915756	0.482536106
Acaa2	246.8304107	-0.111517418	0.433450769	-0.257278165	0.796964047	0.967474038
Acaca	776.7725226	0.33577547	0.400694835	0.837983024	0.402040238	0.837743453
Acacb	0.165048023	0.964166631	4.080472857	0.236287966	0.813209225	NA
Acad10	23.27872215	-3.424992299	1.572593444	-2.177926096	0.029411539	0.334196245
Acad11	10.40255137	-1.320296203	1.145625927	-1.152467111	0.249129177	0.745313369
Acad12	99.2952153	-0.428975745	1.421025584	-0.301877566	0.762745398	0.959977191
Acad8	31.02938742	1.238920967	0.938272278	1.320427977	0.186692168	0.683120813
Acad9	275.799692	0.184147231	0.39146862	0.470401001	0.638068549	0.930334824
Acadl	221.6940538	-0.132731047	0.300811343	-0.44124349	0.659036732	0.936644325
Acadm	65.16987623	-0.861634861	0.681306171	-1.264680841	0.205985761	0.708502409
Acads	109.9217592	-0.452908921	0.650977834	-0.695736318	0.486593977	0.877075256
Acadsb	33.19649499	-0.388157543	0.971414512	-0.399579724	0.689466093	0.945431011
Acadvl	55.7875577	0.088818074	0.725668678	0.122394801	0.902586355	0.986426894
Acan	0	NA	NA	NA	NA	NA
Acap1	791.9615528	0.416805207	0.365926977	1.139039297	0.254686764	0.748442424
Acap2	28.67081323	-1.108701344	1.232509558	-0.899547867	0.368360912	0.81876853
Acap3	39.13528382	0.23421157	0.816811468	0.286738837	0.774312298	0.961904952
Acat1	317.6294008	-0.063293535	0.357359664	-0.17711438	0.859418547	0.981096063
Acat2	217.9011591	-0.309011486	0.445561502	-0.693532733	0.487975291	0.877706368
Acat3	3.137939842	-0.457905853	2.471581931	-0.185268329	0.853018578	NA
Acbd3	13.53891153	0.284419859	0.980798062	0.289988194	0.77182527	0.961230329
Acbd4	5.948654865	2.324180718	1.416805657	1.640437209	0.100914294	NA
Acbd5	34.00426833	-0.194303747	0.641803453	-0.302746498	0.76208306	0.959977191
Acbd6	93.79227639	0.226189288	0.415727305	0.544080905	0.5863858	0.917608944
Accs	6.602512787	0.438411636	1.362499673	0.321770085	0.747626879	0.957869368
Acd	257.6180306	0.324870062	0.419080381	0.775197496	0.438222968	0.854420827
Acer1	0.825565652	0.588950944	3.428309488	0.171790483	0.863602247	NA
Acer2	10.7301257	0.135809944	1.233576117	0.110094499	0.912334431	0.986714501
Acer3	426.1705865	0.221744377	0.681442967	0.325404161	0.744875207	0.957171544
Ache	54.80303458	0.638954466	0.531798338	1.201497675	0.229558208	0.728322874
Acin1	110.4480847	0.023570066	0.630759702	0.037367742	0.970191793	0.996250478
Ackr2	0.495624391	-2.442313083	3.994440492	-0.611428081	0.540916217	NA
Acly	736.0847929	0.159994551	0.318809655	0.501849766	0.615773203	0.923576502
Acmsd	1.322046777	1.585950564	3.007000676	0.527419424	0.597902358	NA
Aco1	101.0502914	1.770593961	0.830164914	2.132821962	0.032939334	0.351490275
Aco2	778.3587095	-0.578104838	0.319986783	-1.80665224	0.070816519	0.486312464
Acot1	0.658898892	-1.475108966	3.994766588	-0.369260364	0.711933666	NA
Acot11	19.98219043	2.933695986	1.949441091	1.504890812	0.132352151	0.606435518
Acot12	0.164526421	-0.959386721	4.080472857	-0.235116555	0.81411827	NA
Acot13	28.23850861	-0.15031827	0.682002622	-0.220407173	0.825554059	0.974011057
Acot2	5.943916711	-0.997923952	1.252819961	-0.796542187	0.425716965	NA
Acot4	1.485997032	2.89796425	3.486928287	0.831093734	0.405920679	NA
Acot6	1.31966056	0.740073738	3.031264174	0.244146896	0.807117054	NA
Acot7	387.1398274	0.339923415	0.334661101	1.015724306	0.30976069	0.784695092
Acot8	85.87120722	-0.164814007	0.500415585	-0.329354264	0.741887933	0.957171544
Acot9	100.8539343	-1.134585055	0.567425509	-1.999531282	0.045550901	0.401349605
Acox1	65.52935951	1.262565032	0.894659942	1.411223385	0.158178757	0.649048067
Acox3	9.912306769	0.789804127	1.373869298	0.574875738	0.56537534	0.909682364
Acp1	258.0492184	-1.112474162	0.546696904	-2.034901156	0.04186082	0.388702603
Acp2	278.9669338	-0.568519163	0.612083481	-0.928826183	0.352979173	0.811075155
Acp5	5.779947506	1.535151063	1.78818341	0.858497542	0.390617787	NA
Acp6	77.5839035	-0.280973076	0.605112934	-0.464331631	0.642410165	0.931320364
Acp7	0	NA	NA	NA	NA	NA
Acpp	0.660783281	1.483275342	3.621067982	0.409623721	0.682081993	NA
Acrbp	1.156278989	-2.480200508	3.753960437	-0.660689038	0.508811755	NA
Acsbg1	11.88798514	-0.568304391	1.862436517	-0.305140275	0.760259318	0.959977191
Acsf2	131.6481197	0.324147047	0.778772092	0.416228381	0.677242894	0.940894016
Acsf3	83.25801779	-0.147762784	0.934149422	-0.15817896	0.874315783	0.982518322
Acsl1	43.75088909	-0.163330556	1.059210565	-0.154200271	0.877451828	0.982518322
Acsl3	34.3352647	0.307809854	0.978091413	0.314704587	0.752985961	0.958905288
Acsl4	36.98817766	0.105324133	0.713693072	0.14757623	0.882677215	0.982866505
Acsl5	400.3256246	0.596956636	0.475310983	1.255928555	0.209141874	0.711223242
Acsl6	0.660831257	0.001769212	3.99439486	0.000442924	0.999646598	NA
Acsm3	2.144286331	0.228993332	3.81053933	0.06009473	0.952080187	NA
Acsm4	0	NA	NA	NA	NA	NA
Acss1	31.34880208	-0.644631754	0.962314529	-0.66987636	0.502936611	0.882914459
Acss2	110.450002	0.84019595	0.433635152	1.937564208	0.052676413	0.428351623
Acss3	0.660262312	-1.478726001	3.994548651	-0.370186003	0.711243905	NA
Acta1	0	NA	NA	NA	NA	NA
Acta2	5.281536723	5.858507097	3.915083305	1.496393982	0.134551017	NA
Actb	12572.65045	-0.038344366	0.153345872	-0.250051507	0.802547517	0.969475302
Actc1	0	NA	NA	NA	NA	NA
Acte1	1.316211365	-3.851694037	3.940001072	-0.977587053	0.328278603	NA
Actg-ps1	1.649697511	-1.219294141	2.394896504	-0.509121851	0.610666817	NA
Actg1	5635.747059	-0.404039542	0.170170967	-2.374315363	0.017581527	0.260287643
Actl10	0	NA	NA	NA	NA	NA
Actl11	0.16520813	-0.959386721	4.080472857	-0.235116555	0.81411827	NA
Actl6a	193.8348797	0.061776792	0.415678216	0.148616863	0.881855966	0.982866505
Actn1	22.79089356	-2.039357758	1.129147132	-1.806104537	0.070902012	0.486312464
Actn2	0.329638077	-1.854315696	4.037835713	-0.459235053	0.646065382	NA
Actn3	0.66063894	-1.479765575	3.994486113	-0.370452051	0.711045697	NA
Actn4	959.2049222	-0.332408802	0.31569579	-1.052940244	0.29236838	0.777053729
Actr10	236.4550412	-0.298234729	0.493368347	-0.604486954	0.54551994	0.904885088
Actr1a	358.6457971	-0.577437933	0.401617869	-1.437779482	0.150496633	0.635612911
Actr1b	514.7759641	-0.246922287	0.368705642	-0.669700322	0.503048847	0.882914459
Actr2	545.4702285	0.235238699	0.270369696	0.87006311	0.384265916	0.827236423
Actr3	368.4755242	-0.127390519	0.337569236	-0.377375973	0.70589422	0.949283645
Actr3b	13.38752094	2.829586304	2.113605279	1.338748693	0.180652499	0.677763945
Actr5	34.17771367	-0.20774116	0.859432921	-0.241718876	0.808998002	0.972131199
Actr6	22.13259348	1.035191788	0.840233996	1.232027974	0.217938634	0.720920218
Actr8	112.8840837	-0.318553301	0.493042931	-0.646096477	0.518216877	0.891159631
Acvr1	0.495479309	0.898011373	4.037773066	0.222402636	0.82400046	NA
Acvr1b	3.962238545	0.740867953	1.726286463	0.429168605	0.667800529	NA
Acvr2a	30.07420292	-0.285065837	1.890774425	-0.150766709	0.880159749	0.982787464
Acvr2b	0.330416261	-1.85727433	4.037571541	-0.459997875	0.645517746	NA
Acvrl1	0	NA	NA	NA	NA	NA
Acy1	19.32281729	0.526013282	0.849774093	0.61900367	0.535913941	0.900117841
Acy3	3.798690173	0.38012821	1.982457715	0.191745936	0.847941222	NA
Acyp1	34.83314634	-0.397447482	0.761337713	-0.522038348	0.60164363	0.919511068
Acyp2	3.634548491	1.417258761	1.829843795	0.774524451	0.438620715	NA
Ada	94.29499601	-0.41034136	0.55512418	-0.739188409	0.459792598	0.867549444
Adal	10.56617475	-0.359980994	0.961294583	-0.374475213	0.708050794	0.9499927
Adam10	2979.707823	-0.369058408	0.227236683	-1.624114572	0.104351359	0.562989544
Adam11	0	NA	NA	NA	NA	NA
Adam12	0.494846207	-2.440251734	3.994564477	-0.610893064	0.541270377	NA
Adam15	137.3897015	0.405262349	0.782796549	0.517710955	0.604659954	0.919511068
Adam17	120.4921651	0.224905572	0.658719861	0.341428255	0.732781207	0.955554211
Adam1a	0.330607945	1.860696622	4.037692277	0.460831707	0.644919352	NA
Adam21	1.98153282	-4.441734892	3.928875702	-1.130535865	0.258250495	NA
Adam22	0.825406176	0.587902399	2.886199929	0.203694274	0.838592417	NA
Adam23	0.165303972	0.964166631	4.080472857	0.236287966	0.813209225	NA
Adam25	0	NA	NA	NA	NA	NA
Adam28	4.954943802	-0.38498515	1.510142797	-0.254932944	0.798774891	NA
Adam3	0.990669936	-3.441586696	3.950867697	-0.871096417	0.38370151	NA
Adam33	0	NA	NA	NA	NA	NA
Adam4	4.617402696	-3.697764722	2.30831333	-1.601933617	0.10917029	NA
Adam6b	0.165111656	-0.959386721	4.080472857	-0.235116555	0.81411827	NA
Adam8	26.74734929	3.926249234	1.243558164	3.15727028	0.001592537	0.073751808
Adam9	97.53118996	-0.889303739	0.508487866	-1.74891831	0.080305141	0.512390798
Adamts10	33.67932046	1.403504929	0.890642725	1.575833822	0.115064105	0.579344113
Adamts12	0.165303972	0.964166631	4.080472857	0.236287966	0.813209225	NA
Adamts13	0.9914382	2.220564766	3.959661888	0.56079656	0.574936232	NA
Adamts14	0.165303972	0.964166631	4.080472857	0.236287966	0.813209225	NA
Adamts15	0	NA	NA	NA	NA	NA
Adamts17	0	NA	NA	NA	NA	NA
Adamts18	2.809590581	2.22415381	3.836274589	0.57976919	0.562070277	NA
Adamts2	0.330367653	1.859784379	4.037773751	0.46059648	0.645088137	NA
Adamts20	0.990790333	2.220461606	3.959665646	0.560769975	0.574954357	NA
Adamts3	54.81518479	0.212821966	1.20758699	0.176237379	NA	NA
Adamts6	2.799578774	-1.694748624	3.147175528	-0.538498285	0.590233089	NA
Adamts7	0	NA	NA	NA	NA	NA
Adamts9	1.485892489	0.325780935	2.973661096	0.109555502	0.912761902	NA
Adamtsl1	1.48613178	1.004529169	2.874329038	0.349483012	0.726726722	NA
Adamtsl2	0	NA	NA	NA	NA	NA
Adamtsl4	0.329734551	-1.854682584	4.037802926	-0.459329645	0.645997463	NA
Adamtsl5	14.8406669	0.326956737	1.635874779	0.199866605	0.841584909	0.977748285
Adap1	114.5821905	-0.072751164	0.416788448	-0.174551777	0.861431843	0.981096063
Adar	665.140964	-0.506780059	0.280849108	-1.804456717	0.071159739	0.487004951
Adarb1	1.485161912	-0.317581167	2.460229345	-0.129086001	0.897289599	NA
Adarb2	3.134844921	-0.456110987	1.983514834	-0.229950883	0.818129937	NA
Adat1	34.96814511	-0.1319141	0.896720698	-0.147107232	0.883047382	0.982866505
Adat2	18.48671393	0.796161767	0.897390201	0.887196858	0.374972924	0.822354922
Adat3	7.914120579	-2.803243113	1.866476539	-1.501890355	0.133125428	0.608122636
Adck1	59.11321537	1.044952922	0.570949808	1.830201022	0.067219885	0.47759177
Adck2	29.37421444	-0.724436277	1.142289877	-0.634196531	0.525952571	0.895404731
Adck5	24.91252829	0.100407743	1.130493982	0.088817583	0.929226884	0.989927156
Adcy1	0	NA	NA	NA	NA	NA
Adcy10	0.16520813	-0.959386721	4.080472857	-0.235116555	0.81411827	NA
Adcy3	16.84167318	1.868844035	1.838489449	1.016510612	0.309386297	0.784695092
Adcy4	0.494878416	0.897951927	4.037778377	0.222387621	0.824012148	NA
Adcy6	51.97098525	-0.373587572	1.047705851	-0.356576773	0.721408668	0.953752604
Adcy7	116.0947716	0.096120509	0.54001632	0.177995562	0.858726461	0.981096063
Adcy9	0.165111656	-0.959386721	4.080472857	-0.235116555	0.81411827	NA
Adcyap1r1	0	NA	NA	NA	NA	NA
Add1	2138.855068	-0.143794788	0.29870714	-0.481390529	0.630238967	0.925552642
Add2	39.7547113	0.623016884	1.149502512	0.541988275	0.587826583	0.917799425
Add3	51.64630118	-1.217405775	0.494896292	-2.459920984	0.013896761	0.235946994
Adgra1	0	NA	NA	NA	NA	NA
Adgra2	5.12145204	-5.811657525	3.915334451	-1.484332334	0.137720776	NA
Adgra3	25.44311918	-1.414424805	1.481639343	-0.954635021	NA	NA
Adgrb2	0.165111656	-0.959386721	4.080472857	-0.235116555	0.81411827	NA
Adgrb3	1.649489536	-1.997434672	2.840106395	-0.70329572	0.481871477	NA
Adgrd1	27.03324845	-8.211738192	3.908389685	-2.101054105	0.035636217	0.362701447
Adgre1	10.39923792	2.086931537	2.270226278	0.919261466	0.357958828	0.813581115
Adgre5	243.3430818	0.269569645	0.365574895	0.737385549	0.460887921	0.867991231
Adgrf5	0.495911917	2.445678076	3.994523458	0.612257783	0.540367217	NA
Adgrg1	891.1328494	-0.430734792	0.32499627	-1.325353036	0.185054086	0.681399752
Adgrg2	0	NA	NA	NA	NA	NA
Adgrg3	5440.024139	0.287794455	0.200941028	1.432233413	0.152077032	0.638424103
Adgrg7	17.00742159	1.154571322	1.49606425	0.77173913	0.44026895	0.854867273
Adgrl1	12.87638439	1.259621079	1.10302441	1.141970266	0.253466379	0.748442424
Adgrl2	94.11742801	0.072881889	0.853891824	0.085352602	0.931981074	0.990308047
Adgrl3	0.165048023	0.964166631	4.080472857	0.236287966	0.813209225	NA
Adgrl4	13.04760746	-0.865283772	1.454526423	-0.594890377	0.55191675	0.906764901
Adgrv1	0.494260972	-2.438699751	3.994657939	-0.610490257	0.541537096	NA
Adh5	220.0505175	-0.711346952	0.501417966	-1.41867065	0.155995058	0.644140486
Adh6-ps1	0.165303972	0.964166631	4.080472857	0.236287966	0.813209225	NA
Adh6a	0.165111656	-0.959386721	4.080472857	-0.235116555	0.81411827	NA
Adhfe1	0	NA	NA	NA	NA	NA
Adi1	8671.063667	-0.405101121	0.302554754	-1.338934904	0.180591866	0.677763945
Adipor1	1145.600981	0.34395304	0.225789864	1.523332514	0.127675537	0.599211192
Adipor2	132.797119	-0.641744631	0.536510512	-1.196145493	0.231639787	0.731053322
Adk	378.437175	-0.32226059	0.315186453	-1.022444293	0.306570666	0.784695092
Adm2	0	NA	NA	NA	NA	NA
Adnp	44.10795744	-2.591288129	1.658086638	-1.562818293	NA	NA
Adnp2	217.9365239	-0.252382879	0.356251548	-0.708440091	0.478672003	0.873586255
Ado	18.31903224	-2.097386245	0.782228003	-2.681297826	0.007333721	0.170950979
Adora1	0.16531963	0.964166631	4.080472857	0.236287966	0.813209225	NA
Adora2a	53.7680632	-1.34242124	1.720077012	-0.780442521	0.435130448	0.853910738
Adora2b	16.68351288	1.765514969	1.259125935	1.402175049	0.160862981	0.650650456
Adora3	56.15462306	2.284527649	0.743335814	3.073345325	0.002116734	0.088272228
Adpgk	128.9875624	0.490464891	0.530979813	0.923697812	0.355643672	0.812491529
Adprh	93.28214368	-0.310257184	0.904027286	-0.343194491	0.731452149	0.955412113
Adprhl1	0.495527284	-0.894760446	4.037636244	-0.221605016	0.824621377	NA
Adprhl2	67.19585568	0.733985475	0.423158733	1.734539356	0.082822429	0.517033936
Adprm	30.18540382	-0.688662364	1.251572011	-0.550237907	0.582156207	0.915123474
Adra1b	1.653196304	4.182793852	3.93329116	1.063433568	0.287585377	NA
Adra1d	0	NA	NA	NA	NA	NA
Adra2a	0	NA	NA	NA	NA	NA
Adra2c	0.825358942	-3.178216194	3.95964165	-0.802652481	0.422175626	NA
Adrb2	2.475898703	-1.999869418	3.228724984	-0.619399121	0.53565346	NA
Adrb3	1.480737786	-4.021600946	3.936322343	-1.021664537	0.306939701	NA
Adrm1	296.469191	-0.274472867	0.312843651	-0.877348369	0.380297448	0.824922252
Adsl	1442.088034	0.093499251	0.293582734	0.31847667	0.750123389	0.958792913
Adss	111.0769629	-1.098291867	0.421326044	-2.606750478	0.009140594	0.189288125
Adssl1	7.595553	0.773078906	1.048253316	0.73749245	0.460822933	0.867991231
Aebp1	14.53742721	0.000751977	1.414883564	0.000531476	0.999575943	0.999666109
Aebp2	40.30692568	0.853596984	0.78525474	1.087031941	0.277022694	0.767070582
Aen	67.53712724	0.093986865	0.502009994	0.187221103	0.85148728	0.980010326
AF366264	0.16531963	0.964166631	4.080472857	0.236287966	0.813209225	NA
Afap1	48.70391127	-0.04670904	0.462972289	-0.100889494	0.919638183	0.988945542
Afap1l1	7.593087604	3.392048175	2.052704238	1.652477796	0.098437188	0.552034953
Afdn	46.22299333	0.651896256	0.656489516	0.9930033	0.320708346	0.792439119
Aff1	146.1040927	1.207449185	0.646603285	1.867372487	0.061849589	0.463165067
Aff2	0.16520813	-0.959386721	4.080472857	-0.235116555	0.81411827	NA
Aff3	234.3636336	-0.430802922	0.457979164	-0.940660529	0.346878852	0.807441914
Aff4	141.6629012	1.574002615	0.498173121	3.159549459	0.001580133	0.073751808
Afg1l	2.971186047	-0.320012075	1.567381546	-0.204169862	0.838220762	NA
Afg3l1	50.18637833	0.021230402	0.54707764	0.038806927	0.969044322	0.995941678
Afg3l2	99.6912863	0.145576677	0.546819921	0.266224166	0.790066573	0.965967013
Afmid	1.980576271	4.443514018	3.928917004	1.130976809	0.258064852	NA
Afp	39.29292857	-0.04634764	0.519929342	-0.08914219	0.928968908	0.989927156
Aftph	208.8251002	1.426778309	0.667333423	2.138029146	0.032514378	0.34977202
Aga	28.37752149	0.546450976	0.957768444	0.570546023	0.568307417	0.911178199
Agap1	29.88880325	1.354423163	1.279171127	1.058828748	0.289677778	0.774799294
Agap2	59.95915774	-2.306406126	1.361796297	-1.693649873	0.090331835	0.532044375
Agap3	32.04031162	-1.644252152	0.926412585	-1.774859472	0.075921094	0.499063385
Agbl2	1.816108321	-0.261266206	2.341045581	-0.111602357	0.911138703	NA
Agbl3	1.155838095	-0.413281067	3.121484334	-0.132398892	0.894668791	NA
Agbl5	276.4363384	-0.720434124	0.33712244	-2.137010291	0.032597155	0.34977202
Ager	9.078712015	6.640109196	2.40367882	2.762477724	0.005736448	0.156265343
Agfg1	117.5816239	-0.506659828	0.754650124	-0.671383747	0.501976096	0.882914459
Agfg2	24.60616624	-2.174808125	0.953499991	-2.280868534	0.022556227	0.291247871
Aggf1	78.62979725	1.093989406	0.817732675	1.337832569	0.180951022	0.677763945
Agk	67.24846206	0.437288815	1.047704321	0.417378077	0.676401887	0.940894016
Agl	51.35127243	0.46085384	0.814439317	0.565854116	0.571492955	0.911427043
Ago1	190.7454084	-0.860646658	0.537192641	-1.602119227	0.109129247	0.569863913
Ago2	693.5284973	-0.344675353	0.326858827	-1.054508321	0.291650253	0.776543312
Ago3	29.71888738	-1.072768201	1.290136435	-0.831515312	0.405682582	0.839925823
Ago4	1.816526275	-3.216834303	2.740338926	-1.173881914	0.240442328	NA
Agpat1	391.9095215	-0.192318148	0.329376127	-0.583886117	0.559296934	0.90937008
Agpat2	80.73596834	0.571261888	0.604077942	0.945675795	0.344313972	0.80574954
Agpat3	6.604531862	-0.287436606	1.254525688	-0.229119745	0.818775847	0.973208939
Agpat4	60.32909992	3.89668245	1.406516096	2.770449951	NA	NA
Agpat5	308.2660334	-0.002576707	0.308412607	-0.008354741	0.993333959	0.999666109
Agps	137.1881762	0.192947614	0.518921095	0.371824571	0.710023468	0.950431338
Agrn	1.155998203	-1.319788336	3.847512039	-0.343023835	0.731580529	NA
Agt	0	NA	NA	NA	NA	NA
Agtpbp1	101.9222571	-0.016175767	1.271724136	-0.012719557	0.989851536	0.999588667
Agtrap	137.0275464	-0.282933667	0.622056844	-0.454835711	0.649227437	0.93341244
Ahctf1	1430.705708	-0.148740405	0.44323689	-0.335577674	0.737189362	0.956715259
Ahcy	857.2890629	0.033674017	0.350480173	0.096079662	0.923457304	0.989285732
Ahcyl1	134.4243358	-1.001246091	0.623893047	-1.604836109	0.108529877	0.568080605
Ahcyl2	117.5293968	0.03523897	0.738445144	0.047720498	0.961938998	0.995723084
Ahdc1	10.72915837	-0.30913195	1.4208488	-0.217568506	0.827765326	0.974770429
Ahi1	31.70345139	0.705877694	1.099714074	0.641873839	0.520955101	0.892847304
Ahnak	15.35800785	-1.288976934	1.232565618	-1.045767393	0.295668439	0.779139102
Ahnak2	14.3700099	-1.308519057	2.636014366	-0.496400579	0.619611817	0.924474556
Ahr	20.28738205	0.12403335	2.239131924	0.055393498	0.955824976	0.994959667
Ahrr	34.3283679	2.307942952	1.287549183	1.792508575	0.073051537	0.493160853
Ahsa1	176.2799828	-0.1866651	0.31953568	-0.584176076	0.559101855	0.90937008
Ahsa2	81.35041598	-0.819691923	0.76912762	-1.065742409	0.286540101	0.772585141
AI115009	0	NA	NA	NA	NA	NA
AI413582	177.7930782	0.225509637	0.375624467	0.600359288	0.548266814	0.905126969
AI429214	3.303867474	0.895537422	1.981994086	0.451836576	0.651386718	NA
AI463229	0.16531963	0.964166631	4.080472857	0.236287966	0.813209225	NA
AI467606	202.2368194	-0.004518431	0.431533948	-0.010470627	0.991645801	0.999666109
AI480526	4.292444197	0.921202873	1.457309389	0.632125807	0.527304673	NA
AI504432	14.36842281	0.855560691	0.830799452	1.029804111	0.303101971	0.782588773
AI506816	921.989548	-0.042213389	0.289413211	-0.14585854	0.884033061	0.983273932
AI597479	47.84075495	-0.436143682	1.151905232	-0.378628094	0.704964057	0.949283645
AI662270	327.1816196	-0.301836517	0.325713592	-0.926693033	0.354085936	0.811204718
AI837181	31.04654886	0.529535859	0.645978778	0.819741882	0.412363269	0.842716082
AI838599	6.768379532	-0.209549663	1.215817217	-0.172352933	0.863160073	0.98129081
AI854703	12.71376294	-1.608234175	1.022742806	-1.572471756	0.115841184	0.581671745
AI987944	36.15726954	-2.032077192	1.197458549	-1.696991677	0.089698234	0.531441871
Aida	23.11541571	1.533227299	0.754394445	2.032394737	0.042113711	0.38909559
Aif1	0.330351995	1.859724933	4.037779062	0.460581152	0.645099136	NA
Aif1l	16.48754662	-1.907020858	1.972138012	-0.966981442	0.333553311	0.799250653
Aifm1	84.87430386	0.080619856	0.469908069	0.171565166	0.863779395	0.98129081
Aifm2	11.05944982	2.689289686	1.420483568	1.893221257	0.058328452	0.451069545
Aifm3	0.165111656	-0.959386721	4.080472857	-0.235116555	0.81411827	NA
Aig1	39.17209975	3.365563742	1.259418473	2.672315687	0.007532974	0.17342613
Aim2	20.46662342	-1.402176545	1.312478512	-1.068342477	0.285366054	0.772542207
Aimp1	68.53245855	0.573195906	0.560460177	1.022723699	0.306438503	0.784695092
Aimp2	238.3527347	-0.176882578	0.405268549	-0.436457699	0.662504684	0.936647466
Aip	237.0639873	0.25676316	0.358129409	0.716956367	0.47340102	0.872240545
Aire	0.495334968	-2.441546922	3.994486554	-0.611229225	0.541047838	NA
Airn	18.5033106	-21.76284893	3.123670685	-6.967075319	NA	NA
Ajap1	0	NA	NA	NA	NA	NA
Ajm1	1.818343696	4.320164483	3.930888767	1.099029949	0.271755003	NA
Ajuba	0.990581357	2.220117975	3.942170178	0.563171521	0.573318094	NA
Ak1	14.19924374	1.918488584	1.189921033	1.61228227	0.10690053	0.565845209
Ak2	927.1479736	0.05425369	0.315137445	0.172158816	0.863312674	0.98129081
Ak3	221.4823441	-0.378271204	0.469242123	-0.80613224	0.420166604	0.847208435
Ak4	25.24734045	-0.241525673	1.067162382	-0.226325137	0.820948549	0.973252412
Ak5	1.817268087	-0.261186996	3.825947621	-0.068267269	0.945572879	NA
Ak6	439.770461	-0.162111815	0.264190789	-0.613616452	0.539468809	0.902125292
Ak7	0.16531963	0.964166631	4.080472857	0.236287966	0.813209225	NA
Ak9	6.44205916	1.170912749	1.322098894	0.885646872	0.375807846	0.822622228
Akain1	0.165303972	0.964166631	4.080472857	0.236287966	0.813209225	NA
Akap1	13.5449638	0.795988048	1.057033404	0.753039634	0.451426097	0.861187007
Akap10	50.02027992	-0.274505773	0.485098935	-0.565875851	0.571478179	0.911427043
Akap11	93.29584692	1.305270381	0.479821959	2.720322315	0.006521831	0.162759871
Akap12	1.812131568	-4.312895283	3.930934842	-1.097167838	0.27256803	NA
Akap13	275.4428796	-0.129379211	0.486392601	-0.265997489	0.790241143	0.965967013
Akap17b	2.146082162	-0.22001722	2.181384483	-0.100861275	0.919660584	NA
Akap5	2.475392369	1.004316602	2.071248998	0.484884532	0.627758255	NA
Akap6	0.330527761	0.002393958	4.080472857	0.000586687	0.999531892	NA
Akap7	3.793093788	-0.632884346	1.618739238	-0.390973624	0.695816732	NA
Akap8	75.26625728	-0.213042803	0.39456851	-0.539938686	0.589239317	0.917799425
Akap8l	46.39130099	-0.214950957	0.789263415	-0.272343749	0.78535772	0.964346403
Akap9	45.39822286	-1.158040924	0.673032114	-1.720632492	0.085317534	0.522800589
Akip1	191.7975182	-0.5043977	0.268045179	-1.881763742	0.059868101	0.455266638
Akirin1	117.3377459	-0.009254707	0.611174044	-0.015142507	0.987918489	0.998679989
Akirin2	31.86240023	0.317011157	0.650844552	0.487076608	0.626204042	0.925136254
Akna	328.9987577	0.670885869	0.444242031	1.510180986	0.130997249	0.605267321
Akr1a1	505.3104365	0.232125328	0.262645445	0.883797274	0.376805658	0.822856871
Akr1b10	22.62530294	0.801515222	0.689787887	1.161973466	0.245246243	0.744675233
Akr1b3	307.9128328	-0.37351727	0.433332537	-0.861964514	0.388707045	0.830904049
Akr1c12	61.89506828	0.414002039	0.595412054	0.695320219	0.486854646	0.877075256
Akr1c13	400.9712204	0.42097835	0.347899008	1.210059068	0.226256228	0.725522104
Akr1c18	0.825596968	0.589100217	3.950948572	0.149103489	0.881471973	NA
Akr1c19	0.16531963	0.964166631	4.080472857	0.236287966	0.813209225	NA
Akr1d1	0.330527761	0.002393958	4.080472857	0.000586687	0.999531892	NA
Akr1e1	79.28818735	0.726366864	0.785169474	0.925108385	0.354909532	0.811892954
Akr7a5	46.07434005	-0.236785692	0.66298353	-0.357151696	0.720978245	0.953752604
Akt1	277.0793902	0.011098303	0.494561807	0.022440679	0.982096431	0.997846695
Akt1s1	12.21691208	-0.882286857	0.982728427	-0.897793158	0.369295833	0.81905884
Akt2	741.474245	-0.114453733	0.309904516	-0.369319346	0.711889707	0.950715301
Akt2-ps	0.165111656	-0.959386721	4.080472857	-0.235116555	0.81411827	NA
Akt3	132.8016759	0.44859912	0.918970993	0.488153733	0.625440954	0.924474556
Aktip	61.42361054	0.456009591	0.438764109	1.039304676	0.298663061	0.78004178
Alad	463.5392636	-0.172230581	0.305832159	-0.563153927	0.573330073	0.911748661
Alas1	49.36383781	-0.337236014	0.634374276	-0.531604175	0.595000172	0.918625486
Alas2	2.643754739	0.364318514	3.228411886	0.112847594	0.910151385	NA
Albfm1	1.816678422	0.807952808	2.303922135	0.350685813	0.72582407	NA
Alcam	0.660543098	-2.856801539	3.972727732	-0.719103279	0.472077287	NA
Aldh16a1	112.0882912	0.408948224	0.540624615	0.756436561	0.449387494	0.859912634
Aldh18a1	71.01747805	0.475977297	0.566033376	0.840899702	0.400404125	0.837082451
Aldh1a1	11.5516769	1.127558778	1.281965088	0.87955498	0.379100436	0.824484691
Aldh1a3	11.55975141	-0.498117683	1.004799632	-0.495738322	0.620079046	0.924474556
Aldh1a7	1.649946089	-4.177569098	3.933303759	-1.062101824	0.288189462	NA
Aldh1b1	1.322351595	2.706334346	3.703397139	0.730770761	0.464919186	NA
Aldh1l1	13.04812772	1.981190957	1.267328998	1.563280695	0.117986587	0.583720343
Aldh1l2	0.495623759	-0.895126916	4.037603543	-0.221697575	0.824549318	NA
Aldh2	136.6735378	0.705313347	0.650103706	1.08492436	0.277955158	0.767454416
Aldh3a1	6.773177216	1.27461305	1.334918382	0.954824705	0.339666352	0.80250346
Aldh3a2	30.38823191	-0.63544573	0.909069004	-0.699007146	0.484547565	0.875946332
Aldh3b1	0.495463651	0.897951927	4.037778377	0.222387621	0.824012148	NA
Aldh3b2	0	NA	NA	NA	NA	NA
Aldh4a1	398.0832596	-0.244575468	0.405130584	-0.603695395	0.546046176	0.904885088
Aldh6a1	30.3937102	-1.304103896	1.363712526	-0.956289445	0.338926021	0.802148543
Aldh7a1	29.0784289	1.768554476	1.235652805	1.431271364	0.152352458	0.638854651
Aldh9a1	210.4472848	-0.891991944	0.338779529	-2.632957034	0.008464505	0.183651609
Aldoa	4443.563952	0.061494581	0.182355902	0.337222873	0.735948896	0.956295795
Aldoart1	0.494846207	-2.440251734	3.994564477	-0.610893064	0.541270377	NA
Aldoart2	1.155196356	-3.663282645	3.944615598	-0.928679247	0.353055339	NA
Aldob	2.314474825	4.668220255	3.925728872	1.189134657	0.234386682	NA
Aldoc	19.44796826	-1.421728744	1.090816309	-1.3033622	0.192451135	0.690362603
Alg1	160.4772531	0.09074797	0.483472702	0.187700298	0.851111596	0.979883102
Alg10b	276.8360781	-0.234645385	0.434456641	-0.540089303	0.589135447	0.917799425
Alg11	7.597613483	-0.769010895	1.354665957	-0.567675663	0.57025522	0.911427043
Alg12	65.67464564	-0.374757668	0.959313059	-0.390652107	0.696054404	0.948263455
Alg13	21.77557991	0.488829502	1.224744921	0.399127601	0.689799186	0.945574131
Alg14	24.26818924	0.379080108	1.105831298	0.34280103	0.731748151	0.955412113
Alg2	151.0189762	0.037729254	0.593929708	0.06352478	0.949348628	0.994959667
Alg3	188.2540533	-0.079528734	0.568490921	-0.139894466	0.888743374	0.984395111
Alg5	179.3102332	0.268833374	0.287894785	0.933790359	0.350412044	0.810018403
Alg6	71.34710002	0.134567728	1.118302648	0.12033212	0.904220061	0.986527044
Alg8	437.5474811	0.639486314	0.360599268	1.773398815	0.076162645	0.499063385
Alg9	84.00113855	-0.206636893	0.600741287	-0.343969854	0.730868957	0.955412113
Alkbh1	84.17702522	0.253549827	0.79600203	0.318529121	0.750083609	0.958792913
Alkbh2	14.52880831	-0.194102415	1.057565502	-0.183537014	0.854376679	0.980845276
Alkbh3	91.13476106	0.391487096	0.466422767	0.839339593	0.401278771	0.837579681
Alkbh4	40.61578749	-0.6661904	0.685650757	-0.971617683	0.331240782	0.798089877
Alkbh5	105.9166287	-2.046205649	0.711909062	-2.874251444	0.004049864	0.127922627
Alkbh6	47.23345882	1.854403521	0.683322131	2.713805739	0.006651516	0.164978425
Alkbh7	76.54940703	-0.800172804	0.543951223	-1.471037789	0.141280898	0.620593128
Alkbh8	46.23925146	0.4813508	0.851382519	0.565375479	0.5718184	0.911468967
Alms1	62.41378621	0.092624185	0.841609589	0.110056	0.912364963	0.986714501
Alms1-ps2	1.486873173	-4.027373716	3.936204749	-1.023161642	0.306231426	NA
Alox12	1.151684944	-3.65907148	3.944725713	-0.927585781	0.353622476	NA
Alox12e	0.165111656	-0.959386721	4.080472857	-0.235116555	0.81411827	NA
Alox15	0	NA	NA	NA	NA	NA
Alox5	8509.212529	0.622402653	0.227753647	2.73278896	0.006280056	0.160408558
Alox5ap	241.9083367	0.894208069	0.462490756	1.933461497	0.053179372	0.42911186
Alox8	4.459579628	1.809126245	1.5121626	1.196383408	0.231546973	NA
Aloxe3	0	NA	NA	NA	NA	NA
Alpk1	18.65145035	7.678812129	2.549402703	3.012004388	NA	NA
Alpk2	179.847695	0.67900416	0.371796813	1.826277515	0.06780847	0.47945951
Alpk3	0	NA	NA	NA	NA	NA
Als2	42.41140818	0.127662962	0.724898777	0.176111433	0.860206399	0.981096063
Als2cl	91.21044845	1.036597711	0.932071144	1.112144409	0.266076065	0.758517146
Alx1	0	NA	NA	NA	NA	NA
Alx3	0.495334968	-2.441546922	3.994486554	-0.611229225	0.541047838	NA
Alx4	1.482212705	-2.890664528	3.600124195	-0.802934669	0.422012496	NA
Alyref	270.0620369	-0.099898833	0.242301111	-0.412292098	0.68012534	0.941415395
Alyref2	7.594691051	0.001930794	1.070389602	0.001803824	0.998560758	0.999666109
Amacr	16.81621558	-0.10903025	1.335944076	-0.081612885	0.934954555	0.991241248
Ambra1	22.95406971	0.972006543	0.799303095	1.216067533	0.223959197	0.722672493
Amd1	135.0313153	-0.77783012	0.454110514	-1.712865252	0.086737332	0.524888906
Amd2	0.990974384	-2.216922511	3.959623632	-0.559882129	0.575559839	NA
Amdhd2	90.61512078	0.188066332	0.676431183	0.278027295	0.780991406	0.964084223
Amer1	409.6763378	0.520419543	0.350359071	1.485389093	0.137440783	0.614297884
Amer2	1.316211365	-3.851694037	3.940001072	-0.977587053	0.328278603	NA
Amer3	3.302233118	-5.178561044	3.920047492	-1.321045486	0.186486198	NA
Amfr	264.9045889	-0.900771285	0.596017531	-1.511316763	0.130707765	0.60456791
Amigo1	1.813798804	-2.165799405	2.333074828	-0.92830259	0.353250631	NA
Amigo2	0.165111656	-0.959386721	4.080472857	-0.235116555	0.81411827	NA
Amigo3	12.89352827	2.939858163	1.948148818	1.50905215	0.131285456	0.605726947
Ammecr1	44.91617263	1.559024552	0.920200701	1.694222305	0.090223048	0.532044375
Ammecr1l	33.32544069	-1.970141235	0.990612268	-1.988811665	0.046721995	0.405009191
Amn	0	NA	NA	NA	NA	NA
Amn1	31.87070146	-0.686208949	1.654134412	-0.414844733	NA	NA
Amot	11.89353827	-7.027263969	2.551002853	-2.754706433	0.005874482	0.158556787
Amotl1	2.640768361	4.85853621	3.923389439	1.238351758	0.21558566	NA
Amotl2	0	NA	NA	NA	NA	NA
Ampd2	304.2529579	0.088985874	0.414335842	0.214767502	0.829948591	0.975104747
Ampd3	3.137178317	-0.775403264	1.640089073	-0.47278119	0.636369295	NA
Amph	0	NA	NA	NA	NA	NA
Amy1	0.330607945	1.860696622	4.037692277	0.460831707	0.644919352	NA
Amz1	1.647957463	-1.217189172	2.900135029	-0.419700862	0.674703995	NA
Amz2	110.2443944	0.071753091	0.487894302	0.147066877	0.883079234	0.982866505
Anapc1	573.4871764	-0.018405923	0.398782711	-0.046155268	0.963186496	0.995723084
Anapc10	48.04798767	0.271080825	0.546748611	0.495805238	0.620031829	0.924474556
Anapc11	397.8921932	-0.115965329	0.382018507	-0.303559453	0.761463547	0.959977191
Anapc13	27.40908698	0.105972909	0.693295636	0.152853852	0.878513529	0.982655316
Anapc15	113.4237316	-0.052584789	0.391052628	-0.134469851	0.89303105	0.984743412
Anapc16	135.7160688	-0.744319044	0.505250569	-1.473168145	0.140705702	0.619696173
Anapc2	532.5686189	0.831621882	0.423028558	1.965876455	0.049312883	0.412823221
Anapc4	67.0081913	-1.851459409	0.641677112	-2.885344318	0.003909858	0.124923902
Anapc5	519.2076085	0.406634385	0.330816625	1.229183646	0.219002959	0.720920218
Anapc7	137.3630808	0.239104688	0.630192185	0.379415508	0.704379337	0.949283645
Ang	0.330159679	0.002393958	4.080472857	0.000586687	0.999531892	NA
Ang6	1.320384181	3.858578278	3.939948635	0.979347356	0.327408379	NA
Angel1	65.08376393	1.718230648	1.483113821	1.158529187	0.246648148	0.745217888
Angel2	181.7448496	-0.104274684	0.756967187	-0.137753242	0.89043544	0.984743412
Angpt1	407.9846138	0.377267611	0.424426252	0.888888492	0.374063011	0.822354922
Angpt2	0.330416261	-1.85727433	4.037571541	-0.459997875	0.645517746	NA
Angptl2	4.292498445	1.172182015	1.821250721	0.643613755	0.519825929	NA
Angptl3	1.152206546	-2.47492644	3.951016038	-0.62640253	0.531050951	NA
Angptl4	32.82731127	0.426413926	1.066442902	0.399846935	0.689269259	0.945431011
Angptl6	2.146796189	-0.676267238	1.882020174	-0.359330493	0.719347865	NA
Angptl7	0.493579262	-2.436890313	3.99476703	-0.610020633	0.54184814	NA
Angptl8	0	NA	NA	NA	NA	NA
Ank	95.44428501	0.621054218	0.514355109	1.207442497	0.227261778	0.726168848
Ank1	16.66519869	-1.679696397	1.245420797	-1.348697887	0.177434024	0.674285105
Ank2	5.429957116	-5.89615306	3.212713899	-1.835256187	0.06646774	NA
Ank3	0.825942913	-0.583235809	3.950772226	-0.147625774	0.882638113	NA
Ankfy1	553.7941287	0.774440231	0.368524827	2.101460129	0.035600594	0.362701447
Ankhd1	21.94715646	-1.013960616	0.873946668	-1.160208801	0.245963805	0.744675233
Ankib1	45.62722339	-2.041414783	1.248277832	-1.635384952	0.101968375	0.55785917
Ankle1	28.70836949	-0.431107573	0.818362187	-0.526793123	0.598337259	0.919511068
Ankle2	151.2749694	1.157879674	0.673514684	1.719160252	0.085585196	0.522800589
Ankmy1	1.319862579	2.704169941	3.944666761	0.685525573	0.493012329	NA
Ankmy2	71.65339694	-1.114240724	0.719747095	-1.548100342	0.12159814	0.590027467
Ankra2	21.47117112	-0.491200941	1.008646696	-0.486990085	0.626265357	0.925136254
Ankrd10	1013.351345	-0.073459498	0.312039842	-0.235417047	0.813885057	0.972131199
Ankrd11	189.4429405	-0.086203236	0.639198413	-0.134861467	0.892721406	0.984743412
Ankrd12	115.7984676	0.880523322	0.898598145	0.979885532	0.327142625	0.795484241
Ankrd13a	317.3441731	-0.15447747	0.340726411	-0.453376857	0.650277398	0.933561019
Ankrd13b	97.84827573	-0.483423591	0.655296853	-0.737716943	0.460686474	0.867991231
Ankrd13c	31.1691965	-1.030992482	0.771451821	-1.336431458	0.18140829	0.677763945
Ankrd13d	10.39835096	4.932405442	2.037526429	2.420781086	0.015487201	0.250301158
Ankrd16	99.31116161	0.630441329	1.144382597	0.550900836	0.581701654	0.915123474
Ankrd17	426.7851664	0.620651117	0.355479182	1.745956299	0.080818546	0.513033824
Ankrd22	0	NA	NA	NA	NA	NA
Ankrd23	3.965151705	-2.320842973	2.85324784	-0.813403918	0.415986514	NA
Ankrd24	35.66563592	1.926345153	1.198566545	1.60720751	0.108008855	0.567801885
Ankrd26	43.56351868	0.490799918	1.008090649	0.486860897	0.626356911	0.925136254
Ankrd27	78.61866927	1.235790257	0.745928881	1.656713245	0.097577464	0.551008637
Ankrd28	43.73119723	0.145579811	0.689075502	0.211268302	0.832677916	0.975807759
Ankrd29	0.495719601	0.898923617	4.037691592	0.222633056	0.823821107	NA
Ankrd33b	52.18709035	0.021232409	1.395643696	0.015213345	0.987861975	0.998679989
Ankrd35	0.165048023	0.964166631	4.080472857	0.236287966	0.813209225	NA
Ankrd36	0.330416261	-1.85727433	4.037571541	-0.459997875	0.645517746	NA
Ankrd37	12.06461963	3.483213458	1.523914631	2.285701172	0.022271747	0.289770961
Ankrd39	42.25630097	-0.269624838	0.814856151	-0.330886424	0.740730277	0.957171544
Ankrd40	17.00706486	0.483327708	0.812906971	0.594567061	0.552132903	0.906764901
Ankrd42	0.164526421	-0.959386721	4.080472857	-0.235116555	0.81411827	NA
Ankrd44	125.7255548	0.154290642	0.78013719	0.19777373	0.8432221	0.978010376
Ankrd46	74.80024005	-0.119596643	0.675515483	-0.177045007	0.859473038	0.981096063
Ankrd49	14289.06426	-0.336278848	0.194007429	-1.733329747	0.083037077	0.517499757
Ankrd50	135.1270365	2.986409261	2.06278057	1.447759061	0.147684446	0.631288756
Ankrd52	304.9509441	-0.492534345	0.509271573	-0.967134964	0.333476569	0.799250653
Ankrd54	153.8610869	-0.027831608	0.587809664	-0.047347993	0.962235878	0.995723084
Ankrd6	17.99813387	-4.377638482	1.816452764	-2.40999302	0.015952826	0.25266997
Ankrd9	57.13727436	-1.297501465	0.816868598	-1.588384556	0.112199408	0.572723219
Anks1	57.79752936	-0.740101571	0.818433371	-0.904290559	0.365841352	0.817806391
Anks1b	10.56714598	-6.856640319	3.429688398	-1.999202121	0.045586489	0.401349605
Anks3	6.443787544	1.349534052	1.416393625	0.952795909	0.340693488	0.803007053
Anks6	2.138843468	-4.552068201	3.92725199	-1.15909756	0.24641642	NA
Ankzf1	34.34751498	-3.583659438	0.997074751	-3.594173288	0.000325423	0.02840919
Anln	351.4323879	-0.484352885	0.523954222	-0.924418327	0.355268556	0.81230408
Ano1	0.989766534	2.218774237	3.959727148	0.560335133	0.575250868	NA
Ano10	8.742976192	-0.604049448	1.164302496	-0.518807999	0.603894639	0.919511068
Ano4	0.16531963	0.964166631	4.080472857	0.236287966	0.813209225	NA
Ano6	115.9600638	-0.44577798	1.181352651	-0.377345393	0.705916942	0.949283645
Ano7	0.165048023	0.964166631	4.080472857	0.236287966	0.813209225	NA
Ano8	17.97063044	-0.556598111	1.984471133	-0.280476799	0.779111723	0.963713181
Ano9	0	NA	NA	NA	NA	NA
Anp32a	198.081617	0.007361459	0.282139425	0.026091564	0.979184306	0.997284593
Anp32b	285.7916981	-0.10635787	0.275265818	-0.386382411	0.699213475	0.949006646
Anp32e	174.8490545	0.042557135	0.380443423	0.111861928	0.910932884	0.986714501
Anpep	3.140070258	5.10838254	2.610894269	1.956564308	0.050398715	NA
Antxr1	6.273642538	2.152404254	1.963149231	1.096403788	0.272902107	NA
Antxr2	7.26444259	-2.169587513	1.845241096	-1.175774546	0.23968498	0.738778809
Anxa1	105.7021139	0.758449866	0.50394953	1.505011555	0.132321106	0.606435518
Anxa11	32.8490139	0.161547233	0.75816057	0.213077862	0.831266232	0.975290447
Anxa11os	0.825240113	3.180547844	3.959727405	0.803223939	0.421845311	NA
Anxa2	516.8535193	-0.277676562	0.403882233	-0.687518637	0.491755961	0.879087123
Anxa3	23.29114894	-0.142386205	1.154476998	-0.123333947	0.90184266	0.986426894
Anxa4	297.0384198	0.051831959	0.323713784	0.160116626	0.872789204	0.982439251
Anxa5	640.2885649	-0.849254426	0.309677844	-2.742380325	0.006099567	0.160408558
Anxa6	108.5874904	-0.42102007	0.541382109	-0.777676364	0.43675983	0.854420827
Anxa7	149.5460313	-0.565015965	0.500765176	-1.128305227	0.259191037	0.750496481
Anxa9	210.1416586	0.315160633	0.814661617	0.386860786	0.698859274	0.949006646
Aoah	2.310184239	1.32731053	2.508231571	0.529181813	0.596679332	NA
Aoc1	0.164526421	-0.959386721	4.080472857	-0.235116555	0.81411827	NA
Aoc2	11.06258124	-2.347232749	1.479971747	-1.58599835	0.112739684	0.574687299
Aoc3	0	NA	NA	NA	NA	NA
Aopep	146.9002458	0.440476382	0.43849826	1.004511127	0.31513231	0.787941381
Ap1ar	16.01932279	0.826706562	0.839514538	0.984743592	0.324750034	0.794294455
Ap1b1	9818.503491	-0.023579497	0.212848119	-0.110780856	0.911790126	0.986714501
Ap1g1	64.56662457	-1.07092931	0.919928341	-1.164144273	0.244365549	0.744675233
Ap1g2	121.4719906	-0.568934399	0.413629056	-1.375470101	0.168985749	0.6615625
Ap1m1	648.4042598	-0.844735636	0.529114082	-1.596509457	0.110375096	0.569863913
Ap1m2	0.330256153	0.002393958	4.080472857	0.000586687	0.999531892	NA
Ap1s1	152.7197127	0.236868363	0.313816676	0.754798522	0.450369881	0.860163802
Ap1s2	6.937296064	0.558133404	1.195239411	0.466963688	0.640525858	0.930882594
Ap1s3	49.37953635	0.803973027	0.846796777	0.949428539	0.342402701	0.804494346
Ap2a1	147.1174128	-0.405318218	0.582981337	-0.695250761	0.486898166	0.877075256
Ap2a2	117.956007	-0.727088206	0.710460457	-1.023404186	0.306116781	0.784695092
Ap2b1	223.3714896	-0.222359412	0.288273172	-0.771349658	0.440499706	0.854867273
Ap2m1	1339.239942	0.008546644	0.199953667	0.042743124	0.965906303	0.995914584
Ap2s1	566.34763	-0.256397189	0.209739098	-1.222457766	0.221534566	0.720983612
Ap3b1	286.7990867	0.350599454	0.366879753	0.955624972	0.33926174	0.802260165
Ap3d1	641.1947158	0.134969287	0.337895807	0.39944055	0.68956862	0.945431011
Ap3m1	374.0617726	-0.3903622	0.442960992	-0.881256379	0.37817907	0.824196597
Ap3m1-ps	0	NA	NA	NA	NA	NA
Ap3m2	6.275540775	-0.457661192	1.580013415	-0.289656523	0.772079021	0.961230329
Ap3s1	361.5185919	-0.137530895	0.269144631	-0.510992527	0.609356289	0.921737082
Ap3s2	153.8792137	-0.153379944	0.431498562	-0.355458761	0.722245934	0.953752604
Ap4b1	35.34560784	1.200270898	0.884921466	1.356358665	0.174985078	0.67223131
Ap4e1	24.25307215	1.002604203	1.214211232	0.825724698	0.408960279	0.841369941
Ap4m1	14.02839151	-0.79790847	0.894058702	-0.892456467	0.372148317	0.820769522
Ap4s1	20.64005262	0.491007838	0.87367222	0.562004636	0.574112861	0.911992737
Ap5b1	12.21666726	1.242146106	1.127935085	1.101256732	0.270784937	0.763333993
Ap5m1	520.5439442	-0.400133723	0.366777426	-1.090944248	0.275297416	0.765927841
Ap5s1	21.63433227	-0.556005064	0.88661984	-0.627106499	0.530589427	0.896965237
Ap5z1	41.63269085	-2.200733441	1.408022119	-1.562996356	NA	NA
Apaf1	70.91821075	-1.315679747	0.713796007	-1.843215337	0.065297576	0.472554981
Apba1	34.02987509	-2.99290443	1.938910915	-1.543600795	NA	NA
Apba3	31.1934112	-0.697624106	0.645207884	-1.081239278	0.27959069	0.768976303
Apbb1	0.991360282	-2.21755852	3.959600489	-0.560046026	0.575448044	NA
Apbb1ip	168.5251269	-0.734775958	0.546012341	-1.345713098	0.178395061	0.675500696
Apbb2	8.746772578	-1.93019864	1.352328148	-1.427315288	0.153489036	0.640437376
Apbb3	23.10714798	-0.413452269	0.889128168	-0.465008628	0.641925278	0.931293165
Apc	224.0914004	-0.510965664	0.990355078	-0.515941883	0.605895001	0.920087368
Apc2	4.292903054	-5.557069193	3.916986231	-1.418710423	0.155983457	NA
Apcdd1	11.07282452	4.420790558	2.12796402	2.077474298	0.037757805	0.371618764
Apeh	1407.15237	0.035042761	0.186510237	0.187886528	0.850965604	0.979883102
Apex1	417.5528407	-0.589419379	0.255901996	-2.30330122	0.021261901	0.285355055
Apex2	56.95584067	-0.998715937	0.821353866	-1.215938681	0.224008282	0.722672493
Aph1a	5429.571944	0.043435703	0.164280131	0.264400218	0.791471543	0.965967013
Aph1b	10.41371704	5.853159958	1.943211805	3.012106011	0.00259442	0.101282859
Aph1c	4.791405224	1.655064615	1.672916652	0.989328795	0.3225023	NA
Api5	298.889278	0.541201943	0.438416413	1.234447268	0.217036285	0.720491955
Apip	82.86895529	-0.485194148	0.49387729	-0.982418422	0.325893754	0.79510692
Aplf	40.30564132	0.430776559	1.003606301	0.429228631	0.667756849	0.937536559
Apln	0	NA	NA	NA	NA	NA
Aplp2	33.20231199	1.674714059	0.642562709	2.606304468	0.009152506	0.189288125
Apmap	77.60082796	0.562501294	0.567559388	0.991087991	0.321642616	0.792439119
Apoa1	1.815274508	1.420346765	2.653003899	0.535373041	0.592391928	NA
Apoa2	0.989155045	-0.995887669	3.276031419	-0.303992099	0.76113391	NA
Apob	0.495334968	-2.441546922	3.994486554	-0.611229225	0.541047838	NA
Apobec1	22.11968285	1.67619935	0.945597475	1.77263518	0.076289178	0.499461436
Apobec3	442.868487	0.495458568	0.293807108	1.68633962	0.091730404	0.534989474
Apobr	5.615657166	3.37263371	1.596295943	2.112787247	0.034618982	NA
Apoc4	8.089526551	0.298267388	1.251838232	0.238263524	0.811676711	0.972131199
Apod	0	NA	NA	NA	NA	NA
Apoe	15.53154672	0.689235535	1.204125879	0.572394919	0.567054457	0.910358061
Apof	0	NA	NA	NA	NA	NA
Apol11b	1.485432203	4.028494783	3.936274893	1.023428214	0.306105425	NA
Apol7a	0.990669936	-3.441586696	3.950867697	-0.871096417	0.38370151	NA
Apol7e	0.824724467	0.590418363	3.428939324	0.17218688	0.863290612	NA
Apol8	0.165111656	-0.959386721	4.080472857	-0.235116555	0.81411827	NA
Apol9a	0	NA	NA	NA	NA	NA
Apoo	118.6695909	0.127206031	0.429236166	0.296354411	0.766959437	0.960200247
Apoo-ps	2.314255614	4.668086473	3.925730627	1.189100047	0.2344003	NA
Apool	47.20800638	-0.099289078	0.662889381	-0.149782273	0.880936396	0.982787464
Apopt1	73.96497369	0.391102129	0.38365019	1.019423785	0.308001819	0.784695092
App	4.293007775	-0.915635542	1.402960323	-0.652645358	0.513984937	NA
Appbp2	68.05535301	-0.654108502	0.82341379	-0.794386139	0.426970671	0.84922284
Appbp2os	2.146436372	1.741007329	2.652486411	0.656368048	0.511587344	NA
Appl1	44.91175774	1.702618197	0.626001048	2.719832823	0.006531493	0.162759871
Appl2	28.59632745	5.826683746	1.374933942	4.237791772	2.26E-05	0.003680378
Aprt	228.807081	0.115282162	0.383383241	0.300696926	0.763645613	0.959977191
Aptx	46.71604126	-0.982591083	0.585917102	-1.677013829	0.093539778	0.541553794
Aqp1	17.3417516	-1.915048144	1.463415566	-1.308615398	0.190664662	0.687255288
Aqp11	21.76718751	-1.701809201	1.67513661	-1.015922636	0.309666229	0.784695092
Aqp9	116.7160378	0.235781822	0.399300026	0.59048787	0.554863616	0.908413011
Aqr	544.1787889	-0.06667383	0.486235021	-0.137122641	0.890933857	0.984743412
Ar	7.604702997	6.384427076	3.664642752	1.742169021	0.081478873	0.513884015
Araf	2572.923563	0.169920234	0.189948745	0.89455834	0.37102323	0.819613974
Arap1	158.6409117	0.951318553	0.644894376	1.475154053	0.140171131	0.618907738
Arap2	441.4726701	0.869507976	0.399954684	2.174016234	0.029703916	0.336048282
Arap3	63.54017062	0.040724915	0.910862183	0.044710293	0.964338229	0.995723084
Arcn1	374.4771138	0.603266123	0.381385021	1.581777178	0.113700447	0.576343733
Arel1	112.087352	-0.222710336	1.011931072	-0.220084492	0.825805352	0.974011057
Arf1	783.8129956	0.204363894	0.309860839	0.659534436	0.509552641	0.886229209
Arf2	59.75476355	-1.725396716	0.77324711	-2.23136523	0.025656946	0.309867713
Arf3	386.6175407	0.301554456	0.428520547	0.70371061	0.481613011	0.874474036
Arf4	332.3578357	0.029318276	0.296085465	0.099019638	0.921122678	0.989006996
Arf5	201.810802	0.430110572	0.459433247	0.936176419	0.349182362	0.809743746
Arf6	514.0870908	-0.153712405	0.281633418	-0.545788941	0.585211026	0.916686372
Arfgap1	57.27791225	0.637392292	0.65722183	0.969828243	0.332132112	0.799135295
Arfgap2	103.699614	0.010964831	0.429719958	0.025516225	0.979643207	0.997284593
Arfgap3	16.34212745	-1.563868788	1.140026148	-1.371783262	0.17013092	0.662737955
Arfgef1	59.41885472	0.505854166	0.667103019	0.75828493	0.448280427	0.859578882
Arfgef2	44.41252845	-0.244473081	0.701139904	-0.348679457	0.727329969	0.955128939
Arfgef3	0.660358154	0.003652215	3.665744525	0.000996309	0.99920506	NA
Arfip1	51.67701739	-0.117466711	0.638309993	-0.184027686	0.853991735	0.980845276
Arfip2	24.11280676	0.987476508	0.814926265	1.211737247	0.225612976	0.725455646
Arfrp1	131.0878074	0.645804921	0.534576384	1.208068558	0.227020893	0.725772963
Arg2	1.157237413	3.66821831	3.944607508	0.929932396	0.352406089	NA
Arglu1	55.65583042	0.547764113	0.591813472	0.925568847	0.354670089	0.811892954
Arhgap1	1209.973847	0.404217934	0.28602582	1.413221835	0.157590508	0.647622371
Arhgap10	8.913679459	-0.319574869	1.329895372	-0.24030076	0.810097106	0.972131199
Arhgap11a	47.05988777	-1.935995783	0.957869333	-2.0211481	0.043264436	0.391569637
Arhgap12	7.593639725	1.504111639	1.281399689	1.173803655	0.24047368	0.740338206
Arhgap15	158.9507387	0.337962311	0.599765058	0.563491165	0.573100475	0.911748661
Arhgap17	101.4382114	0.956954639	1.153453178	0.829643246	0.406740518	0.840546528
Arhgap18	45.2407389	1.491123856	0.854364274	1.745302211	0.080932277	0.513033824
Arhgap19	1000.28934	0.713345706	0.443397871	1.608816263	0.107656524	0.56702512
Arhgap20	0.165048023	0.964166631	4.080472857	0.236287966	0.813209225	NA
Arhgap21	61.864199	-0.110949667	0.992050435	-0.111838736	0.910951273	0.986714501
Arhgap22	1.487735752	4.030658161	3.936230832	1.023989276	0.30584034	NA
Arhgap23	7.266124792	1.256450088	1.147333251	1.095104746	0.27347075	0.765013774
Arhgap25	21.61962861	-1.032202173	1.343670647	-0.768195819	0.442370857	0.855615921
Arhgap26	53.02721672	2.156125744	1.187164696	1.816197662	0.069340057	0.483201262
Arhgap27	9.745393974	-1.30354411	1.370749329	-0.950971912	0.341618635	0.803804287
Arhgap27os3	0.330096045	1.85875276	4.037865948	0.460330478	0.645279028	NA
Arhgap28	15.36435612	-21.44893261	3.213744111	-6.674125839	NA	NA
Arhgap29	7.921854207	0.742578615	1.947681172	0.381262922	0.703008164	0.949283645
Arhgap30	68.66145681	-0.261990009	0.766750356	-0.3416888	0.732585102	0.955554211
Arhgap31	8.920313231	0.654043352	1.169340507	0.559326687	0.575938785	0.913570826
Arhgap32	126.4145245	0.98299345	1.361077356	0.72221718	0.470160962	0.872082424
Arhgap33	78.95375115	-0.035229826	0.827866103	-0.042554981	0.966056283	0.995914584
Arhgap35	38.17293881	5.002660551	1.080479979	4.6300354	3.66E-06	0.000827233
Arhgap39	57.7553158	0.370345179	1.23612825	0.299600935	0.764481571	0.959977191
Arhgap4	94.6333842	0.759135931	0.675532944	1.123758563	0.261115465	0.753902905
Arhgap40	0	NA	NA	NA	NA	NA
Arhgap42	0	NA	NA	NA	NA	NA
Arhgap45	78.43456337	0.753889127	0.500072941	1.507558327	0.131667605	0.606435518
Arhgap5	29.24304339	3.147983957	1.252163115	2.514036645	0.011935803	0.216938113
Arhgap6	110.7551556	0.151812676	0.799084328	0.189983298	0.849322218	0.979454289
Arhgap9	111.9656676	0.370419189	0.695809777	0.532356976	0.594478778	0.918625486
Arhgdia	1799.631505	0.06396307	0.199620591	0.320423209	0.748647534	0.958400858
Arhgdib	8974.554833	0.074979902	0.235782289	0.318004811	0.750481287	0.958792913
Arhgdig	1.817084668	1.417855774	2.014104667	0.703963303	0.481455627	NA
Arhgef1	170.5988962	0.893150558	0.429180826	2.081058852	0.03742852	0.370494658
Arhgef10	0	NA	NA	NA	NA	NA
Arhgef10l	114.8423031	-2.349127082	1.366226662	-1.719427052	0.08553664	0.522800589
Arhgef11	39.00608656	1.652378607	3.731407223	0.442829878	NA	NA
Arhgef12	20.09675263	-1.878138775	1.725920386	-1.088195487	0.276508817	0.76690989
Arhgef15	10.73376514	0.774718397	0.975841007	0.793898177	0.427254711	0.849376543
Arhgef17	0.329830393	0.002393958	4.080472857	0.000586687	0.999531892	NA
Arhgef18	46.73787392	1.103066672	0.730467223	1.510083735	0.131022059	0.605267321
Arhgef2	1026.811663	0.801323133	0.310281217	2.582570552	0.009806731	0.19590491
Arhgef25	0.825511721	3.180995661	3.959711076	0.803340345	0.421778045	NA
Arhgef26	5.946747435	2.328612918	3.35397162	0.694285218	0.487503359	NA
Arhgef28	17.34049986	1.602976888	1.506759808	1.063856946	0.287393509	0.773522163
Arhgef3	18.12743413	-1.344261745	1.290274786	-1.041841443	0.297485196	0.779513932
Arhgef37	2.312084503	-0.413193548	1.900805097	-0.217378178	0.827913636	NA
Arhgef38	0.16520813	-0.959386721	4.080472857	-0.235116555	0.81411827	NA
Arhgef39	895.7742784	-0.390575496	0.214842089	-1.817965457	0.069069413	0.482224545
Arhgef4	9.415523628	-1.484324619	1.377294204	-1.077710641	0.281162908	0.769300076
Arhgef40	52.99255107	-0.628206958	0.570726858	-1.100713852	0.271021215	0.763527724
Arhgef5	11.06886328	-5.940090216	2.522459836	-2.354879999	0.018528688	0.269236653
Arhgef6	127.6704649	0.027519426	0.774926376	0.03551231	0.97167123	0.996581318
Arhgef7	73.6134178	0.702589425	0.811680959	0.865598013	0.386710646	0.828280202
Arhgef9	3.637031868	5.320293479	3.918841443	1.357618969	0.174584621	NA
Arid1a	661.4304044	-0.192772818	0.3011731	-0.64007316	0.522125037	0.893333378
Arid1b	216.3818055	1.584243106	0.330774214	4.789500028	1.67E-06	0.000441361
Arid2	95.39480976	-0.358469193	0.4947792	-0.72450336	0.468756765	0.872082424
Arid3a	213.3736686	-1.089266765	0.551426064	-1.975363219	0.048226944	0.408983028
Arid3b	51.16375246	0.531549772	1.211523087	0.438745062	0.660846272	0.936647466
Arid4a	28.08296128	1.752081436	1.281603039	1.367101499	0.171593493	0.665427444
Arid4b	13.37546727	0.616492434	0.872472741	0.706603662	0.479812812	0.873618721
Arid5a	46.07662093	0.888382272	0.722207868	1.23009221	0.218662577	0.720920218
Arid5b	79.92648156	-0.716017715	0.773881816	-0.925228762	0.354846925	0.811892954
Arih1	73.80800448	1.367314755	0.769511484	1.776860754	0.075591153	0.499063385
Arih2	478.2586836	0.217014408	0.259089862	0.837602854	0.402253789	0.837743453
Arl1	152.2444804	0.501233085	0.43976526	1.13977417	0.254380397	0.748442424
Arl10	35.15595893	-5.70569892	1.603709043	-3.557814272	0.000373954	0.031409266
Arl11	24.75891928	2.787499248	1.203542209	2.316079344	0.020553937	0.279609201
Arl13a	6.112700822	-6.06691574	3.848139643	-1.576584091	0.114891256	NA
Arl13b	5.273402297	-2.430118353	2.201987948	-1.103602023	0.269765813	NA
Arl14ep	22.9337105	-0.919822164	0.857647086	-1.072494945	0.283497783	0.77132268
Arl15	41.12061233	0.15362612	0.896303181	0.171399726	0.86390947	0.98129081
Arl16	13.53947954	1.109838333	0.923515959	1.201753281	0.229459131	0.728322874
Arl2	112.2333403	-0.014674859	0.501905049	-0.029238316	0.976674522	0.997284593
Arl2bp	75.55191376	-0.033668505	0.755568979	-0.044560465	0.964457655	0.995723084
Arl3	46.06822578	0.178101097	0.539130585	0.330348717	0.741136487	0.957171544
Arl4a	58.92583279	-0.961474086	0.607430894	-1.582853448	0.113454871	0.576343733
Arl4aos	0.165111656	-0.959386721	4.080472857	-0.235116555	0.81411827	NA
Arl4c	0.825134569	0.587252855	3.428648392	0.171278238	0.864004991	NA
Arl4d	4.295314914	-5.557888538	3.368790465	-1.649817225	0.098980325	NA
Arl5a	53.79488627	-0.776534217	0.727596797	-1.067258982	0.285854905	0.772547575
Arl5b	1693.942273	0.266219587	0.24616098	1.081485729	0.279481105	0.768976303
Arl5c	128.804749	0.216865609	0.393839763	0.550644271	0.581877554	0.915123474
Arl6	32.85145006	1.775028446	1.346962576	1.317800864	0.187570319	0.684563049
Arl6ip1	452.7234169	-0.257324542	0.433768608	-0.593229978	0.553027253	0.906764901
Arl6ip4	57.63064943	-0.967459919	0.729442083	-1.326301213	0.184739945	0.681147913
Arl6ip5	98.76085089	0.619239093	0.590476377	1.048711036	0.294311133	0.777953904
Arl6ip6	38.4953393	1.4662305	0.933039529	1.571455929	0.116076784	0.582579221
Arl8a	163.9748566	-0.158857639	0.605235828	-0.262472299	0.792957339	0.965967013
Arl8b	1363.638802	-0.365362246	0.453380063	-0.805863064	0.420321811	0.847208435
Arl9	2.643330085	-4.85746213	3.923351679	-1.238089911	0.215682725	NA
Armc1	112.5491528	0.395404746	0.709728888	0.557120827	0.577444878	0.914015523
Armc10	621.1685601	-0.081070659	0.326868078	-0.248022565	0.804116948	0.969547149
Armc2	6.281358635	5.108423546	3.261758147	1.566156446	0.117311996	0.582632881
Armc3	1.155933305	1.325401503	2.594469674	0.510856425	0.609451595	NA
Armc5	34.17493787	0.015856094	0.988724943	0.016036912	0.987204944	0.998679989
Armc6	56.65124658	0.451441854	0.681862149	0.662072025	0.507925063	0.88534281
Armc7	36.65566225	1.306784615	0.622262502	2.100053611	0.035724125	0.362704558
Armc8	277.7711629	-0.826854098	0.345140671	-2.395701714	0.016588584	0.257948989
Armc9	42.2557352	1.415439986	1.315013352	1.076369288	0.281762132	0.769447826
Armcx1	7.101173362	0.339978463	1.376842058	0.246926262	0.804965291	0.969754448
Armcx2	37.50427406	0.013639797	1.245866827	0.010948038	0.991264904	0.999666109
Armcx3	43.21664791	-1.182370874	0.655203895	-1.804584623	0.071139706	0.487004951
Armcx4	0.495575783	0.898011373	4.037773066	0.222402636	0.82400046	NA
Armcx5	2.974362684	0.653837642	2.558068609	0.255598165	0.798261135	NA
Armcx6	2.642139422	0.739713437	1.816773276	0.407157815	0.683892083	NA
Armh3	83.46589352	2.636942343	1.486770388	1.773604293	0.076128627	0.499063385
Armt1	87.4583645	-0.139733462	0.768270256	-0.181880609	0.855676422	0.980845276
Arnt	49.16166468	-0.729646787	0.842479919	-0.866070242	0.386451643	0.828280202
Arntl	39.59571255	-3.038202353	0.981605506	-3.095135809	0.001967228	0.084866368
Arntl2	0.660438338	1.483904736	3.994523016	0.371484838	0.710276447	NA
Arpc1a	178.6758152	0.039326472	0.452994735	0.086814412	0.930819032	0.989927156
Arpc1b	651.0933159	0.355880127	0.296765402	1.199196823	0.230451422	0.728547169
Arpc2	824.3971789	0.133339442	0.232828649	0.572693451	0.566852273	0.910358061
Arpc3	178.0861565	0.09572314	0.488185876	0.196079289	0.844548106	0.978010376
Arpc4	2557.96491	-0.206003038	0.188408551	-1.093384756	0.274224904	0.765055739
Arpc5	613.8874582	0.14715488	0.339709109	0.43317908	0.664884675	0.937250855
Arpc5l	224.2383743	-0.262276237	0.458606128	-0.571898674	0.567390622	0.910765865
Arpin	20.77467112	1.004571378	2.304966672	0.435829025	NA	NA
Arpp19	152.8686998	0.133382592	0.300193707	0.444321747	0.65680998	0.93627591
Arpp21	22.95308458	2.572778015	1.43344108	1.794826485	0.07268135	0.491652303
Arrb1	62.86784525	-0.096161786	0.73788491	-0.130320846	0.896312588	0.98595274
Arrb2	2055.281328	0.484722344	0.156039019	3.106417539	0.001893691	0.083314897
Arrdc1	110.4971856	0.317115158	0.640491161	0.495112467	0.620520734	0.924474556
Arrdc2	17.83376681	1.379878458	0.902591158	1.528796782	0.12631483	0.596364199
Arrdc3	30.88714344	-0.106507877	1.052098307	-0.101233769	0.919364891	0.988944072
Arrdc4	5.114870068	-0.858774535	1.556865131	-0.551604965	0.581219034	NA
Arsa	95.54883484	-1.424740166	0.545508196	-2.611766748	0.009007569	0.189288125
Arsb	113.6656357	4.098623577	0.499988712	8.197432214	2.46E-16	6.81E-13
Arsg	5.785100632	5.98991146	3.015558793	1.986335492	0.046996084	NA
Arsi	0	NA	NA	NA	NA	NA
Arsk	60.72631687	-0.2309546	1.429624668	-0.161549115	0.871660931	0.982439251
Art2b	0.165303972	0.964166631	4.080472857	0.236287966	0.813209225	NA
Art3	0	NA	NA	NA	NA	NA
Art4	26.43049094	0.700890217	1.18434682	0.591794739	0.553988047	0.907649693
Arv1	106.255604	0.291366895	0.825471009	0.352970476	0.724110575	0.953752604
Arvcf	2.972275701	-0.320822322	1.719979023	-0.186526881	0.852031601	NA
Arx	1.651116559	-4.178562409	3.933285555	-1.06235928	0.288072612	NA
Arxes1	1.983835565	4.4458283	3.928881588	1.131576048	0.257812715	NA
Arxes2	44.59066916	0.174132761	1.227117924	0.141903853	NA	NA
As3mt	14.86796423	1.629940798	1.358402481	1.199895334	0.230179993	0.72853944
Asah1	157.3400769	0.224208167	0.38054283	0.589179848	0.555740634	0.908793062
Asah2	3.958849098	-1.923210156	1.500643703	-1.281590128	0.199986465	NA
Asap1	57.07666446	-0.909142625	0.822196767	-1.105748237	0.268835505	0.76192354
Asap2	49.3042595	-1.280051174	1.474625527	-0.868051686	0.385366039	0.827898715
Asb1	23.9364194	-0.459442776	0.925847263	-0.496240357	0.619724841	0.924474556
Asb10	0	NA	NA	NA	NA	NA
Asb11	0	NA	NA	NA	NA	NA
Asb13	22.42683562	-0.163972932	1.457604756	-0.112494784	0.910431105	0.986714501
Asb16	3.955772983	-0.730107924	3.655847257	-0.199709636	0.841707677	NA
Asb17	29.22809828	-4.601562621	1.453027349	-3.166879567	0.001540841	0.073113763
Asb17os	2.147132214	1.172432955	2.132620116	0.549761745	0.582482801	NA
Asb18	0.826071596	1.898431251	3.972786902	0.477858817	0.632750695	NA
Asb2	0.658105683	-2.851840334	3.972953068	-0.717813749	0.472872135	NA
Asb3	30.21008647	-0.459217609	0.727197616	-0.631489432	0.527720557	0.895856349
Asb5	3.468674421	-0.412896844	1.897466338	-0.217604305	0.82773743	NA
Asb6	57.2752213	0.812507581	0.803637785	1.011037057	0.311998694	0.78645827
Asb7	16.34830593	-0.500049192	1.137011311	-0.439792628	0.660087308	0.936644325
Asb8	65.87901322	-0.325204441	0.510076721	-0.637559855	0.523760235	0.894863891
Ascc1	69.8550459	1.563906912	0.529155738	2.955475675	0.003121873	0.112149886
Ascc2	124.1231807	-0.969086772	0.323142655	-2.998944142	0.00270917	0.104657019
Ascc3	144.5925789	0.328114442	0.700602818	0.468331605	0.639547471	0.93083865
Asf1a	115.9029871	0.441566698	0.352501751	1.252665259	0.210327554	0.711596458
Asf1b	222.35075	-0.422712797	0.299483056	-1.411474836	0.15810465	0.648984176
Ash1l	395.7643654	-0.171366106	0.545775509	-0.313986435	0.753531342	0.958905288
Ash2l	160.6390276	0.374642076	0.531326142	0.705107553	0.480743306	0.874004065
Asic1	1.815528248	4.317988333	3.93092508	1.0984662	0.272000969	NA
Asl	56.48188267	0.306698909	0.683621598	0.448638413	0.653692519	0.935501828
Asna1	311.3341706	-0.019323429	0.370437862	-0.052163752	0.958398215	0.995667261
Asns	259.9876099	-0.54893939	0.510364664	-1.075582674	0.28211394	0.769464823
Asnsd1	123.1507532	-0.419000047	0.498603133	-0.840347802	0.400713407	0.837333755
Aspa	0.165111656	-0.959386721	4.080472857	-0.235116555	0.81411827	NA
Asph	449.413108	0.774098925	0.664616374	1.164730445	0.244128121	0.744675233
Asphd2	3.948634095	-5.436533875	3.917875662	-1.387622871	0.165251913	NA
Aspm	8.584421935	0.680758725	1.144234472	0.594946876	0.551878982	0.906764901
Aspscr1	88.79298422	-0.517516966	0.460081745	-1.12483699	0.260658117	0.753184514
Asrgl1	80.56715691	0.16823454	0.495625057	0.339439134	0.734278942	0.955894359
Ass1	234.6094785	-0.175121101	0.358636908	-0.488296372	0.625339931	0.924474556
Aste1	40.24351911	-3.929321538	0.708463517	-5.546258127	2.92E-08	1.47E-05
Asxl1	148.2439687	-0.604466876	0.387146618	-1.561338387	0.118443931	0.584214345
Asxl2	461.0264941	0.188283723	0.27916957	0.674442142	0.500030258	0.882782158
Asxl3	0.165111656	-0.959386721	4.080472857	-0.235116555	0.81411827	NA
Atad1	118.5659016	1.051226828	0.384774007	2.732063002	0.00629391	0.160408558
Atad2	125.1843497	0.116017826	0.540916113	0.214483953	0.830169679	0.975104747
Atad2b	96.56970245	-0.082497801	0.858622435	-0.096081581	0.92345578	0.989285732
Atad3a	207.4916075	-0.00483019	0.371759895	-0.012992768	0.989633563	0.999459584
Atad3aos	0.66070399	2.85968481	3.972810831	0.719813988	0.471639531	NA
Atad5	66.71099502	0.016010235	0.632077554	0.025329542	0.979792111	0.997284593
Atat1	14.70130284	-2.546342843	1.554246985	-1.638312873	0.101356444	0.55785917
Atcay	0	NA	NA	NA	NA	NA
Atcayos	0	NA	NA	NA	NA	NA
Ate1	740.7868001	-0.069227619	0.22998924	-0.301003728	0.763411652	0.959977191
Atf1	83.94323158	-1.108284202	0.754753372	-1.468405764	0.141994037	0.621265938
Atf2	94.055343	0.432091339	0.645113706	0.669790977	0.502991047	0.882914459
Atf3	0.165111656	-0.959386721	4.080472857	-0.235116555	0.81411827	NA
Atf4	239.9764638	-0.556149009	0.415051365	-1.339952247	0.18026087	0.677763945
Atf5	1.816619219	0.26548235	2.838496309	0.093529221	0.925483136	NA
Atf6	151.0173191	-0.484321841	0.590944155	-0.819572945	0.412459602	0.842716082
Atf6b	1133.096914	-0.08199463	0.256580406	-0.319566999	0.749296595	0.958792913
Atf7	298.5003564	0.816040991	0.488207978	1.671502776	0.094622411	0.541676336
Atf7ip	3122.333665	0.099377523	0.293578065	0.33850459	0.734982968	0.956083335
Atg10	10.73381933	0.77447406	1.085174721	0.71368605	0.475421335	0.873036079
Atg101	46.54157756	0.228307538	0.637039681	0.358388253	0.720052781	0.953018728
Atg12	56.14362015	-0.818105146	0.708211094	-1.155171322	0.248020276	0.745313369
Atg13	486.6857239	0.752003179	0.303917632	2.474365087	0.013347322	0.230860782
Atg14	28.7449924	0.067969243	1.373854726	0.049473384	0.960542047	0.995723084
Atg16l1	19.29326327	-0.570205201	1.025992473	-0.555759633	0.578375184	0.914015523
Atg16l2	14.03711735	0.44764364	1.051853602	0.425575992	0.670416837	0.938911092
Atg2a	50.05267107	1.043434292	1.162779664	0.897362006	0.36952578	0.81905884
Atg2b	81.5544895	0.754212785	0.809149716	0.932105356	0.35128208	0.810071945
Atg3	56.1104814	-0.06453287	0.581052061	-0.111062114	0.911567091	0.986714501
Atg4a	36.82974797	0.953749083	0.561657381	1.698097657	0.089489332	0.531423792
Atg4b	299.0085985	0.685414249	0.371793381	1.843535371	0.065250882	0.472525494
Atg4c	13.21336571	-0.815239849	1.905863262	-0.427753588	0.66883053	0.938173594
Atg4d	69.80382725	-1.186212399	0.463374838	-2.559941331	0.010468984	0.203988788
Atg5	79.25359757	-1.234905726	0.609279196	-2.026830613	0.042679739	0.390099144
Atg7	169.8794744	-0.063113745	0.559413448	-0.112821288	0.910172241	0.986714501
Atg9a	169.4042802	-0.527445395	0.457520089	-1.152835488	0.248977915	0.745313369
Atg9b	2.809175528	0.51555519	2.170127639	0.237569063	0.812215347	NA
Atic	486.3988858	-0.136971979	0.363868127	-0.376433024	0.706594999	0.949283645
Atl1	0.330512103	0.002393958	4.080472857	0.000586687	0.999531892	NA
Atl2	51.6343163	-0.982420709	0.701614527	-1.400228574	0.161444882	0.650650456
Atl3	660.4155389	-0.338362795	0.294459303	-1.149098675	0.250515295	0.746050227
Atm	38.82583169	2.334234423	1.649013637	1.415533729	NA	NA
Atmin	68.18168938	0.873236067	0.97275817	0.897690807	0.369350412	0.81905884
Atn1	281.6732593	0.602945946	0.545818198	1.104664425	0.269305024	0.762111562
Atoh1	0	NA	NA	NA	NA	NA
Atoh8	8.243639765	-2.870751391	1.266375566	-2.266903648	0.023396112	0.29746869
Atox1	277.8872494	0.279105606	0.251472798	1.109883885	0.267049066	0.75975699
Atp10a	36.63446572	0.132210403	0.824367293	0.160378031	0.872583295	0.982439251
Atp10d	17.83158414	1.381906012	1.256107144	1.100149791	0.271266863	0.763527724
Atp11a	2747.829224	0.181721363	0.331536756	0.548118302	0.583610674	0.91657252
Atp11b	278.7423101	-0.410906154	0.520433287	-0.789546258	0.429792804	0.851369094
Atp11c	35.50866021	-0.145496545	0.983348465	-0.147960311	0.882374091	0.982866505
Atp13a1	117.4197996	0.02138398	0.669649197	0.031933107	0.974525396	0.99712301
Atp13a2	71.67425861	1.212143159	0.64497268	1.879371323	0.060193809	0.457101892
Atp13a3	339.0151924	0.211863048	0.329245606	0.643480259	0.51991252	0.891903442
Atp13a5	0	NA	NA	NA	NA	NA
Atp1a1	489.4604018	0.430565462	0.622081809	0.692136398	0.488851676	0.878227185
Atp1a2	0	NA	NA	NA	NA	NA
Atp1a3	186.5540794	1.100655881	0.619115417	1.777787873	0.075438701	0.499063385
Atp1a4	2.641786495	-4.856634913	3.923361173	-1.237876071	0.215762016	NA
Atp1b1	0.330607945	1.860696622	4.037692277	0.460831707	0.644919352	NA
Atp1b2	143.0602862	1.254186284	0.631314794	1.986625842	0.046963875	0.405396881
Atp1b3	5059.532451	0.178346506	0.203016857	0.878481268	0.379682599	0.824591767
Atp1b4	0.9900847	-3.440774491	3.950892394	-0.870885397	0.383816731	NA
Atp23	17.83125702	0.767274364	0.890478976	0.861642313	0.388884379	0.830904049
Atp2a2	713.5044422	0.237032498	0.359190223	0.659907991	0.509312876	0.886229209
Atp2a3	326.6167628	0.612140295	0.371517044	1.647677558	0.099418856	0.553064151
Atp2b1	29.06412254	-2.281775486	0.96656976	-2.360694056	0.018240772	0.266118918
Atp2b2	0.165048023	0.964166631	4.080472857	0.236287966	0.813209225	NA
Atp2b4	37.1611719	-2.48929575	1.101266953	-2.260392671	0.023796891	0.299764923
Atp2c1	55.13674471	-0.274670887	0.627179209	-0.437946416	0.661425127	0.936647466
Atp4a	0.494622466	0.896979754	4.037865262	0.222142072	0.824203287	NA
Atp5a1	2500.587438	-0.058882251	0.268135957	-0.219598488	0.826183869	0.974250219
Atp5b	3465.243349	-0.354186881	0.220829921	-1.603889906	0.108738322	0.568402535
Atp5c1	929.4315134	-0.10742902	0.174289394	-0.616383005	0.537641768	0.901450877
Atp5d	847.1984054	0.035014768	0.204915663	0.170874046	0.864322805	0.98129081
Atp5e	576.2307596	0.224115839	0.237965214	0.941800844	0.346294613	0.807098671
Atp5f1	1166.669943	0.079308481	0.268738485	0.29511397	0.767906818	0.960609922
Atp5g1	732.8201975	-0.043855785	0.189396462	-0.231555462	0.816883304	0.973208939
Atp5g2	864.9895241	-0.007508738	0.270544483	-0.027754171	0.977858218	0.997284593
Atp5g3	646.8058847	0.381831521	0.280010795	1.36363143	0.172683595	0.666623613
Atp5h	571.2476636	-0.037714278	0.225116515	-0.167532258	0.866951268	0.98193046
Atp5j	741.0317307	0.344529465	0.207736141	1.65849555	0.097217485	0.5499236
Atp5j2	506.2309818	0.113299196	0.244353025	0.463670119	0.642884109	0.931320364
Atp5k	163.6283222	0.23854487	0.300273214	0.794426072	0.426947431	0.84922284
Atp5l	523.3621421	0.053232129	0.201827567	0.263750534	0.791972153	0.965967013
Atp5md	278.4187978	0.200568037	0.367310563	0.546044838	0.585035116	0.916686372
Atp5mpl	205.4144204	0.197050353	0.326914491	0.602758088	0.546669633	0.904885088
Atp5o	792.3064856	-0.093527883	0.230244637	-0.406210908	0.68458764	0.943680612
Atp6ap1	361.9954835	0.191976682	0.40236872	0.477116319	0.633279295	0.927376508
Atp6ap2	247.0028711	-0.366741677	0.410099038	-0.894275878	0.371174303	0.819613974
Atp6v0a1	247.5852928	-0.240886584	0.87775732	-0.27443415	0.783751002	0.964264957
Atp6v0a2	284.5826467	0.373828408	0.587901719	0.635868881	0.524861887	0.895254098
Atp6v0b	388.269728	-0.08096734	0.236232055	-0.342744935	0.731790355	0.955412113
Atp6v0c	748.730811	-0.09141539	0.272059587	-0.336012382	0.73686153	0.956715259
Atp6v0d1	272.2587104	0.292091713	0.242684537	1.203586009	0.22874963	0.726898007
Atp6v0e	402.208536	-0.152232124	0.381166303	-0.399385053	0.689609506	0.945431011
Atp6v0e2	83.06255651	0.553397823	0.430154196	1.286510345	0.198265011	0.696944887
Atp6v1a	285.9791414	-0.610808717	0.441503966	-1.383472774	0.16651995	0.658653829
Atp6v1b1	1.981339871	-4.441597833	3.928877797	-1.130500378	0.258265439	NA
Atp6v1b2	153.5736477	-0.416765597	0.493829374	-0.84394655	0.398699274	0.835394105
Atp6v1c1	165.2833065	0.41166119	0.381045899	1.080345415	0.279988393	0.768976303
Atp6v1c2	0.495334968	-2.441546922	3.994486554	-0.611229225	0.541047838	NA
Atp6v1d	145.7711727	-0.125065322	0.387182088	-0.323014225	0.746684469	0.957599623
Atp6v1e1	448.4984562	-0.424320988	0.298767096	-1.420240025	0.155537815	0.64354457
Atp6v1f	197.1326871	0.366807637	0.275300525	1.332389892	0.182732102	0.679091794
Atp6v1g1	149.2666717	0.40053512	0.301017865	1.330602489	0.183319843	0.679527616
Atp6v1g2	1.81517714	0.26694358	2.711796772	0.0984379	0.921584581	NA
Atp6v1h	485.576336	-0.266445746	0.383360239	-0.695027076	0.487038333	0.877075256
Atp7a	95.18878977	1.696150608	2.356350751	0.719820938	0.471635252	0.872240545
Atp7b	46.88855983	-2.828693923	1.051005603	-2.691416597	0.007114929	0.16953661
Atp8a1	83.8571697	0.462317485	0.825533487	0.560022691	0.57546396	0.913148551
Atp8a2	0.661278522	2.860851368	3.972757886	0.720117221	0.471452825	NA
Atp8b1	25.78383317	1.738103098	1.800649022	0.965264789	0.334412203	0.799250653
Atp8b2	18.33133573	-0.390761233	1.106601459	-0.353118306	0.723999749	0.953752604
Atp8b4	96.93107827	0.165281491	0.649274672	0.254563281	0.799060422	0.967974688
Atp8b5	24.6122974	-0.134090809	1.614894974	-0.083033764	0.933824692	0.990747786
Atp9a	0.825804942	1.899077863	3.972757561	0.478025108	0.632632334	NA
Atp9b	40.70138208	-1.603187431	1.022598137	-1.567758998	0.116937387	0.582632881
Atpaf1	367.010451	-0.527473936	0.454890406	-1.159562675	0.246226905	0.744988709
Atpaf2	128.2564368	-0.777979319	0.450083171	-1.728523459	0.083894419	0.519629846
Atpif1	770.9788249	0.314044258	0.257117969	1.221401442	0.221934061	0.721204059
Atpsckmt	45.23169101	0.192362609	0.477407252	0.402931896	0.686998326	0.945012115
Atr	269.9716739	-0.013719014	0.439073444	-0.031245374	0.975073854	0.99712301
Atraid	131.9156541	-0.175001374	0.400111601	-0.437381404	0.661834768	0.936647466
Atrip	175.9672846	-0.035507978	0.347003194	-0.102327525	0.918496708	0.988944072
Atrn	6424.016184	0.388146586	0.322260289	1.204450559	0.22841548	0.726898007
Atrnl1	0.661262864	2.860819747	3.972759321	0.720109001	0.471457886	NA
Atrx	200.8993322	-0.40596634	0.30358353	-1.337247579	0.181141836	0.677763945
Atxn1	15.19229096	0.90909533	1.000112009	0.908993515	0.363353549	0.815573468
Atxn10	554.7029899	0.254484089	0.331503772	0.767665742	0.442685794	0.855807742
Atxn1l	214.0485115	-0.039618482	0.939508744	-0.042169359	0.966363689	0.995914584
Atxn2	93.42004831	-0.087812153	0.93672868	-0.093743424	0.925312975	0.989332182
Atxn2l	3404.197479	-0.009576183	0.17532856	-0.0546185	0.9564424	0.994959667
Atxn3	23.75244954	-0.481744959	0.965433293	-0.498993522	0.617783948	0.924474556
Atxn7	41.80236947	0.614379198	1.110949809	0.553021561	0.580248646	0.91462489
Atxn7l1	1235.359977	-0.166777556	0.231841067	-0.719361579	0.471918163	0.872240545
Atxn7l1os1	0	NA	NA	NA	NA	NA
Atxn7l2	5.942474524	-0.483087652	1.171328668	-0.412427071	0.680026425	NA
Atxn7l3	33.68967811	-0.227509855	1.506333596	-0.151035505	NA	NA
Atxn7l3b	112.1918408	-0.881385462	0.592059007	-1.488678412	0.136572072	0.61330512
AU015228	0	NA	NA	NA	NA	NA
AU019990	0.330096045	1.85875276	4.037865948	0.460330478	0.645279028	NA
AU020206	1009.306013	-0.024844677	0.227815455	-0.109056152	0.913157953	0.987044783
AU022252	35.50135954	-0.065640611	0.691834888	-0.094879013	0.924410926	0.989285732
AU022793	0.330319786	-1.856907929	4.037604228	-0.459903404	0.645585557	NA
AU023762	0.495463651	0.897951927	4.037778377	0.222387621	0.824012148	NA
AU040320	42.90985536	0.292639314	0.760361733	0.384868545	0.700334812	0.949283645
AU041133	3.139268675	2.416543073	2.230960345	1.083185131	0.278726258	NA
Auh	124.2027947	0.998842266	0.538634865	1.854395864	0.063682546	0.468159041
Aunip	30.3661688	0.035184227	0.768316443	0.045793927	0.963474499	0.995723084
Aup1	13840.13628	0.144575422	0.194734038	0.742425023	0.457829863	0.865318734
Aurka	192.9482485	-0.237099486	0.363603404	-0.65208269	0.51434783	0.889359699
Aurkaip1	191.4887853	-0.027158252	0.366445376	-0.074112688	0.940920719	0.993143516
Aurkb	200.3609994	0.693500522	0.686791478	1.009768678	0.31260613	0.78645827
Aurkc	0	NA	NA	NA	NA	NA
Auts2	48.36211978	-0.085699153	0.841605123	-0.101828221	0.918893025	0.988944072
AV039307	3.967295337	5.445688444	3.917837053	1.389973184	0.16453702	NA
AV099323	4.116823641	-1.993738028	2.50191275	-0.796885514	0.425517525	NA
AV320801	0	NA	NA	NA	NA	NA
Aven	22.78780855	0.253560629	0.669313944	0.378836615	0.704809195	0.949283645
Avil	1.155933305	1.325401503	2.594469674	0.510856425	0.609451595	NA
Avl9	27.07158974	-1.677971392	1.035319437	-1.620728184	0.105075946	0.563979312
Avp	0	NA	NA	NA	NA	NA
Avpi1	22.59015428	-0.659717505	1.010403355	-0.652924896	0.513804698	0.889088492
Avpr1b	0	NA	NA	NA	NA	NA
Avpr2	9.082487291	-2.775910345	3.130552365	-0.886715832	0.375231912	0.822354922
AW011738	12.56125756	4.17483635	2.174468203	1.919934421	0.054866183	0.437441927
AW046200	0.659894229	-1.478474457	3.622479588	-0.408138796	0.683171779	NA
AW112010	4.952857079	-0.385472774	1.429712366	-0.269615611	0.787455989	NA
AW146154	172.3311972	-0.336334538	0.421863384	-0.797259376	0.425300408	0.84883707
AW209491	51.8342337	0.503403584	0.716843137	0.702250684	0.482522842	0.875089635
AW549877	29.8962178	1.515610372	1.02404841	1.480018285	0.138868367	0.616840379
AW554918	141.1404058	-0.58211655	0.579939406	-1.003754089	0.315497159	0.788174177
AW822073	0.991344624	-2.21755852	3.959600489	-0.560046026	0.575448044	NA
Awat2	7.410133889	-3.801601956	2.158909233	-1.760890129	0.078257001	0.506500508
Axdnd1	0.660943389	0.001489341	3.665076538	0.00040636	0.999675772	NA
Axin1	26.23541945	-1.120960987	0.873840212	-1.282798585	0.19956265	0.698626808
Axin2	41.47757272	8.831749287	3.907820218	2.260019344	0.02382005	0.299764923
Axl	2.308619433	0.006217891	2.668609187	0.002330012	0.998140921	NA
AY036118	4262720.286	-0.053258185	0.223167262	-0.238646944	0.81137936	0.972131199
AY074887	0.495560125	0.897951927	4.037778377	0.222387621	0.824012148	NA
AY512915	0	NA	NA	NA	NA	NA
AY512931	0.660438338	1.483904736	3.994523016	0.371484838	0.710276447	NA
AY702103	0	NA	NA	NA	NA	NA
Azi2	162.4609868	-0.109950008	0.438681773	-0.250637283	0.802094554	0.969033706
Azin1	138.332007	-0.294014	0.679464473	-0.43271431	0.665222333	0.937250855
Azin2	1.156119666	3.666897104	3.64015978	1.007345096	0.313768966	NA
B020004J07Rik	1.645264206	-4.173589143	3.933376826	-1.061070253	0.288657975	NA
B020010K11Rik	7.756682317	0.187639353	1.154389912	0.162544172	0.870877346	0.982439251
B020014A21Rik	0.495623759	-0.895126916	4.037603543	-0.221697575	0.824549318	NA
B130021K23Rik	4.459547943	1.808870681	1.427893823	1.266810356	0.205223108	NA
B130034C11Rik	13.37251191	-0.320170045	0.972444711	-0.329242414	0.741972466	0.957171544
B130046B21Rik	0.165111656	-0.959386721	4.080472857	-0.235116555	0.81411827	NA
B130055M24Rik	1.983391719	4.445513363	3.928886404	1.131494501	0.257847016	NA
B230118H07Rik	45.06838475	0.438594177	0.671842121	0.65282328	0.513870213	0.889088492
B230208H11Rik	2.807811758	-0.87308249	2.664504332	-0.327671635	0.743159953	NA
B230216N24Rik	0.330351995	1.859724933	4.037779062	0.460581152	0.645099136	NA
B230217C12Rik	3.963536698	1.588295776	1.5016941	1.057669319	0.290206227	NA
B230217O12Rik	24.75224516	-0.071821708	1.771625544	-0.040540005	0.967662614	0.995914584
B230219D22Rik	332.9848489	-1.11742472	0.478841338	-2.3336012	0.019616614	0.273431735
B230220B15Rik	10.72194575	0.969556446	1.944918327	0.498507538	0.618126358	0.924474556
B230303A05Rik	0.8247881	-0.580168333	3.42903957	-0.169192662	0.865645101	NA
B230303O12Rik	15.20777635	7.384318421	2.563928684	2.880079492	0.003975749	0.125940374
B230307C23Rik	98.89609472	-0.680190226	0.693561245	-0.980721213	0.32673024	0.795357512
B230312C02Rik	4.788859957	1.393437457	1.492290217	0.933757684	0.350428902	NA
B230322F03Rik	1.15619754	-1.320114881	3.915515051	-0.33714974	0.736004023	NA
B230334C09Rik	38.5668523	0.251722306	3.270257368	0.07697324	NA	NA
B230354K17Rik	12.70226396	-0.183760088	1.048140638	-0.175320068	0.860828144	0.981096063
B230359F08Rik	14.19130558	-3.284098259	1.150163806	-2.855330903	0.004299201	0.133516082
B230369F24Rik	5.948669413	4.090563326	1.886529673	2.168300549	0.030135827	NA
B230377A18Rik	3.301689231	0.896473071	1.879501516	0.476973848	0.633380744	NA
B230398E01Rik	1.485495837	2.896804521	3.939948476	0.735239189	0.462193836	NA
B2m	710.8589461	0.678496303	0.24224244	2.800897741	0.005096066	0.147541781
B330016D10Rik	5.119097601	0.470970052	1.467813334	0.320865086	0.748312633	NA
B3galnt2	106.2979513	-0.367915407	0.626624964	-0.587138127	0.557110943	0.908793062
B3galt2	14.86373252	0.130082642	0.980347833	0.132690294	0.894438319	0.985161697
B3galt4	0.991262543	0.001786613	3.906640756	0.000457327	0.999635106	NA
B3galt5	2.970028641	0.658707372	3.789785432	0.173811258	0.862013797	NA
B3galt6	25.42783746	1.417241587	0.829618721	1.708304731	0.087579814	0.526125476
B3gat1	0	NA	NA	NA	NA	NA
B3gat2	19.33698617	2.660200534	2.447245654	1.087018187	NA	NA
B3gat3	24.60648344	0.176231022	0.730356416	0.241294549	0.809326835	0.972131199
B3glct	23.78051199	0.323706302	0.73643335	0.439559537	0.660256153	0.936647466
B3gnt2	200.5546067	-0.023938138	0.743033849	-0.032216752	0.974299197	0.99712301
B3gnt3	3.301629825	-0.289389004	2.529206094	-0.11441891	0.908905725	NA
B3gnt5	26.56757746	0.835160055	2.182276109	0.382701369	NA	NA
B3gnt7	1219.411241	-1.829098516	0.177917309	-10.28061029	8.62E-25	9.55E-21
B3gnt8	4.284659978	-2.065014942	1.993804272	-1.035715978	0.300334666	NA
B3gnt9	0.990389149	-2.215952481	3.212553059	-0.689779263	0.490333012	NA
B3gntl1	41.11115898	-4.578405877	1.005058342	-4.555363292	5.23E-06	0.001136855
[truncated: 17,853 more rows]
