# Supplementary material for: A mechanism to initiate emergency type 2 myelopoiesis
Source: Nature. 2026 Mar 11;653(8113):212–20. doi: 10.1038/s41586-026-10256-6 (PMC13148993; doi:10.1038/s41586-026-10256-6)
Supplement: Supplementary file 3 — This zipped file contains Supplementary Tables 1–17 and a guide to the tables. [file 41586_2026_10256_MOESM3_ESM.zip › SupTable_6_TOBIAS_LMO4_EMPP_Global.csv]

output_prefix	name	motif_id	cluster	total_tfbs	CTRL_mean_score	CTRL_bound	LMO4_mean_score	LMO4_bound	CTRL_LMO4_change	CTRL_LMO4_pvalue	CTRL_LMO4_highlighted
RUNX1_MA0002.2	RUNX1	MA0002.2	C_RUNX1	513	1.7569	327	2.20759	396	-0.5415	1.30E-110	TRUE
E2F7_MA0758.1	E2F7	MA0758.1	C_E2F7	480	13.78046	456	8.90407	443	0.52032	1.69E-108	TRUE
ETV4_MA0764.2	ETV4	MA0764.2	C_EHF	560	1.78134	382	2.18203	419	-0.39402	8.74E-103	TRUE
GABPA_MA0062.3	GABPA	MA0062.3	C_EHF	479	1.86707	332	2.47602	366	-0.44386	1.42E-102	TRUE
ETV1_MA0761.2	ETV1	MA0761.2	C_EHF	470	1.88296	322	2.49688	359	-0.43163	2.05E-101	TRUE
BATF_MA1634.1	BATF	MA1634.1	C_FOSL1::JUN	227	2.03765	168	2.63424	185	-0.58914	2.87E-101	TRUE
GFI1_MA0038.2	GFI1	MA0038.2	C_GFI1	437	11.65947	387	7.4498	373	0.45086	1.24E-99	TRUE
SIX1_MA1118.1	SIX1	MA1118.1	C_SIX2	491	15.09213	451	9.86749	446	0.41946	4.61E-99	TRUE
SPIB_MA0081.2	SPIB	MA0081.2	C_SPI1	493	1.84413	326	2.20298	363	-0.3817	1.64E-98	TRUE
BATF3_MA0835.2	BATF3	MA0835.2	C_FOSL1::JUN	226	2.02717	166	2.62272	183	-0.59401	1.95E-98	TRUE
BATFJUN_MA0462.2	BATF::JUN	MA0462.2	C_FOSL1::JUN	226	2.04156	167	2.63956	184	-0.59146	2.98E-98	TRUE
NFATC3_MA0625.1	NFATC3	MA0625.1	C_NFAT5	562	12.80226	496	8.31512	479	0.37051	3.29E-98	TRUE
RFX3_MA0798.2	RFX3	MA0798.2	C_RFX1	241	1.32315	120	1.72361	164	-0.6362	6.43E-97	TRUE
ELF3_MA0640.2	ELF3	MA0640.2	C_EHF	480	1.84438	333	2.14403	364	-0.39938	1.89E-96	TRUE
RFX1_MA0509.2	RFX1	MA0509.2	C_RFX1	229	1.4931	121	1.73129	158	-0.58528	2.40E-96	TRUE
RUNX3_MA0684.2	RUNX3	MA0684.2	C_RUNX3	266	2.33248	167	2.95729	202	-0.53202	4.56E-96	TRUE
Stat2_MA1623.1	Stat2	MA1623.1	C_Stat2	1116	9.84219	890	6.50646	881	0.25821	5.60E-96	TRUE
NFATC4_MA1525.1	NFATC4	MA1525.1	C_NFAT5	548	13.05408	485	8.47458	470	0.37907	1.69E-95	TRUE
JUNB_MA0490.2	JUNB	MA0490.2	C_FOSL1::JUN	194	1.79691	140	2.38455	155	-0.5693	3.72E-95	TRUE
ELF1_MA0473.3	ELF1	MA0473.3	C_EHF	460	2.02956	318	2.4777	349	-0.37398	1.26E-94	TRUE
EHF_MA0598.3	EHF	MA0598.3	C_EHF	467	2.06807	324	2.56921	357	-0.38902	1.82E-94	TRUE
NFATC2_MA0152.1	NFATC2	MA0152.1	C_NFATC2	695	10.85933	582	7.17621	561	0.30738	5.29E-93	TRUE
FOS_MA0476.1	FOS	MA0476.1	C_FOSL1::JUN	220	1.57353	168	1.98874	180	-0.50313	1.00E-92	TRUE
RREB1_MA0073.1	RREB1	MA0073.1	C_RREB1	410	2.84257	243	3.37951	271	-0.40543	1.05E-92	TRUE
FOSL1_MA0477.2	FOSL1	MA0477.2	C_FOSL1::JUN	218	1.80528	162	2.34555	177	-0.54366	1.81E-92	TRUE
FOSL2_MA0478.1	FOSL2	MA0478.1	C_FOSL1::JUN	249	1.98426	186	2.41351	202	-0.47886	3.36E-92	TRUE
SPI1_MA0080.5	SPI1	MA0080.5	C_SPI1	588	2.50415	370	2.60035	407	-0.31274	9.93E-92	TRUE
Smad2Smad3_MA1622.1	Smad2::Smad3	MA1622.1	C_FOSL1::JUN	215	1.47617	158	1.92548	171	-0.5721	1.02E-91	TRUE
NFATC1_MA0624.1	NFATC1	MA0624.1	C_NFAT5	567	12.79785	498	8.31874	484	0.36916	1.22E-90	TRUE
Hic1_MA0739.1	Hic1	MA0739.1	C_Hic1	138	1.78617	59	2.20405	87	-0.59324	2.04E-90	TRUE
MAFK_MA0496.3	MAFK	MA0496.3	C_BACH1	225	1.86742	163	2.33885	174	-0.49321	2.80E-90	TRUE
IRF7_MA0772.1	IRF7	MA0772.1	C_IRF1	561	10.83157	447	7.20866	443	0.33598	3.34E-90	TRUE
FOSJUN_MA0099.3	FOS::JUN	MA0099.3	C_FOSL1::JUN	194	1.84359	147	2.37843	157	-0.50641	3.53E-90	TRUE
FOSJUND_MA1141.1	FOS::JUND	MA1141.1	C_FOSL1::JUN	226	1.58187	176	1.98232	186	-0.48249	1.46E-89	TRUE
FOSL1JUN_MA1128.1	FOSL1::JUN	MA1128.1	C_FOSL1::JUN	219	1.87875	165	2.38646	177	-0.4813	2.55E-89	TRUE
FOSL2JUN_MA1130.1	FOSL2::JUN	MA1130.1	C_FOSL1::JUN	203	1.55636	156	1.95582	166	-0.49459	1.73E-88	TRUE
RFX5_MA0510.2	RFX5	MA0510.2	C_RFX2	139	1.41237	78	1.85096	101	-0.63509	4.18E-87	TRUE
IKZF1_MA1508.1	IKZF1	MA1508.1	C_IKZF1	517	2.22731	343	2.25792	366	-0.29656	1.10E-86	FALSE
JUNJUNB_MA1132.1	JUN::JUNB	MA1132.1	C_FOSL1::JUN	164	2.19948	123	2.66155	132	-0.5113	1.10E-86	TRUE
FOSL2JUNB_MA1138.1	FOSL2::JUNB	MA1138.1	C_FOSL1::JUN	189	1.52127	142	1.92716	152	-0.50144	2.61E-86	FALSE
JUND_MA0491.2	JUND	MA0491.2	C_FOSL1::JUN	192	1.82193	142	2.4071	153	-0.53508	8.41E-86	TRUE
MXI1_MA1108.2	MXI1	MA1108.2	C_NEUROG1	166	1.39469	92	1.74641	112	-0.50095	1.24E-85	FALSE
KLF9_MA1107.2	KLF9	MA1107.2	C_KLF9	404	1.9212	277	2.20728	299	-0.32865	4.39E-85	FALSE
SNAI3_MA1559.1	SNAI3	MA1559.1	C_TCF3	131	2.05433	66	2.4837	74	-0.56761	5.33E-85	TRUE
NR2C1_MA1535.1	NR2C1	MA1535.1	C_NR2C2(var.2)	126	1.17704	72	1.56324	91	-0.59484	1.17E-84	TRUE
JUNvar.2_MA0489.1	JUN(var.2)	MA0489.1	C_FOSL1::JUN	228	1.54636	172	1.90057	184	-0.48395	4.67E-84	FALSE
Zic1Zic2_MA1628.1	Zic1::Zic2	MA1628.1	C_Zic2	284	1.75031	184	2.19759	206	-0.37325	1.20E-83	FALSE
Nfe2l2_MA0150.2	Nfe2l2	MA0150.2	C_BACH1	195	2.44582	139	3.10437	153	-0.50117	2.05E-83	FALSE
NFAT5_MA0606.1	NFAT5	MA0606.1	C_NFAT5	541	10.56734	447	6.92933	431	0.27638	4.96E-82	TRUE
FOSJUNB_MA1134.1	FOS::JUNB	MA1134.1	C_FOSL1::JUN	199	1.55926	155	1.9453	161	-0.45572	2.13E-81	FALSE
BACH1_MA1633.1	BACH1	MA1633.1	C_BACH1	231	2.10319	176	2.56776	182	-0.45551	2.99E-81	FALSE
FOSBJUNB_MA1135.1	FOSB::JUNB	MA1135.1	C_FOSL1::JUN	200	1.53978	153	1.8928	162	-0.44837	3.55E-81	FALSE
NR2C2var.2_MA1536.1	NR2C2(var.2)	MA1536.1	C_NR2C2(var.2)	113	1.1048	62	1.44285	72	-0.53821	3.77E-81	TRUE
ESR2_MA0258.2	ESR2	MA0258.2	C_ESR2	150	1.68481	90	2.1381	110	-0.49422	5.02E-81	FALSE
Ptf1avar.3_MA1620.1	Ptf1a(var.3)	MA1620.1	C_Rbpjl	173	2.66526	113	3.19362	116	-0.42603	5.03E-81	FALSE
FOSL2JUND_MA1144.1	FOSL2::JUND	MA1144.1	C_FOSL1::JUN	187	1.53277	143	1.93145	150	-0.48068	2.12E-80	FALSE
SNAI2_MA0745.2	SNAI2	MA0745.2	C_TCF3	134	2.15073	74	2.56591	82	-0.48656	2.43E-80	FALSE
Bach1Mafk_MA0591.1	Bach1::Mafk	MA0591.1	C_BACH1	226	1.87533	170	2.25031	174	-0.38695	3.38E-80	FALSE
FOSL1JUNB_MA1137.1	FOSL1::JUNB	MA1137.1	C_FOSL1::JUN	204	1.82796	155	2.27732	160	-0.40529	3.95E-80	FALSE
THAP1_MA0597.1	THAP1	MA0597.1	C_THAP1	152	1.90055	104	3.04122	120	-0.51523	7.30E-80	FALSE
NKX2-2_MA1645.1	NKX2-2	MA1645.1	C_NKX2-2	165	3.82439	109	4.45464	126	-0.47805	7.72E-80	FALSE
RFX4_MA0799.1	RFX4	MA0799.1	C_RFX2	125	1.88855	85	2.28556	99	-0.52542	1.94E-79	FALSE
Nr1h3Rxra_MA0494.1	Nr1h3::Rxra	MA0494.1	C_Nr1h3::Rxra	119	3.46179	67	4.33908	80	-0.55516	2.61E-79	TRUE
NR2C2_MA0504.1	NR2C2	MA0504.1	C_PPARD	207	1.94421	133	2.37389	147	-0.4179	3.13E-79	FALSE
ELF5_MA0136.2	ELF5	MA0136.2	C_EHF	220	2.09911	151	2.49249	169	-0.36415	3.24E-79	FALSE
ZEB1_MA0103.3	ZEB1	MA0103.3	C_TCF3	134	2.22186	77	2.59288	86	-0.46984	6.99E-79	FALSE
LEF1_MA0768.1	LEF1	MA0768.1	C_LEF1	202	2.91941	97	3.07629	114	-0.37544	8.38E-79	FALSE
NFE2L1_MA0089.2	NFE2L1	MA0089.2	C_BACH1	221	2.64878	158	3.29534	173	-0.44026	8.88E-79	FALSE
HIC2_MA0738.1	HIC2	MA0738.1	C_HIC2	121	2.44443	58	2.92875	80	-0.51699	9.78E-79	FALSE
PAX9_MA0781.1	PAX9	MA0781.1	C_PAX9	51	3.61928	29	4.36828	34	-0.74186	1.14E-78	TRUE
JDP2_MA0655.1	JDP2	MA0655.1	C_FOSL1::JUN	140	1.99452	107	2.56827	115	-0.44192	4.13E-78	FALSE
EWSR1-FLI1_MA0149.1	EWSR1-FLI1	MA0149.1	C_EWSR1-FLI1	403	2.91699	274	3.51733	287	-0.32664	5.14E-78	FALSE
KLF17_MA1514.1	KLF17	MA1514.1	C_KLF17	219	2.72404	146	3.37738	164	-0.36949	5.17E-78	FALSE
ZNF684_MA1600.1	ZNF684	MA1600.1	C_ZNF684	158	3.56346	111	4.5062	121	-0.41488	1.08E-77	FALSE
ATF2_MA1632.1	ATF2	MA1632.1	C_FOSL1::JUN(var.2)	133	2.64851	92	3.49413	103	-0.52796	2.10E-77	TRUE
ZKSCAN5_MA1652.1	ZKSCAN5	MA1652.1	C_ZKSCAN5	353	2.3296	226	2.77462	250	-0.34446	2.88E-77	FALSE
ZSCAN4_MA1155.1	ZSCAN4	MA1155.1	C_ZSCAN4	239	2.31174	134	2.38833	158	-0.35543	7.75E-77	FALSE
ZNF528_MA1597.1	ZNF528	MA1597.1	C_ZNF528	189	1.46034	116	2.01357	124	-0.42194	9.14E-77	FALSE
Nr2e1_MA0676.1	Nr2e1	MA0676.1	C_Nr2e1	103	1.88849	55	2.47321	70	-0.49	1.04E-76	FALSE
PAX1_MA0779.1	PAX1	MA0779.1	C_PAX9	40	4.405	21	5.3302	28	-0.78919	1.77E-76	TRUE
NFE2_MA0841.1	NFE2	MA0841.1	C_FOSL1::JUN	125	2.93326	95	3.80683	102	-0.48881	2.06E-76	FALSE
RORA_MA0071.1	RORA	MA0071.1	C_RORA	105	2.26661	53	2.97261	71	-0.55849	2.63E-76	TRUE
Nkx2-5var.2_MA0503.1	Nkx2-5(var.2)	MA0503.1	C_Nkx2-5(var.2)	146	2.21668	96	2.8399	105	-0.46708	4.57E-76	FALSE
BACH2_MA1101.2	BACH2	MA1101.2	C_FOSL1::JUN	129	1.57812	97	1.99977	104	-0.46938	6.23E-76	FALSE
ESR1_MA0112.3	ESR1	MA0112.3	C_ESR2	90	1.85232	53	2.461	69	-0.56278	9.53E-76	TRUE
TCF7L1_MA1421.1	TCF7L1	MA1421.1	C_TCF7L1	188	3.01417	106	3.72167	119	-0.41104	1.11E-75	FALSE
E2F3_MA0469.3	E2F3	MA0469.3	C_E2F3	98	16.04376	92	10.36024	92	0.55411	4.46E-75	TRUE
ZNF282_MA1154.1	ZNF282	MA1154.1	C_ZNF282	129	3.50363	89	4.08715	97	-0.45831	6.09E-75	FALSE
SREBF1_MA0595.1	SREBF1	MA0595.1	C_SREBF1	134	2.39667	101	3.15789	100	-0.42706	6.47E-75	FALSE
ZNF135_MA1587.1	ZNF135	MA1587.1	C_ZNF135	182	2.49344	120	2.88452	129	-0.29732	9.30E-75	FALSE
SPIC_MA0687.1	SPIC	MA0687.1	C_SPIC	266	3.09642	173	3.07824	196	-0.2903	9.82E-75	FALSE
MAFNFE2_MA0501.1	MAF::NFE2	MA0501.1	C_BACH1	213	2.25904	151	2.7683	165	-0.36551	1.16E-74	FALSE
POU6F2_MA0793.1	POU6F2	MA0793.1	C_POU6F2	96	5.5788	59	6.8958	64	-0.55445	1.17E-74	TRUE
TCF12var.2_MA1648.1	TCF12(var.2)	MA1648.1	C_TCF3	143	2.96998	88	3.24815	96	-0.43929	2.01E-74	FALSE
ATF7_MA0834.1	ATF7	MA0834.1	C_FOSL1::JUN(var.2)	121	13.79748	115	9.25437	105	0.44969	2.41E-74	TRUE
Rargvar.2_MA0860.1	Rarg(var.2)	MA0860.1	C_Rarg(var.2)	121	2.26721	70	2.58085	83	-0.46553	2.72E-74	FALSE
NR1H4_MA1110.1	NR1H4	MA1110.1	C_NR1H4	96	4.03445	50	4.58236	61	-0.5458	5.28E-74	TRUE
TCF7L2_MA0523.1	TCF7L2	MA0523.1	C_LEF1	196	3.65462	97	3.89642	111	-0.39701	6.97E-74	FALSE
SNAI1_MA1558.1	SNAI1	MA1558.1	C_TCF3	124	2.33923	67	2.74475	75	-0.50154	1.21E-73	FALSE
Plagl1_MA1615.1	Plagl1	MA1615.1	C_Plagl1	194	1.97601	136	2.21464	147	-0.34026	2.01E-73	FALSE
INSM1_MA0155.1	INSM1	MA0155.1	C_INSM1	172	2.43791	110	2.90635	127	-0.40514	3.63E-73	FALSE
ZNF263_MA0528.2	ZNF263	MA0528.2	C_ZNF263	337	2.89107	239	3.35294	247	-0.28285	4.08E-73	FALSE
TCF3_MA0522.3	TCF3	MA0522.3	C_TCF3	122	2.1631	70	2.51235	76	-0.47794	4.19E-73	FALSE
PKNOX2_MA0783.1	PKNOX2	MA0783.1	C_TGIF2LX	135	1.30713	74	1.68106	84	-0.46183	5.10E-73	FALSE
RARA_MA0729.1	RARA	MA0729.1	C_RARA	115	1.81257	61	2.19066	73	-0.52559	7.48E-73	FALSE
Rxra_MA0512.2	Rxra	MA0512.2	C_PPARD	122	1.88871	66	2.64369	73	-0.44961	8.02E-73	FALSE
PpargRxra_MA0065.2	Pparg::Rxra	MA0065.2	C_Pparg::Rxra	236	2.1766	151	2.82221	160	-0.31671	8.12E-73	FALSE
ZNF341_MA1655.1	ZNF341	MA1655.1	C_ZNF341	138	2.61711	88	3.21421	100	-0.38539	8.95E-73	FALSE
PRDM1_MA0508.3	PRDM1	MA0508.3	C_PRDM1	309	2.13365	152	2.51431	186	-0.27945	1.49E-72	FALSE
PKNOX1_MA0782.2	PKNOX1	MA0782.2	C_PBX3	157	1.58777	87	1.87624	99	-0.38751	2.19E-72	FALSE
MZF1var.2_MA0057.1	MZF1(var.2)	MA0057.1	C_MZF1(var.2)	150	2.48377	83	3.19312	104	-0.46449	2.31E-72	FALSE
PPARG_MA0066.1	PPARG	MA0066.1	C_PPARG	126	2.30982	68	2.76777	83	-0.43077	2.49E-72	FALSE
TGIF2_MA0797.1	TGIF2	MA0797.1	C_TGIF2LX	117	1.42242	72	1.81461	77	-0.46787	3.47E-72	FALSE
SCRT1_MA0743.2	SCRT1	MA0743.2	C_SCRT1	107	2.52261	59	2.80882	67	-0.46077	3.76E-72	FALSE
Nr2f6_MA0677.1	Nr2f6	MA0677.1	C_PPARD	132	1.44212	69	2.03825	77	-0.41964	3.98E-72	FALSE
SREBF2_MA0596.1	SREBF2	MA0596.1	C_SREBF1	128	1.69263	92	2.22762	92	-0.42224	1.25E-71	FALSE
RFX2_MA0600.2	RFX2	MA0600.2	C_RFX2	102	1.68658	65	2.10199	79	-0.53226	2.50E-71	TRUE
NEUROG1_MA0623.2	NEUROG1	MA0623.2	C_NEUROG1	59	1.68005	23	1.98718	36	-0.6019	2.78E-71	TRUE
RARARXRG_MA1149.1	RARA::RXRG	MA1149.1	C_RARA::RXRG	114	2.09649	67	2.58749	73	-0.39454	2.91E-71	FALSE
OSR2_MA1646.1	OSR2	MA1646.1	C_OSR2	213	1.78849	135	2.19836	140	-0.33673	3.20E-71	FALSE
NR2F1_MA0017.2	NR2F1	MA0017.2	C_NR2C2(var.2)	130	1.89088	75	2.35129	85	-0.47546	3.51E-71	FALSE
Nr5a2_MA0505.1	Nr5a2	MA0505.1	C_Nr5a2	185	1.8443	107	2.12848	115	-0.33987	4.34E-71	FALSE
Znf281_MA1630.1	Znf281	MA1630.1	C_Wt1	251	2.22828	161	2.68062	173	-0.32758	4.43E-71	FALSE
Rbpjl_MA1621.1	Rbpjl	MA1621.1	C_Rbpjl	135	3.05969	74	3.85371	78	-0.43906	6.44E-71	FALSE
GLI3_MA1491.1	GLI3	MA1491.1	C_GLI3	118	3.28921	81	4.20967	86	-0.44435	7.16E-71	FALSE
TCF4_MA0830.2	TCF4	MA0830.2	C_TCF3	141	2.23065	81	2.63867	92	-0.43425	7.89E-71	FALSE
RFX7_MA1554.1	RFX7	MA1554.1	C_RFX7	98	2.33501	69	2.84961	77	-0.49876	9.25E-71	FALSE
MSGN1_MA1524.1	MSGN1	MA1524.1	C_MSGN1	81	1.55377	46	1.90754	57	-0.49253	1.03E-70	FALSE
Rhox11_MA0629.1	Rhox11	MA0629.1	C_Rhox11	79	2.77956	45	3.5979	53	-0.45854	1.08E-70	FALSE
Prdm15_MA1616.1	Prdm15	MA1616.1	C_Prdm15	321	9.22536	251	6.47786	237	0.25694	1.29E-70	TRUE
THRBvar.3_MA1576.1	THRB(var.3)	MA1576.1	C_THRB(var.3)	149	3.16811	115	3.7982	114	-0.40348	3.03E-70	FALSE
HES6_MA1493.1	HES6	MA1493.1	C_HES6	71	2.71027	37	3.15601	46	-0.55643	3.65E-70	TRUE
ETV5_MA0765.2	ETV5	MA0765.2	C_EHF	232	2.58228	177	3.0907	190	-0.31687	4.34E-70	FALSE
TFAP4_MA0691.1	TFAP4	MA0691.1	C_MYF5	172	2.96188	123	3.85733	129	-0.37485	5.65E-70	FALSE
SMAD2SMAD3SMAD4_MA0513.1	SMAD2::SMAD3::SMAD4	MA0513.1	C_SMAD2::SMAD3::SMAD4	220	1.61917	152	1.87827	151	-0.29034	6.59E-70	FALSE
NR2F1var.2_MA1537.1	NR2F1(var.2)	MA1537.1	C_PPARD	141	2.20259	87	2.92511	92	-0.42394	7.87E-70	FALSE
NR4A2_MA0160.1	NR4A2	MA0160.1	C_NR2F2	128	1.33189	71	1.66681	83	-0.40401	8.98E-70	FALSE
Foxj3_MA0851.1	Foxj3	MA0851.1	C_Foxj3	230	2.74355	120	3.57767	137	-0.31192	9.11E-70	FALSE
TEAD4_MA0809.2	TEAD4	MA0809.2	C_TEAD4	261	10.87824	208	7.38243	199	0.32432	1.15E-69	TRUE
ESRRB_MA0141.3	ESRRB	MA0141.3	C_ESRRA	115	2.57603	60	3.06562	74	-0.43946	1.70E-69	FALSE
RXRB_MA0855.1	RXRB	MA0855.1	C_PPARD	127	1.52306	68	2.13724	76	-0.40145	2.04E-69	FALSE
ETV2_MA0762.1	ETV2	MA0762.1	C_ERF	168	1.53457	113	1.83367	120	-0.37526	2.59E-69	FALSE
Wt1_MA1627.1	Wt1	MA1627.1	C_Wt1	340	2.18755	217	2.48503	224	-0.26901	2.72E-69	FALSE
NR5A1_MA1540.1	NR5A1	MA1540.1	C_Nr5a2	119	2.13797	66	2.71532	75	-0.42672	3.28E-69	FALSE
Stat5aStat5b_MA0519.1	Stat5a::Stat5b	MA0519.1	C_Stat5b	186	2.1894	104	2.61309	114	-0.33069	3.65E-69	FALSE
NR2F2_MA1111.1	NR2F2	MA1111.1	C_NR2F2	124	2.56453	60	3.22016	79	-0.43096	3.74E-69	FALSE
FIGLA_MA0820.1	FIGLA	MA0820.1	C_Rbpjl	116	3.23707	65	4.3246	68	-0.43282	5.58E-69	FALSE
FOSBJUNBvar.2_MA1136.1	FOSB::JUNB(var.2)	MA1136.1	C_FOSL1::JUN(var.2)	126	13.30399	119	8.95651	110	0.39648	5.66E-69	TRUE
ASCL1var.2_MA1631.1	ASCL1(var.2)	MA1631.1	C_TCF3	174	2.10969	107	2.46164	114	-0.39693	9.69E-69	FALSE
Nr2f6var.2_MA0728.1	Nr2f6(var.2)	MA0728.1	C_Rarb	129	2.52987	73	2.9468	82	-0.39402	1.01E-68	FALSE
THRBvar.2_MA1575.1	THRB(var.2)	MA1575.1	C_THRB(var.2)	66	1.59651	40	1.93733	49	-0.50442	2.10E-68	FALSE
SIX2_MA1119.1	SIX2	MA1119.1	C_SIX2	319	10.48013	265	7.35114	263	0.25062	2.95E-68	TRUE
NKX2-5_MA0063.2	NKX2-5	MA0063.2	C_NKX2-5	100	4.44071	59	4.10202	71	-0.39891	3.21E-68	FALSE
FOSL1JUND_MA1142.1	FOSL1::JUND	MA1142.1	C_FOSL1::JUN	191	1.96409	145	2.4174	149	-0.37843	4.49E-68	FALSE
BCL6_MA0463.2	BCL6	MA0463.2	C_BCL6	111	3.11379	57	3.41588	64	-0.39321	4.55E-68	FALSE
ZNF75D_MA1601.1	ZNF75D	MA1601.1	C_ZNF75D	207	2.58708	130	2.78297	142	-0.29257	4.86E-68	FALSE
SCRT2_MA0744.2	SCRT2	MA0744.2	C_SCRT1	116	1.91246	59	2.40872	71	-0.42246	5.62E-68	FALSE
RARAvar.2_MA0730.1	RARA(var.2)	MA0730.1	C_Rarb(var.2)	123	3.95196	74	3.72527	85	-0.41806	5.95E-68	FALSE
ESRRA_MA0592.3	ESRRA	MA0592.3	C_ESRRA	124	1.96	68	2.39163	76	-0.42226	6.10E-68	FALSE
LBX1_MA0618.1	LBX1	MA0618.1	C_EMX1	63	8.61628	30	11.44507	35	-0.51668	7.75E-68	FALSE
RORAvar.2_MA0072.1	RORA(var.2)	MA0072.1	C_RORA(var.2)	130	2.95535	84	3.713	96	-0.43599	1.29E-67	FALSE
Spz1_MA0111.1	Spz1	MA0111.1	C_Spz1	92	1.86841	59	2.54087	64	-0.43297	1.42E-67	FALSE
NRL_MA0842.2	NRL	MA0842.2	C_MAFF	101	1.65561	58	2.09273	62	-0.41829	1.58E-67	FALSE
ZNF16_MA1654.1	ZNF16	MA1654.1	C_ZNF16	187	1.73574	115	2.1526	122	-0.34958	2.50E-67	FALSE
TEAD1_MA0090.3	TEAD1	MA0090.3	C_TEAD4	270	10.56141	222	7.13227	214	0.27709	2.73E-67	TRUE
KLF16_MA0741.1	KLF16	MA0741.1	C_SP3	379	2.59571	280	2.82101	284	-0.2141	3.23E-67	FALSE
ETS1_MA0098.3	ETS1	MA0098.3	C_ERF	147	1.80759	106	2.12603	106	-0.37411	3.80E-67	FALSE
MAFG_MA0659.2	MAFG	MA0659.2	C_MAFF	159	2.53054	89	2.69791	106	-0.31648	6.33E-67	FALSE
GATA3_MA0037.3	GATA3	MA0037.3	C_GATA6	206	1.57735	143	1.44826	98	0.29262	6.44E-67	TRUE
HOXC9_MA0485.2	HOXC9	MA0485.2	C_HOXC10	31	5.19797	14	5.50846	23	-0.84483	8.36E-67	TRUE
JUNBvar.2_MA1140.2	JUNB(var.2)	MA1140.2	C_FOSL1::JUN(var.2)	126	13.8175	117	9.71597	108	0.37562	9.29E-67	TRUE
BCL6B_MA0731.1	BCL6B	MA0731.1	C_BCL6B	109	3.2664	69	3.73824	71	-0.40586	1.03E-66	FALSE
GRHL2_MA1105.2	GRHL2	MA1105.2	C_GRHL2	100	2.13292	55	2.66385	61	-0.38405	1.14E-66	FALSE
CREB1_MA0018.4	CREB1	MA0018.4	C_FOSL1::JUN(var.2)	162	2.41445	111	2.84411	125	-0.36582	1.29E-66	FALSE
Sox17_MA0078.1	Sox17	MA0078.1	C_Sox17	115	2.58121	76	3.11813	77	-0.45043	1.61E-66	FALSE
ZBTB7A_MA0750.2	ZBTB7A	MA0750.2	C_ZBTB7A	211	2.09366	159	2.33646	171	-0.28062	1.96E-66	FALSE
HOXA10_MA0899.1	HOXA10	MA0899.1	C_HOXA10	126	5.68044	65	6.55264	76	-0.37242	2.46E-66	FALSE
RXRG_MA0856.1	RXRG	MA0856.1	C_PPARD	124	1.5733	71	2.17562	75	-0.39949	3.65E-66	FALSE
ATOH1var.2_MA1467.1	ATOH1(var.2)	MA1467.1	C_ATOH1(var.2)	195	1.83786	128	2.20677	134	-0.32639	5.03E-66	FALSE
FOSL1JUNvar.2_MA1129.1	FOSL1::JUN(var.2)	MA1129.1	C_FOSL1::JUN(var.2)	120	13.6438	114	9.16742	104	0.4304	6.50E-66	TRUE
HOXB13_MA0901.2	HOXB13	MA0901.2	C_HOXB13	200	6.38373	109	7.08705	118	-0.28561	7.60E-66	FALSE
PPARARXRA_MA1148.1	PPARA::RXRA	MA1148.1	C_PPARA::RXRA	136	2.79283	89	3.68443	94	-0.3915	7.80E-66	FALSE
TBX1_MA0805.1	TBX1	MA0805.1	C_TBX15	120	2.66398	69	2.7164	81	-0.40572	7.89E-66	FALSE
TFAP2A_MA0003.4	TFAP2A	MA0003.4	C_TFAP2A	179	1.56064	126	1.86731	124	-0.31585	8.08E-66	FALSE
TCF7_MA0769.2	TCF7	MA0769.2	C_TCF7	139	4.07476	75	4.26018	82	-0.32303	9.47E-66	FALSE
Pou5f1Sox2_MA0142.1	Pou5f1::Sox2	MA0142.1	C_Pou5f1::Sox2	219	3.9291	112	4.57082	122	-0.28864	1.28E-65	FALSE
ZBTB32_MA1580.1	ZBTB32	MA1580.1	C_ZBTB32	109	2.41153	64	2.23455	73	-0.36846	1.72E-65	FALSE
ETV6_MA0645.1	ETV6	MA0645.1	C_EHF	203	2.47916	158	2.88913	163	-0.27998	3.03E-65	FALSE
ZNF449_MA1656.1	ZNF449	MA1656.1	C_ZNF449	162	1.79979	114	2.21016	116	-0.35308	3.50E-65	FALSE
Mafb_MA0117.2	Mafb	MA0117.2	C_MAFF	118	2.61724	76	2.51989	82	-0.38495	5.16E-65	FALSE
ZNF740_MA0753.2	ZNF740	MA0753.2	C_ZNF740	255	2.15296	159	2.46506	176	-0.28035	8.37E-65	FALSE
ZNF382_MA1594.1	ZNF382	MA1594.1	C_ZNF382	168	7.64298	107	6.80602	114	-0.33528	8.52E-65	FALSE
TBX4_MA0806.1	TBX4	MA0806.1	C_TBX15	79	1.63739	44	1.67743	54	-0.39296	1.20E-64	FALSE
THRB_MA1574.1	THRB	MA1574.1	C_PPARD	136	2.558	82	3.18883	86	-0.38036	1.30E-64	FALSE
ZSCAN29_MA1602.1	ZSCAN29	MA1602.1	C_ZSCAN29	65	1.3078	45	1.70066	47	-0.44874	1.38E-64	FALSE
RUNX2_MA0511.2	RUNX2	MA0511.2	C_RUNX1	174	3.13554	123	3.54608	130	-0.35775	1.53E-64	FALSE
ZNF143_MA0088.2	ZNF143	MA0088.2	C_ZNF143	115	1.28061	68	1.52353	76	-0.42838	1.77E-64	FALSE
SOX10_MA0442.2	SOX10	MA0442.2	C_SOX10	195	1.2473	103	1.56048	117	-0.3121	2.97E-64	FALSE
MSANTD3_MA1523.1	MSANTD3	MA1523.1	C_MSANTD3	116	2.51031	83	3.16843	84	-0.38481	3.93E-64	FALSE
ZNF652_MA1657.1	ZNF652	MA1657.1	C_ZNF652	120	3.14985	58	4.31583	65	-0.37642	4.16E-64	FALSE
KLF5_MA0599.1	KLF5	MA0599.1	C_KLF4	496	2.19871	364	2.39964	374	-0.17487	5.78E-64	FALSE
NFICvar.2_MA1527.1	NFIC(var.2)	MA1527.1	C_NFIB	114	2.31123	75	2.65442	80	-0.32913	6.34E-64	FALSE
CTCF_MA0139.1	CTCF	MA0139.1	C_CTCF	186	1.70502	146	2.14255	146	-0.28946	9.06E-64	FALSE
Zic2_MA1629.1	Zic2	MA1629.1	C_Zic2	307	1.96082	212	2.22677	217	-0.22054	9.71E-64	FALSE
IRF1_MA0050.2	IRF1	MA0050.2	C_IRF1	915	9.20076	674	6.42885	703	0.14502	1.19E-63	FALSE
ATOH7_MA1468.1	ATOH7	MA1468.1	C_Atoh1	92	1.75655	49	1.99638	57	-0.39267	1.32E-63	FALSE
MAZ_MA1522.1	MAZ	MA1522.1	C_ZNF148	289	2.95967	193	3.58261	208	-0.22836	1.62E-63	FALSE
NR1H2RXRA_MA0115.1	NR1H2::RXRA	MA0115.1	C_NR1H2::RXRA	123	2.18588	71	2.57137	73	-0.37817	2.18E-63	FALSE
FOXH1_MA0479.1	FOXH1	MA0479.1	C_FOXH1	260	10.92948	209	7.86116	212	0.20031	3.14E-63	TRUE
USF1_MA0093.3	USF1	MA0093.3	C_USF2	109	2.50853	71	3.05459	83	-0.34755	3.43E-63	FALSE
IRF9_MA0653.1	IRF9	MA0653.1	C_IRF1	332	10.23959	268	7.27208	271	0.25514	3.55E-63	TRUE
ZBTB14_MA1650.1	ZBTB14	MA1650.1	C_ZBTB14	86	5.10041	78	5.55205	55	0.40368	1.29E-62	TRUE
BHLHA15var.2_MA1472.1	BHLHA15(var.2)	MA1472.1	C_ATOH1(var.2)	205	2.75907	151	3.41156	148	-0.26244	1.57E-62	FALSE
GLI2_MA0734.2	GLI2	MA0734.2	C_GLI3	115	2.49861	79	3.06734	83	-0.40822	1.57E-62	FALSE
Creb5_MA0840.1	Creb5	MA0840.1	C_FOSL1::JUN(var.2)	136	12.97515	128	9.14752	119	0.33403	1.62E-62	TRUE
PBX1_MA0070.1	PBX1	MA0070.1	C_PBX1	90	4.16371	40	5.12182	55	-0.44005	2.70E-62	FALSE
POU6F1var.2_MA1549.1	POU6F1(var.2)	MA1549.1	C_POU6F2	86	5.61776	54	6.59104	58	-0.44775	2.81E-62	FALSE
TBX15_MA0803.1	TBX15	MA0803.1	C_TBX15	101	2.04433	57	1.88796	67	-0.36487	3.76E-62	FALSE
VEZF1_MA1578.1	VEZF1	MA1578.1	C_ZNF740	112	3.40873	58	3.70079	68	-0.37831	4.96E-62	FALSE
NFYB_MA0502.2	NFYB	MA0502.2	C_NFYB	142	2.88596	110	3.53392	110	-0.32521	7.38E-62	FALSE
VDR_MA0693.2	VDR	MA0693.2	C_VDR	120	1.49688	69	1.80317	82	-0.36674	7.53E-62	FALSE
KLF4_MA0039.4	KLF4	MA0039.4	C_KLF4	474	2.02752	324	2.18352	341	-0.18056	7.58E-62	FALSE
TAL1TCF3_MA0091.1	TAL1::TCF3	MA0091.1	C_TAL1::TCF3	121	3.18757	75	4.05529	83	-0.34515	9.15E-62	FALSE
PBX3_MA1114.1	PBX3	MA1114.1	C_PBX3	194	1.49572	111	1.68318	117	-0.25569	1.22E-61	FALSE
RBPJ_MA1116.1	RBPJ	MA1116.1	C_RBPJ	202	1.88467	134	1.96707	134	-0.2419	1.76E-61	FALSE
ZBTB6_MA1581.1	ZBTB6	MA1581.1	C_ZBTB6	154	2.81033	100	3.44831	100	-0.30118	1.84E-61	FALSE
ZNF274_MA1592.1	ZNF274	MA1592.1	C_ZNF274	100	2.97926	56	3.71144	66	-0.33652	2.55E-61	FALSE
HOXB9_MA1503.1	HOXB9	MA1503.1	C_HOXC10	34	6.84361	16	7.47526	25	-0.78789	3.10E-61	TRUE
RXRBvar.2_MA1555.1	RXRB(var.2)	MA1555.1	C_RXRG(var.2)	54	2.1046	35	2.84814	37	-0.50545	5.31E-61	FALSE
TBX3_MA1566.1	TBX3	MA1566.1	C_TBX15	102	1.88431	57	1.84508	70	-0.41212	6.38E-61	FALSE
TGIF1_MA0796.1	TGIF1	MA0796.1	C_TGIF2LX	111	1.41307	70	1.72144	71	-0.33528	8.01E-61	FALSE
TGIF2LY_MA1572.1	TGIF2LY	MA1572.1	C_TGIF2LX	92	1.49252	63	1.7062	62	-0.36523	1.08E-60	FALSE
STAT1_MA0137.3	STAT1	MA0137.3	C_Stat4	159	2.36194	99	2.71631	98	-0.26775	1.84E-60	FALSE
Rarbvar.2_MA0858.1	Rarb(var.2)	MA0858.1	C_Rarb(var.2)	124	2.73163	72	2.72624	84	-0.36475	1.86E-60	FALSE
Esrrg_MA0643.1	Esrrg	MA0643.1	C_ESRRA	102	2.52745	46	2.60255	57	-0.32541	2.06E-60	FALSE
NFIX_MA0671.1	NFIX	MA0671.1	C_NFIA	94	1.08173	51	1.31492	53	-0.36692	2.29E-60	FALSE
ZBTB12_MA1649.1	ZBTB12	MA1649.1	C_ZBTB12	144	1.60493	81	1.89739	93	-0.31259	2.64E-60	FALSE
MAF_MA1520.1	MAF	MA1520.1	C_MAFA	80	1.96122	50	2.08104	62	-0.37513	3.73E-60	FALSE
HESX1_MA0894.1	HESX1	MA0894.1	C_EMX1	50	9.57169	25	13.30166	29	-0.47634	4.09E-60	FALSE
PPARD_MA1550.1	PPARD	MA1550.1	C_PPARD	136	2.17463	75	2.77399	79	-0.33987	7.04E-60	FALSE
Stat5a_MA1624.1	Stat5a	MA1624.1	C_Stat5a	161	3.56585	94	3.85936	96	-0.30921	8.81E-60	FALSE
Foxd3_MA0041.1	Foxd3	MA0041.1	C_Foxd3	251	3.9316	117	4.77696	136	-0.21883	1.05E-59	FALSE
NFIC_MA0161.2	NFIC	MA0161.2	C_NFIC	122	1.85265	67	2.09307	81	-0.32712	1.49E-59	FALSE
MEF2A_MA0052.4	MEF2A	MA0052.4	C_MEF2A	262	3.35946	134	3.78383	146	-0.24876	1.75E-59	FALSE
TBX20_MA0689.1	TBX20	MA0689.1	C_TBX2	122	3.85582	73	3.82099	85	-0.34328	1.97E-59	FALSE
NKX6-3_MA1530.1	NKX6-3	MA1530.1	C_NKX6-3	70	7.76867	40	10.23518	43	-0.48767	1.99E-59	FALSE
JDP2var.2_MA0656.1	JDP2(var.2)	MA0656.1	C_FOSL1::JUN(var.2)	140	11.96025	129	8.16687	121	0.26456	2.02E-59	TRUE
PBX2_MA1113.2	PBX2	MA1113.2	C_MEIS2(var.2)	122	7.12178	68	9.64205	74	-0.34134	3.35E-59	FALSE
FOXC1_MA0032.2	FOXC1	MA0032.2	C_FOXC2	196	3.62166	101	4.27415	119	-0.22905	4.51E-59	FALSE
KLF15_MA1513.1	KLF15	MA1513.1	C_KLF15	258	3.05565	215	2.9696	176	0.21913	5.71E-59	TRUE
MGA_MA0801.1	MGA	MA0801.1	C_TBX15	116	1.83202	68	1.71625	77	-0.33873	6.13E-59	FALSE
PRDM4_MA1647.1	PRDM4	MA1647.1	C_PRDM4	213	1.82376	130	1.86539	137	-0.24981	6.94E-59	FALSE
Dmbx1_MA0883.1	Dmbx1	MA0883.1	C_Dmbx1	48	7.31467	26	9.93111	33	-0.51804	7.02E-59	FALSE
Gfi1b_MA0483.1	Gfi1b	MA0483.1	C_Gfi1b	441	6.77261	359	4.8184	347	0.14089	7.79E-59	TRUE
HEY2_MA0649.1	HEY2	MA0649.1	C_HEY2	43	1.83257	30	2.28552	33	-0.48277	1.15E-58	FALSE
NFYC_MA1644.1	NFYC	MA1644.1	C_NFYA	113	2.71683	91	3.19178	95	-0.33387	1.35E-58	FALSE
GCM2_MA0767.1	GCM2	MA0767.1	C_GCM2	44	1.54869	23	1.93989	30	-0.58056	1.36E-58	TRUE
Hmx3_MA0898.1	Hmx3	MA0898.1	C_Hmx3	94	5.88485	59	7.18093	66	-0.33059	1.80E-58	FALSE
TBX18_MA1565.1	TBX18	MA1565.1	C_TBX2	140	4.27313	75	4.17596	91	-0.27694	2.07E-58	FALSE
HOXA13_MA0650.2	HOXA13	MA0650.2	C_HOXB13	96	5.2415	55	6.44579	59	-0.37246	2.50E-58	FALSE
Klf1_MA0493.1	Klf1	MA0493.1	C_KLF4	276	1.87454	200	2.03764	209	-0.25072	4.08E-58	FALSE
HOXA6_MA1497.1	HOXA6	MA1497.1	C_HOXC8	61	9.81109	39	12.37712	40	-0.43896	6.57E-58	FALSE
MEIS3_MA0775.1	MEIS3	MA0775.1	C_MEIS2	124	1.5999	80	1.9173	84	-0.32168	8.39E-58	FALSE
Six3_MA0631.1	Six3	MA0631.1	C_Six3	50	2.04894	23	2.8198	28	-0.4389	1.15E-57	FALSE
RAX_MA0718.1	RAX	MA0718.1	C_EMX1	57	10.96368	32	14.87716	36	-0.50769	1.49E-57	FALSE
ERF_MA0760.1	ERF	MA0760.1	C_ERF	131	1.80994	101	2.1325	97	-0.29499	2.19E-57	FALSE
ETS2_MA1484.1	ETS2	MA1484.1	C_ERF	136	1.92985	102	2.19497	105	-0.31979	2.45E-57	FALSE
MEOX2_MA0706.1	MEOX2	MA0706.1	C_EMX1	68	10.18616	38	13.65901	37	-0.41467	2.48E-57	FALSE
Dux_MA0611.1	Dux	MA0611.1	C_NFYA	72	2.58234	47	3.2928	53	-0.37434	2.69E-57	FALSE
Ptf1a_MA1618.1	Ptf1a	MA1618.1	C_Ptf1a	161	2.45387	103	2.99644	105	-0.26815	3.56E-57	FALSE
Foxf1_MA1606.1	Foxf1	MA1606.1	C_Foxj3	166	1.70523	91	2.13066	99	-0.2732	4.56E-57	FALSE
BACH2var.2_MA1470.1	BACH2(var.2)	MA1470.1	C_BACH2(var.2)	39	9.73415	28	12.36091	29	-0.54175	4.89E-57	TRUE
Ebf2_MA1604.1	Ebf2	MA1604.1	C_EBF3	149	1.84068	91	2.23131	100	-0.27562	6.41E-57	FALSE
RARARXRA_MA0159.1	RARA::RXRA	MA0159.1	C_RARA::RXRA	141	2.84941	88	3.41273	93	-0.30921	6.48E-57	FALSE
ERG_MA0474.2	ERG	MA0474.2	C_ERF	114	2.13946	87	2.39569	84	-0.27563	6.70E-57	FALSE
AhrArnt_MA0006.1	Ahr::Arnt	MA0006.1	C_Ahr::Arnt	122	2.56222	74	2.87794	78	-0.32185	7.99E-57	FALSE
RORC_MA1151.1	RORC	MA1151.1	C_RORA(var.2)	85	4.00105	48	4.95754	62	-0.36612	8.83E-57	FALSE
GSX1_MA0892.1	GSX1	MA0892.1	C_EMX1	68	9.19859	41	12.15009	41	-0.40727	1.24E-56	FALSE
DLX5_MA1476.1	DLX5	MA1476.1	C_HOXC8	49	13.57821	28	17.22707	31	-0.43586	1.42E-56	FALSE
LIN54_MA0619.1	LIN54	MA0619.1	C_LIN54	137	2.77826	65	3.16116	74	-0.27117	1.68E-56	FALSE
HOXC10_MA0905.1	HOXC10	MA0905.1	C_HOXC10	56	5.15373	26	5.70972	36	-0.49331	2.01E-56	FALSE
NFYA_MA0060.3	NFYA	MA0060.3	C_NFYA	113	3.33901	97	3.87018	98	-0.31553	2.08E-56	FALSE
Dmrt1_MA1603.1	Dmrt1	MA1603.1	C_Dmrt1	125	4.08048	76	4.17284	87	-0.30999	2.10E-56	FALSE
LMX1A_MA0702.2	LMX1A	MA0702.2	C_EMX1	52	8.77399	29	11.98178	29	-0.43019	3.73E-56	FALSE
CREB3L1_MA0839.1	CREB3L1	MA0839.1	C_CREB3	59	2.8949	38	3.53261	44	-0.41015	3.82E-56	FALSE
Npas2_MA0626.1	Npas2	MA0626.1	C_MNT	43	1.72655	27	2.07468	31	-0.45183	4.32E-56	FALSE
ELF2_MA1483.1	ELF2	MA1483.1	C_ZBTB7A	110	2.09871	80	2.38642	86	-0.32157	6.04E-56	FALSE
DUX4_MA0468.1	DUX4	MA0468.1	C_DUXA	114	6.04589	74	7.43372	80	-0.30998	1.00E-55	FALSE
FOXA1_MA0148.4	FOXA1	MA0148.4	C_Foxj3	147	2.86966	77	2.89144	101	-0.29363	1.08E-55	FALSE
KLF11_MA1512.1	KLF11	MA1512.1	C_SP3	316	2.08925	251	2.23832	246	-0.16624	1.49E-55	FALSE
CDX4_MA1473.1	CDX4	MA1473.1	C_HOXA10	109	4.80187	57	5.52737	66	-0.37376	1.61E-55	FALSE
Sox3_MA0514.1	Sox3	MA0514.1	C_Sox6	266	1.36121	136	1.49029	154	-0.17671	1.95E-55	FALSE
REST_MA0138.2	REST	MA0138.2	C_REST	167	1.68266	112	2.44123	111	-0.23108	2.04E-55	FALSE
BARHL1_MA0877.2	BARHL1	MA0877.2	C_BARHL1	15	10.64149	9	13.79947	12	-0.80751	2.71E-55	TRUE
MAXMYC_MA0059.1	MAX::MYC	MA0059.1	C_MAX::MYC	97	1.78108	70	1.83791	74	-0.34802	3.16E-55	FALSE
Foxo1_MA0480.1	Foxo1	MA0480.1	C_Foxo1	286	2.4424	172	2.17848	186	-0.19003	3.70E-55	FALSE
TBX5_MA0807.1	TBX5	MA0807.1	C_TBX15	124	2.80705	71	2.9573	79	-0.31779	6.95E-55	FALSE
FOXE1_MA1487.1	FOXE1	MA1487.1	C_FOXD2	197	2.61584	91	2.98404	104	-0.21574	8.19E-55	FALSE
MYCN_MA0104.4	MYCN	MA0104.4	C_MNT	54	2.47312	39	2.83127	40	-0.43336	9.80E-55	FALSE
HOXD12_MA0873.1	HOXD12	MA0873.1	C_HOXC10	36	3.78975	17	4.12761	24	-0.54664	1.01E-54	TRUE
ZNF140_MA1589.1	ZNF140	MA1589.1	C_ZNF140	117	3.40697	82	4.35874	83	-0.30404	1.02E-54	FALSE
MAFF_MA0495.3	MAFF	MA0495.3	C_MAFF	143	3.20162	91	3.29129	102	-0.26885	1.75E-54	FALSE
SP8_MA0747.1	SP8	MA0747.1	C_SP3	301	2.15626	232	2.33432	234	-0.19733	4.31E-54	FALSE
USF2_MA0526.3	USF2	MA0526.3	C_USF2	116	2.40603	74	2.90981	85	-0.29998	4.52E-54	FALSE
Creb3l2_MA0608.1	Creb3l2	MA0608.1	C_Creb3l2	42	1.38827	27	1.64728	30	-0.52686	4.96E-54	FALSE
MZF1_MA0056.2	MZF1	MA0056.2	C_MZF1	106	2.87677	58	3.49824	69	-0.33145	5.43E-54	FALSE
Rarg_MA0859.1	Rarg	MA0859.1	C_Rarb	125	2.33298	69	2.56059	77	-0.28166	6.41E-54	FALSE
SHOX_MA0630.1	SHOX	MA0630.1	C_EMX1	55	5.78279	29	7.15122	31	-0.42397	7.46E-54	FALSE
FOSBJUN_MA1127.1	FOSB::JUN	MA1127.1	C_FOSL1::JUN(var.2)	136	12.17032	118	8.3021	115	0.26603	7.59E-54	TRUE
MEIS2_MA0774.1	MEIS2	MA0774.1	C_MEIS2	123	2.03813	90	2.34398	89	-0.29855	8.20E-54	FALSE
HOXD9_MA0913.2	HOXD9	MA0913.2	C_HOXA10	105	3.94108	56	3.99496	65	-0.32959	9.07E-54	FALSE
ELK4_MA0076.2	ELK4	MA0076.2	C_ERF	198	2.21491	161	2.49457	157	-0.2139	1.13E-53	FALSE
MIXL1_MA0662.1	MIXL1	MA0662.1	C_EMX1	52	7.73563	30	9.84758	31	-0.4034	1.38E-53	FALSE
ESX1_MA0644.1	ESX1	MA0644.1	C_EMX1	56	11.78716	35	15.72377	35	-0.47787	1.71E-53	FALSE
ELF4_MA0641.1	ELF4	MA0641.1	C_ZBTB7A	127	2.21069	97	2.50054	104	-0.31129	1.99E-53	FALSE
TBX21_MA0690.1	TBX21	MA0690.1	C_TBX2	112	3.95179	64	3.77164	72	-0.27221	2.09E-53	FALSE
KLF10_MA1511.1	KLF10	MA1511.1	C_SP3	293	2.33653	220	2.54685	221	-0.18392	2.10E-53	FALSE
Tcf12_MA0521.1	Tcf12	MA0521.1	C_Tcf12	314	1.97687	214	2.29596	213	-0.16813	2.45E-53	FALSE
FOXC2_MA0846.1	FOXC2	MA0846.1	C_FOXC2	237	3.02487	116	3.61669	134	-0.23428	2.60E-53	FALSE
Hmx1_MA0896.1	Hmx1	MA0896.1	C_Hmx3	72	6.57911	38	8.59055	44	-0.33715	3.09E-53	FALSE
HOXC11_MA0651.1	HOXC11	MA0651.1	C_HOXC10	39	5.43982	20	6.03078	26	-0.48982	3.86E-53	FALSE
Arid3b_MA0601.1	Arid3b	MA0601.1	C_Arid3b	133	8.75789	70	11.22027	74	-0.29363	4.04E-53	FALSE
Sox6_MA0515.1	Sox6	MA0515.1	C_Sox6	193	1.63398	103	1.92101	116	-0.24297	4.54E-53	FALSE
TP53_MA0106.3	TP53	MA0106.3	C_TP53	69	1.6534	42	1.96249	42	-0.39375	4.96E-53	FALSE
Arid3a_MA0151.1	Arid3a	MA0151.1	C_Arid3a	189	3.98053	98	4.20271	105	-0.2334	6.42E-53	FALSE
Stat4_MA0518.1	Stat4	MA0518.1	C_Stat4	196	2.27966	132	2.40679	131	-0.23131	1.03E-52	FALSE
Ar_MA0007.3	Ar	MA0007.3	C_NR3C1	69	2.3773	44	2.92565	48	-0.39047	1.06E-52	FALSE
FOSL1JUNDvar.2_MA1143.1	FOSL1::JUND(var.2)	MA1143.1	C_FOSL1::JUN(var.2)	136	12.41926	124	8.47452	116	0.25731	1.31E-52	TRUE
HOXB7_MA1501.1	HOXB7	MA1501.1	C_HOXC8	51	8.20923	32	10.49947	31	-0.39255	1.67E-52	FALSE
ZNF148_MA1653.1	ZNF148	MA1653.1	C_ZNF148	463	2.59159	324	2.75898	329	-0.13993	1.88E-52	FALSE
Mecom_MA0029.1	Mecom	MA0029.1	C_Mecom	183	2.53776	110	3.01324	106	-0.21286	1.90E-52	FALSE
REL_MA0101.1	REL	MA0101.1	C_RELA	101	1.84981	64	2.03937	70	-0.26828	2.30E-52	FALSE
HIF1A_MA1106.1	HIF1A	MA1106.1	C_HIF1A	25	3.59914	14	7.16684	18	-0.57872	2.53E-52	TRUE
SOX4_MA0867.2	SOX4	MA0867.2	C_Sox6	188	1.46948	92	1.76965	110	-0.22794	5.25E-52	FALSE
TFAP2C_MA0524.2	TFAP2C	MA0524.2	C_TFAP2A(var.2)	85	1.95877	55	2.06279	53	-0.32315	6.67E-52	FALSE
STAT1STAT2_MA0517.1	STAT1::STAT2	MA0517.1	C_STAT1::STAT2	699	8.96397	530	6.30182	534	0.12525	9.10E-52	FALSE
Ddit3Cebpa_MA0019.1	Ddit3::Cebpa	MA0019.1	C_Ddit3::Cebpa	66	2.9409	42	3.27902	44	-0.32642	1.09E-51	FALSE
MAFA_MA1521.1	MAFA	MA1521.1	C_MAFA	75	2.68305	51	3.02567	59	-0.37307	1.09E-51	FALSE
HOXD10_MA1506.1	HOXD10	MA1506.1	C_HOXC10	41	4.61938	19	5.0038	29	-0.47558	1.16E-51	FALSE
HES5_MA0821.1	HES5	MA0821.1	C_HES5	47	1.53453	28	3.38124	31	-0.43173	1.29E-51	FALSE
UNCX_MA0721.1	UNCX	MA0721.1	C_EMX1	51	5.8344	25	7.27511	26	-0.37206	1.89E-51	FALSE
FERD3L_MA1485.1	FERD3L	MA1485.1	C_FERD3L	118	2.13537	84	2.58242	81	-0.27277	2.23E-51	FALSE
CDX2_MA0465.2	CDX2	MA0465.2	C_HOXA10	138	4.76888	79	4.92035	81	-0.27411	2.41E-51	FALSE
LHX1_MA1518.1	LHX1	MA1518.1	C_BSX	52	12.11766	34	16.27343	36	-0.45764	2.62E-51	FALSE
MEF2B_MA0660.1	MEF2B	MA0660.1	C_MEF2A	116	7.78449	83	9.86896	83	-0.27957	2.72E-51	FALSE
HOXB8_MA1502.1	HOXB8	MA1502.1	C_HOXC8	54	5.94434	29	7.21991	31	-0.39736	2.90E-51	FALSE
NR3C2_MA0727.1	NR3C2	MA0727.1	C_NR3C1	61	1.21103	38	1.46674	38	-0.37196	4.60E-51	FALSE
FOSJUNvar.2_MA1126.1	FOS::JUN(var.2)	MA1126.1	C_FOSL1::JUN(var.2)	154	11.94138	133	8.45863	129	0.23396	4.73E-51	TRUE
SOX13_MA1120.1	SOX13	MA1120.1	C_SOX13	94	2.91708	57	3.25389	55	-0.27455	5.16E-51	FALSE
MEF2C_MA0497.1	MEF2C	MA0497.1	C_MEF2A	254	2.91568	135	3.26863	137	-0.20773	5.23E-51	FALSE
Hand1Tcf3_MA0092.1	Hand1::Tcf3	MA0092.1	C_Hand1::Tcf3	132	1.70945	81	2.05366	86	-0.25207	5.47E-51	FALSE
LBX2_MA0699.1	LBX2	MA0699.1	C_EMX1	49	8.13201	28	10.31304	30	-0.41019	7.03E-51	FALSE
VAX1_MA0722.1	VAX1	MA0722.1	C_EMX1	54	8.56492	32	11.65876	32	-0.40221	7.16E-51	FALSE
NKX2-8_MA0673.1	NKX2-8	MA0673.1	C_NKX2-3	227	10.76551	188	7.40397	190	0.18574	7.97E-51	TRUE
HOXB3_MA0903.1	HOXB3	MA0903.1	C_EMX1	59	10.52604	35	13.67967	34	-0.37162	9.95E-51	FALSE
NKX6-2_MA0675.1	NKX6-2	MA0675.1	C_NKX6-2	59	3.69854	32	5.31424	34	-0.35496	1.10E-50	FALSE
PHOX2B_MA0681.2	PHOX2B	MA0681.2	C_PHOX2B	201	7.09579	98	8.90655	101	-0.21118	1.25E-50	FALSE
ZIC4_MA0751.1	ZIC4	MA0751.1	C_ZIC4	102	2.43874	69	2.868	76	-0.31627	1.61E-50	FALSE
ZIC3_MA0697.1	ZIC3	MA0697.1	C_ZIC4	99	2.83598	66	3.27626	74	-0.24758	1.69E-50	FALSE
HLTF_MA0109.1	HLTF	MA0109.1	C_HLTF	105	5.57261	52	7.08569	60	-0.30328	1.69E-50	FALSE
MSC_MA0665.1	MSC	MA0665.1	C_MSC	175	3.53551	127	4.27501	120	-0.22478	2.28E-50	FALSE
VENTX_MA0724.1	VENTX	MA0724.1	C_VENTX	48	7.68432	31	10.18707	32	-0.40392	2.69E-50	FALSE
ZNF460_MA1596.1	ZNF460	MA1596.1	C_ZNF460	333	2.74797	243	3.06228	236	-0.15427	2.71E-50	FALSE
Znf423_MA0116.1	Znf423	MA0116.1	C_Znf423	87	1.60567	52	1.8908	59	-0.34459	3.14E-50	FALSE
FOXD1_MA0031.1	FOXD1	MA0031.1	C_Foxj3	107	1.8749	56	2.43036	68	-0.27373	3.63E-50	FALSE
FOSL2JUNvar.2_MA1131.1	FOSL2::JUN(var.2)	MA1131.1	C_FOSL1::JUN(var.2)	151	11.15313	136	7.69092	126	0.22776	5.44E-50	TRUE
EMX2_MA0886.1	EMX2	MA0886.1	C_EMX1	44	11.81639	27	16.23645	24	-0.3843	6.21E-50	FALSE
FOXP3_MA0850.1	FOXP3	MA0850.1	C_Foxj3	223	1.69122	120	2.00149	132	-0.20591	6.42E-50	FALSE
NFIA_MA0670.1	NFIA	MA0670.1	C_NFIA	80	1.27232	41	1.45822	42	-0.2645	7.70E-50	FALSE
Foxq1_MA0040.1	Foxq1	MA0040.1	C_Foxq1	133	2.39077	71	2.94626	79	-0.27881	8.29E-50	FALSE
RORB_MA1150.1	RORB	MA1150.1	C_RORB	85	2.19105	47	2.75124	59	-0.30487	1.15E-49	FALSE
Foxl2_MA1607.1	Foxl2	MA1607.1	C_Foxj3	200	3.01521	119	3.10671	126	-0.19286	1.53E-49	FALSE
NR3C1_MA0113.3	NR3C1	MA0113.3	C_NR3C1	57	1.15786	33	1.40293	33	-0.38166	1.87E-49	FALSE
RAX2_MA0717.1	RAX2	MA0717.1	C_EMX1	52	6.70501	28	8.37466	29	-0.36271	2.13E-49	FALSE
TLX2_MA1577.1	TLX2	MA1577.1	C_EMX1	52	6.70501	28	8.37466	29	-0.36271	2.13E-49	FALSE
GBX1_MA0889.1	GBX1	MA0889.1	C_GBX2	44	9.00579	27	11.63537	27	-0.37833	2.38E-49	FALSE
NR1H4RXRA_MA1146.1	NR1H4::RXRA	MA1146.1	C_NR2F1(var.3)	53	2.67766	31	3.23645	32	-0.38626	2.65E-49	FALSE
ARGFX_MA1463.1	ARGFX	MA1463.1	C_EMX1	58	7.20464	34	9.73926	33	-0.38014	2.67E-49	FALSE
Hoxa11_MA0911.1	Hoxa11	MA0911.1	C_HOXC10	44	5.35835	26	5.85264	32	-0.46032	2.78E-49	FALSE
GATA1TAL1_MA0140.2	GATA1::TAL1	MA0140.2	C_GATA1::TAL1	201	3.37585	159	2.85219	130	0.19284	2.94E-49	TRUE
Lhx8_MA0705.1	Lhx8	MA0705.1	C_EMX1	44	9.63833	28	12.35064	28	-0.37724	3.05E-49	FALSE
ZBTB7C_MA0695.1	ZBTB7C	MA0695.1	C_ZBTB7B	70	3.68081	47	4.35883	47	-0.35497	5.75E-49	FALSE
LHX5_MA1519.1	LHX5	MA1519.1	C_EMX1	51	12.49729	31	15.52261	27	-0.34611	8.42E-49	FALSE
NR2F6var.3_MA1539.1	NR2F6(var.3)	MA1539.1	C_NR2F1(var.3)	45	3.47728	28	4.38387	33	-0.49674	9.53E-49	FALSE
HOXD8_MA0910.2	HOXD8	MA0910.2	C_HOXC8	51	4.07652	29	4.56668	30	-0.35652	9.94E-49	FALSE
HMBOX1_MA0895.1	HMBOX1	MA0895.1	C_HMBOX1	72	4.97468	47	6.26404	51	-0.29698	2.01E-48	FALSE
RXRGvar.2_MA1556.1	RXRG(var.2)	MA1556.1	C_RXRG(var.2)	70	1.92747	44	2.52268	47	-0.36704	2.08E-48	FALSE
HOXB4_MA1499.1	HOXB4	MA1499.1	C_HOXC4	64	8.30001	41	10.74352	39	-0.36516	2.65E-48	FALSE
HOXD4_MA1507.1	HOXD4	MA1507.1	C_HOXC4	64	8.30001	41	10.74352	39	-0.36516	2.65E-48	FALSE
PLAG1_MA0163.1	PLAG1	MA0163.1	C_PLAG1	175	3.68123	113	4.42724	125	-0.21221	4.43E-48	FALSE
TBX2_MA0688.1	TBX2	MA0688.1	C_TBX2	96	3.54832	50	3.58138	59	-0.28678	4.80E-48	FALSE
DRGX_MA1481.1	DRGX	MA1481.1	C_EMX1	54	9.23416	33	12.21932	32	-0.37268	6.31E-48	FALSE
MYC_MA0147.3	MYC	MA0147.3	C_MNT	59	1.70814	41	1.89433	41	-0.32932	6.41E-48	FALSE
VSX1_MA0725.1	VSX1	MA0725.1	C_EMX1	54	9.78255	32	13.24271	32	-0.37249	6.60E-48	FALSE
RELB_MA1117.1	RELB	MA1117.1	C_RELB	80	2.50508	48	2.6301	52	-0.27459	6.93E-48	FALSE
RELA_MA0107.1	RELA	MA0107.1	C_RELA	111	3.27075	76	3.25552	77	-0.23769	7.52E-48	FALSE
SP2_MA0516.2	SP2	MA0516.2	C_SP2	304	2.16954	229	2.33846	223	-0.16842	7.55E-48	FALSE
NR1I3_MA1534.1	NR1I3	MA1534.1	C_NR1I3	96	3.09096	59	3.1753	58	-0.28517	7.89E-48	FALSE
SOX21_MA0866.1	SOX21	MA0866.1	C_SOX21	92	4.8458	59	5.7675	63	-0.31329	7.98E-48	FALSE
MYF6_MA0667.1	MYF6	MA0667.1	C_Tcf21	106	3.72318	71	3.99125	69	-0.2246	9.07E-48	FALSE
Dlx4_MA0881.1	Dlx4	MA0881.1	C_BSX	52	7.25147	26	8.91425	32	-0.41669	1.36E-47	FALSE
Nobox_MA0125.1	Nobox	MA0125.1	C_GBX2	62	11.14064	35	14.27358	37	-0.34072	1.67E-47	FALSE
NEUROG2_MA0669.1	NEUROG2	MA0669.1	C_NEUROG2	74	2.32518	36	2.60697	40	-0.30832	1.77E-47	FALSE
SOX12_MA1561.1	SOX12	MA1561.1	C_SOX12	54	5.40203	41	5.22304	39	-0.36091	1.78E-47	FALSE
VSX2_MA0726.1	VSX2	MA0726.1	C_EMX1	59	8.71248	35	11.76903	34	-0.34058	2.22E-47	FALSE
ISX_MA0654.1	ISX	MA0654.1	C_EMX1	52	4.8152	27	5.84343	27	-0.34305	3.07E-47	FALSE
Shox2_MA0720.1	Shox2	MA0720.1	C_EMX1	52	4.8152	27	5.84343	27	-0.34305	3.07E-47	FALSE
NR4A1_MA1112.2	NR4A1	MA1112.2	C_NR4A1	168	4.07774	102	4.05459	114	-0.21118	4.60E-47	FALSE
TFAP2Cvar.2_MA0814.2	TFAP2C(var.2)	MA0814.2	C_TFAP2A	167	1.96598	124	2.15931	115	-0.18614	4.67E-47	FALSE
Smad4_MA1153.1	Smad4	MA1153.1	C_Smad4	81	2.67075	53	3.41078	51	-0.26829	5.30E-47	FALSE
ATF6_MA1466.1	ATF6	MA1466.1	C_CREB3	58	2.69528	42	2.86353	46	-0.33666	6.11E-47	FALSE
SOX18_MA1563.1	SOX18	MA1563.1	C_SOX18	52	1.87507	33	2.47808	32	-0.34025	6.35E-47	FALSE
TBX6_MA1567.1	TBX6	MA1567.1	C_TBX15	82	3.0899	45	3.13456	54	-0.30373	6.70E-47	FALSE
LMX1B_MA0703.2	LMX1B	MA0703.2	C_EMX1	70	8.23337	40	10.69838	39	-0.34511	7.34E-47	FALSE
GRHL1_MA0647.1	GRHL1	MA0647.1	C_GRHL2	48	1.92895	26	2.41346	27	-0.38186	7.40E-47	FALSE
TWIST1_MA1123.2	TWIST1	MA1123.2	C_ZBTB18	142	1.96619	88	2.25492	88	-0.21857	8.98E-47	FALSE
CREM_MA0609.2	CREM	MA0609.2	C_FOSL1::JUN(var.2)	53	1.51108	36	1.8247	38	-0.36102	1.03E-46	FALSE
PAX7_MA0680.1	PAX7	MA0680.1	C_PAX3	32	4.65078	16	6.07868	21	-0.52852	1.05E-46	TRUE
ARNTHIF1A_MA0259.1	ARNT::HIF1A	MA0259.1	C_HIF1A	19	7.43729	12	12.55169	16	-0.637	1.13E-46	TRUE
GBX2_MA0890.1	GBX2	MA0890.1	C_GBX2	61	8.32444	33	11.02039	37	-0.35513	1.52E-46	FALSE
ATF3_MA0605.2	ATF3	MA0605.2	C_FOSL1::JUN(var.2)	39	3.35999	27	3.94621	30	-0.41087	1.56E-46	FALSE
JUNJUNBvar.2_MA1133.1	JUN::JUNB(var.2)	MA1133.1	C_FOSL1::JUN(var.2)	147	11.42584	132	7.85994	127	0.22345	1.72E-46	TRUE
Arnt_MA0004.1	Arnt	MA0004.1	C_MNT	94	2.30217	65	2.25136	69	-0.24454	1.73E-46	FALSE
PAX3_MA0780.1	PAX3	MA0780.1	C_PAX3	32	4.98076	16	6.51094	20	-0.52488	1.87E-46	FALSE
E2F8_MA0865.1	E2F8	MA0865.1	C_E2F8	169	12.19011	147	8.24063	149	0.22596	2.35E-46	TRUE
EBF3_MA1637.1	EBF3	MA1637.1	C_EBF3	144	2.05951	90	2.39313	98	-0.21422	3.12E-46	FALSE
NR1I2_MA1533.1	NR1I2	MA1533.1	C_NR1I2	61	2.40073	41	2.85555	40	-0.3521	3.20E-46	FALSE
HOXA7_MA1498.1	HOXA7	MA1498.1	C_HOXC8	49	7.22173	29	8.90739	29	-0.3328	3.82E-46	FALSE
GATA5_MA0766.2	GATA5	MA0766.2	C_GATA6	228	2.16297	157	2.3117	118	0.18524	3.91E-46	TRUE
NOTO_MA0710.1	NOTO	MA0710.1	C_EMX1	66	7.56858	37	8.55524	40	-0.28231	5.06E-46	FALSE
NFKB1_MA0105.4	NFKB1	MA0105.4	C_NFKB2	67	1.44773	46	1.66554	48	-0.30697	5.19E-46	FALSE
PHOX2A_MA0713.1	PHOX2A	MA0713.1	C_PHOX2B	97	8.76075	53	11.65275	53	-0.27549	6.12E-46	FALSE
Stat5b_MA1625.1	Stat5b	MA1625.1	C_Stat5b	191	2.62488	118	2.62666	114	-0.19347	8.20E-46	FALSE
Hmx2_MA0897.1	Hmx2	MA0897.1	C_Hmx3	93	5.55432	55	6.87911	61	-0.24827	9.88E-46	FALSE
Twist2_MA0633.1	Twist2	MA0633.1	C_NEUROG1	85	1.07651	42	1.21022	44	-0.27392	1.25E-45	FALSE
OVOL2_MA1545.1	OVOL2	MA1545.1	C_OVOL1	16	5.76243	10	8.29145	13	-0.72179	1.33E-45	TRUE
CLOCK_MA0819.1	CLOCK	MA0819.1	C_CLOCK	53	1.27644	28	1.52967	34	-0.34903	1.96E-45	FALSE
Arx_MA0874.1	Arx	MA0874.1	C_Alx1	61	8.00249	32	10.79473	31	-0.3446	2.08E-45	FALSE
OSR1_MA1542.1	OSR1	MA1542.1	C_OSR1	88	3.20246	63	3.64401	65	-0.29916	2.09E-45	FALSE
ALX3_MA0634.1	ALX3	MA0634.1	C_EMX1	58	10.37622	38	13.70042	37	-0.34316	2.10E-45	FALSE
FOXD2_MA0847.2	FOXD2	MA0847.2	C_FOXD2	190	4.02354	102	4.23012	109	-0.1747	2.38E-45	FALSE
ONECUT3_MA0757.1	ONECUT3	MA0757.1	C_ONECUT1	120	6.45224	66	7.58598	76	-0.23024	2.66E-45	FALSE
E2F6_MA0471.2	E2F6	MA0471.2	C_E2F6	255	2.78472	188	2.97546	186	-0.15016	3.41E-45	FALSE
MEF2D_MA0773.1	MEF2D	MA0773.1	C_MEF2A	144	6.06796	97	7.27094	98	-0.20839	3.44E-45	FALSE
LHX2_MA0700.2	LHX2	MA0700.2	C_BSX	73	10.88311	44	13.93851	47	-0.29139	3.83E-45	FALSE
NHLH1_MA0048.2	NHLH1	MA0048.2	C_Tcf12	186	1.64253	126	2.22574	129	-0.18162	4.51E-45	FALSE
OTX2_MA0712.2	OTX2	MA0712.2	C_OTX2	78	8.60785	49	10.58856	49	-0.29507	4.62E-45	FALSE
TFEB_MA0692.1	TFEB	MA0692.1	C_ARNT2	72	2.70958	51	3.10047	51	-0.27097	4.92E-45	FALSE
DMRT3_MA0610.1	DMRT3	MA0610.1	C_DMRTC2	69	2.62449	35	3.06433	37	-0.29818	5.83E-45	FALSE
POU3F1_MA0786.1	POU3F1	MA0786.1	C_POU1F1	153	4.71082	93	4.87924	94	-0.19441	8.12E-45	FALSE
ZNF317_MA1593.1	ZNF317	MA1593.1	C_ZNF317	210	1.37817	123	1.55883	121	-0.16837	1.16E-44	FALSE
PAX6_MA0069.1	PAX6	MA0069.1	C_PAX6	57	3.90089	40	4.29118	39	-0.33617	1.24E-44	FALSE
ZNF136_MA1588.1	ZNF136	MA1588.1	C_ZNF136	92	1.98456	49	2.21067	47	-0.28801	1.25E-44	FALSE
TFAP2B_MA0811.1	TFAP2B	MA0811.1	C_TFAP2A(var.2)	94	1.75724	62	1.77269	58	-0.2439	1.44E-44	FALSE
HES7_MA0822.1	HES7	MA0822.1	C_HES5	33	1.59621	18	4.09855	19	-0.49705	1.62E-44	FALSE
EVX2_MA0888.1	EVX2	MA0888.1	C_Dlx1	50	10.39661	36	12.86569	34	-0.31839	1.72E-44	FALSE
NFIB_MA1643.1	NFIB	MA1643.1	C_NFIB	152	2.28488	101	2.17447	99	-0.21432	2.41E-44	FALSE
Lhx3_MA0135.1	Lhx3	MA0135.1	C_Lhx3	134	6.48735	68	8.48948	70	-0.23416	3.01E-44	FALSE
MNX1_MA0707.1	MNX1	MA0707.1	C_EMX1	94	8.34427	50	10.57771	50	-0.23991	5.84E-44	FALSE
Rarb_MA0857.1	Rarb	MA0857.1	C_Rarb	135	2.24509	76	2.44304	85	-0.2231	5.89E-44	FALSE
ZNF384_MA1125.1	ZNF384	MA1125.1	C_ZNF384	320	3.90041	172	3.48349	194	-0.1206	7.49E-44	FALSE
HOXD11_MA0908.1	HOXD11	MA0908.1	C_HOXC10	48	4.32313	22	5.05436	28	-0.33875	8.47E-44	FALSE
TBP_MA0108.2	TBP	MA0108.2	C_TBP	76	2.35288	38	2.34697	39	-0.28276	8.84E-44	FALSE
Bhlha15_MA0607.1	Bhlha15	MA0607.1	C_Bhlha15	88	2.09565	53	2.34795	56	-0.25655	1.27E-43	FALSE
GATA2_MA0036.3	GATA2	MA0036.3	C_GATA6	280	1.87609	190	2.0427	144	0.15291	1.33E-43	TRUE
FOSL2JUNDvar.2_MA1145.1	FOSL2::JUND(var.2)	MA1145.1	C_FOSL1::JUN(var.2)	146	11.43177	127	7.85482	121	0.22456	1.42E-43	TRUE
NKX6-1_MA0674.1	NKX6-1	MA0674.1	C_NKX6-2	68	6.46402	43	8.27773	43	-0.31822	1.68E-43	FALSE
LHX9_MA0701.2	LHX9	MA0701.2	C_EMX1	53	8.55129	33	10.47455	32	-0.37497	1.70E-43	FALSE
ZBTB26_MA1579.1	ZBTB26	MA1579.1	C_ZBTB26	189	2.00551	102	2.10857	110	-0.17062	2.03E-43	FALSE
FOXL1_MA0033.2	FOXL1	MA0033.2	C_Foxj3	139	1.67237	78	2.0384	84	-0.17739	2.05E-43	FALSE
FOXO4_MA0848.1	FOXO4	MA0848.1	C_Foxj3	139	1.67237	78	2.0384	84	-0.17739	2.05E-43	FALSE
FOXO6_MA0849.1	FOXO6	MA0849.1	C_Foxj3	139	1.67237	78	2.0384	84	-0.17739	2.05E-43	FALSE
BSX_MA0876.1	BSX	MA0876.1	C_BSX	54	7.8981	33	9.71317	34	-0.33041	2.21E-43	FALSE
FOXI1_MA0042.2	FOXI1	MA0042.2	C_Foxj3	92	1.83797	52	2.3978	60	-0.23259	2.51E-43	FALSE
SOX2_MA0143.4	SOX2	MA0143.4	C_SOX13	113	4.70384	71	4.29334	70	-0.22144	2.80E-43	FALSE
HLF_MA0043.3	HLF	MA0043.3	C_NFIL3	67	2.49399	46	3.01218	46	-0.2545	3.76E-43	FALSE
Alx1_MA0854.1	Alx1	MA0854.1	C_Alx1	55	5.92569	29	7.97538	27	-0.3225	3.83E-43	FALSE
JUN_MA0488.1	JUN	MA0488.1	C_FOSL1::JUN(var.2)	274	7.46465	204	5.97707	217	-0.12961	4.62E-43	FALSE
DUXA_MA0884.1	DUXA	MA0884.1	C_DUXA	105	6.49331	68	7.79018	69	-0.23691	5.06E-43	FALSE
RXRAVDR_MA0074.1	RXRA::VDR	MA0074.1	C_RXRA::VDR	69	6.58883	45	8.34435	47	-0.28091	7.85E-43	FALSE
mix-a_MA0621.1	mix-a	MA0621.1	C_EMX1	54	10.02131	34	13.18019	32	-0.32518	8.62E-43	FALSE
POU6F1_MA0628.1	POU6F1	MA0628.1	C_EMX1	43	12.31361	28	16.70872	26	-0.38784	9.41E-43	FALSE
HOXB5_MA0904.2	HOXB5	MA0904.2	C_EMX1	32	18.91583	21	23.58458	19	-0.45715	1.20E-42	FALSE
FEV_MA0156.2	FEV	MA0156.2	C_ERF	99	2.32654	80	2.53103	74	-0.1957	1.51E-42	FALSE
EVX1_MA0887.1	EVX1	MA0887.1	C_Dlx1	48	13.39739	37	16.48557	32	-0.33925	2.14E-42	FALSE
PRRX1_MA0716.1	PRRX1	MA0716.1	C_EMX1	49	6.95804	28	9.54765	26	-0.32547	2.30E-42	FALSE
Klf12_MA0742.1	Klf12	MA0742.1	C_Klf12	185	1.86947	145	1.98448	143	-0.16552	2.52E-42	FALSE
Stat6_MA0520.1	Stat6	MA0520.1	C_Stat6	179	5.25141	97	5.12481	102	-0.1602	5.40E-42	FALSE
MEIS2var.2_MA1640.1	MEIS2(var.2)	MA1640.1	C_MEIS2(var.2)	122	5.72269	69	7.32443	72	-0.21952	6.21E-42	FALSE
HNF4G_MA0484.2	HNF4G	MA0484.2	C_HNF4A	161	2.3016	99	2.42175	100	-0.17768	6.24E-42	FALSE
Atf1_MA0604.1	Atf1	MA0604.1	C_Atf1	20	1.18623	9	1.3712	10	-0.50066	1.31E-41	FALSE
VAX2_MA0723.1	VAX2	MA0723.1	C_EMX1	53	8.68404	33	11.80431	30	-0.35549	1.83E-41	FALSE
NR4A2RXRA_MA1147.1	NR4A2::RXRA	MA1147.1	C_NR2F1(var.3)	57	5.59195	34	7.11862	35	-0.30667	3.07E-41	FALSE
MYBL1_MA0776.1	MYBL1	MA0776.1	C_MYBL1	22	4.3474	16	5.57019	18	-0.5237	5.76E-41	FALSE
HOXC4_MA1504.1	HOXC4	MA1504.1	C_HOXC4	64	7.6663	42	9.92807	39	-0.29791	1.26E-40	FALSE
TGIF2LX_MA1571.1	TGIF2LX	MA1571.1	C_TGIF2LX	86	1.46703	62	1.69266	59	-0.26477	1.65E-40	FALSE
Lhx4_MA0704.1	Lhx4	MA0704.1	C_EMX1	43	8.91317	24	12.29671	23	-0.36328	1.81E-40	FALSE
TFEC_MA0871.2	TFEC	MA0871.2	C_ARNT2	66	1.79553	51	1.91351	52	-0.23121	5.75E-40	FALSE
Pax2_MA0067.1	Pax2	MA0067.1	C_Pax2	60	1.81779	50	1.93995	53	-0.2963	7.51E-40	FALSE
PRRX2_MA0075.3	PRRX2	MA0075.3	C_EMX1	53	7.80721	31	9.78903	29	-0.33998	8.65E-40	FALSE
NKX2-3_MA0672.1	NKX2-3	MA0672.1	C_NKX2-3	217	11.31729	178	8.02948	183	0.14177	9.44E-40	FALSE
Ascl2_MA0816.1	Ascl2	MA0816.1	C_Tcf12	216	2.47522	142	3.40642	138	-0.15829	1.11E-39	FALSE
HOXB6_MA1500.1	HOXB6	MA1500.1	C_HOXC8	47	7.4236	27	9.1928	28	-0.31417	1.40E-39	FALSE
HOXA5_MA0158.2	HOXA5	MA0158.2	C_HOXC8	40	10.31968	26	12.35614	21	-0.33594	2.44E-39	FALSE
ZBTB7B_MA0694.1	ZBTB7B	MA0694.1	C_ZBTB7B	63	5.50312	38	6.79565	38	-0.24562	3.04E-39	FALSE
ZNF682_MA1599.1	ZNF682	MA1599.1	C_ZNF682	172	1.95005	115	2.08707	124	-0.16835	4.26E-39	FALSE
Sox1_MA0870.1	Sox1	MA0870.1	C_SOX21	85	3.71697	53	4.22179	57	-0.26594	6.71E-39	FALSE
HNF4A_MA0114.4	HNF4A	MA0114.4	C_HNF4A	161	2.29478	99	2.40676	98	-0.16247	7.60E-39	FALSE
Foxj2_MA0614.1	Foxj2	MA0614.1	C_Foxj3	131	3.16435	79	4.24871	81	-0.20692	8.69E-39	FALSE
TBR1_MA0802.1	TBR1	MA0802.1	C_TBX2	98	3.33766	53	3.43995	60	-0.21932	8.81E-39	FALSE
FOXP1_MA0481.3	FOXP1	MA0481.3	C_Foxj3	168	2.61619	104	2.53607	110	-0.14829	9.83E-39	FALSE
EGR1_MA0162.4	EGR1	MA0162.4	C_EGR1	250	2.7839	193	3.03969	173	-0.14033	1.09E-38	FALSE
HOXC8_MA1505.1	HOXC8	MA1505.1	C_HOXC8	37	13.25041	25	16.03164	21	-0.35987	1.74E-38	FALSE
TFAP2E_MA1569.1	TFAP2E	MA1569.1	C_TFAP2A	88	1.81274	57	1.8609	62	-0.21917	2.47E-38	FALSE
ZKSCAN1_MA1585.1	ZKSCAN1	MA1585.1	C_ZKSCAN1	70	7.53215	47	7.87048	51	-0.27781	2.64E-38	FALSE
HAND2_MA1638.1	HAND2	MA1638.1	C_Ptf1a	145	1.7209	91	1.98373	87	-0.19162	2.79E-38	FALSE
Alx4_MA0853.1	Alx4	MA0853.1	C_Alx1	43	6.05134	21	8.24015	21	-0.34034	3.04E-38	FALSE
GSC2_MA0891.1	GSC2	MA0891.1	C_OTX2	64	7.12368	40	8.69215	40	-0.27895	3.05E-38	FALSE
MYOD1_MA0499.2	MYOD1	MA0499.2	C_MYOD1	172	1.82815	94	2.20771	96	-0.16415	3.24E-38	FALSE
HNF1B_MA0153.2	HNF1B	MA0153.2	C_HNF1A	77	8.57885	46	9.58857	44	-0.24037	6.50E-38	FALSE
MEOX1_MA0661.1	MEOX1	MA0661.1	C_EMX1	56	11.84655	33	14.55377	29	-0.31003	6.53E-38	FALSE
TP63_MA0525.2	TP63	MA0525.2	C_TP63	48	2.2346	33	2.11982	35	-0.28439	1.14E-37	FALSE
GATA6_MA1104.2	GATA6	MA1104.2	C_GATA6	295	3.14338	198	3.27919	160	0.11059	1.37E-37	FALSE
HSF2_MA0770.1	HSF2	MA0770.1	C_HSF2	117	3.51928	65	3.75623	69	-0.21141	1.46E-37	FALSE
HOXA4_MA1496.1	HOXA4	MA1496.1	C_HOXC4	56	6.33012	37	7.47767	33	-0.2954	1.93E-37	FALSE
Dlx2_MA0885.1	Dlx2	MA0885.1	C_HOXC8	64	12.57782	42	15.39114	41	-0.27269	1.97E-37	FALSE
OTX1_MA0711.1	OTX1	MA0711.1	C_OTX2	44	4.39519	23	4.9881	24	-0.33274	5.25E-37	FALSE
PITX3_MA0714.1	PITX3	MA0714.1	C_OTX2	66	7.85151	40	9.32496	39	-0.22143	5.41E-37	FALSE
IRF3_MA1418.1	IRF3	MA1418.1	C_IRF3	396	9.09336	288	6.24742	298	0.10456	7.97E-37	FALSE
YY1_MA0095.2	YY1	MA0095.2	C_ZFP42	113	2.9424	67	2.53189	74	-0.18226	1.28E-36	FALSE
NR6A1_MA1541.1	NR6A1	MA1541.1	C_NR6A1	141	2.04673	82	2.35842	77	-0.158	2.76E-36	FALSE
HOXC12_MA0906.1	HOXC12	MA0906.1	C_HOXC10	47	3.43942	24	3.71007	30	-0.28622	2.94E-36	FALSE
NFICTLX1_MA0119.1	NFIC::TLX1	MA0119.1	C_NFIB	110	2.59734	72	3.04731	72	-0.17949	3.63E-36	FALSE
GLIS3_MA0737.1	GLIS3	MA0737.1	C_GLIS3	74	1.73635	44	2.00067	41	-0.22301	3.86E-36	FALSE
MTF1_MA0863.1	MTF1	MA0863.1	C_MTF1	55	2.33629	38	2.6822	40	-0.2939	3.89E-36	FALSE
Dlx1_MA0879.1	Dlx1	MA0879.1	C_Dlx1	54	15.37123	35	19.9334	34	-0.26973	4.45E-36	FALSE
GLIS2_MA0736.1	GLIS2	MA0736.1	C_GLIS2	83	3.0364	52	3.28514	51	-0.2091	5.58E-36	FALSE
HOXC13_MA0907.1	HOXC13	MA0907.1	C_HOXC13	51	5.18574	28	5.74976	32	-0.25234	6.81E-36	FALSE
FOXF2_MA0030.1	FOXF2	MA0030.1	C_Foxj3	133	2.22304	76	2.79953	83	-0.18647	8.05E-36	FALSE
TFAP4var.2_MA1570.1	TFAP4(var.2)	MA1570.1	C_TFAP4(var.2)	76	3.78117	43	4.90945	43	-0.22609	8.72E-36	FALSE
HOXA2_MA0900.2	HOXA2	MA0900.2	C_EMX1	43	14.25219	25	17.7086	22	-0.31382	1.48E-35	FALSE
FOXK1_MA0852.2	FOXK1	MA0852.2	C_Foxj3	156	1.69728	86	1.93989	88	-0.15445	1.70E-35	FALSE
PLAGL2_MA1548.1	PLAGL2	MA1548.1	C_PLAGL2	72	2.08553	42	2.4197	48	-0.20574	2.05E-35	FALSE
LHX6_MA0658.1	LHX6	MA0658.1	C_EMX1	43	9.44264	26	12.89686	25	-0.31237	2.10E-35	FALSE
RHOXF1_MA0719.1	RHOXF1	MA0719.1	C_OTX2	66	8.84468	37	10.41735	41	-0.19979	2.38E-35	FALSE
JUNDvar.2_MA0492.1	JUND(var.2)	MA0492.1	C_FOSL1::JUN(var.2)	255	7.76773	184	6.26585	201	-0.11425	3.15E-35	FALSE
Nkx3-1_MA0124.2	Nkx3-1	MA0124.2	C_ISL2	79	5.90374	50	6.34581	56	-0.1695	5.01E-35	FALSE
PITX1_MA0682.2	PITX1	MA0682.2	C_OTX2	69	8.1269	42	9.79874	42	-0.25645	7.31E-35	FALSE
Nr2e3_MA0164.1	Nr2e3	MA0164.1	C_Nr2e3	59	2.75653	32	3.48206	35	-0.22506	7.86E-35	FALSE
FOXB1_MA0845.1	FOXB1	MA0845.1	C_FOXC2	151	3.10928	82	2.77256	93	-0.14253	9.68E-35	FALSE
ZNF410_MA0752.1	ZNF410	MA0752.1	C_ZNF410	77	4.81542	39	4.32581	42	-0.22272	1.11E-34	FALSE
PDX1_MA0132.2	PDX1	MA0132.2	C_EMX1	47	11.92086	27	16.19884	25	-0.28087	1.13E-34	FALSE
Ptf1avar.2_MA1619.1	Ptf1a(var.2)	MA1619.1	C_MYF5	188	2.69882	127	3.38434	124	-0.14061	1.43E-34	FALSE
Atoh1_MA0461.2	Atoh1	MA0461.2	C_Atoh1	46	2.85005	24	3.15093	27	-0.27978	1.52E-34	FALSE
DBP_MA0639.1	DBP	MA0639.1	C_NFIL3	29	4.05259	23	5.18795	24	-0.35623	1.52E-34	FALSE
PAX4_MA0068.2	PAX4	MA0068.2	C_EMX1	32	8.82143	19	11.0586	18	-0.3638	1.57E-34	FALSE
ZIC1_MA0696.1	ZIC1	MA0696.1	C_ZIC4	115	2.44361	80	2.79117	83	-0.19222	2.52E-34	FALSE
FOXO3_MA0157.2	FOXO3	MA0157.2	C_Foxj3	128	1.7376	75	2.14599	80	-0.18511	4.32E-34	FALSE
POU3F4_MA0789.1	POU3F4	MA0789.1	C_POU1F1	113	3.16393	71	3.09752	71	-0.16848	4.49E-34	FALSE
MYF5_MA1641.1	MYF5	MA1641.1	C_MYF5	188	2.68794	126	3.37348	123	-0.13765	7.19E-34	FALSE
POU3F2_MA0787.1	POU3F2	MA0787.1	C_POU1F1	161	5.8343	110	5.8581	111	-0.13948	7.89E-34	FALSE
FOSL2JUNBvar.2_MA1139.1	FOSL2::JUNB(var.2)	MA1139.1	C_FOSL1::JUN(var.2)	37	3.46521	29	3.96243	29	-0.31266	1.19E-33	FALSE
CEBPD_MA0836.2	CEBPD	MA0836.2	C_CEBPA	75	4.33775	55	5.07661	55	-0.2209	1.23E-33	TRUE
CEBPA_MA0102.4	CEBPA	MA0102.4	C_CEBPA	90	4.53064	60	5.67117	65	-0.20287	1.31E-33	TRUE
GSX2_MA0893.2	GSX2	MA0893.2	C_HOXD3	59	6.34006	36	7.73262	35	-0.23146	1.67E-33	FALSE
HOXB2_MA0902.2	HOXB2	MA0902.2	C_HOXC8	40	12.80315	26	15.80852	23	-0.28157	1.90E-33	FALSE
MAX_MA0058.3	MAX	MA0058.3	C_MNT	61	2.81176	46	2.67304	47	-0.2364	1.93E-33	FALSE
ZFP42_MA1651.1	ZFP42	MA1651.1	C_ZFP42	108	2.68778	63	2.7847	69	-0.21191	2.31E-33	FALSE
POU1F1_MA0784.1	POU1F1	MA0784.1	C_POU1F1	181	6.67666	121	7.0106	120	-0.14274	2.65E-33	FALSE
NFIL3_MA0025.2	NFIL3	MA0025.2	C_NFIL3	93	4.76913	61	4.67224	60	-0.17403	3.05E-33	FALSE
MSX1_MA0666.1	MSX1	MA0666.1	C_BSX	47	7.13463	26	8.7727	28	-0.26777	4.34E-33	FALSE
PROP1_MA0715.1	PROP1	MA0715.1	C_PHOX2B	109	7.66398	57	10.38239	56	-0.20994	5.00E-33	FALSE
EMX1_MA0612.2	EMX1	MA0612.2	C_EMX1	37	10.91028	20	13.63225	18	-0.30138	8.18E-33	FALSE
PAX5_MA0014.3	PAX5	MA0014.3	C_PAX5	72	2.25767	53	2.63367	56	-0.18901	1.18E-32	FALSE
EGR4_MA0733.1	EGR4	MA0733.1	C_EGR1	99	2.99048	66	3.19954	62	-0.18308	1.28E-32	FALSE
HOXD3_MA0912.2	HOXD3	MA0912.2	C_HOXD3	57	7.87601	34	10.02869	33	-0.25544	1.31E-32	FALSE
IRF6_MA1509.1	IRF6	MA1509.1	C_IRF6	37	3.11265	18	3.55915	23	-0.29671	2.68E-32	FALSE
MYBL2_MA0777.1	MYBL2	MA0777.1	C_MYBL2	26	6.63538	18	8.90585	18	-0.35413	3.08E-32	FALSE
GMEB2_MA0862.1	GMEB2	MA0862.1	C_GMEB2	11	1.41802	6	1.53558	7	-0.55059	3.69E-32	TRUE
POU5F1B_MA0792.1	POU5F1B	MA0792.1	C_POU1F1	117	3.61813	75	3.83472	75	-0.16571	3.85E-32	FALSE
MNT_MA0825.1	MNT	MA0825.1	C_MNT	58	2.25892	42	2.08609	43	-0.22195	4.10E-32	FALSE
HEY1_MA0823.1	HEY1	MA0823.1	C_HEY2	37	3.01304	26	3.34887	27	-0.2984	4.13E-32	FALSE
SOX8_MA0868.2	SOX8	MA0868.2	C_SOX15	104	3.92145	59	4.32142	64	-0.1723	4.99E-32	FALSE
NR2F1var.3_MA1538.1	NR2F1(var.3)	MA1538.1	C_NR2F1(var.3)	55	4.0718	33	5.16594	38	-0.25489	1.31E-31	FALSE
SMAD3_MA0795.1	SMAD3	MA0795.1	C_SMAD3	42	2.62137	23	3.43228	24	-0.27677	1.40E-31	FALSE
IRF8_MA0652.1	IRF8	MA0652.1	C_IRF1	99	4.51752	61	4.60771	64	-0.13422	2.94E-31	FALSE
TFAP2Avar.2_MA0810.1	TFAP2A(var.2)	MA0810.1	C_TFAP2A(var.2)	140	1.98829	100	2.10178	88	-0.13698	3.41E-31	FALSE
TCF21var.2_MA1568.1	TCF21(var.2)	MA1568.1	C_Atoh1	71	4.02844	45	4.1144	49	-0.19965	5.67E-31	FALSE
Tcf21_MA0832.1	Tcf21	MA0832.1	C_Tcf21	108	4.99601	82	6.04252	78	-0.19729	7.82E-31	FALSE
NEUROD1_MA1109.1	NEUROD1	MA1109.1	C_Ptf1a	150	2.27123	91	2.78692	89	-0.16129	8.13E-31	FALSE
TEAD2_MA1121.1	TEAD2	MA1121.1	C_TEAD4	85	2.72102	42	3.18413	43	-0.17825	9.54E-31	FALSE
TEAD3_MA0808.1	TEAD3	MA0808.1	C_TEAD4	65	2.33689	41	2.348	39	-0.18459	1.01E-30	FALSE
NEUROD2_MA0668.1	NEUROD2	MA0668.1	C_Atoh1	46	2.52973	29	2.68726	32	-0.24779	1.37E-30	FALSE
TFAP2Bvar.2_MA0812.1	TFAP2B(var.2)	MA0812.1	C_TFAP2A	104	2.53447	74	2.73427	67	-0.16177	1.93E-30	FALSE
STAT3_MA0144.2	STAT3	MA0144.2	C_Stat4	174	2.22727	95	2.44398	91	-0.12838	4.05E-30	FALSE
NHLH2_MA1529.1	NHLH2	MA1529.1	C_NHLH2	140	2.05793	102	2.75442	99	-0.13273	4.12E-30	FALSE
MEIS1var.2_MA1639.1	MEIS1(var.2)	MA1639.1	C_MEIS2(var.2)	113	6.35518	63	7.51443	65	-0.14661	8.44E-30	FALSE
FOXA3_MA1683.1	FOXA3	MA1683.1	C_Foxj3	153	2.76429	97	2.6814	104	-0.14135	1.06E-29	FALSE
ZBTB18_MA0698.1	ZBTB18	MA0698.1	C_ZBTB18	209	2.36274	142	2.69697	136	-0.1072	1.21E-29	FALSE
HOXA9_MA0594.2	HOXA9	MA0594.2	C_HOXC10	16	1.97318	10	2.26933	12	-0.45658	1.58E-29	FALSE
ONECUT1_MA0679.2	ONECUT1	MA0679.2	C_ONECUT1	249	10.31669	185	8.97433	190	0.10073	3.07E-29	FALSE
FOXA2_MA0047.3	FOXA2	MA0047.3	C_Foxj3	148	2.83787	93	2.75022	102	-0.13412	3.62E-29	FALSE
EOMES_MA0800.1	EOMES	MA0800.1	C_TBX2	110	3.79316	63	2.90327	69	-0.13941	5.71E-29	FALSE
BHLHE23_MA0817.1	BHLHE23	MA0817.1	C_Atoh1	44	2.47974	26	2.52491	27	-0.26185	8.59E-29	FALSE
SREBF1var.2_MA0829.2	SREBF1(var.2)	MA0829.2	C_SREBF2(var.2)	67	2.34352	43	2.89745	41	-0.1808	1.54E-28	FALSE
SP3_MA0746.2	SP3	MA0746.2	C_SP3	328	2.50136	274	2.61322	258	-0.09528	3.68E-28	FALSE
DLX6_MA0882.1	DLX6	MA0882.1	C_BSX	48	7.10793	25	7.5947	28	-0.20723	1.16E-27	FALSE
CEBPB_MA0466.2	CEBPB	MA0466.2	C_CEBPA	29	3.53979	20	4.28932	20	-0.28509	1.20E-27	TRUE
FOXG1_MA0613.1	FOXG1	MA0613.1	C_Foxj3	131	1.62517	74	1.98563	75	-0.14708	1.44E-27	FALSE
HES2_MA0616.2	HES2	MA0616.2	C_HEY2	39	5.217	28	5.30733	30	-0.22989	2.90E-27	FALSE
HES1_MA1099.2	HES1	MA1099.2	C_HEY2	53	7.07821	50	6.67393	41	0.19937	4.08E-27	TRUE
EN2_MA0642.1	EN2	MA0642.1	C_GBX2	43	7.96336	28	10.36592	27	-0.19351	4.76E-27	FALSE
GSC_MA0648.1	GSC	MA0648.1	C_OTX2	61	5.73898	39	6.71606	37	-0.19508	9.10E-27	FALSE
FLI1_MA0475.2	FLI1	MA0475.2	C_ERF	105	2.0924	84	2.31978	74	-0.15072	5.85E-26	FALSE
Zfx_MA0146.2	Zfx	MA0146.2	C_Zfx	210	1.91303	150	2.0231	146	-0.11067	6.46E-26	FALSE
ELK1_MA0028.2	ELK1	MA0028.2	C_ERF	92	2.15315	73	2.34644	68	-0.13664	8.65E-26	FALSE
GCM1_MA0646.1	GCM1	MA0646.1	C_GCM2	56	1.80234	33	2.10397	29	-0.20359	9.69E-26	FALSE
ZNF24_MA1124.1	ZNF24	MA1124.1	C_ZNF24	97	5.32469	49	6.2355	51	-0.15505	1.25E-25	FALSE
FOXN3_MA1489.1	FOXN3	MA1489.1	C_FOXN3	89	1.17954	47	1.21719	46	-0.13871	5.35E-25	FALSE
MLXIPL_MA0664.1	MLXIPL	MA0664.1	C_ARNT2	50	2.72251	34	2.4062	34	-0.16225	6.50E-25	FALSE
ATF4_MA0833.2	ATF4	MA0833.2	C_CEBPG(var.2)	204	9.09938	161	6.63504	155	0.08819	1.35E-24	FALSE
KLF13_MA0657.1	KLF13	MA0657.1	C_KLF13	108	1.76769	82	1.72958	91	-0.16345	1.36E-24	FALSE
MEIS1_MA0498.2	MEIS1	MA0498.2	C_MEIS2	64	2.47366	49	2.70852	46	-0.18031	4.76E-24	FALSE
Dlx3_MA0880.1	Dlx3	MA0880.1	C_BSX	56	5.86024	33	6.70066	35	-0.19153	4.77E-24	FALSE
E2F4_MA0470.2	E2F4	MA0470.2	C_E2F2	20	2.77968	13	3.33281	15	-0.29168	7.80E-24	FALSE
RARGvar.3_MA1553.1	RARG(var.3)	MA1553.1	C_RXRG(var.2)	104	6.50323	83	5.02151	83	0.14457	1.05E-23	FALSE
IRF2_MA0051.1	IRF2	MA0051.1	C_IRF2	208	4.59965	137	3.98135	139	-0.08155	2.29E-23	FALSE
Sox5_MA0087.1	Sox5	MA0087.1	C_SRY	70	6.90122	38	7.75256	44	-0.16982	4.28E-23	FALSE
TFE3_MA0831.2	TFE3	MA0831.2	C_ARNT2	67	1.42459	47	1.40989	48	-0.14792	4.58E-23	FALSE
TFCP2_MA0145.3	TFCP2	MA0145.3	C_TFCP2	37	1.14673	23	1.3072	23	-0.21847	5.09E-23	FALSE
ELK3_MA0759.1	ELK3	MA0759.1	C_ERF	87	2.10666	71	2.36596	66	-0.15851	5.36E-23	FALSE
HOXD13_MA0909.2	HOXD13	MA0909.2	C_HOXD13	205	11.65544	171	7.85902	176	0.08302	5.67E-23	FALSE
NEUROG2var.2_MA1642.1	NEUROG2(var.2)	MA1642.1	C_Ptf1a	142	2.14092	88	2.55351	86	-0.1015	7.86E-23	FALSE
CEBPGvar.2_MA1636.1	CEBPG(var.2)	MA1636.1	C_CEBPG(var.2)	214	9.3076	170	6.81494	171	0.09929	1.03E-22	FALSE
ZFP57_MA1583.1	ZFP57	MA1583.1	C_ZFP57	26	5.13297	20	5.66066	14	0.24425	1.29E-22	TRUE
HNF1A_MA0046.2	HNF1A	MA0046.2	C_HNF1A	98	7.08234	55	7.25447	51	-0.12874	3.92E-22	FALSE
FOXK2_MA1103.2	FOXK2	MA1103.2	C_Foxj3	158	2.48664	93	2.43135	99	-0.10759	4.26E-22	FALSE
TFAP2Bvar.3_MA0813.1	TFAP2B(var.3)	MA0813.1	C_TFAP2C(var.3)	94	2.89688	74	3.60971	66	-0.11927	4.45E-22	FALSE
ONECUT2_MA0756.1	ONECUT2	MA0756.1	C_ONECUT1	82	5.22474	45	5.59771	47	-0.12263	5.34E-22	FALSE
EBF1_MA0154.4	EBF1	MA0154.4	C_EBF1	150	1.75882	91	1.71848	93	-0.12127	6.78E-22	FALSE
DMRTC2_MA1479.1	DMRTC2	MA1479.1	C_DMRTC2	78	4.43415	44	4.38421	41	-0.13897	8.93E-22	FALSE
ETV3_MA0763.1	ETV3	MA0763.1	C_ERF	87	2.20016	71	2.39786	63	-0.14999	1.94E-21	FALSE
SPDEF_MA0686.1	SPDEF	MA0686.1	C_SPDEF	57	1.85339	44	1.8876	42	-0.16469	1.97E-21	FALSE
Crx_MA0467.1	Crx	MA0467.1	C_Crx	99	2.69219	65	2.24049	62	-0.08862	2.14E-21	FALSE
FOXP2_MA0593.1	FOXP2	MA0593.1	C_Foxj3	273	2.98869	156	2.78801	165	-0.07088	6.13E-21	FALSE
SOX15_MA1152.1	SOX15	MA1152.1	C_SOX15	180	2.98027	94	3.48196	105	-0.10194	1.06E-20	FALSE
BHLHE22_MA0818.1	BHLHE22	MA0818.1	C_Atoh1	37	2.73474	21	2.79158	24	-0.20175	1.12E-20	FALSE
TP73_MA0861.1	TP73	MA0861.1	C_TP73	44	3.1817	27	3.41278	28	-0.1983	1.57E-20	FALSE
IRF4_MA1419.1	IRF4	MA1419.1	C_IRF1	110	5.06917	69	5.50833	73	-0.09697	1.78E-20	FALSE
PAX3var.2_MA1546.1	PAX3(var.2)	MA1546.1	C_PAX3(var.2)	40	4.29116	26	5.11851	22	-0.15065	2.08E-20	FALSE
POU3F3_MA0788.1	POU3F3	MA0788.1	C_POU1F1	172	6.09637	112	6.4967	109	-0.08991	3.28E-20	FALSE
ASCL1_MA1100.2	ASCL1	MA1100.2	C_Tcf12	176	1.9995	112	2.39359	109	-0.08327	3.52E-20	FALSE
BARHL2_MA0635.1	BARHL2	MA0635.1	C_BARHL2	41	4.51376	29	5.51526	29	-0.18325	6.58E-20	FALSE
GATA4_MA0482.2	GATA4	MA0482.2	C_GATA6	256	2.04971	171	2.32464	153	-0.07998	7.49E-20	FALSE
CDX1_MA0878.2	CDX1	MA0878.2	C_HOXA10	235	11.08852	180	7.6733	188	0.07293	1.36E-19	FALSE
NFKB2_MA0778.1	NFKB2	MA0778.1	C_NFKB2	61	1.20846	43	1.30027	40	-0.15431	1.39E-19	FALSE
BHLHE41_MA0636.1	BHLHE41	MA0636.1	C_ARNT2	43	3.38209	31	3.02236	34	-0.14148	4.09E-19	FALSE
Nkx3-2_MA0122.3	Nkx3-2	MA0122.3	C_ISL2	107	5.15422	66	5.07885	73	-0.11435	7.71E-19	FALSE
KLF14_MA0740.1	KLF14	MA0740.1	C_SP3	179	2.06681	152	1.91814	134	0.07314	1.18E-18	FALSE
HINFP_MA0131.2	HINFP	MA0131.2	C_HINFP	28	3.24324	24	3.68288	15	0.19613	1.27E-18	TRUE
TCFL5_MA0632.2	TCFL5	MA0632.2	C_TCFL5	69	6.85859	58	7.58865	47	0.13064	1.27E-18	FALSE
SOX14_MA1562.1	SOX14	MA1562.1	C_SOX14	48	4.24528	35	3.84986	35	-0.14558	1.42E-18	FALSE
HNF4Avar.2_MA1494.1	HNF4A(var.2)	MA1494.1	C_HNF4A(var.2)	102	2.15242	63	2.73404	61	-0.0911	1.53E-18	FALSE
RARBvar.3_MA1552.1	RARB(var.3)	MA1552.1	C_RXRG(var.2)	52	3.46309	30	3.7607	33	-0.1751	1.73E-18	FALSE
EN1_MA0027.2	EN1	MA0027.2	C_EMX1	33	11.09672	19	14.27472	18	-0.20559	1.84E-18	FALSE
KLF2_MA1515.1	KLF2	MA1515.1	C_KLF4	274	2.12561	216	2.20212	199	-0.05752	4.76E-18	FALSE
PITX2_MA1547.1	PITX2	MA1547.1	C_OTX2	58	8.88704	38	10.59948	37	-0.14238	7.94E-18	FALSE
CREB3L4var.2_MA1475.1	CREB3L4(var.2)	MA1475.1	C_FOSL1::JUN(var.2)	33	1.88959	26	1.94096	24	-0.20525	8.11E-18	FALSE
BHLHE22var.2_MA1635.1	BHLHE22(var.2)	MA1635.1	C_Tcf12	215	1.92817	160	2.4684	149	-0.07089	9.42E-18	FALSE
EGR3_MA0732.1	EGR3	MA0732.1	C_EGR1	126	2.77367	92	2.84641	76	-0.08959	1.23E-17	FALSE
ISL2_MA0914.1	ISL2	MA0914.1	C_ISL2	60	6.03182	36	6.10056	39	-0.14067	1.80E-17	FALSE
NR1D1_MA1531.1	NR1D1	MA1531.1	C_NR1D2	138	1.3803	88	1.46521	73	-0.06833	2.80E-17	FALSE
XBP1_MA0844.1	XBP1	MA0844.1	C_XBP1	36	2.22224	27	2.17448	25	-0.17264	3.95E-17	FALSE
HOXA1_MA1495.1	HOXA1	MA1495.1	C_EMX1	34	15.87833	20	19.62281	16	-0.19679	6.63E-17	FALSE
CEBPE_MA0837.1	CEBPE	MA0837.1	C_CEBPA	30	3.46021	21	4.10887	20	-0.17573	1.40E-16	TRUE
NRF1_MA0506.1	NRF1	MA0506.1	C_NRF1	94	4.61944	71	5.83571	61	0.08317	2.52E-16	FALSE
CUX1_MA0754.1	CUX1	MA0754.1	C_ONECUT1	22	10.42	13	13.61307	12	-0.23953	3.13E-16	FALSE
THAP11_MA1573.1	THAP11	MA1573.1	C_THAP11	149	3.28293	105	3.03532	102	-0.07978	3.66E-16	FALSE
MYB_MA0100.3	MYB	MA0100.3	C_MYB	172	3.74924	133	3.0548	129	0.0796	4.09E-16	FALSE
TFDP1_MA1122.1	TFDP1	MA1122.1	C_E2F6	107	4.32647	86	4.65394	77	0.06905	4.48E-16	FALSE
ZBTB33_MA0527.1	ZBTB33	MA0527.1	C_ZBTB33	47	11.54326	42	11.41237	41	0.1319	6.22E-16	FALSE
NFIXvar.2_MA1528.1	NFIX(var.2)	MA1528.1	C_NFIB	94	2.29524	62	2.42916	58	-0.0932	7.28E-16	FALSE
SP9_MA1564.1	SP9	MA1564.1	C_SP3	331	2.45817	272	2.5711	247	-0.06145	1.66E-15	FALSE
DMRTA2_MA1478.1	DMRTA2	MA1478.1	C_DMRTC2	78	2.58283	42	2.53294	42	-0.11342	4.27E-15	FALSE
MSX2_MA0708.1	MSX2	MA0708.1	C_BSX	53	4.98565	33	5.96797	33	-0.12763	5.32E-15	FALSE
Msx3_MA0709.1	Msx3	MA0709.1	C_BSX	53	4.98565	33	5.96797	33	-0.12763	5.32E-15	FALSE
CTCFL_MA1102.2	CTCFL	MA1102.2	C_CTCFL	179	2.35435	138	2.35559	128	-0.07213	5.79E-15	FALSE
NR1D2_MA1532.1	NR1D2	MA1532.1	C_NR1D2	145	1.83324	90	2.16277	78	-0.09528	9.43E-15	FALSE
MYOG_MA0500.2	MYOG	MA0500.2	C_Tcf12	178	2.54805	114	3.14648	112	-0.05361	1.03E-14	FALSE
CEBPG_MA0838.1	CEBPG	MA0838.1	C_CEBPA	21	4.73109	17	5.79355	17	-0.24515	1.42E-14	FALSE
BHLHE40_MA0464.2	BHLHE40	MA0464.2	C_ARNT2	42	3.42719	31	3.13132	33	-0.13595	2.43E-14	FALSE
Mlxip_MA0622.1	Mlxip	MA0622.1	C_MNT	55	2.54749	37	2.26987	37	-0.12372	3.83E-14	FALSE
MLX_MA0663.1	MLX	MA0663.1	C_ARNT2	52	2.08764	37	1.76147	36	-0.14486	4.71E-14	FALSE
DPRX_MA1480.1	DPRX	MA1480.1	C_DPRX	51	5.44119	33	5.98642	31	-0.11386	1.25E-13	FALSE
ZIC5_MA1584.1	ZIC5	MA1584.1	C_ZIC4	98	3.85418	68	4.3739	69	-0.08739	1.91E-13	FALSE
BARX2_MA1471.1	BARX2	MA1471.1	C_BARX2	110	9.26543	68	11.6965	62	-0.06333	2.29E-13	FALSE
Sox11_MA0869.1	Sox11	MA0869.1	C_Sox11	121	4.45419	68	4.34777	66	-0.08048	4.52E-13	FALSE
OVOL1_MA1544.1	OVOL1	MA1544.1	C_OVOL1	25	6.35417	19	8.58244	18	-0.14506	2.34E-12	FALSE
TBXT_MA0009.2	TBXT	MA0009.2	C_TBX19	70	2.9599	54	2.93956	51	-0.10133	4.45E-12	FALSE
Arid5a_MA0602.1	Arid5a	MA0602.1	C_Arid5a	97	13.62117	55	11.50565	57	0.0716	4.50E-12	FALSE
YY2_MA0748.2	YY2	MA0748.2	C_YY2	62	3.81669	53	3.58611	46	0.08738	7.15E-11	FALSE
POU4F2_MA0683.1	POU4F2	MA0683.1	C_POU4F3	131	6.63102	84	7.39323	81	-0.06791	2.76E-10	FALSE
SOHLH2_MA1560.1	SOHLH2	MA1560.1	C_MNT	43	2.51219	31	2.22202	31	-0.07841	2.98E-09	FALSE
POU2F2_MA0507.1	POU2F2	MA0507.1	C_POU2F3	202	5.26218	135	4.53835	133	-0.02856	6.83E-09	FALSE
GLIS1_MA0735.1	GLIS1	MA0735.1	C_GLIS1	63	3.36051	43	3.79909	40	-0.07619	1.20E-08	FALSE
SRF_MA0083.3	SRF	MA0083.3	C_SRF	56	3.49619	31	4.75231	33	-0.08369	2.22E-08	FALSE
Arntl_MA0603.1	Arntl	MA0603.1	C_ARNT2	52	3.13091	37	2.87751	40	-0.10283	3.88E-08	FALSE
MITF_MA0620.3	MITF	MA0620.3	C_USF2	53	1.48555	34	1.44015	36	-0.07794	2.35E-07	FALSE
SRY_MA0084.1	SRY	MA0084.1	C_SRY	129	4.32424	63	4.66444	71	-0.04617	2.48E-07	FALSE
Gmeb1_MA0615.1	Gmeb1	MA0615.1	C_Gmeb1	8	9.11257	6	10.83219	5	-0.16295	4.41E-07	FALSE
E2F2_MA0864.2	E2F2	MA0864.2	C_E2F2	15	1.33485	10	1.13207	8	0.1079	8.66E-07	FALSE
ARNT2_MA1464.1	ARNT2	MA1464.1	C_ARNT2	53	2.96637	39	2.6691	40	-0.07108	2.04E-06	FALSE
POU4F3_MA0791.1	POU4F3	MA0791.1	C_POU4F3	147	6.7168	98	7.6859	96	-0.03867	2.60E-06	FALSE
PROX1_MA0794.1	PROX1	MA0794.1	C_PROX1	46	5.25926	36	5.77538	32	-0.07202	2.93E-06	FALSE
TFAP2Cvar.3_MA0815.1	TFAP2C(var.3)	MA0815.1	C_TFAP2C(var.3)	82	3.12124	64	3.85938	55	-0.05478	1.11E-05	FALSE
SOX9_MA0077.1	SOX9	MA0077.1	C_SOX15	66	5.04889	35	5.30575	30	-0.0525	3.40E-05	FALSE
KLF6_MA1517.1	KLF6	MA1517.1	C_KLF4	204	2.19258	167	2.19885	150	-0.03013	7.48E-05	FALSE
BARX1_MA0875.1	BARX1	MA0875.1	C_BSX	57	6.96462	37	7.74151	38	-0.05644	9.03E-05	FALSE
POU2F1_MA0785.1	POU2F1	MA0785.1	C_POU1F1	139	5.37066	87	4.92915	88	-0.02624	1.47E-04	FALSE
OLIG1_MA0826.1	OLIG1	MA0826.1	C_Atoh1	34	2.62433	19	2.60072	21	-0.075	4.62E-04	FALSE
HSF4_MA0771.1	HSF4	MA0771.1	C_HSF2	101	2.43386	54	2.53791	54	-0.0089	4.63E-04	FALSE
TBX19_MA0804.1	TBX19	MA0804.1	C_TBX19	50	2.18582	31	2.75423	30	-0.02509	1.24E-03	FALSE
SP4_MA0685.1	SP4	MA0685.1	C_SP3	250	2.41911	212	2.41922	190	0.01911	1.73E-03	FALSE
SP1_MA0079.4	SP1	MA0079.4	C_SP3	266	2.30295	221	2.3292	200	0.01278	2.15E-03	FALSE
POU2F3_MA0627.2	POU2F3	MA0627.2	C_POU2F3	195	4.19362	130	3.73215	123	-0.01279	4.88E-03	FALSE
ZBED1_MA0749.1	ZBED1	MA0749.1	C_ZBED1	17	1.7465	15	1.70328	13	-0.02879	9.69E-03	FALSE
SREBF2var.2_MA0828.1	SREBF2(var.2)	MA0828.1	C_SREBF2(var.2)	41	3.61893	28	4.08526	23	-0.04424	1.03E-02	FALSE
SMAD5_MA1557.1	SMAD5	MA1557.1	C_SMAD3	24	3.78464	17	3.88397	12	-0.07372	2.52E-02	FALSE
POU5F1_MA1115.1	POU5F1	MA1115.1	C_POU2F3	181	4.21878	120	3.49208	115	-0.02571	3.16E-02	FALSE
CENPB_MA0637.1	CENPB	MA0637.1	C_CENPB	22	5.62583	16	4.29076	15	0.01979	5.34E-02	FALSE
POU4F1_MA0790.1	POU4F1	MA0790.1	C_POU4F3	156	7.56847	104	8.17148	101	0.01849	9.81E-02	FALSE
Isl1_MA1608.1	Isl1	MA1608.1	C_Isl1	56	2.37309	32	2.97018	28	-0.01745	1.20E-01	FALSE
CREB3L4_MA1474.1	CREB3L4	MA1474.1	C_CREB3	71	8.6041	57	5.87126	57	-0.02168	1.27E-01	FALSE
IRF5_MA1420.1	IRF5	MA1420.1	C_IRF5	91	4.94662	56	5.13617	59	-0.01273	1.45E-01	FALSE
CUX2_MA0755.1	CUX2	MA0755.1	C_ONECUT1	24	12.57617	16	16.75218	13	-0.05692	1.50E-01	FALSE
HSF1_MA0486.2	HSF1	MA0486.2	C_HSF2	116	3.14063	68	2.93046	64	-0.00658	1.76E-01	FALSE
KLF3_MA1516.1	KLF3	MA1516.1	C_Klf12	173	2.14277	141	2.11585	127	-0.00491	2.31E-01	FALSE
EGR2_MA0472.2	EGR2	MA0472.2	C_EGR1	60	2.38661	43	2.52594	33	-0.01647	2.77E-01	FALSE
OLIG3_MA0827.1	OLIG3	MA0827.1	C_Atoh1	59	5.57727	43	4.22274	45	0.02447	3.85E-01	FALSE
TFAP2Avar.3_MA0872.1	TFAP2A(var.3)	MA0872.1	C_TFAP2C(var.3)	78	2.57338	58	3.16988	48	-0.00334	4.50E-01	FALSE
OLIG2_MA0678.1	OLIG2	MA0678.1	C_Atoh1	57	5.1736	40	4.09872	42	0.00696	5.06E-01	FALSE
GATA1_MA0035.4	GATA1	MA0035.4	C_GATA6	151	2.20443	112	2.20143	91	0.00037	6.08E-01	FALSE
TEF_MA0843.1	TEF	MA0843.1	C_NFIL3	33	6.16206	21	7.5925	21	0.00992	8.93E-01	FALSE
CREB3_MA0638.1	CREB3	MA0638.1	C_CREB3	52	7.45614	42	5.68281	41	-0.01625	8.97E-01	FALSE
ZNF354C_MA0130.1	ZNF354C	MA0130.1	C_ZNF354C	284	9.05453	220	6.96053	224	-0.00022	9.14E-01	FALSE
E2F1_MA0024.3	E2F1	MA0024.3	C_E2F2	14	3.17837	10	3.55771	10	-0.03897	9.82E-01	FALSE
