# Supplementary material for: A mechanism to initiate emergency type 2 myelopoiesis
Source: Nature. 2026 Mar 11;653(8113):212–20. doi: 10.1038/s41586-026-10256-6 (PMC13148993; doi:10.1038/s41586-026-10256-6)
Supplement: Supplementary file 3 — This zipped file contains Supplementary Tables 1–17 and a guide to the tables. [file 41586_2026_10256_MOESM3_ESM.zip › SupTable_7_TOBIAS_LMO4_EMPP_bemp_region.csv]

output_prefix	name	motif_id	cluster	total_tfbs	CTRL_mean_score	CTRL_bound	LMO4_mean_score	LMO4_bound	CTRL_LMO4_change	CTRL_LMO4_pvalue	CTRL_LMO4_highlighted
AhrArnt_MA0006.1	Ahr::Arnt	MA0006.1	C_Ahr::Arnt	2563	1.71696	1911	1.64495	1843	-0.06738	1.06E-57	FALSE
Alx1_MA0854.1	Alx1	MA0854.1	C_Alx1	653	0.94672	229	0.96663	243	-0.11465	7.96E-50	FALSE
ALX3_MA0634.1	ALX3	MA0634.1	C_EMX1	746	1.00647	278	1.00958	292	-0.09217	8.15E-43	FALSE
Alx4_MA0853.1	Alx4	MA0853.1	C_Alx1	532	1.00005	191	1.03626	211	-0.18019	5.61E-71	TRUE
Ar_MA0007.3	Ar	MA0007.3	C_NR3C1	787	1.29177	450	1.33159	458	-0.11382	8.33E-56	FALSE
ARGFX_MA1463.1	ARGFX	MA1463.1	C_EMX1	672	0.97288	247	0.98156	257	-0.0852	3.42E-44	FALSE
Arid3a_MA0151.1	Arid3a	MA0151.1	C_Arid3a	2338	0.92478	844	0.88283	835	-0.09842	8.24E-68	FALSE
Arid3b_MA0601.1	Arid3b	MA0601.1	C_Arid3b	1251	0.76087	354	0.72486	355	-0.09252	1.40E-55	FALSE
Arid5a_MA0602.1	Arid5a	MA0602.1	C_Arid5a	937	1.72496	298	1.3508	287	-0.05892	9.82E-35	FALSE
Arnt_MA0004.1	Arnt	MA0004.1	C_MNT	1786	1.84317	1407	1.70241	1325	-0.03769	7.81E-26	FALSE
ARNTHIF1A_MA0259.1	ARNT::HIF1A	MA0259.1	C_HIF1A	477	1.71999	355	1.68338	338	-0.04465	5.77E-18	FALSE
ARNT2_MA1464.1	ARNT2	MA1464.1	C_ARNT2	989	1.9877	809	1.81783	758	-0.01825	8.45E-07	FALSE
Arntl_MA0603.1	Arntl	MA0603.1	C_ARNT2	1026	1.94134	822	1.77704	768	-0.02959	4.55E-17	FALSE
Arx_MA0874.1	Arx	MA0874.1	C_Alx1	632	0.98328	219	0.98376	226	-0.09167	2.05E-44	FALSE
ASCL1_MA1100.2	ASCL1	MA1100.2	C_Tcf12	1793	1.40924	1222	1.38202	1160	-0.0928	5.40E-59	FALSE
ASCL1var.2_MA1631.1	ASCL1(var.2)	MA1631.1	C_TCF3	2423	1.40298	1576	1.3851	1523	-0.12576	1.91E-79	FALSE
Ascl2_MA0816.1	Ascl2	MA0816.1	C_Tcf12	2172	1.35923	1417	1.36166	1377	-0.12925	2.22E-79	FALSE
Atf1_MA0604.1	Atf1	MA0604.1	C_Atf1	644	2.03764	527	1.87145	501	-0.02672	5.09E-08	FALSE
ATF2_MA1632.1	ATF2	MA1632.1	C_FOSL1::JUN(var.2)	1743	1.46461	1124	1.44994	1130	-0.12013	3.66E-73	FALSE
ATF3_MA0605.2	ATF3	MA0605.2	C_FOSL1::JUN(var.2)	1034	1.98832	816	1.83208	788	-0.02645	8.60E-09	FALSE
ATF4_MA0833.2	ATF4	MA0833.2	C_CEBPG(var.2)	1909	1.86472	995	1.52406	970	-0.01336	6.89E-09	FALSE
ATF6_MA1466.1	ATF6	MA1466.1	C_CREB3	1031	1.88188	811	1.75563	771	-0.06522	2.36E-34	FALSE
ATF7_MA0834.1	ATF7	MA0834.1	C_FOSL1::JUN(var.2)	1036	3.30782	825	2.60136	796	0.04707	3.92E-23	TRUE
Atoh1_MA0461.2	Atoh1	MA0461.2	C_Atoh1	522	1.06107	241	1.09807	242	-0.17391	3.05E-64	FALSE
ATOH1var.2_MA1467.1	ATOH1(var.2)	MA1467.1	C_ATOH1(var.2)	1956	1.27329	1197	1.28519	1181	-0.14241	2.59E-81	FALSE
ATOH7_MA1468.1	ATOH7	MA1468.1	C_Atoh1	874	1.09626	449	1.11752	453	-0.13244	8.42E-61	FALSE
BACH1_MA1633.1	BACH1	MA1633.1	C_BACH1	2973	1.43476	2067	1.49227	2014	-0.17123	1.21E-90	FALSE
Bach1Mafk_MA0591.1	Bach1::Mafk	MA0591.1	C_BACH1	2572	1.48984	1821	1.54024	1801	-0.18239	8.45E-98	TRUE
BACH2_MA1101.2	BACH2	MA1101.2	C_FOSL1::JUN	1616	1.33226	1086	1.39549	1064	-0.16209	1.82E-83	FALSE
BACH2var.2_MA1470.1	BACH2(var.2)	MA1470.1	C_BACH2(var.2)	725	1.48044	434	1.41365	436	-0.06935	1.42E-32	FALSE
BARHL1_MA0877.2	BARHL1	MA0877.2	C_BARHL1	291	1.46953	192	1.38962	175	-0.01706	6.29E-05	FALSE
BARHL2_MA0635.1	BARHL2	MA0635.1	C_BARHL2	548	1.09083	257	1.09234	249	-0.13992	9.47E-54	FALSE
BARX1_MA0875.1	BARX1	MA0875.1	C_BSX	631	1.25388	318	1.18078	325	-0.08672	2.41E-36	FALSE
BARX2_MA1471.1	BARX2	MA1471.1	C_BARX2	1172	0.81604	361	0.7831	357	-0.09947	3.03E-55	FALSE
BATF_MA1634.1	BATF	MA1634.1	C_FOSL1::JUN	2792	1.39435	1927	1.47777	1899	-0.18576	8.62E-100	TRUE
BATFJUN_MA0462.2	BATF::JUN	MA0462.2	C_FOSL1::JUN	2811	1.39549	1945	1.48044	1913	-0.1873	1.85E-100	TRUE
BATF3_MA0835.2	BATF3	MA0835.2	C_FOSL1::JUN	2899	1.36553	1955	1.45365	1933	-0.1931	5.35E-104	TRUE
BCL6_MA0463.2	BCL6	MA0463.2	C_BCL6	1508	1.14712	791	1.12993	752	-0.14772	2.73E-85	FALSE
BCL6B_MA0731.1	BCL6B	MA0731.1	C_BCL6B	1659	1.12393	816	1.13478	806	-0.13524	2.05E-78	FALSE
Bhlha15_MA0607.1	Bhlha15	MA0607.1	C_Bhlha15	950	1.08443	474	1.11331	478	-0.16046	1.16E-69	FALSE
BHLHA15var.2_MA1472.1	BHLHA15(var.2)	MA1472.1	C_ATOH1(var.2)	1672	1.31006	1058	1.32568	1030	-0.13078	4.86E-77	FALSE
BHLHE22_MA0818.1	BHLHE22	MA0818.1	C_Atoh1	314	1.19426	146	1.21715	151	-0.20135	5.31E-63	TRUE
BHLHE22var.2_MA1635.1	BHLHE22(var.2)	MA1635.1	C_Tcf12	1872	1.48615	1331	1.47287	1267	-0.11525	3.70E-72	FALSE
BHLHE23_MA0817.1	BHLHE23	MA0817.1	C_Atoh1	441	1.06874	189	1.06346	197	-0.0854	1.48E-30	FALSE
BHLHE40_MA0464.2	BHLHE40	MA0464.2	C_ARNT2	821	2.03176	675	1.84144	628	-0.01169	3.18E-05	FALSE
BHLHE41_MA0636.1	BHLHE41	MA0636.1	C_ARNT2	788	2.01321	642	1.82406	605	0.00626	3.42E-04	TRUE
BSX_MA0876.1	BSX	MA0876.1	C_BSX	625	1.31899	296	1.33239	312	-0.13954	1.42E-57	FALSE
CDX1_MA0878.2	CDX1	MA0878.2	C_HOXA10	1298	2.6195	585	1.96786	600	-0.07516	1.17E-45	FALSE
CDX2_MA0465.2	CDX2	MA0465.2	C_HOXA10	1740	1.01291	661	0.97174	654	-0.09755	6.58E-68	FALSE
CDX4_MA1473.1	CDX4	MA1473.1	C_HOXA10	1210	1.04447	484	1.0445	501	-0.14057	7.80E-73	FALSE
CEBPA_MA0102.4	CEBPA	MA0102.4	C_CEBPA	2241	0.99923	1038	0.95049	939	-0.00364	1.60E-02	FALSE
CEBPB_MA0466.2	CEBPB	MA0466.2	C_CEBPA	1137	1.25383	656	1.16608	578	0.03355	2.90E-18	TRUE
CEBPD_MA0836.2	CEBPD	MA0836.2	C_CEBPA	2227	1.05642	1099	1.00599	986	-0.00272	4.90E-02	FALSE
CEBPE_MA0837.1	CEBPE	MA0837.1	C_CEBPA	1156	1.24167	659	1.1571	578	0.03169	2.84E-18	TRUE
CEBPG_MA0838.1	CEBPG	MA0838.1	C_CEBPA	958	1.30767	584	1.21888	494	0.03543	5.15E-19	TRUE
CEBPGvar.2_MA1636.1	CEBPG(var.2)	MA1636.1	C_CEBPG(var.2)	2217	1.75648	1116	1.45191	1061	-0.00272	7.64E-03	FALSE
CENPB_MA0637.1	CENPB	MA0637.1	C_CENPB	496	2.15726	377	1.86778	346	0.00165	1.73E-01	TRUE
CLOCK_MA0819.1	CLOCK	MA0819.1	C_CLOCK	705	1.32139	435	1.27732	409	-0.04817	3.97E-17	FALSE
CREB1_MA0018.4	CREB1	MA0018.4	C_FOSL1::JUN(var.2)	1975	1.46603	1241	1.44556	1244	-0.15274	1.15E-82	FALSE
CREB3_MA0638.1	CREB3	MA0638.1	C_CREB3	1030	2.28438	846	2.03071	800	-0.02816	1.86E-10	FALSE
CREB3L1_MA0839.1	CREB3L1	MA0839.1	C_CREB3	1016	1.81114	788	1.69668	738	-0.05684	7.52E-35	FALSE
Creb3l2_MA0608.1	Creb3l2	MA0608.1	C_Creb3l2	999	1.90703	803	1.72389	753	0.01147	1.63E-03	TRUE
CREB3L4_MA1474.1	CREB3L4	MA1474.1	C_CREB3	1142	2.40106	947	2.08128	888	-0.03758	3.09E-25	FALSE
CREB3L4var.2_MA1475.1	CREB3L4(var.2)	MA1475.1	C_FOSL1::JUN(var.2)	1040	2.21852	881	2.02143	844	0.00187	2.21E-01	TRUE
Creb5_MA0840.1	Creb5	MA0840.1	C_FOSL1::JUN(var.2)	1258	2.96034	966	2.38022	929	0.02774	3.00E-20	TRUE
CREM_MA0609.2	CREM	MA0609.2	C_FOSL1::JUN(var.2)	1155	1.95867	898	1.8589	886	-0.09917	3.54E-55	FALSE
Crx_MA0467.1	Crx	MA0467.1	C_Crx	1062	1.22448	548	1.15088	520	-0.08198	1.02E-50	FALSE
CTCF_MA0139.1	CTCF	MA0139.1	C_CTCF	3301	1.73002	2527	1.66037	2466	-0.08226	2.11E-69	FALSE
CTCFL_MA1102.2	CTCFL	MA1102.2	C_CTCFL	4156	1.87076	3415	1.73593	3254	-0.03186	3.71E-45	FALSE
CUX1_MA0754.1	CUX1	MA0754.1	C_ONECUT1	265	0.93021	105	0.93012	101	-0.07638	1.40E-17	FALSE
CUX2_MA0755.1	CUX2	MA0755.1	C_ONECUT1	245	0.95776	99	0.92166	87	-0.00728	6.99E-01	FALSE
DBP_MA0639.1	DBP	MA0639.1	C_NFIL3	754	1.21143	420	1.14226	381	-0.02281	3.64E-09	FALSE
Ddit3Cebpa_MA0019.1	Ddit3::Cebpa	MA0019.1	C_Ddit3::Cebpa	930	1.29457	516	1.29076	481	-0.05591	9.82E-33	FALSE
Dlx1_MA0879.1	Dlx1	MA0879.1	C_Dlx1	597	0.93392	215	0.94056	229	-0.15958	1.32E-56	FALSE
Dlx2_MA0885.1	Dlx2	MA0885.1	C_HOXC8	514	0.93992	209	0.92997	203	-0.05632	2.15E-19	FALSE
Dlx3_MA0880.1	Dlx3	MA0880.1	C_BSX	583	1.10495	252	1.10601	261	-0.11209	4.58E-42	FALSE
Dlx4_MA0881.1	Dlx4	MA0881.1	C_BSX	568	1.1562	244	1.15892	260	-0.09826	8.35E-39	FALSE
DLX5_MA1476.1	DLX5	MA1476.1	C_HOXC8	476	1.06651	217	1.04398	224	-0.08461	3.83E-33	FALSE
DLX6_MA0882.1	DLX6	MA0882.1	C_BSX	610	1.16636	270	1.12339	284	-0.11777	1.30E-51	FALSE
Dmbx1_MA0883.1	Dmbx1	MA0883.1	C_Dmbx1	728	0.99054	332	0.99751	312	-0.07834	5.78E-37	FALSE
Dmrt1_MA1603.1	Dmrt1	MA1603.1	C_Dmrt1	1392	1.07687	567	1.05922	571	-0.10815	8.12E-61	FALSE
DMRT3_MA0610.1	DMRT3	MA0610.1	C_DMRTC2	863	0.92086	342	0.92312	333	-0.06601	2.13E-38	FALSE
DMRTA2_MA1478.1	DMRTA2	MA1478.1	C_DMRTC2	997	0.93262	403	0.89191	386	-0.05634	5.82E-33	FALSE
DMRTC2_MA1479.1	DMRTC2	MA1479.1	C_DMRTC2	1115	1.00043	426	0.94075	416	-0.06688	3.89E-42	FALSE
DPRX_MA1480.1	DPRX	MA1480.1	C_DPRX	615	1.21503	327	1.1047	307	-0.05938	2.87E-24	FALSE
DRGX_MA1481.1	DRGX	MA1481.1	C_EMX1	636	1.02898	234	1.04612	243	-0.1055	8.82E-46	FALSE
Dux_MA0611.1	Dux	MA0611.1	C_NFYA	1455	2.0962	1048	2.10129	1047	-0.14503	1.33E-79	FALSE
DUX4_MA0468.1	DUX4	MA0468.1	C_DUXA	1197	1.15925	555	1.13552	579	-0.13368	8.82E-71	FALSE
DUXA_MA0884.1	DUXA	MA0884.1	C_DUXA	1033	1.21464	461	1.19127	489	-0.12495	7.47E-62	FALSE
E2F1_MA0024.3	E2F1	MA0024.3	C_E2F2	374	1.94165	303	1.88328	295	-0.07173	2.44E-22	FALSE
E2F2_MA0864.2	E2F2	MA0864.2	C_E2F2	369	1.76399	284	1.67002	282	-0.06631	1.26E-17	FALSE
E2F3_MA0469.3	E2F3	MA0469.3	C_E2F3	310	6.09738	231	4.29121	229	0.04767	3.43E-14	TRUE
E2F4_MA0470.2	E2F4	MA0470.2	C_E2F2	391	1.81407	299	1.75881	287	-0.07848	9.61E-31	FALSE
E2F6_MA0471.2	E2F6	MA0471.2	C_E2F6	5938	1.80375	4730	1.6964	4491	-0.03782	1.19E-51	FALSE
E2F7_MA0758.1	E2F7	MA0758.1	C_E2F7	1389	5.63295	1025	3.8841	965	0.12493	3.59E-68	TRUE
E2F8_MA0865.1	E2F8	MA0865.1	C_E2F8	1351	2.7449	923	2.17111	874	-0.01464	1.17E-10	FALSE
EBF1_MA0154.4	EBF1	MA0154.4	C_EBF1	1934	1.37332	1204	1.35383	1195	-0.11668	2.29E-74	FALSE
Ebf2_MA1604.1	Ebf2	MA1604.1	C_EBF3	1922	1.37182	1208	1.39023	1185	-0.12613	5.29E-77	FALSE
EBF3_MA1637.1	EBF3	MA1637.1	C_EBF3	1887	1.38521	1196	1.39489	1171	-0.11544	4.16E-71	FALSE
EGR1_MA0162.4	EGR1	MA0162.4	C_EGR1	6347	1.90092	5270	1.75242	5004	-0.01532	1.78E-25	FALSE
EGR2_MA0472.2	EGR2	MA0472.2	C_EGR1	2267	1.91039	1914	1.76756	1811	-0.0138	1.96E-06	FALSE
EGR3_MA0732.1	EGR3	MA0732.1	C_EGR1	3533	1.98735	3000	1.82686	2848	-0.00638	1.55E-04	FALSE
EGR4_MA0733.1	EGR4	MA0733.1	C_EGR1	2646	1.89119	2134	1.74145	2025	-0.00841	8.25E-07	FALSE
EHF_MA0598.3	EHF	MA0598.3	C_EHF	6699	1.42761	4412	1.42051	4307	-0.11736	2.09E-102	TRUE
ELF1_MA0473.3	ELF1	MA0473.3	C_EHF	6397	1.46374	4310	1.45324	4222	-0.13563	3.60E-109	TRUE
ELF2_MA1483.1	ELF2	MA1483.1	C_ZBTB7A	2711	1.90402	2165	1.82491	2111	-0.09382	1.17E-74	FALSE
ELF3_MA0640.2	ELF3	MA0640.2	C_EHF	6798	1.40715	4463	1.39867	4332	-0.11699	5.70E-105	TRUE
ELF4_MA0641.1	ELF4	MA0641.1	C_ZBTB7A	2986	1.84526	2321	1.78858	2277	-0.11569	2.57E-82	FALSE
ELF5_MA0136.2	ELF5	MA0136.2	C_EHF	3895	1.62577	2813	1.6031	2771	-0.12011	8.80E-91	FALSE
ELK1_MA0028.2	ELK1	MA0028.2	C_ERF	2527	2.05482	2141	1.95767	2079	-0.08009	2.85E-65	FALSE
ELK3_MA0759.1	ELK3	MA0759.1	C_ERF	2309	1.99769	1900	1.906	1848	-0.08574	1.46E-63	FALSE
ELK4_MA0076.2	ELK4	MA0076.2	C_ERF	4204	1.93364	3466	1.86454	3369	-0.09879	4.00E-79	FALSE
EMX1_MA0612.2	EMX1	MA0612.2	C_EMX1	405	0.95101	155	0.97083	161	-0.12159	1.45E-44	FALSE
EMX2_MA0886.1	EMX2	MA0886.1	C_EMX1	491	0.98549	190	0.98151	190	-0.09567	5.98E-40	FALSE
EN1_MA0027.2	EN1	MA0027.2	C_EMX1	472	1.28697	223	1.29346	244	-0.14023	1.09E-50	FALSE
EN2_MA0642.1	EN2	MA0642.1	C_GBX2	520	1.28804	267	1.29891	278	-0.16576	4.43E-58	FALSE
EOMES_MA0800.1	EOMES	MA0800.1	C_TBX2	1218	1.22733	597	1.15326	601	-0.11994	1.38E-60	FALSE
ERF_MA0760.1	ERF	MA0760.1	C_ERF	2647	1.80237	2060	1.74555	2012	-0.11135	9.62E-71	FALSE
ERG_MA0474.2	ERG	MA0474.2	C_ERF	2452	1.87659	1959	1.81902	1913	-0.11753	5.69E-77	FALSE
ESR1_MA0112.3	ESR1	MA0112.3	C_ESR2	1116	1.3345	695	1.38409	689	-0.14978	3.21E-73	FALSE
ESR2_MA0258.2	ESR2	MA0258.2	C_ESR2	1894	1.31969	1156	1.37684	1171	-0.18362	1.63E-89	TRUE
ESRRA_MA0592.3	ESRRA	MA0592.3	C_ESRRA	1697	1.11178	873	1.12604	882	-0.14831	1.81E-84	FALSE
ESRRB_MA0141.3	ESRRB	MA0141.3	C_ESRRA	1378	1.11581	678	1.15129	697	-0.12321	8.43E-78	FALSE
Esrrg_MA0643.1	Esrrg	MA0643.1	C_ESRRA	1284	1.16521	635	1.17449	653	-0.13642	6.51E-68	FALSE
ESX1_MA0644.1	ESX1	MA0644.1	C_EMX1	674	1.10941	276	1.14482	297	-0.15162	1.51E-61	FALSE
ETS1_MA0098.3	ETS1	MA0098.3	C_ERF	2849	1.80055	2214	1.75261	2163	-0.11678	1.01E-82	FALSE
ETS2_MA1484.1	ETS2	MA1484.1	C_ERF	2632	1.87947	2115	1.80092	2045	-0.09361	2.53E-69	FALSE
ETV1_MA0761.2	ETV1	MA0761.2	C_EHF	6537	1.41447	4314	1.42908	4238	-0.1441	2.07E-107	TRUE
ETV2_MA0762.1	ETV2	MA0762.1	C_ERF	2819	1.57492	2022	1.5453	1974	-0.12246	1.74E-81	FALSE
ETV3_MA0763.1	ETV3	MA0763.1	C_ERF	2105	1.9491	1708	1.87177	1669	-0.09323	2.64E-67	FALSE
ETV4_MA0764.2	ETV4	MA0764.2	C_EHF	7522	1.39528	4977	1.39149	4805	-0.11536	2.04E-100	TRUE
ETV5_MA0765.2	ETV5	MA0765.2	C_EHF	4101	1.79996	3199	1.7637	3134	-0.11726	1.82E-93	TRUE
ETV6_MA0645.1	ETV6	MA0645.1	C_EHF	3838	1.78395	3005	1.72654	2914	-0.08687	1.18E-75	FALSE
EVX1_MA0887.1	EVX1	MA0887.1	C_Dlx1	482	1.11349	213	1.11882	222	-0.13579	1.13E-49	FALSE
EVX2_MA0888.1	EVX2	MA0888.1	C_Dlx1	478	1.08888	210	1.07864	213	-0.12334	5.84E-46	FALSE
EWSR1-FLI1_MA0149.1	EWSR1-FLI1	MA0149.1	C_EWSR1-FLI1	6391	1.42137	4114	1.39797	3902	-0.09045	2.47E-84	FALSE
FERD3L_MA1485.1	FERD3L	MA1485.1	C_FERD3L	1540	1.45291	1068	1.41892	1022	-0.10837	2.41E-63	FALSE
FEV_MA0156.2	FEV	MA0156.2	C_ERF	2358	1.92945	1906	1.85285	1856	-0.10075	1.06E-67	FALSE
FIGLA_MA0820.1	FIGLA	MA0820.1	C_Rbpjl	1211	1.11665	608	1.14086	611	-0.12465	7.11E-67	FALSE
FLI1_MA0475.2	FLI1	MA0475.2	C_ERF	2434	1.90023	1958	1.82184	1896	-0.09946	2.78E-68	FALSE
FOS_MA0476.1	FOS	MA0476.1	C_FOSL1::JUN	2680	1.39585	1879	1.47535	1847	-0.18981	9.00E-102	TRUE
FOSJUN_MA0099.3	FOS::JUN	MA0099.3	C_FOSL1::JUN	2424	1.42103	1713	1.4706	1673	-0.16348	4.22E-82	FALSE
FOSJUNvar.2_MA1126.1	FOS::JUN(var.2)	MA1126.1	C_FOSL1::JUN(var.2)	1368	2.71126	961	2.16315	898	0.02347	5.48E-10	TRUE
FOSJUNB_MA1134.1	FOS::JUNB	MA1134.1	C_FOSL1::JUN	2413	1.40869	1709	1.46701	1659	-0.16289	1.33E-90	FALSE
FOSJUND_MA1141.1	FOS::JUND	MA1141.1	C_FOSL1::JUN	2746	1.42922	1937	1.48345	1897	-0.16144	4.75E-95	TRUE
FOSBJUN_MA1127.1	FOSB::JUN	MA1127.1	C_FOSL1::JUN(var.2)	1325	2.87491	1008	2.32073	968	0.0265	4.23E-17	TRUE
FOSBJUNB_MA1135.1	FOSB::JUNB	MA1135.1	C_FOSL1::JUN	2460	1.41071	1738	1.46949	1701	-0.17045	7.38E-91	FALSE
FOSBJUNBvar.2_MA1136.1	FOSB::JUNB(var.2)	MA1136.1	C_FOSL1::JUN(var.2)	1136	3.17256	895	2.53589	865	0.03344	2.54E-15	TRUE
FOSL1_MA0477.2	FOSL1	MA0477.2	C_FOSL1::JUN	2625	1.4023	1842	1.48282	1814	-0.18606	1.33E-98	TRUE
FOSL1JUN_MA1128.1	FOSL1::JUN	MA1128.1	C_FOSL1::JUN	2765	1.41251	1914	1.47115	1887	-0.17272	1.56E-98	TRUE
FOSL1JUNvar.2_MA1129.1	FOSL1::JUN(var.2)	MA1129.1	C_FOSL1::JUN(var.2)	953	3.36936	751	2.61889	718	0.07932	8.97E-46	TRUE
FOSL1JUNB_MA1137.1	FOSL1::JUNB	MA1137.1	C_FOSL1::JUN	2502	1.37416	1707	1.43059	1685	-0.16946	7.58E-94	TRUE
FOSL1JUND_MA1142.1	FOSL1::JUND	MA1142.1	C_FOSL1::JUN	2400	1.3766	1625	1.43739	1595	-0.16786	1.32E-92	FALSE
FOSL1JUNDvar.2_MA1143.1	FOSL1::JUND(var.2)	MA1143.1	C_FOSL1::JUN(var.2)	1400	2.81747	1043	2.28466	1007	-8.00E-05	1.61E-01	TRUE
FOSL2_MA0478.1	FOSL2	MA0478.1	C_FOSL1::JUN	2904	1.39454	2015	1.44971	1947	-0.1579	6.30E-90	FALSE
FOSL2JUN_MA1130.1	FOSL2::JUN	MA1130.1	C_FOSL1::JUN	2491	1.4295	1771	1.48796	1734	-0.16985	7.60E-94	TRUE
FOSL2JUNvar.2_MA1131.1	FOSL2::JUN(var.2)	MA1131.1	C_FOSL1::JUN(var.2)	1461	2.76175	1101	2.27593	1065	-0.00872	1.52E-02	FALSE
FOSL2JUNB_MA1138.1	FOSL2::JUNB	MA1138.1	C_FOSL1::JUN	2388	1.39857	1681	1.46136	1637	-0.17421	7.00E-93	TRUE
FOSL2JUNBvar.2_MA1139.1	FOSL2::JUNB(var.2)	MA1139.1	C_FOSL1::JUN(var.2)	1004	1.91199	773	1.75736	739	-0.01479	5.88E-07	FALSE
FOSL2JUND_MA1144.1	FOSL2::JUND	MA1144.1	C_FOSL1::JUN	2358	1.41195	1672	1.46755	1622	-0.16458	2.48E-98	TRUE
FOSL2JUNDvar.2_MA1145.1	FOSL2::JUND(var.2)	MA1145.1	C_FOSL1::JUN(var.2)	1422	2.78973	1078	2.29202	1050	-0.02789	7.11E-14	FALSE
FOXA1_MA0148.4	FOXA1	MA0148.4	C_Foxj3	1715	1.06538	730	1.04448	712	-0.10328	1.40E-69	FALSE
FOXA2_MA0047.3	FOXA2	MA0047.3	C_Foxj3	1596	1.12136	742	1.0898	719	-0.10658	1.71E-68	FALSE
FOXA3_MA1683.1	FOXA3	MA1683.1	C_Foxj3	1540	1.14808	729	1.10739	693	-0.09204	1.22E-66	FALSE
FOXB1_MA0845.1	FOXB1	MA0845.1	C_FOXC2	1817	1.00529	670	0.962	656	-0.10694	4.37E-64	FALSE
FOXC1_MA0032.2	FOXC1	MA0032.2	C_FOXC2	2138	0.8997	785	0.8875	771	-0.10152	6.74E-68	FALSE
FOXC2_MA0846.1	FOXC2	MA0846.1	C_FOXC2	2644	0.86214	937	0.85991	910	-0.1024	2.84E-78	FALSE
FOXD1_MA0031.1	FOXD1	MA0031.1	C_Foxj3	1184	1.03628	547	1.05732	528	-0.1051	3.64E-58	FALSE
FOXD2_MA0847.2	FOXD2	MA0847.2	C_FOXD2	2050	0.97846	788	0.94508	775	-0.12196	3.73E-77	FALSE
Foxd3_MA0041.1	Foxd3	MA0041.1	C_Foxd3	3339	0.81702	1107	0.78965	1039	-0.08484	8.43E-74	FALSE
FOXE1_MA1487.1	FOXE1	MA1487.1	C_FOXD2	2294	0.95062	922	0.93902	892	-0.08967	3.21E-62	FALSE
Foxf1_MA1606.1	Foxf1	MA1606.1	C_Foxj3	1730	1.01297	781	1.03287	771	-0.11017	7.25E-73	FALSE
FOXF2_MA0030.1	FOXF2	MA0030.1	C_Foxj3	1402	0.99691	629	0.99754	610	-0.09933	4.64E-60	FALSE
FOXG1_MA0613.1	FOXG1	MA0613.1	C_Foxj3	1348	1.03361	632	1.04982	610	-0.09624	1.83E-57	FALSE
FOXH1_MA0479.1	FOXH1	MA0479.1	C_FOXH1	1392	2.75031	745	2.12892	709	-0.00882	5.62E-05	FALSE
FOXI1_MA0042.2	FOXI1	MA0042.2	C_Foxj3	1020	1.12453	528	1.13032	507	-0.10442	7.55E-50	FALSE
Foxj2_MA0614.1	Foxj2	MA0614.1	C_Foxj3	1225	1.11472	619	1.13423	598	-0.10276	8.31E-57	FALSE
Foxj3_MA0851.1	Foxj3	MA0851.1	C_Foxj3	2324	0.8813	892	0.88926	864	-0.09332	4.12E-64	FALSE
FOXK1_MA0852.2	FOXK1	MA0852.2	C_Foxj3	1787	1.06534	856	1.05608	825	-0.09376	3.97E-63	FALSE
FOXK2_MA1103.2	FOXK2	MA1103.2	C_Foxj3	1588	1.1235	758	1.10545	734	-0.09486	4.37E-58	FALSE
FOXL1_MA0033.2	FOXL1	MA0033.2	C_Foxj3	1395	1.07569	680	1.10111	668	-0.11109	7.46E-62	FALSE
Foxl2_MA1607.1	Foxl2	MA1607.1	C_Foxj3	2187	1.00645	913	0.98738	886	-0.11949	2.63E-76	FALSE
FOXN3_MA1489.1	FOXN3	MA1489.1	C_FOXN3	1164	0.96546	501	0.93217	462	-0.04372	5.17E-26	FALSE
Foxo1_MA0480.1	Foxo1	MA0480.1	C_Foxo1	2751	1.17875	1366	1.12834	1323	-0.09782	2.83E-75	FALSE
FOXO3_MA0157.2	FOXO3	MA0157.2	C_Foxj3	1279	1.09967	634	1.10989	607	-0.07185	9.12E-40	FALSE
FOXO4_MA0848.1	FOXO4	MA0848.1	C_Foxj3	1395	1.07569	680	1.10111	668	-0.11109	7.46E-62	FALSE
FOXO6_MA0849.1	FOXO6	MA0849.1	C_Foxj3	1395	1.07569	680	1.10111	668	-0.11109	7.46E-62	FALSE
FOXP1_MA0481.3	FOXP1	MA0481.3	C_Foxj3	1687	1.1004	766	1.07115	739	-0.09438	2.17E-64	FALSE
FOXP2_MA0593.1	FOXP2	MA0593.1	C_Foxj3	2816	1.07393	1214	1.0355	1184	-0.10608	1.63E-78	FALSE
FOXP3_MA0850.1	FOXP3	MA0850.1	C_Foxj3	2304	1.10013	1171	1.12238	1138	-0.11736	9.89E-81	FALSE
Foxq1_MA0040.1	Foxq1	MA0040.1	C_Foxq1	1587	0.9157	611	0.92343	607	-0.09509	3.23E-59	FALSE
GABPA_MA0062.3	GABPA	MA0062.3	C_EHF	6504	1.42888	4328	1.43718	4253	-0.14393	4.63E-104	TRUE
GATA1_MA0035.4	GATA1	MA0035.4	C_GATA6	1420	1.16945	770	1.18768	763	-0.15907	3.91E-70	TRUE
GATA1TAL1_MA0140.2	GATA1::TAL1	MA0140.2	C_GATA1::TAL1	1437	1.33634	792	1.28501	751	-0.14865	7.74E-56	TRUE
GATA2_MA0036.3	GATA2	MA0036.3	C_GATA6	1974	1.09608	1051	1.11873	1042	-0.1784	8.54E-70	TRUE
GATA3_MA0037.3	GATA3	MA0037.3	C_GATA6	1288	1.14954	729	1.19251	715	-0.15331	2.50E-69	TRUE
GATA4_MA0482.2	GATA4	MA0482.2	C_GATA6	2224	1.09671	1158	1.12811	1170	-0.16874	4.01E-79	TRUE
GATA5_MA0766.2	GATA5	MA0766.2	C_GATA6	1441	1.15182	800	1.1973	795	-0.1746	6.23E-77	TRUE
GATA6_MA1104.2	GATA6	MA1104.2	C_GATA6	2011	1.10972	969	1.10973	968	-0.16343	1.46E-79	TRUE
GBX1_MA0889.1	GBX1	MA0889.1	C_GBX2	506	1.31225	253	1.3502	265	-0.17387	5.93E-71	FALSE
GBX2_MA0890.1	GBX2	MA0890.1	C_GBX2	635	1.21173	292	1.22369	307	-0.15518	5.78E-59	FALSE
GCM1_MA0646.1	GCM1	MA0646.1	C_GCM2	768	1.44526	507	1.45777	512	-0.12337	3.21E-50	FALSE
GCM2_MA0767.1	GCM2	MA0767.1	C_GCM2	736	1.36729	473	1.38723	481	-0.14816	9.37E-68	FALSE
GFI1_MA0038.2	GFI1	MA0038.2	C_GFI1	1641	4.17671	1070	3.01353	1043	0.03286	2.81E-27	TRUE
Gfi1b_MA0483.1	Gfi1b	MA0483.1	C_Gfi1b	2560	2.15347	1520	1.79314	1504	-0.07505	2.76E-59	FALSE
GLI2_MA0734.2	GLI2	MA0734.2	C_GLI3	1918	1.65593	1354	1.62513	1286	-0.09337	2.41E-58	FALSE
GLI3_MA1491.1	GLI3	MA1491.1	C_GLI3	1951	1.6365	1365	1.61181	1296	-0.09582	6.79E-64	FALSE
GLIS1_MA0735.1	GLIS1	MA0735.1	C_GLIS1	1003	1.69668	728	1.61599	656	-0.01898	2.24E-07	FALSE
GLIS2_MA0736.1	GLIS2	MA0736.1	C_GLIS2	1364	1.68958	1021	1.58407	921	0.00078	7.79E-01	TRUE
GLIS3_MA0737.1	GLIS3	MA0737.1	C_GLIS3	1073	1.5	737	1.45781	666	-0.06557	1.55E-34	FALSE
Gmeb1_MA0615.1	Gmeb1	MA0615.1	C_Gmeb1	322	1.6978	227	1.59114	213	-0.00642	3.59E-02	FALSE
GMEB2_MA0862.1	GMEB2	MA0862.1	C_GMEB2	250	1.76078	177	1.66318	174	-0.03159	6.04E-07	FALSE
GRHL1_MA0647.1	GRHL1	MA0647.1	C_GRHL2	648	1.14471	335	1.17765	333	-0.11471	9.50E-55	FALSE
GRHL2_MA1105.2	GRHL2	MA1105.2	C_GRHL2	1479	1.09258	728	1.1306	726	-0.12424	4.77E-71	FALSE
GSC_MA0648.1	GSC	MA0648.1	C_OTX2	701	1.29986	365	1.29996	334	-0.07338	2.60E-37	FALSE
GSC2_MA0891.1	GSC2	MA0891.1	C_OTX2	719	1.23657	359	1.25969	338	-0.09085	4.00E-46	FALSE
GSX1_MA0892.1	GSX1	MA0892.1	C_EMX1	757	1.05154	300	1.08641	315	-0.11639	1.25E-57	FALSE
GSX2_MA0893.2	GSX2	MA0893.2	C_HOXD3	730	1.10726	338	1.13918	348	-0.1161	4.57E-63	FALSE
Hand1Tcf3_MA0092.1	Hand1::Tcf3	MA0092.1	C_Hand1::Tcf3	1421	1.19496	775	1.22127	773	-0.11804	4.50E-62	FALSE
HAND2_MA1638.1	HAND2	MA1638.1	C_Ptf1a	1819	1.15756	1007	1.16701	988	-0.12791	1.52E-71	FALSE
HES1_MA1099.2	HES1	MA1099.2	C_HEY2	1607	2.11349	1386	1.94392	1302	-0.01865	3.93E-16	FALSE
HES2_MA0616.2	HES2	MA0616.2	C_HEY2	1070	2.02317	890	1.87572	851	-0.03947	1.82E-18	FALSE
HES5_MA0821.1	HES5	MA0821.1	C_HES5	722	1.65437	512	1.625	485	-0.14711	1.18E-60	FALSE
HES6_MA1493.1	HES6	MA1493.1	C_HES6	906	1.68273	642	1.64206	630	-0.12557	6.97E-63	FALSE
HES7_MA0822.1	HES7	MA0822.1	C_HES5	719	1.71482	529	1.64784	489	-0.11265	1.11E-53	FALSE
HESX1_MA0894.1	HESX1	MA0894.1	C_EMX1	593	1.12958	254	1.13341	268	-0.12482	2.13E-51	FALSE
HEY1_MA0823.1	HEY1	MA0823.1	C_HEY2	934	1.89624	753	1.77981	727	-0.06394	1.57E-34	FALSE
HEY2_MA0649.1	HEY2	MA0649.1	C_HEY2	844	1.86533	663	1.7605	643	-0.07205	2.42E-40	FALSE
Hic1_MA0739.1	Hic1	MA0739.1	C_Hic1	1251	1.32884	726	1.31067	740	-0.11754	3.74E-60	FALSE
HIC2_MA0738.1	HIC2	MA0738.1	C_HIC2	1366	1.44536	865	1.44247	860	-0.13014	5.89E-68	FALSE
HIF1A_MA1106.1	HIF1A	MA1106.1	C_HIF1A	630	1.84492	490	1.73998	462	-0.02025	1.48E-05	FALSE
HINFP_MA0131.2	HINFP	MA0131.2	C_HINFP	1469	1.87206	1220	1.74855	1130	-0.01352	8.32E-06	FALSE
HLF_MA0043.3	HLF	MA0043.3	C_NFIL3	1604	1.05675	819	1.0095	743	-0.02009	3.35E-09	FALSE
HLTF_MA0109.1	HLTF	MA0109.1	C_HLTF	1138	0.93954	464	0.94776	450	-0.13995	3.56E-68	FALSE
HMBOX1_MA0895.1	HMBOX1	MA0895.1	C_HMBOX1	784	1.19239	387	1.23389	382	-0.18559	9.44E-71	TRUE
Hmx1_MA0896.1	Hmx1	MA0896.1	C_Hmx3	805	0.97269	326	0.93039	316	-0.01333	5.00E-06	FALSE
Hmx2_MA0897.1	Hmx2	MA0897.1	C_Hmx3	1055	0.93633	390	0.92239	385	-0.07617	3.81E-47	FALSE
Hmx3_MA0898.1	Hmx3	MA0898.1	C_Hmx3	1069	0.88575	373	0.86817	362	-0.06153	1.12E-35	FALSE
HNF1A_MA0046.2	HNF1A	MA0046.2	C_HNF1A	1067	1.06395	334	0.96803	341	-0.08741	3.13E-50	FALSE
HNF1B_MA0153.2	HNF1B	MA0153.2	C_HNF1A	837	1.22462	276	1.09656	295	-0.06397	2.00E-37	FALSE
HNF4A_MA0114.4	HNF4A	MA0114.4	C_HNF4A	1679	1.21237	914	1.19302	882	-0.1047	3.39E-70	FALSE
HNF4Avar.2_MA1494.1	HNF4A(var.2)	MA1494.1	C_HNF4A(var.2)	1347	1.26959	764	1.2667	746	-0.08857	9.19E-61	FALSE
HNF4G_MA0484.2	HNF4G	MA0484.2	C_HNF4A	1660	1.21681	905	1.19872	879	-0.10521	1.26E-71	FALSE
HOXA1_MA1495.1	HOXA1	MA1495.1	C_EMX1	376	0.96459	149	0.97476	149	-0.09734	6.03E-32	FALSE
HOXA10_MA0899.1	HOXA10	MA0899.1	C_HOXA10	1554	0.95276	550	0.91601	548	-0.08233	4.35E-57	FALSE
Hoxa11_MA0911.1	Hoxa11	MA0911.1	C_HOXC10	622	1.18966	267	1.19238	284	-0.1557	1.10E-60	FALSE
HOXA13_MA0650.2	HOXA13	MA0650.2	C_HOXB13	1283	1.12108	566	1.13012	605	-0.13419	1.86E-70	FALSE
HOXA2_MA0900.2	HOXA2	MA0900.2	C_EMX1	462	0.95169	181	0.96238	183	-0.10622	2.45E-40	FALSE
HOXA4_MA1496.1	HOXA4	MA1496.1	C_HOXC4	769	1.10433	344	1.12583	346	-0.11638	1.62E-54	FALSE
HOXA5_MA0158.2	HOXA5	MA0158.2	C_HOXC8	488	1.15214	250	1.17473	250	-0.13046	2.48E-52	FALSE
HOXA6_MA1497.1	HOXA6	MA1497.1	C_HOXC8	603	0.94928	251	0.93871	263	-0.06391	6.52E-25	FALSE
HOXA7_MA1498.1	HOXA7	MA1498.1	C_HOXC8	592	1.08372	290	1.05952	296	-0.10022	5.40E-40	FALSE
HOXA9_MA0594.2	HOXA9	MA0594.2	C_HOXC10	295	1.23502	155	1.24721	159	-0.16998	1.33E-46	FALSE
HOXB13_MA0901.2	HOXB13	MA0901.2	C_HOXB13	2329	0.97629	763	0.92426	761	-0.09531	5.04E-67	FALSE
HOXB2_MA0902.2	HOXB2	MA0902.2	C_HOXC8	470	1.29917	242	1.28916	251	-0.12832	7.90E-51	FALSE
HOXB3_MA0903.1	HOXB3	MA0903.1	C_EMX1	772	1.04477	302	1.04916	304	-0.09887	2.81E-49	FALSE
HOXB4_MA1499.1	HOXB4	MA1499.1	C_HOXC4	781	1.00302	309	1.02323	307	-0.09361	7.81E-45	FALSE
HOXB5_MA0904.2	HOXB5	MA0904.2	C_EMX1	281	1.04411	119	1.05617	120	-0.11617	4.26E-39	FALSE
HOXB6_MA1500.1	HOXB6	MA1500.1	C_HOXC8	577	1.04301	262	1.00409	270	-0.06277	1.80E-26	FALSE
HOXB7_MA1501.1	HOXB7	MA1501.1	C_HOXC8	590	1.03226	274	1.01842	280	-0.09238	8.18E-41	FALSE
HOXB8_MA1502.1	HOXB8	MA1502.1	C_HOXC8	596	1.13003	287	1.1076	288	-0.06577	3.15E-28	FALSE
HOXB9_MA1503.1	HOXB9	MA1503.1	C_HOXC10	604	1.27246	269	1.25116	277	-0.09614	3.82E-40	FALSE
HOXC10_MA0905.1	HOXC10	MA0905.1	C_HOXC10	765	1.13198	311	1.10442	321	-0.08621	9.52E-42	FALSE
HOXC11_MA0651.1	HOXC11	MA0651.1	C_HOXC10	617	1.17132	268	1.17577	284	-0.13229	1.94E-52	FALSE
HOXC12_MA0906.1	HOXC12	MA0906.1	C_HOXC10	637	1.11018	276	1.11159	282	-0.11868	4.08E-50	FALSE
HOXC13_MA0907.1	HOXC13	MA0907.1	C_HOXC13	780	1.08799	330	1.07484	336	-0.09501	6.24E-45	FALSE
HOXC4_MA1504.1	HOXC4	MA1504.1	C_HOXC4	822	1.06242	339	1.0896	331	-0.08615	2.58E-48	FALSE
HOXC8_MA1505.1	HOXC8	MA1505.1	C_HOXC8	367	0.98256	157	0.95376	151	-0.05436	1.45E-21	FALSE
HOXC9_MA0485.2	HOXC9	MA0485.2	C_HOXC10	583	1.24667	260	1.23533	275	-0.12664	7.18E-54	FALSE
HOXD10_MA1506.1	HOXD10	MA1506.1	C_HOXC10	640	1.27467	306	1.2793	325	-0.1249	1.08E-51	FALSE
HOXD11_MA0908.1	HOXD11	MA0908.1	C_HOXC10	738	1.04302	289	1.02016	300	-0.08401	6.44E-41	FALSE
HOXD12_MA0873.1	HOXD12	MA0873.1	C_HOXC10	534	1.23022	237	1.24464	254	-0.14798	1.59E-58	FALSE
HOXD13_MA0909.2	HOXD13	MA0909.2	C_HOXD13	1246	2.86443	682	2.2041	702	-0.06795	5.57E-43	FALSE
HOXD3_MA0912.2	HOXD3	MA0912.2	C_HOXD3	681	1.08293	312	1.11098	333	-0.14248	9.54E-59	FALSE
HOXD4_MA1507.1	HOXD4	MA1507.1	C_HOXC4	781	1.00302	309	1.02323	307	-0.09361	7.81E-45	FALSE
HOXD8_MA0910.2	HOXD8	MA0910.2	C_HOXC8	638	1.09093	310	1.05641	309	-0.06926	3.10E-30	FALSE
HOXD9_MA0913.2	HOXD9	MA0913.2	C_HOXA10	1319	0.98231	502	0.9513	499	-0.09776	1.26E-55	FALSE
HSF1_MA0486.2	HSF1	MA0486.2	C_HSF2	1228	1.27534	635	1.20563	626	-0.05408	2.10E-30	FALSE
HSF2_MA0770.1	HSF2	MA0770.1	C_HSF2	1367	1.22832	682	1.18059	675	-0.08547	8.92E-56	FALSE
HSF4_MA0771.1	HSF4	MA0771.1	C_HSF2	1253	1.25442	688	1.21231	673	-0.078	2.64E-54	FALSE
IKZF1_MA1508.1	IKZF1	MA1508.1	C_IKZF1	6451	1.28502	3842	1.27421	3750	-0.12252	8.89E-100	TRUE
INSM1_MA0155.1	INSM1	MA0155.1	C_INSM1	2547	1.57913	1799	1.52195	1686	-0.07748	2.39E-68	FALSE
IRF1_MA0050.2	IRF1	MA0050.2	C_IRF1	6921	1.97967	3299	1.58008	3172	-0.0494	6.57E-64	FALSE
IRF2_MA0051.1	IRF2	MA0051.1	C_IRF2	1936	1.36366	964	1.23209	945	-0.08349	1.34E-62	FALSE
IRF3_MA1418.1	IRF3	MA1418.1	C_IRF3	2962	2.10871	1575	1.68865	1533	-0.0458	7.79E-45	FALSE
IRF4_MA1419.1	IRF4	MA1419.1	C_IRF1	1290	1.37201	717	1.33855	728	-0.14111	2.33E-69	FALSE
IRF5_MA1420.1	IRF5	MA1420.1	C_IRF5	1186	1.34364	650	1.2958	641	-0.13038	1.06E-62	FALSE
IRF6_MA1509.1	IRF6	MA1509.1	C_IRF6	552	1.41484	343	1.38273	334	-0.10897	6.39E-42	FALSE
IRF7_MA0772.1	IRF7	MA0772.1	C_IRF1	2764	2.94154	1389	2.17679	1381	-0.03047	4.10E-34	FALSE
IRF8_MA0652.1	IRF8	MA0652.1	C_IRF1	1416	1.37173	787	1.35192	805	-0.13807	3.27E-73	FALSE
IRF9_MA0653.1	IRF9	MA0653.1	C_IRF1	1896	2.58276	1058	2.00992	1064	-0.05021	4.34E-41	FALSE
Isl1_MA1608.1	Isl1	MA1608.1	C_Isl1	668	1.15671	338	1.16043	335	-0.12733	2.36E-58	FALSE
ISL2_MA0914.1	ISL2	MA0914.1	C_ISL2	720	1.32029	358	1.24772	364	-0.06921	6.44E-37	FALSE
ISX_MA0654.1	ISX	MA0654.1	C_EMX1	623	1.14416	258	1.14833	267	-0.11414	2.44E-50	FALSE
JDP2_MA0655.1	JDP2	MA0655.1	C_FOSL1::JUN	1759	1.33014	1172	1.39296	1154	-0.16223	2.35E-91	FALSE
JDP2var.2_MA0656.1	JDP2(var.2)	MA0656.1	C_FOSL1::JUN(var.2)	1264	2.98228	994	2.41697	959	0.01003	2.74E-07	TRUE
JUN_MA0488.1	JUN	MA0488.1	C_FOSL1::JUN(var.2)	2179	2.12054	1401	1.82113	1387	-0.07163	6.44E-56	FALSE
JUNJUNB_MA1132.1	JUN::JUNB	MA1132.1	C_FOSL1::JUN	2094	1.50829	1466	1.52656	1427	-0.15116	5.32E-89	FALSE
JUNJUNBvar.2_MA1133.1	JUN::JUNB(var.2)	MA1133.1	C_FOSL1::JUN(var.2)	1388	2.78551	1020	2.28728	1003	-0.02728	5.90E-13	FALSE
JUNvar.2_MA0489.1	JUN(var.2)	MA0489.1	C_FOSL1::JUN	2808	1.36134	1921	1.42957	1883	-0.17696	3.16E-93	TRUE
JUNB_MA0490.2	JUNB	MA0490.2	C_FOSL1::JUN	2416	1.34396	1621	1.42718	1607	-0.18684	1.68E-94	TRUE
JUNBvar.2_MA1140.2	JUNB(var.2)	MA1140.2	C_FOSL1::JUN(var.2)	1145	3.18836	917	2.54479	884	0.03314	3.63E-17	TRUE
JUND_MA0491.2	JUND	MA0491.2	C_FOSL1::JUN	2392	1.3572	1622	1.43324	1599	-0.17854	1.50E-95	TRUE
JUNDvar.2_MA0492.1	JUND(var.2)	MA0492.1	C_FOSL1::JUN(var.2)	1929	2.16597	1263	1.84954	1246	-0.06886	1.09E-51	FALSE
Klf1_MA0493.1	Klf1	MA0493.1	C_KLF4	5510	1.92293	4420	1.79106	4283	-0.04547	4.44E-59	FALSE
KLF10_MA1511.1	KLF10	MA1511.1	C_SP3	6462	1.97858	5328	1.82969	5159	-0.02336	1.27E-33	FALSE
KLF11_MA1512.1	KLF11	MA1512.1	C_SP3	7352	2.03319	6250	1.8609	6019	-0.0138	5.61E-23	FALSE
Klf12_MA0742.1	Klf12	MA0742.1	C_Klf12	4543	2.10977	3924	1.91794	3764	-0.00376	6.92E-02	FALSE
KLF13_MA0657.1	KLF13	MA0657.1	C_KLF13	2509	2.10823	2135	1.93147	2059	-0.02144	3.32E-20	FALSE
KLF14_MA0740.1	KLF14	MA0740.1	C_SP3	5829	2.21967	5261	2.01014	5052	0.00947	1.60E-08	TRUE
KLF15_MA1513.1	KLF15	MA1513.1	C_KLF15	9774	2.10167	8776	1.91069	8317	0.01079	2.08E-17	TRUE
KLF16_MA0741.1	KLF16	MA0741.1	C_SP3	9321	1.96495	7716	1.80798	7425	-0.01491	1.50E-27	FALSE
KLF17_MA1514.1	KLF17	MA1514.1	C_KLF17	3824	1.65326	2766	1.58814	2636	-0.07085	7.22E-69	FALSE
KLF2_MA1515.1	KLF2	MA1515.1	C_KLF4	7923	2.03403	6852	1.85324	6563	-0.00164	7.05E-01	TRUE
KLF3_MA1516.1	KLF3	MA1516.1	C_Klf12	4921	2.08364	4296	1.88317	4093	0.0183	8.74E-25	TRUE
KLF4_MA0039.4	KLF4	MA0039.4	C_KLF4	10922	1.85274	8892	1.72186	8526	-0.03279	3.02E-56	FALSE
KLF5_MA0599.1	KLF5	MA0599.1	C_KLF4	12295	1.97383	10335	1.81381	9914	-0.01187	3.74E-28	FALSE
KLF6_MA1517.1	KLF6	MA1517.1	C_KLF4	5637	2.10753	4932	1.92005	4728	0.00131	2.93E-02	TRUE
KLF9_MA1107.2	KLF9	MA1107.2	C_KLF9	7404	1.73302	5524	1.64005	5348	-0.06257	4.34E-75	FALSE
LBX1_MA0618.1	LBX1	MA0618.1	C_EMX1	668	1.00378	264	1.03642	277	-0.16966	4.31E-61	FALSE
LBX2_MA0699.1	LBX2	MA0699.1	C_EMX1	633	1.18984	274	1.20782	290	-0.14147	8.52E-56	FALSE
LEF1_MA0768.1	LEF1	MA0768.1	C_LEF1	2081	1.07395	899	1.05356	874	-0.10494	4.03E-72	FALSE
LHX1_MA1518.1	LHX1	MA1518.1	C_BSX	563	1.37488	290	1.35976	307	-0.09184	8.14E-38	FALSE
LHX2_MA0700.2	LHX2	MA0700.2	C_BSX	755	1.18942	323	1.17633	324	-0.08031	6.65E-41	FALSE
Lhx3_MA0135.1	Lhx3	MA0135.1	C_Lhx3	1350	0.77093	392	0.75122	395	-0.0845	1.88E-52	FALSE
Lhx4_MA0704.1	Lhx4	MA0704.1	C_EMX1	540	0.87244	177	0.88181	179	-0.09434	2.66E-36	FALSE
LHX5_MA1519.1	LHX5	MA1519.1	C_EMX1	532	0.96334	204	0.97075	205	-0.10033	5.90E-37	FALSE
LHX6_MA0658.1	LHX6	MA0658.1	C_EMX1	492	0.99185	192	0.98872	195	-0.13348	2.10E-48	FALSE
Lhx8_MA0705.1	Lhx8	MA0705.1	C_EMX1	506	1.26565	233	1.28259	254	-0.15808	5.44E-60	FALSE
LHX9_MA0701.2	LHX9	MA0701.2	C_EMX1	635	1.30222	287	1.31756	305	-0.13629	7.03E-62	FALSE
LIN54_MA0619.1	LIN54	MA0619.1	C_LIN54	1568	0.90993	600	0.8916	583	-0.07211	1.49E-52	FALSE
LMX1A_MA0702.2	LMX1A	MA0702.2	C_EMX1	626	0.87558	209	0.88544	213	-0.10121	6.43E-44	FALSE
LMX1B_MA0703.2	LMX1B	MA0703.2	C_EMX1	702	0.84302	233	0.86801	245	-0.11313	6.90E-57	FALSE
MAF_MA1520.1	MAF	MA1520.1	C_MAFA	1020	1.36589	636	1.36874	638	-0.13519	3.32E-71	FALSE
MAFNFE2_MA0501.1	MAF::NFE2	MA0501.1	C_BACH1	2535	1.35674	1663	1.39874	1602	-0.15731	2.41E-89	FALSE
MAFA_MA1521.1	MAFA	MA1521.1	C_MAFA	1109	1.49234	757	1.46324	743	-0.12422	3.86E-61	FALSE
Mafb_MA0117.2	Mafb	MA0117.2	C_MAFF	1393	1.28161	769	1.23041	751	-0.08535	1.92E-54	FALSE
MAFF_MA0495.3	MAFF	MA0495.3	C_MAFF	1688	1.12579	827	1.06936	785	-0.06003	6.13E-46	FALSE
MAFG_MA0659.2	MAFG	MA0659.2	C_MAFF	1764	1.14719	932	1.11281	890	-0.09099	3.74E-60	FALSE
MAFK_MA0496.3	MAFK	MA0496.3	C_BACH1	2792	1.40981	1903	1.47618	1885	-0.19208	2.59E-102	TRUE
MAX_MA0058.3	MAX	MA0058.3	C_MNT	983	1.89835	781	1.76272	745	-0.05998	4.99E-35	FALSE
MAXMYC_MA0059.1	MAX::MYC	MA0059.1	C_MAX::MYC	1158	1.55905	822	1.46455	774	-0.05486	7.00E-32	FALSE
MAZ_MA1522.1	MAZ	MA1522.1	C_ZNF148	6122	1.72575	4735	1.64176	4458	-0.03848	2.07E-49	FALSE
Mecom_MA0029.1	Mecom	MA0029.1	C_Mecom	1667	0.97723	755	1.01148	760	-0.12062	1.14E-77	FALSE
MEF2A_MA0052.4	MEF2A	MA0052.4	C_MEF2A	2921	0.83083	969	0.80107	956	-0.10311	1.44E-77	FALSE
MEF2B_MA0660.1	MEF2B	MA0660.1	C_MEF2A	1223	1.04607	511	1.0019	500	-0.07015	3.61E-43	FALSE
MEF2C_MA0497.1	MEF2C	MA0497.1	C_MEF2A	2876	0.87417	1028	0.86143	1032	-0.13587	6.05E-87	FALSE
MEF2D_MA0773.1	MEF2D	MA0773.1	C_MEF2A	1430	1.02974	580	0.97211	565	-0.08442	1.34E-53	FALSE
MEIS1_MA0498.2	MEIS1	MA0498.2	C_MEIS2	763	1.44538	456	1.4481	435	-0.12631	2.74E-57	FALSE
MEIS1var.2_MA1639.1	MEIS1(var.2)	MA1639.1	C_MEIS2(var.2)	1054	1.05863	417	1.09397	429	-0.14629	4.62E-69	FALSE
MEIS2_MA0774.1	MEIS2	MA0774.1	C_MEIS2	1632	1.40141	1013	1.42775	994	-0.18785	4.15E-89	TRUE
MEIS2var.2_MA1640.1	MEIS2(var.2)	MA1640.1	C_MEIS2(var.2)	1313	0.83087	442	0.83656	462	-0.12451	8.06E-68	FALSE
MEIS3_MA0775.1	MEIS3	MA0775.1	C_MEIS2	1587	1.42238	1006	1.45237	1014	-0.17544	3.76E-84	FALSE
MEOX1_MA0661.1	MEOX1	MA0661.1	C_EMX1	612	1.04802	265	1.06228	260	-0.11431	5.15E-54	FALSE
MEOX2_MA0706.1	MEOX2	MA0706.1	C_EMX1	810	0.87618	310	0.87697	303	-0.09916	4.42E-47	FALSE
MGA_MA0801.1	MGA	MA0801.1	C_TBX15	1416	1.41277	859	1.39945	855	-0.1456	3.80E-75	FALSE
MITF_MA0620.3	MITF	MA0620.3	C_USF2	989	1.58411	670	1.51989	654	-0.09079	2.76E-54	FALSE
mix-a_MA0621.1	mix-a	MA0621.1	C_EMX1	581	0.90283	187	0.89702	194	-0.10407	3.34E-40	FALSE
MIXL1_MA0662.1	MIXL1	MA0662.1	C_EMX1	705	1.02813	269	1.0295	276	-0.08941	6.01E-43	FALSE
MLX_MA0663.1	MLX	MA0663.1	C_ARNT2	866	1.8629	683	1.71776	656	-0.04936	4.42E-24	FALSE
Mlxip_MA0622.1	Mlxip	MA0622.1	C_MNT	936	1.79917	723	1.68055	682	-0.08599	4.01E-50	FALSE
MLXIPL_MA0664.1	MLXIPL	MA0664.1	C_ARNT2	808	1.92449	637	1.75079	598	-0.0331	2.42E-16	FALSE
MNT_MA0825.1	MNT	MA0825.1	C_MNT	951	1.8946	755	1.76061	724	-0.05819	2.27E-40	FALSE
MNX1_MA0707.1	MNX1	MA0707.1	C_EMX1	998	0.9464	332	0.95355	335	-0.12713	7.51E-66	FALSE
MSANTD3_MA1523.1	MSANTD3	MA1523.1	C_MSANTD3	1774	1.42391	1146	1.41916	1138	-0.12712	8.05E-76	FALSE
MSC_MA0665.1	MSC	MA0665.1	C_MSC	1636	1.26328	940	1.25035	905	-0.10565	1.14E-64	FALSE
MSGN1_MA1524.1	MSGN1	MA1524.1	C_MSGN1	798	1.11589	395	1.14951	402	-0.14391	6.44E-60	FALSE
MSX1_MA0666.1	MSX1	MA0666.1	C_BSX	627	1.34477	307	1.35273	326	-0.15311	6.97E-60	FALSE
MSX2_MA0708.1	MSX2	MA0708.1	C_BSX	653	1.26132	312	1.26628	328	-0.14524	2.42E-59	FALSE
Msx3_MA0709.1	Msx3	MA0709.1	C_BSX	653	1.26132	312	1.26628	328	-0.14524	2.42E-59	FALSE
MTF1_MA0863.1	MTF1	MA0863.1	C_MTF1	1272	1.46434	826	1.42927	808	-0.06065	2.07E-43	FALSE
MXI1_MA1108.2	MXI1	MA1108.2	C_NEUROG1	1602	1.06706	794	1.09956	771	-0.11155	1.33E-73	FALSE
MYB_MA0100.3	MYB	MA0100.3	C_MYB	1381	1.48129	798	1.38881	796	-0.09142	1.10E-53	FALSE
MYBL1_MA0776.1	MYBL1	MA0776.1	C_MYBL1	313	1.35985	195	1.37366	190	-0.0966	8.28E-32	FALSE
MYBL2_MA0777.1	MYBL2	MA0777.1	C_MYBL2	307	1.39433	185	1.38994	178	-0.08437	1.34E-25	FALSE
MYC_MA0147.3	MYC	MA0147.3	C_MNT	1262	1.81483	1003	1.70721	960	-0.07419	2.97E-48	FALSE
MYCN_MA0104.4	MYCN	MA0104.4	C_MNT	921	1.89547	743	1.80985	721	-0.09265	2.85E-50	FALSE
MYF5_MA1641.1	MYF5	MA1641.1	C_MYF5	1411	1.34466	906	1.38171	881	-0.15291	2.38E-74	FALSE
MYF6_MA0667.1	MYF6	MA0667.1	C_Tcf21	1094	1.27303	552	1.29248	576	-0.15281	1.10E-74	FALSE
MYOD1_MA0499.2	MYOD1	MA0499.2	C_MYOD1	1947	1.27412	1185	1.2922	1129	-0.11702	6.66E-75	FALSE
MYOG_MA0500.2	MYOG	MA0500.2	C_Tcf12	1625	1.37499	1090	1.37104	1045	-0.12644	1.02E-71	FALSE
MZF1_MA0056.2	MZF1	MA0056.2	C_MZF1	1348	1.27094	738	1.28641	741	-0.12398	4.36E-64	FALSE
MZF1var.2_MA0057.1	MZF1(var.2)	MA0057.1	C_MZF1(var.2)	2801	1.4768	1891	1.43833	1804	-0.09399	3.23E-76	FALSE
NEUROD1_MA1109.1	NEUROD1	MA1109.1	C_Ptf1a	1907	1.2009	1072	1.21646	1054	-0.15778	2.62E-91	FALSE
NEUROD2_MA0668.1	NEUROD2	MA0668.1	C_Atoh1	357	1.24791	182	1.29145	182	-0.16512	4.81E-54	FALSE
NEUROG1_MA0623.2	NEUROG1	MA0623.2	C_NEUROG1	458	1.12346	222	1.19918	238	-0.21785	5.83E-66	TRUE
NEUROG2_MA0669.1	NEUROG2	MA0669.1	C_NEUROG2	735	1.07283	350	1.13249	351	-0.15441	2.08E-64	FALSE
NEUROG2var.2_MA1642.1	NEUROG2(var.2)	MA1642.1	C_Ptf1a	1793	1.14615	969	1.1685	958	-0.15635	5.29E-85	FALSE
NFAT5_MA0606.1	NFAT5	MA0606.1	C_NFAT5	2712	2.8765	1368	2.11695	1354	-0.00436	4.17E-03	FALSE
NFATC1_MA0624.1	NFATC1	MA0624.1	C_NFAT5	2211	4.01747	1261	2.83668	1244	0.01691	9.95E-10	TRUE
NFATC2_MA0152.1	NFATC2	MA0152.1	C_NFATC2	3522	2.94068	1901	2.17392	1835	0.00922	2.59E-06	TRUE
NFATC3_MA0625.1	NFATC3	MA0625.1	C_NFAT5	2307	3.88084	1313	2.75799	1301	0.00508	4.64E-02	TRUE
NFATC4_MA1525.1	NFATC4	MA1525.1	C_NFAT5	2143	4.1703	1329	2.96278	1301	0.00915	1.21E-05	TRUE
NFE2_MA0841.1	NFE2	MA0841.1	C_FOSL1::JUN	1543	1.36125	1024	1.42556	1002	-0.16863	2.58E-84	FALSE
NFE2L1_MA0089.2	NFE2L1	MA0089.2	C_BACH1	2657	1.34255	1721	1.39146	1685	-0.16396	1.61E-96	TRUE
Nfe2l2_MA0150.2	Nfe2l2	MA0150.2	C_BACH1	2501	1.33715	1636	1.39175	1593	-0.17176	6.46E-100	TRUE
NFIA_MA0670.1	NFIA	MA0670.1	C_NFIA	1068	1.09084	514	1.08923	521	-0.13907	3.72E-72	FALSE
NFIB_MA1643.1	NFIB	MA1643.1	C_NFIB	1733	1.44812	1096	1.38709	1058	-0.10211	3.63E-62	FALSE
NFIC_MA0161.2	NFIC	MA0161.2	C_NFIC	1456	1.21861	811	1.22078	814	-0.16219	2.83E-78	FALSE
NFICTLX1_MA0119.1	NFIC::TLX1	MA0119.1	C_NFIB	1378	1.38545	874	1.37392	835	-0.10547	3.32E-63	FALSE
NFICvar.2_MA1527.1	NFIC(var.2)	MA1527.1	C_NFIB	1263	1.41215	815	1.36619	792	-0.09193	9.22E-53	FALSE
NFIL3_MA0025.2	NFIL3	MA0025.2	C_NFIL3	1565	1.10657	742	1.02408	681	-0.0083	6.87E-06	FALSE
NFIX_MA0671.1	NFIX	MA0671.1	C_NFIA	1149	1.11756	592	1.09053	581	-0.08458	2.04E-51	FALSE
NFIXvar.2_MA1528.1	NFIX(var.2)	MA1528.1	C_NFIB	1388	1.49615	923	1.43191	878	-0.06904	9.37E-44	FALSE
NFKB1_MA0105.4	NFKB1	MA0105.4	C_NFKB2	805	1.48729	587	1.40478	545	-0.00141	9.14E-01	TRUE
NFKB2_MA0778.1	NFKB2	MA0778.1	C_NFKB2	871	1.43671	628	1.38122	598	-0.08223	1.99E-42	FALSE
NFYA_MA0060.3	NFYA	MA0060.3	C_NFYA	2355	2.56968	1984	2.55783	1990	-0.15145	2.51E-87	FALSE
NFYB_MA0502.2	NFYB	MA0502.2	C_NFYB	2386	2.45691	1957	2.4283	1994	-0.16275	1.98E-88	FALSE
NFYC_MA1644.1	NFYC	MA1644.1	C_NFYA	2393	2.45039	1954	2.42814	1950	-0.14011	3.76E-85	FALSE
NHLH1_MA0048.2	NHLH1	MA0048.2	C_Tcf12	1864	1.47333	1302	1.48078	1280	-0.14282	1.65E-80	FALSE
NHLH2_MA1529.1	NHLH2	MA1529.1	C_NHLH2	1877	1.56017	1382	1.52821	1316	-0.11176	5.48E-67	FALSE
NKX2-2_MA1645.1	NKX2-2	MA1645.1	C_NKX2-2	1701	1.48343	998	1.52444	1000	-0.14487	1.94E-81	FALSE
NKX2-3_MA0672.1	NKX2-3	MA0672.1	C_NKX2-3	1312	2.7666	748	2.11814	714	-0.01042	3.60E-06	FALSE
NKX2-5_MA0063.2	NKX2-5	MA0063.2	C_NKX2-5	1145	1.34579	578	1.2878	580	-0.08728	1.78E-51	FALSE
Nkx2-5var.2_MA0503.1	Nkx2-5(var.2)	MA0503.1	C_Nkx2-5(var.2)	1791	1.32039	1064	1.36987	1066	-0.16642	3.38E-86	FALSE
NKX2-8_MA0673.1	NKX2-8	MA0673.1	C_NKX2-3	1230	2.90906	705	2.17057	685	0.00704	1.06E-02	TRUE
Nkx3-1_MA0124.2	Nkx3-1	MA0124.2	C_ISL2	978	1.35609	516	1.29574	502	-0.03211	4.38E-22	FALSE
Nkx3-2_MA0122.3	Nkx3-2	MA0122.3	C_ISL2	1112	1.26788	516	1.22348	506	-0.09548	5.03E-54	FALSE
NKX6-1_MA0674.1	NKX6-1	MA0674.1	C_NKX6-2	868	1.00779	318	1.00054	308	-0.05007	1.17E-27	FALSE
NKX6-2_MA0675.1	NKX6-2	MA0675.1	C_NKX6-2	797	0.93261	295	0.93155	294	-0.06518	3.22E-29	FALSE
NKX6-3_MA1530.1	NKX6-3	MA1530.1	C_NKX6-3	775	1.06281	324	1.10696	332	-0.14945	1.24E-68	FALSE
Nobox_MA0125.1	Nobox	MA0125.1	C_GBX2	599	1.20626	285	1.21652	292	-0.11005	3.40E-46	FALSE
NOTO_MA0710.1	NOTO	MA0710.1	C_EMX1	678	1.14187	289	1.09296	292	-0.10239	1.72E-44	FALSE
Npas2_MA0626.1	Npas2	MA0626.1	C_MNT	772	1.69512	581	1.62975	568	-0.10737	2.68E-54	FALSE
NR1D1_MA1531.1	NR1D1	MA1531.1	C_NR1D2	1344	1.32651	828	1.33369	798	-0.12155	1.04E-65	FALSE
NR1D2_MA1532.1	NR1D2	MA1532.1	C_NR1D2	1299	1.25491	768	1.29477	747	-0.15095	2.45E-75	FALSE
NR1H2RXRA_MA0115.1	NR1H2::RXRA	MA0115.1	C_NR1H2::RXRA	1545	1.1475	811	1.17615	781	-0.13006	2.66E-77	FALSE
Nr1h3Rxra_MA0494.1	Nr1h3::Rxra	MA0494.1	C_Nr1h3::Rxra	1533	1.29338	836	1.3275	885	-0.18302	3.17E-84	TRUE
NR1H4_MA1110.1	NR1H4	MA1110.1	C_NR1H4	1079	1.30871	568	1.34878	578	-0.172	3.65E-74	FALSE
NR1H4RXRA_MA1146.1	NR1H4::RXRA	MA1146.1	C_NR2F1(var.3)	770	1.32052	449	1.3741	442	-0.16177	8.44E-66	FALSE
NR1I2_MA1533.1	NR1I2	MA1533.1	C_NR1I2	1017	1.48992	628	1.46466	622	-0.10839	9.80E-59	FALSE
NR1I3_MA1534.1	NR1I3	MA1534.1	C_NR1I3	1113	1.10724	517	1.09607	520	-0.10674	6.14E-60	FALSE
NR2C1_MA1535.1	NR2C1	MA1535.1	C_NR2C2(var.2)	1662	1.23255	925	1.21418	935	-0.10686	5.56E-65	FALSE
NR2C2_MA0504.1	NR2C2	MA0504.1	C_PPARD	3068	1.47075	2055	1.45363	1981	-0.11169	9.31E-84	FALSE
NR2C2var.2_MA1536.1	NR2C2(var.2)	MA1536.1	C_NR2C2(var.2)	1477	1.18166	806	1.18874	808	-0.13289	2.34E-69	FALSE
Nr2e1_MA0676.1	Nr2e1	MA0676.1	C_Nr2e1	1615	0.98164	709	0.96341	695	-0.05086	4.48E-39	FALSE
Nr2e3_MA0164.1	Nr2e3	MA0164.1	C_Nr2e3	707	1.20982	376	1.24377	381	-0.14519	1.72E-58	FALSE
NR2F1_MA0017.2	NR2F1	MA0017.2	C_NR2C2(var.2)	1808	1.20633	1012	1.19953	1026	-0.10874	3.54E-65	FALSE
NR2F1var.2_MA1537.1	NR2F1(var.2)	MA1537.1	C_PPARD	1862	1.33708	1120	1.35176	1101	-0.1218	6.71E-70	FALSE
NR2F1var.3_MA1538.1	NR2F1(var.3)	MA1538.1	C_NR2F1(var.3)	848	1.32822	519	1.32205	512	-0.11498	7.48E-58	FALSE
NR2F2_MA1111.1	NR2F2	MA1111.1	C_NR2F2	1568	1.04932	754	1.07742	784	-0.17493	9.26E-84	FALSE
Nr2f6_MA0677.1	Nr2f6	MA0677.1	C_PPARD	1808	1.20909	1027	1.21726	1012	-0.12335	2.37E-70	FALSE
Nr2f6var.2_MA0728.1	Nr2f6(var.2)	MA0728.1	C_Rarb	1538	1.24199	845	1.24664	815	-0.10223	6.51E-66	FALSE
NR2F6var.3_MA1539.1	NR2F6(var.3)	MA1539.1	C_NR2F1(var.3)	769	1.34966	483	1.38014	485	-0.1406	3.13E-60	FALSE
NR3C1_MA0113.3	NR3C1	MA0113.3	C_NR3C1	723	1.14717	383	1.14982	381	-0.09333	4.41E-47	FALSE
NR3C2_MA0727.1	NR3C2	MA0727.1	C_NR3C1	771	1.15912	410	1.16824	416	-0.10374	2.73E-51	FALSE
NR4A1_MA1112.2	NR4A1	MA1112.2	C_NR4A1	1940	1.19295	925	1.14291	940	-0.09632	2.00E-68	FALSE
NR4A2_MA0160.1	NR4A2	MA0160.1	C_NR2F2	1728	1.16981	938	1.19638	954	-0.18374	7.07E-96	TRUE
NR4A2RXRA_MA1147.1	NR4A2::RXRA	MA1147.1	C_NR2F1(var.3)	773	1.42298	471	1.47774	471	-0.14217	3.32E-61	FALSE
NR5A1_MA1540.1	NR5A1	MA1540.1	C_Nr5a2	1761	1.23508	1018	1.22591	997	-0.10864	1.52E-69	FALSE
Nr5a2_MA0505.1	Nr5a2	MA0505.1	C_Nr5a2	2485	1.17101	1301	1.16871	1289	-0.12354	2.24E-77	FALSE
NR6A1_MA1541.1	NR6A1	MA1541.1	C_NR6A1	1524	1.14338	789	1.16019	773	-0.1272	6.17E-72	FALSE
NRF1_MA0506.1	NRF1	MA0506.1	C_NRF1	4017	2.16468	3590	2.00637	3450	-0.00946	1.06E-06	FALSE
NRL_MA0842.2	NRL	MA0842.2	C_MAFF	1178	1.20244	652	1.19802	651	-0.10703	3.49E-60	FALSE
OLIG1_MA0826.1	OLIG1	MA0826.1	C_Atoh1	389	1.10656	174	1.1103	180	-0.11357	4.64E-39	FALSE
OLIG2_MA0678.1	OLIG2	MA0678.1	C_Atoh1	426	1.52402	199	1.3674	199	-0.06835	1.11E-23	FALSE
OLIG3_MA0827.1	OLIG3	MA0827.1	C_Atoh1	473	1.5265	223	1.35947	224	-0.07797	2.27E-33	FALSE
ONECUT1_MA0679.2	ONECUT1	MA0679.2	C_ONECUT1	1527	1.82986	549	1.40188	529	-0.05603	1.86E-44	FALSE
ONECUT2_MA0756.1	ONECUT2	MA0756.1	C_ONECUT1	813	1.06381	271	0.96313	256	-0.09194	1.48E-45	FALSE
ONECUT3_MA0757.1	ONECUT3	MA0757.1	C_ONECUT1	1344	1.00536	444	0.93296	425	-0.08459	7.66E-56	FALSE
OSR1_MA1542.1	OSR1	MA1542.1	C_OSR1	1083	1.40786	653	1.43504	662	-0.17766	8.98E-75	FALSE
OSR2_MA1646.1	OSR2	MA1646.1	C_OSR2	2913	1.33651	1749	1.33704	1719	-0.09438	1.21E-75	FALSE
OTX1_MA0711.1	OTX1	MA0711.1	C_OTX2	560	1.19961	267	1.18798	250	-0.07778	3.68E-34	FALSE
OTX2_MA0712.2	OTX2	MA0712.2	C_OTX2	903	1.18167	402	1.16118	382	-0.07509	3.63E-43	FALSE
OVOL1_MA1544.1	OVOL1	MA1544.1	C_OVOL1	398	1.32043	229	1.29292	216	-0.08531	1.21E-31	FALSE
OVOL2_MA1545.1	OVOL2	MA1545.1	C_OVOL1	319	1.50107	210	1.49277	200	-0.10691	6.35E-37	FALSE
PAX1_MA0779.1	PAX1	MA0779.1	C_PAX9	710	1.71888	483	1.67619	452	-0.04804	1.96E-26	FALSE
Pax2_MA0067.1	Pax2	MA0067.1	C_Pax2	932	1.81808	736	1.74453	707	-0.09247	5.02E-46	FALSE
PAX3_MA0780.1	PAX3	MA0780.1	C_PAX3	377	0.84052	120	0.83838	110	-0.04521	3.53E-17	FALSE
PAX3var.2_MA1546.1	PAX3(var.2)	MA1546.1	C_PAX3(var.2)	560	1.51481	340	1.51101	324	-0.05511	3.48E-22	FALSE
PAX4_MA0068.2	PAX4	MA0068.2	C_EMX1	403	1.07012	162	1.06006	164	-0.09008	7.57E-35	FALSE
PAX5_MA0014.3	PAX5	MA0014.3	C_PAX5	1186	1.82821	915	1.77914	898	-0.07028	8.45E-43	FALSE
PAX6_MA0069.1	PAX6	MA0069.1	C_PAX6	745	1.23991	390	1.19586	362	-0.0732	2.91E-36	FALSE
PAX7_MA0680.1	PAX7	MA0680.1	C_PAX3	418	0.81142	126	0.8147	120	-0.05653	3.17E-19	FALSE
PAX9_MA0781.1	PAX9	MA0781.1	C_PAX9	778	1.76038	539	1.70272	504	-0.04403	3.90E-18	FALSE
PBX1_MA0070.1	PBX1	MA0070.1	C_PBX1	1053	1.43126	538	1.42892	510	-0.06464	2.86E-37	FALSE
PBX2_MA1113.2	PBX2	MA1113.2	C_MEIS2(var.2)	1344	0.83163	453	0.84772	478	-0.14822	1.43E-78	FALSE
PBX3_MA1114.1	PBX3	MA1114.1	C_PBX3	2720	1.52074	1769	1.55201	1755	-0.16532	4.74E-94	TRUE
PDX1_MA0132.2	PDX1	MA0132.2	C_EMX1	595	0.91766	221	0.9293	235	-0.10531	8.55E-41	FALSE
PHOX2A_MA0713.1	PHOX2A	MA0713.1	C_PHOX2B	914	0.84539	310	0.87282	324	-0.10833	2.47E-57	FALSE
PHOX2B_MA0681.2	PHOX2B	MA0681.2	C_PHOX2B	2030	0.74407	526	0.73629	522	-0.09942	9.33E-64	FALSE
PITX1_MA0682.2	PITX1	MA0682.2	C_OTX2	795	1.25363	371	1.24767	353	-0.07459	2.62E-33	FALSE
PITX2_MA1547.1	PITX2	MA1547.1	C_OTX2	729	1.26115	335	1.22458	315	-0.04428	1.22E-18	FALSE
PITX3_MA0714.1	PITX3	MA0714.1	C_OTX2	779	1.26808	363	1.25312	350	-0.06984	3.29E-28	FALSE
PKNOX1_MA0782.2	PKNOX1	MA0782.2	C_PBX3	2338	1.48562	1494	1.52541	1478	-0.18026	4.28E-99	TRUE
PKNOX2_MA0783.1	PKNOX2	MA0783.1	C_TGIF2LX	1327	1.17773	711	1.22726	728	-0.17503	4.19E-85	FALSE
PLAG1_MA0163.1	PLAG1	MA0163.1	C_PLAG1	3225	1.63799	2326	1.58236	2234	-0.07443	6.51E-63	FALSE
Plagl1_MA1615.1	Plagl1	MA1615.1	C_Plagl1	3027	1.58856	2219	1.54315	2141	-0.10015	5.49E-81	FALSE
PLAGL2_MA1548.1	PLAGL2	MA1548.1	C_PLAGL2	1255	1.51321	896	1.48225	857	-0.10301	1.03E-52	FALSE
POU1F1_MA0784.1	POU1F1	MA0784.1	C_POU1F1	1704	1.18551	717	1.09448	705	-0.11453	4.17E-71	FALSE
POU2F1_MA0785.1	POU2F1	MA0785.1	C_POU1F1	1519	1.18798	653	1.08324	634	-0.12719	5.93E-72	FALSE
POU2F2_MA0507.1	POU2F2	MA0507.1	C_POU2F3	1876	1.2619	791	1.14225	770	-0.10178	7.15E-70	FALSE
POU2F3_MA0627.2	POU2F3	MA0627.2	C_POU2F3	1897	1.17937	820	1.08996	797	-0.08541	2.87E-55	FALSE
POU3F1_MA0786.1	POU3F1	MA0786.1	C_POU1F1	1701	1.04802	682	0.98396	658	-0.11365	3.09E-70	FALSE
POU3F2_MA0787.1	POU3F2	MA0787.1	C_POU1F1	1634	1.1666	688	1.08055	672	-0.11763	9.68E-67	FALSE
POU3F3_MA0788.1	POU3F3	MA0788.1	C_POU1F1	1789	1.05162	685	0.97177	661	-0.10433	4.41E-63	FALSE
POU3F4_MA0789.1	POU3F4	MA0789.1	C_POU1F1	1298	1.12254	593	1.09303	594	-0.13328	5.71E-70	FALSE
POU4F1_MA0790.1	POU4F1	MA0790.1	C_POU4F3	1380	0.97461	439	0.8429	423	-0.05707	4.73E-38	FALSE
POU4F2_MA0683.1	POU4F2	MA0683.1	C_POU4F3	1435	0.95043	493	0.88304	479	-0.07726	1.58E-47	FALSE
POU4F3_MA0791.1	POU4F3	MA0791.1	C_POU4F3	1433	0.91536	452	0.83858	446	-0.0637	5.94E-39	FALSE
POU5F1_MA1115.1	POU5F1	MA1115.1	C_POU2F3	1828	1.24972	842	1.14222	820	-0.08104	1.70E-58	FALSE
Pou5f1Sox2_MA0142.1	Pou5f1::Sox2	MA0142.1	C_Pou5f1::Sox2	2057	0.94792	821	0.94084	819	-0.12837	1.08E-78	FALSE
POU5F1B_MA0792.1	POU5F1B	MA0792.1	C_POU1F1	1430	1.10834	653	1.07534	642	-0.12708	1.14E-69	FALSE
POU6F1_MA0628.1	POU6F1	MA0628.1	C_EMX1	439	0.87058	151	0.87846	149	-0.11421	1.73E-42	FALSE
POU6F1var.2_MA1549.1	POU6F1(var.2)	MA1549.1	C_POU6F2	857	1.10941	385	1.12529	394	-0.09466	4.47E-48	FALSE
POU6F2_MA0793.1	POU6F2	MA0793.1	C_POU6F2	892	1.00078	372	1.01111	367	-0.05591	6.19E-27	FALSE
PPARARXRA_MA1148.1	PPARA::RXRA	MA1148.1	C_PPARA::RXRA	1847	1.15016	1011	1.15735	993	-0.11715	9.48E-73	FALSE
PPARD_MA1550.1	PPARD	MA1550.1	C_PPARD	1724	1.29626	989	1.30038	973	-0.11822	1.81E-68	FALSE
PPARG_MA0066.1	PPARG	MA0066.1	C_PPARG	1385	1.21954	791	1.25506	790	-0.13259	2.47E-72	FALSE
PpargRxra_MA0065.2	Pparg::Rxra	MA0065.2	C_Pparg::Rxra	3064	1.30112	1877	1.30406	1800	-0.11158	3.18E-76	FALSE
PRDM1_MA0508.3	PRDM1	MA0508.3	C_PRDM1	3782	1.13373	1914	1.14232	1923	-0.1155	5.99E-86	FALSE
Prdm15_MA1616.1	Prdm15	MA1616.1	C_Prdm15	2300	2.28747	1350	1.84276	1299	-0.03501	2.17E-30	FALSE
PRDM4_MA1647.1	PRDM4	MA1647.1	C_PRDM4	2343	1.20829	1274	1.20396	1226	-0.09822	1.82E-71	FALSE
PROP1_MA0715.1	PROP1	MA0715.1	C_PHOX2B	1062	0.81237	324	0.81946	332	-0.07445	4.07E-43	FALSE
PROX1_MA0794.1	PROX1	MA0794.1	C_PROX1	638	1.53013	397	1.47725	394	-0.09355	3.29E-45	FALSE
PRRX1_MA0716.1	PRRX1	MA0716.1	C_EMX1	664	1.08275	261	1.08361	266	-0.0959	3.97E-46	FALSE
PRRX2_MA0075.3	PRRX2	MA0075.3	C_EMX1	624	1.16554	266	1.16525	277	-0.11216	1.15E-49	FALSE
Ptf1a_MA1618.1	Ptf1a	MA1618.1	C_Ptf1a	1838	1.11049	957	1.14516	974	-0.15333	1.98E-89	FALSE
Ptf1avar.2_MA1619.1	Ptf1a(var.2)	MA1619.1	C_MYF5	1396	1.34326	898	1.38282	869	-0.15146	8.87E-84	FALSE
Ptf1avar.3_MA1620.1	Ptf1a(var.3)	MA1620.1	C_Rbpjl	1507	1.30477	835	1.33451	818	-0.12825	5.70E-72	FALSE
RARA_MA0729.1	RARA	MA0729.1	C_RARA	1401	1.13825	699	1.14638	704	-0.11531	8.35E-68	FALSE
RARARXRA_MA0159.1	RARA::RXRA	MA0159.1	C_RARA::RXRA	1713	1.40479	1062	1.43413	1014	-0.10974	2.67E-74	FALSE
RARARXRG_MA1149.1	RARA::RXRG	MA1149.1	C_RARA::RXRG	1648	1.40732	1029	1.42007	993	-0.1193	4.45E-69	FALSE
RARAvar.2_MA0730.1	RARA(var.2)	MA0730.1	C_Rarb(var.2)	1580	1.49568	944	1.46364	932	-0.12484	1.78E-74	FALSE
Rarb_MA0857.1	Rarb	MA0857.1	C_Rarb	1589	1.17749	817	1.1689	791	-0.06179	4.15E-39	FALSE
Rarbvar.2_MA0858.1	Rarb(var.2)	MA0858.1	C_Rarb(var.2)	1508	1.39832	868	1.36621	854	-0.12311	6.63E-66	FALSE
RARBvar.3_MA1552.1	RARB(var.3)	MA1552.1	C_RXRG(var.2)	854	1.51152	537	1.45923	528	-0.16687	3.24E-71	FALSE
Rarg_MA0859.1	Rarg	MA0859.1	C_Rarb	1432	1.20742	745	1.19277	715	-0.04387	9.13E-33	FALSE
Rargvar.2_MA0860.1	Rarg(var.2)	MA0860.1	C_Rarg(var.2)	1637	1.28599	939	1.29713	966	-0.14824	7.40E-78	FALSE
RARGvar.3_MA1553.1	RARG(var.3)	MA1553.1	C_RXRG(var.2)	835	1.91431	516	1.68007	501	-0.14668	1.76E-65	FALSE
RAX_MA0718.1	RAX	MA0718.1	C_EMX1	647	1.09252	257	1.11664	279	-0.15473	3.30E-60	FALSE
RAX2_MA0717.1	RAX2	MA0717.1	C_EMX1	606	1.16428	253	1.1689	267	-0.121	2.03E-48	FALSE
RBPJ_MA1116.1	RBPJ	MA1116.1	C_RBPJ	2774	1.3911	1716	1.34272	1668	-0.08065	6.17E-61	FALSE
Rbpjl_MA1621.1	Rbpjl	MA1621.1	C_Rbpjl	1531	1.27083	835	1.29745	831	-0.13133	1.29E-76	FALSE
REL_MA0101.1	REL	MA0101.1	C_RELA	1485	1.40881	959	1.35262	935	-0.092	8.86E-65	FALSE
RELA_MA0107.1	RELA	MA0107.1	C_RELA	1747	1.48261	1173	1.42846	1133	-0.09826	4.50E-64	FALSE
RELB_MA1117.1	RELB	MA1117.1	C_RELB	1221	1.45134	776	1.41759	738	-0.11201	5.29E-58	FALSE
REST_MA0138.2	REST	MA0138.2	C_REST	2151	1.39658	1418	1.43003	1403	-0.16077	2.22E-90	FALSE
RFX1_MA0509.2	RFX1	MA0509.2	C_RFX1	1990	1.45711	1266	1.45751	1296	-0.1805	2.44E-93	TRUE
RFX2_MA0600.2	RFX2	MA0600.2	C_RFX2	1139	1.59189	800	1.60349	806	-0.15114	4.05E-76	FALSE
RFX3_MA0798.2	RFX3	MA0798.2	C_RFX1	2007	1.50416	1326	1.52234	1360	-0.18215	8.52E-92	TRUE
RFX4_MA0799.1	RFX4	MA0799.1	C_RFX2	1341	1.59577	936	1.59925	940	-0.16265	2.14E-78	FALSE
RFX5_MA0510.2	RFX5	MA0510.2	C_RFX2	1255	1.58924	891	1.60804	895	-0.18566	3.61E-81	TRUE
RFX7_MA1554.1	RFX7	MA1554.1	C_RFX7	1014	1.48208	660	1.53213	666	-0.18314	1.15E-85	TRUE
Rhox11_MA0629.1	Rhox11	MA0629.1	C_Rhox11	988	1.03812	489	1.06222	471	-0.11808	9.59E-58	FALSE
RHOXF1_MA0719.1	RHOXF1	MA0719.1	C_OTX2	672	1.18102	310	1.15792	272	-0.07916	7.23E-38	FALSE
RORA_MA0071.1	RORA	MA0071.1	C_RORA	1333	1.02052	657	1.05231	659	-0.17779	1.45E-80	TRUE
RORAvar.2_MA0072.1	RORA(var.2)	MA0072.1	C_RORA(var.2)	1161	1.04739	556	1.1063	593	-0.19025	2.72E-80	TRUE
RORB_MA1150.1	RORB	MA1150.1	C_RORB	1052	1.02077	490	1.07045	532	-0.17938	2.44E-77	TRUE
RORC_MA1151.1	RORC	MA1151.1	C_RORA(var.2)	1027	1.03424	480	1.08815	525	-0.20158	4.24E-83	TRUE
RREB1_MA0073.1	RREB1	MA0073.1	C_RREB1	5697	1.43875	3492	1.4295	3455	-0.11578	2.86E-95	TRUE
RUNX1_MA0002.2	RUNX1	MA0002.2	C_RUNX1	4308	1.36953	2760	1.43639	2775	-0.21305	2.06E-117	TRUE
RUNX2_MA0511.2	RUNX2	MA0511.2	C_RUNX1	1803	1.53682	1213	1.57403	1212	-0.22846	6.40E-99	TRUE
RUNX3_MA0684.2	RUNX3	MA0684.2	C_RUNX3	2511	1.25086	1515	1.30674	1499	-0.19038	1.64E-98	TRUE
Rxra_MA0512.2	Rxra	MA0512.2	C_PPARD	1653	1.24605	940	1.25418	928	-0.11849	8.48E-69	FALSE
RXRAVDR_MA0074.1	RXRA::VDR	MA0074.1	C_RXRA::VDR	971	1.3242	558	1.37008	541	-0.10572	1.24E-54	FALSE
RXRB_MA0855.1	RXRB	MA0855.1	C_PPARD	1703	1.2261	964	1.22494	954	-0.11867	7.78E-71	FALSE
RXRBvar.2_MA1555.1	RXRB(var.2)	MA1555.1	C_RXRG(var.2)	879	1.47511	548	1.48358	554	-0.15482	9.79E-75	FALSE
RXRG_MA0856.1	RXRG	MA0856.1	C_PPARD	1636	1.23586	938	1.22691	920	-0.11616	3.20E-68	FALSE
RXRGvar.2_MA1556.1	RXRG(var.2)	MA1556.1	C_RXRG(var.2)	1120	1.63828	773	1.58819	752	-0.10614	7.80E-60	FALSE
SCRT1_MA0743.2	SCRT1	MA0743.2	C_SCRT1	1306	1.16386	671	1.19398	679	-0.1749	2.29E-86	FALSE
SCRT2_MA0744.2	SCRT2	MA0744.2	C_SCRT1	1484	1.16618	784	1.19339	793	-0.1652	2.00E-80	FALSE
SHOX_MA0630.1	SHOX	MA0630.1	C_EMX1	632	1.15107	262	1.15995	276	-0.12645	2.13E-55	FALSE
Shox2_MA0720.1	Shox2	MA0720.1	C_EMX1	623	1.14416	258	1.14833	267	-0.11414	2.44E-50	FALSE
SIX1_MA1118.1	SIX1	MA1118.1	C_SIX2	1703	5.05358	1085	3.50591	1069	0.0351	1.97E-27	TRUE
SIX2_MA1119.1	SIX2	MA1119.1	C_SIX2	1944	2.47757	1046	1.90956	1011	-0.06571	1.35E-49	FALSE
Six3_MA0631.1	Six3	MA0631.1	C_Six3	681	0.89887	272	0.92044	275	-0.16569	1.72E-65	FALSE
Smad2Smad3_MA1622.1	Smad2::Smad3	MA1622.1	C_FOSL1::JUN	2695	1.3935	1887	1.47148	1855	-0.18739	6.09E-100	TRUE
SMAD2SMAD3SMAD4_MA0513.1	SMAD2::SMAD3::SMAD4	MA0513.1	C_SMAD2::SMAD3::SMAD4	2615	1.31818	1542	1.33423	1509	-0.09993	2.29E-72	FALSE
SMAD3_MA0795.1	SMAD3	MA0795.1	C_SMAD3	606	1.35783	344	1.42062	355	-0.15927	6.36E-60	FALSE
Smad4_MA1153.1	Smad4	MA1153.1	C_Smad4	1145	1.39855	700	1.45148	687	-0.14654	3.32E-76	FALSE
SMAD5_MA1557.1	SMAD5	MA1557.1	C_SMAD3	464	1.42933	277	1.40185	270	-0.08911	6.93E-30	FALSE
SNAI1_MA1558.1	SNAI1	MA1558.1	C_TCF3	1635	1.35303	986	1.34944	971	-0.11265	8.39E-67	FALSE
SNAI2_MA0745.2	SNAI2	MA0745.2	C_TCF3	1639	1.26349	949	1.26979	908	-0.1026	3.84E-65	FALSE
SNAI3_MA1559.1	SNAI3	MA1559.1	C_TCF3	1687	1.31733	1002	1.30812	962	-0.10325	1.15E-66	FALSE
SOHLH2_MA1560.1	SOHLH2	MA1560.1	C_MNT	622	1.83864	494	1.71578	466	-0.0642	1.09E-26	FALSE
Sox1_MA0870.1	Sox1	MA0870.1	C_SOX21	987	1.12731	475	1.17227	469	-0.16783	2.20E-76	FALSE
SOX10_MA0442.2	SOX10	MA0442.2	C_SOX10	2342	1.06035	1139	1.08274	1127	-0.12997	8.00E-83	FALSE
Sox11_MA0869.1	Sox11	MA0869.1	C_Sox11	1355	1.09696	544	1.0666	547	-0.11116	9.89E-70	FALSE
SOX12_MA1561.1	SOX12	MA1561.1	C_SOX12	710	1.23807	347	1.19885	341	-0.11685	2.72E-51	FALSE
SOX13_MA1120.1	SOX13	MA1120.1	C_SOX13	1171	1.17568	585	1.17822	577	-0.13594	4.81E-67	FALSE
SOX14_MA1562.1	SOX14	MA1562.1	C_SOX14	678	1.26515	320	1.23961	325	-0.10914	2.21E-49	FALSE
SOX15_MA1152.1	SOX15	MA1152.1	C_SOX15	2131	0.89052	813	0.89526	819	-0.10388	1.00E-70	FALSE
Sox17_MA0078.1	Sox17	MA0078.1	C_Sox17	1089	1.20655	579	1.23885	580	-0.1999	3.87E-82	TRUE
SOX18_MA1563.1	SOX18	MA1563.1	C_SOX18	917	1.35869	547	1.39892	531	-0.1248	3.15E-62	FALSE
SOX2_MA0143.4	SOX2	MA0143.4	C_SOX13	1190	1.41631	570	1.31082	571	-0.13016	1.11E-67	FALSE
SOX21_MA0866.1	SOX21	MA0866.1	C_SOX21	1177	1.01645	503	1.06174	502	-0.13312	3.83E-68	FALSE
Sox3_MA0514.1	Sox3	MA0514.1	C_Sox6	3603	0.99777	1633	0.991	1579	-0.10236	4.83E-81	FALSE
SOX4_MA0867.2	SOX4	MA0867.2	C_Sox6	2358	1.03228	1103	1.03329	1093	-0.09934	1.37E-69	FALSE
Sox5_MA0087.1	Sox5	MA0087.1	C_SRY	934	0.92038	348	0.88206	330	-0.05292	3.84E-28	FALSE
Sox6_MA0515.1	Sox6	MA0515.1	C_Sox6	2444	1.01098	1107	1.02913	1089	-0.11801	1.98E-80	FALSE
SOX8_MA0868.2	SOX8	MA0868.2	C_SOX15	1209	1.04229	517	1.04399	508	-0.09723	6.60E-55	FALSE
SOX9_MA0077.1	SOX9	MA0077.1	C_SOX15	828	1.09014	355	1.04827	358	-0.1084	2.59E-48	FALSE
SP1_MA0079.4	SP1	MA0079.4	C_SP3	8056	2.20281	7168	2.00033	6938	0.00859	5.43E-11	TRUE
SP2_MA0516.2	SP2	MA0516.2	C_SP2	7186	1.98903	5928	1.82471	5763	-0.02426	2.65E-40	FALSE
SP3_MA0746.2	SP3	MA0746.2	C_SP3	8891	2.14813	7883	1.95587	7553	0.00745	1.47E-07	TRUE
SP4_MA0685.1	SP4	MA0685.1	C_SP3	7555	2.20248	6748	1.99851	6535	0.00285	3.69E-04	TRUE
SP8_MA0747.1	SP8	MA0747.1	C_SP3	7306	1.97473	6107	1.82248	5911	-0.027	9.61E-40	FALSE
SP9_MA1564.1	SP9	MA1564.1	C_SP3	9078	2.14073	8031	1.94373	7694	0.00782	5.13E-15	TRUE
SPDEF_MA0686.1	SPDEF	MA0686.1	C_SPDEF	1369	1.82775	1078	1.77189	1051	-0.09934	9.32E-61	FALSE
SPI1_MA0080.5	SPI1	MA0080.5	C_SPI1	8362	1.23431	4756	1.22563	4649	-0.12124	4.56E-105	TRUE
SPIB_MA0081.2	SPIB	MA0081.2	C_SPI1	7333	1.34097	4646	1.33403	4473	-0.10628	3.50E-98	TRUE
SPIC_MA0687.1	SPIC	MA0687.1	C_SPIC	3948	1.31779	2333	1.28307	2259	-0.08746	5.19E-71	FALSE
Spz1_MA0111.1	Spz1	MA0111.1	C_Spz1	1334	1.29071	832	1.30186	797	-0.13022	4.85E-67	FALSE
SREBF1_MA0595.1	SREBF1	MA0595.1	C_SREBF1	1478	1.5769	1005	1.57314	964	-0.10783	8.56E-64	FALSE
SREBF1var.2_MA0829.2	SREBF1(var.2)	MA0829.2	C_SREBF2(var.2)	1021	1.366	613	1.33134	600	-0.12137	1.02E-64	FALSE
SREBF2_MA0596.1	SREBF2	MA0596.1	C_SREBF1	1379	1.35381	869	1.35446	846	-0.13614	3.45E-76	FALSE
SREBF2var.2_MA0828.1	SREBF2(var.2)	MA0828.1	C_SREBF2(var.2)	914	1.77227	675	1.65426	639	-0.05028	3.18E-24	FALSE
SRF_MA0083.3	SRF	MA0083.3	C_SRF	570	1.25273	292	1.26855	306	-0.12694	5.47E-52	FALSE
SRY_MA0084.1	SRY	MA0084.1	C_SRY	1538	0.90253	532	0.87944	543	-0.05886	1.96E-38	FALSE
STAT1_MA0137.3	STAT1	MA0137.3	C_Stat4	2426	1.2307	1312	1.21053	1284	-0.10409	1.96E-73	FALSE
STAT1STAT2_MA0517.1	STAT1::STAT2	MA0517.1	C_STAT1::STAT2	5248	2.02762	2662	1.63169	2604	-0.05838	9.14E-66	FALSE
Stat2_MA1623.1	Stat2	MA1623.1	C_Stat2	6917	2.35529	3375	1.80671	3280	-0.03322	4.12E-54	FALSE
STAT3_MA0144.2	STAT3	MA0144.2	C_Stat4	2829	1.23684	1525	1.20995	1491	-0.09164	2.80E-77	FALSE
Stat4_MA0518.1	Stat4	MA0518.1	C_Stat4	2832	1.23464	1527	1.22422	1500	-0.11816	4.25E-86	FALSE
Stat5a_MA1624.1	Stat5a	MA1624.1	C_Stat5a	2339	1.2766	1236	1.25978	1231	-0.10151	1.55E-65	FALSE
Stat5aStat5b_MA0519.1	Stat5a::Stat5b	MA0519.1	C_Stat5b	2693	1.23509	1464	1.19892	1460	-0.08447	1.22E-67	FALSE
Stat5b_MA1625.1	Stat5b	MA1625.1	C_Stat5b	2745	1.25287	1482	1.2067	1461	-0.07787	1.20E-62	FALSE
Stat6_MA0520.1	Stat6	MA0520.1	C_Stat6	2061	1.24409	920	1.15033	904	-0.09089	1.32E-56	FALSE
TAL1TCF3_MA0091.1	TAL1::TCF3	MA0091.1	C_TAL1::TCF3	1266	1.1283	656	1.14161	647	-0.11128	3.20E-60	FALSE
TBP_MA0108.2	TBP	MA0108.2	C_TBP	1063	1.21822	514	1.15875	507	-0.12621	3.43E-65	FALSE
TBR1_MA0802.1	TBR1	MA0802.1	C_TBX2	1162	1.12511	560	1.11718	586	-0.13057	5.45E-70	FALSE
TBX1_MA0805.1	TBX1	MA0805.1	C_TBX15	1440	1.33354	806	1.34416	811	-0.16013	9.73E-81	FALSE
TBX15_MA0803.1	TBX15	MA0803.1	C_TBX15	1240	1.3894	741	1.38583	738	-0.15907	5.76E-77	FALSE
TBX18_MA1565.1	TBX18	MA1565.1	C_TBX2	1881	1.4488	1085	1.4221	1100	-0.12991	1.31E-73	FALSE
TBX19_MA0804.1	TBX19	MA0804.1	C_TBX19	579	1.05821	260	1.05954	258	-0.13646	5.64E-52	FALSE
TBX2_MA0688.1	TBX2	MA0688.1	C_TBX2	1181	1.15218	573	1.14574	594	-0.13998	2.89E-68	FALSE
TBX20_MA0689.1	TBX20	MA0689.1	C_TBX2	1419	1.26797	733	1.23421	723	-0.11721	2.86E-72	FALSE
TBX21_MA0690.1	TBX21	MA0690.1	C_TBX2	1230	1.2536	634	1.20533	634	-0.09632	5.85E-55	FALSE
TBX3_MA1566.1	TBX3	MA1566.1	C_TBX15	1465	1.42194	893	1.41268	889	-0.14762	1.99E-79	FALSE
TBX4_MA0806.1	TBX4	MA0806.1	C_TBX15	953	1.21949	540	1.23609	530	-0.16148	2.50E-76	FALSE
TBX5_MA0807.1	TBX5	MA0807.1	C_TBX15	1703	1.39571	1008	1.3916	992	-0.13996	5.45E-79	FALSE
TBX6_MA1567.1	TBX6	MA1567.1	C_TBX15	1134	1.2368	617	1.22781	610	-0.13649	3.78E-68	FALSE
TBXT_MA0009.2	TBXT	MA0009.2	C_TBX19	614	1.23211	303	1.19222	297	-0.13902	7.41E-54	FALSE
Tcf12_MA0521.1	Tcf12	MA0521.1	C_Tcf12	2774	1.38066	1850	1.38597	1788	-0.13502	4.14E-88	FALSE
TCF12var.2_MA1648.1	TCF12(var.2)	MA1648.1	C_TCF3	2660	1.62264	1935	1.55917	1826	-0.08259	3.31E-67	FALSE
Tcf21_MA0832.1	Tcf21	MA0832.1	C_Tcf21	1178	1.33696	657	1.35096	671	-0.14251	2.55E-71	FALSE
TCF21var.2_MA1568.1	TCF21(var.2)	MA1568.1	C_Atoh1	597	1.37987	338	1.30974	320	-0.10416	9.30E-51	FALSE
TCF3_MA0522.3	TCF3	MA0522.3	C_TCF3	2043	1.4739	1386	1.42754	1313	-0.09977	6.30E-64	FALSE
TCF4_MA0830.2	TCF4	MA0830.2	C_TCF3	2051	1.40196	1314	1.36974	1261	-0.09951	7.95E-67	FALSE
TCF7_MA0769.2	TCF7	MA0769.2	C_TCF7	1594	1.20355	769	1.1694	737	-0.13079	2.26E-73	FALSE
TCF7L1_MA1421.1	TCF7L1	MA1421.1	C_TCF7L1	2128	1.0991	1018	1.10873	964	-0.10139	2.20E-73	FALSE
TCF7L2_MA0523.1	TCF7L2	MA0523.1	C_LEF1	2043	1.12227	941	1.11562	923	-0.15174	3.62E-83	FALSE
TCFL5_MA0632.2	TCFL5	MA0632.2	C_TCFL5	2377	2.14033	2097	1.99092	2001	-0.00151	6.95E-01	TRUE
TEAD1_MA0090.3	TEAD1	MA0090.3	C_TEAD4	1510	2.65875	826	2.05813	811	-0.07766	6.74E-54	FALSE
TEAD2_MA1121.1	TEAD2	MA1121.1	C_TEAD4	1225	1.10699	605	1.15198	606	-0.12964	9.80E-73	FALSE
TEAD3_MA0808.1	TEAD3	MA0808.1	C_TEAD4	869	1.12921	441	1.16379	441	-0.13419	2.00E-59	FALSE
TEAD4_MA0809.2	TEAD4	MA0809.2	C_TEAD4	1546	2.60604	823	2.02984	803	-0.05393	1.93E-37	FALSE
TEF_MA0843.1	TEF	MA0843.1	C_NFIL3	661	1.11953	347	1.05611	317	0.0018	7.73E-01	TRUE
TFAP2A_MA0003.4	TFAP2A	MA0003.4	C_TFAP2A	2742	1.52007	1966	1.50107	1884	-0.09953	5.33E-74	FALSE
TFAP2Avar.2_MA0810.1	TFAP2A(var.2)	MA0810.1	C_TFAP2A(var.2)	2324	1.66844	1752	1.58736	1679	-0.0595	1.46E-46	FALSE
TFAP2Avar.3_MA0872.1	TFAP2A(var.3)	MA0872.1	C_TFAP2C(var.3)	1535	1.68767	1196	1.58872	1110	-0.04918	2.89E-39	FALSE
TFAP2B_MA0811.1	TFAP2B	MA0811.1	C_TFAP2A(var.2)	1698	1.60312	1231	1.54445	1188	-0.08238	8.62E-56	FALSE
TFAP2Bvar.2_MA0812.1	TFAP2B(var.2)	MA0812.1	C_TFAP2A	1994	1.68297	1523	1.6118	1451	-0.07525	8.73E-55	FALSE
TFAP2Bvar.3_MA0813.1	TFAP2B(var.3)	MA0813.1	C_TFAP2C(var.3)	1717	1.7199	1339	1.64819	1251	-0.06679	4.99E-53	FALSE
TFAP2C_MA0524.2	TFAP2C	MA0524.2	C_TFAP2A(var.2)	1646	1.59427	1186	1.53677	1157	-0.08613	2.14E-61	FALSE
TFAP2Cvar.2_MA0814.2	TFAP2C(var.2)	MA0814.2	C_TFAP2A	3363	1.65762	2584	1.60517	2454	-0.09394	4.37E-69	FALSE
TFAP2Cvar.3_MA0815.1	TFAP2C(var.3)	MA0815.1	C_TFAP2C(var.3)	1536	1.72552	1199	1.63595	1115	-0.05475	1.32E-37	FALSE
TFAP2E_MA1569.1	TFAP2E	MA1569.1	C_TFAP2A	1795	1.65489	1392	1.58742	1322	-0.08952	2.48E-57	FALSE
TFAP4_MA0691.1	TFAP4	MA0691.1	C_MYF5	1391	1.28338	841	1.31772	828	-0.1569	7.14E-79	FALSE
TFAP4var.2_MA1570.1	TFAP4(var.2)	MA1570.1	C_TFAP4(var.2)	712	1.03773	356	1.04634	348	-0.10367	7.17E-46	FALSE
TFCP2_MA0145.3	TFCP2	MA0145.3	C_TFCP2	591	1.24836	347	1.21159	333	-0.05286	1.97E-23	FALSE
TFDP1_MA1122.1	TFDP1	MA1122.1	C_E2F6	3564	1.96726	3057	1.82074	2850	-0.00264	9.03E-01	FALSE
TFE3_MA0831.2	TFE3	MA0831.2	C_ARNT2	1257	1.75631	909	1.63783	885	-0.06437	6.92E-44	FALSE
TFEB_MA0692.1	TFEB	MA0692.1	C_ARNT2	1369	1.7186	1005	1.63978	958	-0.08058	1.40E-47	FALSE
TFEC_MA0871.2	TFEC	MA0871.2	C_ARNT2	1451	1.82718	1127	1.70419	1079	-0.05544	1.73E-40	FALSE
TGIF1_MA0796.1	TGIF1	MA0796.1	C_TGIF2LX	1203	1.17267	650	1.22088	657	-0.18055	5.93E-81	TRUE
TGIF2_MA0797.1	TGIF2	MA0797.1	C_TGIF2LX	1200	1.19907	665	1.25737	671	-0.17696	1.03E-83	FALSE
TGIF2LX_MA1571.1	TGIF2LX	MA1571.1	C_TGIF2LX	846	1.23119	478	1.28986	492	-0.20073	7.70E-80	TRUE
TGIF2LY_MA1572.1	TGIF2LY	MA1572.1	C_TGIF2LX	864	1.22055	483	1.26313	502	-0.18984	2.84E-81	TRUE
THAP1_MA0597.1	THAP1	MA0597.1	C_THAP1	1798	1.49846	1211	1.52407	1223	-0.17677	2.64E-88	FALSE
THAP11_MA1573.1	THAP11	MA1573.1	C_THAP11	2358	1.74617	1580	1.67632	1553	-0.09979	1.66E-70	FALSE
THRB_MA1574.1	THRB	MA1574.1	C_PPARD	1814	1.45412	1120	1.46783	1115	-0.12352	2.30E-72	FALSE
THRBvar.2_MA1575.1	THRB(var.2)	MA1575.1	C_THRB(var.2)	825	1.4023	525	1.39748	505	-0.09352	6.52E-50	FALSE
THRBvar.3_MA1576.1	THRB(var.3)	MA1576.1	C_THRB(var.3)	1729	1.41513	1040	1.42624	1022	-0.13664	1.83E-74	FALSE
TLX2_MA1577.1	TLX2	MA1577.1	C_EMX1	606	1.16428	253	1.1689	267	-0.121	2.03E-48	FALSE
TP53_MA0106.3	TP53	MA0106.3	C_TP53	705	1.35009	412	1.38297	430	-0.18626	7.67E-65	TRUE
TP63_MA0525.2	TP63	MA0525.2	C_TP63	743	1.40334	425	1.3403	419	-0.10675	2.22E-54	FALSE
TP73_MA0861.1	TP73	MA0861.1	C_TP73	726	1.47157	410	1.43668	409	-0.0932	3.08E-45	FALSE
TWIST1_MA1123.2	TWIST1	MA1123.2	C_ZBTB18	1725	1.09247	918	1.10873	910	-0.12884	1.71E-81	FALSE
Twist2_MA0633.1	Twist2	MA0633.1	C_NEUROG1	877	0.95024	405	0.96542	382	-0.06598	1.05E-33	FALSE
UNCX_MA0721.1	UNCX	MA0721.1	C_EMX1	574	0.96744	205	0.97649	216	-0.1019	5.12E-47	FALSE
USF1_MA0093.3	USF1	MA0093.3	C_USF2	1653	1.49157	1052	1.47886	1059	-0.14597	1.78E-82	FALSE
USF2_MA0526.3	USF2	MA0526.3	C_USF2	1642	1.51045	1074	1.49013	1056	-0.13966	2.64E-75	FALSE
VAX1_MA0722.1	VAX1	MA0722.1	C_EMX1	642	0.9014	223	0.89954	231	-0.07631	5.88E-32	FALSE
VAX2_MA0723.1	VAX2	MA0723.1	C_EMX1	653	0.96027	250	0.97915	254	-0.10024	1.19E-40	FALSE
VDR_MA0693.2	VDR	MA0693.2	C_VDR	1350	1.10295	666	1.1264	666	-0.12316	1.67E-71	FALSE
VENTX_MA0724.1	VENTX	MA0724.1	C_VENTX	547	1.1892	276	1.22051	282	-0.15134	2.24E-57	FALSE
VEZF1_MA1578.1	VEZF1	MA1578.1	C_ZNF740	1868	1.53107	1269	1.47618	1212	-0.06659	3.91E-56	FALSE
VSX1_MA0725.1	VSX1	MA0725.1	C_EMX1	628	0.90891	225	0.90861	228	-0.08557	2.48E-38	FALSE
VSX2_MA0726.1	VSX2	MA0726.1	C_EMX1	711	1.06862	287	1.06692	291	-0.11455	7.05E-51	FALSE
Wt1_MA1627.1	Wt1	MA1627.1	C_Wt1	7257	1.67221	5512	1.56934	5220	-0.04084	1.54E-59	FALSE
XBP1_MA0844.1	XBP1	MA0844.1	C_XBP1	752	1.86775	594	1.75179	564	-0.0586	1.17E-28	FALSE
YY1_MA0095.2	YY1	MA0095.2	C_ZFP42	2203	1.63178	1570	1.53615	1506	-0.07414	3.57E-56	FALSE
YY2_MA0748.2	YY2	MA0748.2	C_YY2	1988	1.91468	1714	1.77782	1604	-0.01002	5.41E-05	FALSE
ZBED1_MA0749.1	ZBED1	MA0749.1	C_ZBED1	264	1.64062	189	1.65235	193	-0.19785	1.07E-59	TRUE
ZBTB12_MA1649.1	ZBTB12	MA1649.1	C_ZBTB12	1814	1.26842	1037	1.2655	1002	-0.08941	7.28E-55	FALSE
ZBTB14_MA1650.1	ZBTB14	MA1650.1	C_ZBTB14	3563	2.08148	3096	1.93072	2970	-0.0133	6.90E-12	FALSE
ZBTB18_MA0698.1	ZBTB18	MA0698.1	C_ZBTB18	1934	1.1369	1041	1.14859	1029	-0.09248	4.82E-59	FALSE
ZBTB26_MA1579.1	ZBTB26	MA1579.1	C_ZBTB26	2336	1.20017	1212	1.18007	1202	-0.10724	8.41E-75	FALSE
ZBTB32_MA1580.1	ZBTB32	MA1580.1	C_ZBTB32	1000	1.13227	459	1.13415	466	-0.12731	3.26E-65	FALSE
ZBTB33_MA0527.1	ZBTB33	MA0527.1	C_ZBTB33	1183	2.46331	1048	2.33272	991	-0.03686	8.99E-28	FALSE
ZBTB6_MA1581.1	ZBTB6	MA1581.1	C_ZBTB6	2276	1.49367	1513	1.49369	1506	-0.14164	2.66E-88	FALSE
ZBTB7A_MA0750.2	ZBTB7A	MA0750.2	C_ZBTB7A	4366	1.93045	3571	1.8596	3482	-0.09342	8.36E-81	FALSE
ZBTB7B_MA0694.1	ZBTB7B	MA0694.1	C_ZBTB7B	1076	1.62878	704	1.5872	666	-0.05728	1.01E-33	FALSE
ZBTB7C_MA0695.1	ZBTB7C	MA0695.1	C_ZBTB7B	1286	1.64626	877	1.62613	841	-0.09935	1.38E-56	FALSE
ZEB1_MA0103.3	ZEB1	MA0103.3	C_TCF3	2265	1.36776	1432	1.33533	1372	-0.1053	1.89E-73	FALSE
ZFP42_MA1651.1	ZFP42	MA1651.1	C_ZFP42	2130	1.56656	1495	1.50466	1463	-0.08394	3.25E-64	FALSE
ZFP57_MA1583.1	ZFP57	MA1583.1	C_ZFP57	668	1.95353	543	1.87467	515	-0.04243	9.95E-19	FALSE
Zfx_MA0146.2	Zfx	MA0146.2	C_Zfx	4621	1.78685	3750	1.68164	3565	-0.06164	2.63E-63	FALSE
ZIC1_MA0696.1	ZIC1	MA0696.1	C_ZIC4	2087	1.66263	1564	1.60484	1518	-0.08809	8.83E-69	FALSE
Zic1Zic2_MA1628.1	Zic1::Zic2	MA1628.1	C_Zic2	3015	1.50762	2120	1.48913	2034	-0.11842	2.87E-87	FALSE
Zic2_MA1629.1	Zic2	MA1629.1	C_Zic2	3131	1.46161	2109	1.4853	2052	-0.14604	1.63E-85	FALSE
ZIC3_MA0697.1	ZIC3	MA0697.1	C_ZIC4	2122	1.71456	1641	1.63908	1558	-0.06072	2.16E-54	FALSE
ZIC4_MA0751.1	ZIC4	MA0751.1	C_ZIC4	1953	1.63493	1477	1.56991	1393	-0.07303	9.28E-58	FALSE
ZIC5_MA1584.1	ZIC5	MA1584.1	C_ZIC4	2307	1.74548	1808	1.66315	1721	-0.04144	4.40E-32	FALSE
ZKSCAN1_MA1585.1	ZKSCAN1	MA1585.1	C_ZKSCAN1	956	1.56581	589	1.52193	598	-0.18926	1.07E-72	TRUE
ZKSCAN5_MA1652.1	ZKSCAN5	MA1652.1	C_ZKSCAN5	5368	1.49396	3637	1.49021	3520	-0.11755	2.38E-95	TRUE
ZNF135_MA1587.1	ZNF135	MA1587.1	C_ZNF135	2825	1.5212	1880	1.48335	1814	-0.09579	4.43E-73	FALSE
ZNF136_MA1588.1	ZNF136	MA1588.1	C_ZNF136	1286	1.02168	584	1.03183	559	-0.10922	4.56E-63	FALSE
ZNF140_MA1589.1	ZNF140	MA1589.1	C_ZNF140	1530	1.41032	956	1.43405	917	-0.0955	4.74E-62	FALSE
ZNF143_MA0088.2	ZNF143	MA0088.2	C_ZNF143	1762	1.5383	1119	1.4892	1093	-0.0413	4.04E-35	FALSE
ZNF148_MA1653.1	ZNF148	MA1653.1	C_ZNF148	11366	1.83453	9289	1.69021	8765	-0.00982	1.76E-13	FALSE
ZNF16_MA1654.1	ZNF16	MA1654.1	C_ZNF16	2474	1.38137	1562	1.40858	1549	-0.13973	1.28E-84	FALSE
ZNF24_MA1124.1	ZNF24	MA1124.1	C_ZNF24	1428	1.03848	653	1.06034	627	-0.11578	1.27E-71	FALSE
ZNF263_MA0528.2	ZNF263	MA0528.2	C_ZNF263	6518	1.69701	4917	1.61057	4563	-0.0285	5.72E-40	FALSE
ZNF274_MA1592.1	ZNF274	MA1592.1	C_ZNF274	1403	1.26865	760	1.24411	726	-0.08946	5.36E-52	FALSE
Znf281_MA1630.1	Znf281	MA1630.1	C_Wt1	4519	1.5823	3271	1.50859	3092	-0.06984	7.02E-70	FALSE
ZNF282_MA1154.1	ZNF282	MA1154.1	C_ZNF282	1593	1.42489	965	1.42219	923	-0.08215	2.13E-57	FALSE
ZNF317_MA1593.1	ZNF317	MA1593.1	C_ZNF317	2261	1.16971	1205	1.19454	1218	-0.1646	2.35E-89	FALSE
ZNF341_MA1655.1	ZNF341	MA1655.1	C_ZNF341	1895	1.40364	1179	1.42173	1164	-0.13676	1.25E-75	FALSE
ZNF354C_MA0130.1	ZNF354C	MA0130.1	C_ZNF354C	2289	2.06998	1338	1.77269	1310	-0.1111	1.91E-70	FALSE
ZNF382_MA1594.1	ZNF382	MA1594.1	C_ZNF382	1519	1.7432	848	1.60917	845	-0.18225	8.07E-84	TRUE
ZNF384_MA1125.1	ZNF384	MA1125.1	C_ZNF384	3652	1.02579	1363	0.9359	1290	-0.08886	1.43E-75	FALSE
ZNF410_MA0752.1	ZNF410	MA0752.1	C_ZNF410	809	1.31541	395	1.1964	406	-0.1005	4.15E-54	FALSE
Znf423_MA0116.1	Znf423	MA0116.1	C_Znf423	1401	1.44653	924	1.45725	909	-0.11831	4.97E-64	FALSE
ZNF449_MA1656.1	ZNF449	MA1656.1	C_ZNF449	2384	1.53019	1670	1.52487	1635	-0.14416	1.19E-83	FALSE
ZNF460_MA1596.1	ZNF460	MA1596.1	C_ZNF460	7355	1.74028	5729	1.63632	5380	-0.03377	8.23E-55	FALSE
ZNF528_MA1597.1	ZNF528	MA1597.1	C_ZNF528	2332	1.28513	1401	1.31147	1400	-0.16595	1.59E-86	FALSE
ZNF652_MA1657.1	ZNF652	MA1657.1	C_ZNF652	1380	1.03172	669	1.02664	646	-0.10978	2.25E-59	FALSE
ZNF682_MA1599.1	ZNF682	MA1599.1	C_ZNF682	2942	1.79924	2268	1.71336	2200	-0.07849	1.08E-71	FALSE
ZNF684_MA1600.1	ZNF684	MA1600.1	C_ZNF684	2152	1.56613	1426	1.57295	1399	-0.12058	2.70E-77	FALSE
ZNF740_MA0753.2	ZNF740	MA0753.2	C_ZNF740	4938	1.60345	3660	1.51821	3505	-0.0533	6.20E-58	FALSE
ZNF75D_MA1601.1	ZNF75D	MA1601.1	C_ZNF75D	2289	1.40406	1401	1.38094	1360	-0.11046	6.52E-70	FALSE
ZSCAN29_MA1602.1	ZSCAN29	MA1602.1	C_ZSCAN29	825	1.34769	500	1.36957	514	-0.15536	1.99E-71	FALSE
ZSCAN4_MA1155.1	ZSCAN4	MA1155.1	C_ZSCAN4	2753	1.21595	1451	1.21135	1443	-0.12025	2.03E-81	FALSE
