# Supplementary material for: A mechanism to initiate emergency type 2 myelopoiesis
Source: Nature. 2026 Mar 11;653(8113):212–20. doi: 10.1038/s41586-026-10256-6 (PMC13148993; doi:10.1038/s41586-026-10256-6)
Supplement: Supplementary file 3 — This zipped file contains Supplementary Tables 1–17 and a guide to the tables. [file 41586_2026_10256_MOESM3_ESM.zip › SupTable_8_TOBIAS_LMO4_EMPP_premege_regions.csv]

output_prefix	name	motif_id	cluster	total_tfbs	CTRL_mean_score	CTRL_bound	LMO4_mean_score	LMO4_bound	CTRL_LMO4_change	CTRL_LMO4_pvalue	CTRL_LMO4_highlighted
AhrArnt_MA0006.1	Ahr::Arnt	MA0006.1	C_Ahr::Arnt	473	0.89756	203	0.77682	168	0.10075	1.55E-41	FALSE
Alx1_MA0854.1	Alx1	MA0854.1	C_Alx1	237	1.67945	78	2.02737	59	0.0227	1.13E-05	TRUE
ALX3_MA0634.1	ALX3	MA0634.1	C_EMX1	292	2.31547	106	2.81989	76	0.16623	9.77E-50	FALSE
Alx4_MA0853.1	Alx4	MA0853.1	C_Alx1	213	1.57269	69	1.89185	55	0.07432	2.59E-18	FALSE
Ar_MA0007.3	Ar	MA0007.3	C_NR3C1	275	1.00602	120	0.87319	89	0.11593	2.19E-32	FALSE
ARGFX_MA1463.1	ARGFX	MA1463.1	C_EMX1	284	1.80398	93	2.15128	66	0.12106	5.98E-32	FALSE
Arid3a_MA0151.1	Arid3a	MA0151.1	C_Arid3a	985	0.96239	259	0.9498	196	0.13019	1.76E-67	FALSE
Arid3b_MA0601.1	Arid3b	MA0601.1	C_Arid3b	533	2.41717	136	3.00683	116	0.09588	5.42E-37	FALSE
Arid5a_MA0602.1	Arid5a	MA0602.1	C_Arid5a	352	1.52385	86	1.79413	65	0.16172	1.08E-51	FALSE
Arnt_MA0004.1	Arnt	MA0004.1	C_MNT	321	1.02218	172	0.87573	134	0.1235	2.31E-40	FALSE
ARNTHIF1A_MA0259.1	ARNT::HIF1A	MA0259.1	C_HIF1A	101	1.52864	50	1.47028	38	0.11651	2.49E-16	FALSE
ARNT2_MA1464.1	ARNT2	MA1464.1	C_ARNT2	147	1.062	82	0.92694	68	0.07127	1.66E-14	FALSE
Arntl_MA0603.1	Arntl	MA0603.1	C_ARNT2	166	1.02416	90	0.87076	69	0.13103	5.86E-28	FALSE
Arx_MA0874.1	Arx	MA0874.1	C_Alx1	245	2.2188	81	2.76026	61	0.03542	6.41E-08	FALSE
ASCL1_MA1100.2	ASCL1	MA1100.2	C_Tcf12	652	1.16792	348	1.13246	271	0.11146	1.18E-47	FALSE
ASCL1var.2_MA1631.1	ASCL1(var.2)	MA1631.1	C_TCF3	706	0.8893	299	0.78996	245	0.11272	2.56E-51	FALSE
Ascl2_MA0816.1	Ascl2	MA0816.1	C_Tcf12	922	1.20345	469	1.21061	388	0.06957	7.99E-37	FALSE
Atf1_MA0604.1	Atf1	MA0604.1	C_Atf1	73	0.99808	35	0.81215	25	0.30253	1.17E-47	TRUE
ATF2_MA1632.1	ATF2	MA1632.1	C_FOSL1::JUN(var.2)	487	1.25367	235	1.2596	184	0.12919	1.15E-51	FALSE
ATF3_MA0605.2	ATF3	MA0605.2	C_FOSL1::JUN(var.2)	169	1.27739	82	1.2181	67	0.12688	1.84E-34	FALSE
ATF4_MA0833.2	ATF4	MA0833.2	C_CEBPG(var.2)	305	1.1684	118	1.23512	78	0.21198	1.66E-64	FALSE
ATF6_MA1466.1	ATF6	MA1466.1	C_CREB3	203	0.94967	91	0.80284	76	0.14852	2.01E-39	FALSE
ATF7_MA0834.1	ATF7	MA0834.1	C_FOSL1::JUN(var.2)	139	1.32059	63	1.31016	58	0.07011	1.92E-12	FALSE
Atoh1_MA0461.2	Atoh1	MA0461.2	C_Atoh1	283	1.07043	121	0.93667	92	0.19094	6.65E-53	FALSE
ATOH1var.2_MA1467.1	ATOH1(var.2)	MA1467.1	C_ATOH1(var.2)	867	1.10221	427	1.02178	354	0.12511	8.67E-57	FALSE
ATOH7_MA1468.1	ATOH7	MA1468.1	C_Atoh1	407	0.94648	181	0.78749	136	0.15744	3.62E-54	FALSE
BACH1_MA1633.1	BACH1	MA1633.1	C_BACH1	888	1.15948	491	1.05001	405	0.11557	9.54E-58	FALSE
Bach1Mafk_MA0591.1	Bach1::Mafk	MA0591.1	C_BACH1	783	1.07961	442	0.98774	368	0.06836	1.79E-32	FALSE
BACH2_MA1101.2	BACH2	MA1101.2	C_FOSL1::JUN	434	1.11893	247	0.99454	197	0.12487	8.61E-45	FALSE
BACH2var.2_MA1470.1	BACH2(var.2)	MA1470.1	C_BACH2(var.2)	241	1.82631	104	2.17354	85	0.04079	6.15E-11	FALSE
BARHL1_MA0877.2	BARHL1	MA0877.2	C_BARHL1	97	1.96556	29	2.2295	16	0.25756	1.98E-43	TRUE
BARHL2_MA0635.1	BARHL2	MA0635.1	C_BARHL2	228	1.21999	85	1.24796	71	0.14989	1.59E-43	FALSE
BARX1_MA0875.1	BARX1	MA0875.1	C_BSX	261	1.95791	105	2.09141	78	0.17272	9.16E-58	FALSE
BARX2_MA1471.1	BARX2	MA1471.1	C_BARX2	472	2.32809	144	2.83102	109	0.14137	9.34E-51	FALSE
BATF_MA1634.1	BATF	MA1634.1	C_FOSL1::JUN	678	1.23927	411	1.14897	339	0.09216	1.36E-44	FALSE
BATFJUN_MA0462.2	BATF::JUN	MA0462.2	C_FOSL1::JUN	677	1.24187	410	1.15191	338	0.09486	2.77E-41	FALSE
BATF3_MA0835.2	BATF3	MA0835.2	C_FOSL1::JUN	730	1.21584	431	1.11886	356	0.11019	4.95E-53	FALSE
BCL6_MA0463.2	BCL6	MA0463.2	C_BCL6	512	0.99875	180	0.94523	150	0.12407	2.84E-49	FALSE
BCL6B_MA0731.1	BCL6B	MA0731.1	C_BCL6B	542	1.02858	189	0.93764	148	0.08118	6.50E-39	FALSE
Bhlha15_MA0607.1	Bhlha15	MA0607.1	C_Bhlha15	502	1.01351	224	0.88468	173	0.11679	1.19E-45	FALSE
BHLHA15var.2_MA1472.1	BHLHA15(var.2)	MA1472.1	C_ATOH1(var.2)	771	1.28065	391	1.29632	315	0.10663	2.04E-47	FALSE
BHLHE22_MA0818.1	BHLHE22	MA0818.1	C_Atoh1	156	0.89484	66	0.70836	44	0.21554	1.48E-45	FALSE
BHLHE22var.2_MA1635.1	BHLHE22(var.2)	MA1635.1	C_Tcf12	746	1.14537	425	1.04991	333	0.10895	1.16E-49	FALSE
BHLHE23_MA0817.1	BHLHE23	MA0817.1	C_Atoh1	230	0.89547	98	0.70193	67	0.26489	7.23E-64	TRUE
BHLHE40_MA0464.2	BHLHE40	MA0464.2	C_ARNT2	125	1.05016	70	0.88201	52	0.1414	7.18E-29	FALSE
BHLHE41_MA0636.1	BHLHE41	MA0636.1	C_ARNT2	123	1.06051	65	0.9227	56	0.12126	4.15E-27	FALSE
BSX_MA0876.1	BSX	MA0876.1	C_BSX	243	2.02752	99	2.24671	71	0.18503	5.49E-50	FALSE
CDX1_MA0878.2	CDX1	MA0878.2	C_HOXA10	437	0.99426	145	0.95942	105	0.1946	2.89E-56	FALSE
CDX2_MA0465.2	CDX2	MA0465.2	C_HOXA10	685	1.0926	191	1.10678	151	0.0953	6.28E-42	FALSE
CDX4_MA1473.1	CDX4	MA1473.1	C_HOXA10	459	1.26008	150	1.35569	110	0.14816	4.39E-53	FALSE
CEBPA_MA0102.4	CEBPA	MA0102.4	C_CEBPA	292	1.3169	100	1.51215	75	0.16918	2.09E-48	FALSE
CEBPB_MA0466.2	CEBPB	MA0466.2	C_CEBPA	56	0.98975	22	0.8954	20	0.10773	3.59E-10	FALSE
CEBPD_MA0836.2	CEBPD	MA0836.2	C_CEBPA	265	1.15876	100	1.19488	76	0.13423	6.82E-49	FALSE
CEBPE_MA0837.1	CEBPE	MA0837.1	C_CEBPA	56	0.97949	23	0.88774	19	0.0918	5.50E-08	FALSE
CEBPG_MA0838.1	CEBPG	MA0838.1	C_CEBPA	45	0.96375	18	0.90576	17	0.10544	5.56E-10	FALSE
CEBPGvar.2_MA1636.1	CEBPG(var.2)	MA1636.1	C_CEBPG(var.2)	300	1.16501	117	1.12547	77	0.23007	8.28E-63	FALSE
CENPB_MA0637.1	CENPB	MA0637.1	C_CENPB	70	0.71085	26	0.64458	20	0.08368	3.38E-08	FALSE
CLOCK_MA0819.1	CLOCK	MA0819.1	C_CLOCK	185	0.93279	83	0.7859	68	0.16555	2.51E-42	FALSE
CREB1_MA0018.4	CREB1	MA0018.4	C_FOSL1::JUN(var.2)	551	1.11809	251	1.05598	201	0.17053	2.07E-62	FALSE
CREB3_MA0638.1	CREB3	MA0638.1	C_CREB3	142	1.05246	73	0.99891	67	-0.01987	6.88E-02	TRUE
CREB3L1_MA0839.1	CREB3L1	MA0839.1	C_CREB3	203	1.28811	100	1.28819	84	0.13896	4.89E-37	FALSE
Creb3l2_MA0608.1	Creb3l2	MA0608.1	C_Creb3l2	155	0.9561	77	0.7914	55	0.15506	3.48E-37	FALSE
CREB3L4_MA1474.1	CREB3L4	MA1474.1	C_CREB3	156	0.94805	75	0.84939	62	0.01207	5.14E-02	TRUE
CREB3L4var.2_MA1475.1	CREB3L4(var.2)	MA1475.1	C_FOSL1::JUN(var.2)	131	0.97689	65	0.79821	52	0.19752	5.04E-37	FALSE
Creb5_MA0840.1	Creb5	MA0840.1	C_FOSL1::JUN(var.2)	208	1.49794	100	1.48832	83	0.21784	6.57E-53	FALSE
CREM_MA0609.2	CREM	MA0609.2	C_FOSL1::JUN(var.2)	224	0.96908	112	0.86217	97	0.13813	1.77E-39	FALSE
Crx_MA0467.1	Crx	MA0467.1	C_Crx	471	1.00055	195	0.87417	130	0.22538	1.44E-74	FALSE
CTCF_MA0139.1	CTCF	MA0139.1	C_CTCF	1012	0.99994	506	0.91374	438	0.03094	8.40E-18	FALSE
CTCFL_MA1102.2	CTCFL	MA1102.2	C_CTCFL	836	0.95246	402	0.82238	318	0.09869	4.49E-52	FALSE
CUX1_MA0754.1	CUX1	MA0754.1	C_ONECUT1	84	2.76018	20	3.4779	18	0.01474	3.80E-01	TRUE
CUX2_MA0755.1	CUX2	MA0755.1	C_ONECUT1	87	3.19814	19	4.23311	20	-0.01394	3.32E-01	TRUE
DBP_MA0639.1	DBP	MA0639.1	C_NFIL3	126	1.21103	50	1.26049	41	0.15558	8.81E-31	FALSE
Ddit3Cebpa_MA0019.1	Ddit3::Cebpa	MA0019.1	C_Ddit3::Cebpa	205	0.81599	77	0.68827	61	0.15398	1.11E-40	FALSE
Dlx1_MA0879.1	Dlx1	MA0879.1	C_Dlx1	248	3.56489	87	4.48462	65	0.00883	4.14E-02	TRUE
Dlx2_MA0885.1	Dlx2	MA0885.1	C_HOXC8	239	3.6306	92	4.17283	74	0.21695	1.98E-52	FALSE
Dlx3_MA0880.1	Dlx3	MA0880.1	C_BSX	236	1.77197	91	1.83581	67	0.18948	2.38E-49	FALSE
Dlx4_MA0881.1	Dlx4	MA0881.1	C_BSX	228	1.89403	84	2.12097	67	0.13136	7.23E-39	FALSE
DLX5_MA1476.1	DLX5	MA1476.1	C_HOXC8	211	3.56475	85	4.23915	70	0.10205	3.18E-25	FALSE
DLX6_MA0882.1	DLX6	MA0882.1	C_BSX	233	1.73045	85	1.87619	70	0.052	6.44E-14	FALSE
Dmbx1_MA0883.1	Dmbx1	MA0883.1	C_Dmbx1	268	1.80272	91	2.09408	65	0.13002	1.32E-35	FALSE
Dmrt1_MA1603.1	Dmrt1	MA1603.1	C_Dmrt1	509	0.98085	172	0.95389	138	0.18464	7.65E-67	FALSE
DMRT3_MA0610.1	DMRT3	MA0610.1	C_DMRTC2	305	1.03654	111	1.06774	85	0.09423	5.23E-32	FALSE
DMRTA2_MA1478.1	DMRTA2	MA1478.1	C_DMRTC2	348	1.00676	129	0.89105	94	0.27041	5.58E-70	TRUE
DMRTC2_MA1479.1	DMRTC2	MA1479.1	C_DMRTC2	397	1.09274	147	1.07311	100	0.21616	2.41E-60	FALSE
DPRX_MA1480.1	DPRX	MA1480.1	C_DPRX	275	1.43925	104	1.55497	78	0.12856	1.68E-37	FALSE
DRGX_MA1481.1	DRGX	MA1481.1	C_EMX1	248	2.18242	85	2.70535	63	0.08705	1.94E-30	FALSE
Dux_MA0611.1	Dux	MA0611.1	C_NFYA	266	0.87351	103	0.73206	96	0.15904	1.82E-41	FALSE
DUX4_MA0468.1	DUX4	MA0468.1	C_DUXA	373	1.85369	133	2.22331	108	0.15423	3.23E-50	FALSE
DUXA_MA0884.1	DUXA	MA0884.1	C_DUXA	320	2.07377	119	2.46927	89	0.16778	3.29E-48	FALSE
E2F1_MA0024.3	E2F1	MA0024.3	C_E2F2	56	0.92371	30	0.77547	22	0.18532	1.43E-21	FALSE
E2F2_MA0864.2	E2F2	MA0864.2	C_E2F2	51	0.9183	29	0.97695	26	-0.17823	1.23E-24	TRUE
E2F3_MA0469.3	E2F3	MA0469.3	C_E2F3	49	0.79423	20	0.73799	16	-0.06326	2.66E-06	TRUE
E2F4_MA0470.2	E2F4	MA0470.2	C_E2F2	52	0.80677	25	0.86831	24	-0.27278	6.91E-32	TRUE
E2F6_MA0471.2	E2F6	MA0471.2	C_E2F6	1108	0.95222	514	0.81933	425	0.09218	2.03E-52	FALSE
E2F7_MA0758.1	E2F7	MA0758.1	C_E2F7	278	0.96118	107	0.87351	92	0.13287	1.94E-32	FALSE
E2F8_MA0865.1	E2F8	MA0865.1	C_E2F8	323	0.92143	124	0.76994	96	0.09846	4.94E-32	FALSE
EBF1_MA0154.4	EBF1	MA0154.4	C_EBF1	652	0.86096	273	0.72047	212	0.15778	5.07E-62	FALSE
Ebf2_MA1604.1	Ebf2	MA1604.1	C_EBF3	637	0.89469	280	0.77329	229	0.132	2.60E-54	FALSE
EBF3_MA1637.1	EBF3	MA1637.1	C_EBF3	600	0.88834	260	0.77057	214	0.13729	3.55E-52	FALSE
EGR1_MA0162.4	EGR1	MA0162.4	C_EGR1	921	0.97373	435	0.86695	355	0.09545	2.05E-50	FALSE
EGR2_MA0472.2	EGR2	MA0472.2	C_EGR1	311	0.9237	146	0.79911	106	0.10721	1.84E-32	FALSE
EGR3_MA0732.1	EGR3	MA0732.1	C_EGR1	455	0.95101	209	0.82435	166	0.11612	3.86E-44	FALSE
EGR4_MA0733.1	EGR4	MA0733.1	C_EGR1	444	0.92055	185	0.81698	173	0.10762	1.58E-48	FALSE
EHF_MA0598.3	EHF	MA0598.3	C_EHF	1684	1.13132	908	1.04372	767	0.08924	1.09E-63	FALSE
ELF1_MA0473.3	ELF1	MA0473.3	C_EHF	1749	1.16327	969	1.0746	841	0.08377	2.35E-53	FALSE
ELF2_MA1483.1	ELF2	MA1483.1	C_ZBTB7A	339	1.1403	189	1.02588	145	0.09235	5.87E-32	FALSE
ELF3_MA0640.2	ELF3	MA0640.2	C_EHF	1957	1.08472	1049	0.98444	896	0.09624	1.69E-63	FALSE
ELF4_MA0641.1	ELF4	MA0641.1	C_ZBTB7A	410	1.08117	234	0.94084	189	0.09776	2.13E-35	FALSE
ELF5_MA0136.2	ELF5	MA0136.2	C_EHF	809	1.07342	430	0.95545	361	0.10767	9.15E-55	FALSE
ELK1_MA0028.2	ELK1	MA0028.2	C_ERF	269	1.25765	166	1.19395	136	0.03685	1.12E-06	FALSE
ELK3_MA0759.1	ELK3	MA0759.1	C_ERF	289	1.25927	183	1.19339	154	0.03261	3.40E-08	FALSE
ELK4_MA0076.2	ELK4	MA0076.2	C_ERF	685	1.26986	430	1.18566	366	0.02661	6.62E-12	TRUE
EMX1_MA0612.2	EMX1	MA0612.2	C_EMX1	164	2.78514	66	3.25784	53	0.10163	4.94E-18	FALSE
EMX2_MA0886.1	EMX2	MA0886.1	C_EMX1	201	2.88744	73	3.73474	59	0.03876	3.05E-04	FALSE
EN1_MA0027.2	EN1	MA0027.2	C_EMX1	187	2.39642	78	2.76387	52	0.16425	1.44E-41	FALSE
EN2_MA0642.1	EN2	MA0642.1	C_GBX2	180	2.29957	68	2.6838	53	0.15219	1.46E-41	FALSE
EOMES_MA0800.1	EOMES	MA0800.1	C_TBX2	383	1.03073	162	0.86647	118	0.29622	4.00E-80	TRUE
ERF_MA0760.1	ERF	MA0760.1	C_ERF	493	1.26048	306	1.2013	272	0.02101	5.06E-04	TRUE
ERG_MA0474.2	ERG	MA0474.2	C_ERF	388	1.2333	233	1.18251	206	0.00011	9.79E-02	TRUE
ESR1_MA0112.3	ESR1	MA0112.3	C_ESR2	337	0.78133	118	0.72839	105	0.05261	1.99E-17	FALSE
ESR2_MA0258.2	ESR2	MA0258.2	C_ESR2	634	0.90859	261	0.83008	234	0.10161	8.26E-45	FALSE
ESRRA_MA0592.3	ESRRA	MA0592.3	C_ESRRA	559	0.87887	211	0.78951	165	0.12943	1.57E-52	FALSE
ESRRB_MA0141.3	ESRRB	MA0141.3	C_ESRRA	484	0.87317	173	0.78186	142	0.12645	7.19E-51	FALSE
Esrrg_MA0643.1	Esrrg	MA0643.1	C_ESRRA	428	0.76187	153	0.66824	114	0.09657	3.57E-30	FALSE
ESX1_MA0644.1	ESX1	MA0644.1	C_EMX1	277	2.73796	96	3.38984	72	0.05428	4.06E-12	FALSE
ETS1_MA0098.3	ETS1	MA0098.3	C_ERF	556	1.23663	336	1.16944	298	0.02892	3.02E-12	FALSE
ETS2_MA1484.1	ETS2	MA1484.1	C_ERF	465	1.28346	285	1.22646	250	0.01545	1.39E-04	TRUE
ETV1_MA0761.2	ETV1	MA0761.2	C_EHF	2012	1.15282	1098	1.07482	964	0.0575	2.75E-38	FALSE
ETV2_MA0762.1	ETV2	MA0762.1	C_ERF	680	1.13648	387	1.05155	332	0.05764	2.96E-31	FALSE
ETV3_MA0763.1	ETV3	MA0763.1	C_ERF	260	1.21206	153	1.13906	123	0.07442	8.62E-18	FALSE
ETV4_MA0764.2	ETV4	MA0764.2	C_EHF	2406	1.12519	1292	1.02279	1104	0.08522	3.41E-64	FALSE
ETV5_MA0765.2	ETV5	MA0765.2	C_EHF	686	1.32097	410	1.2866	353	0.05298	1.76E-25	FALSE
ETV6_MA0645.1	ETV6	MA0645.1	C_EHF	628	1.33591	381	1.30656	331	0.03071	3.84E-14	FALSE
EVX1_MA0887.1	EVX1	MA0887.1	C_Dlx1	210	3.34731	92	3.98879	77	0.02598	1.02E-04	TRUE
EVX2_MA0888.1	EVX2	MA0888.1	C_Dlx1	218	2.64379	92	3.12883	74	0.04124	3.56E-09	FALSE
EWSR1-FLI1_MA0149.1	EWSR1-FLI1	MA0149.1	C_EWSR1-FLI1	1985	1.021	877	0.92684	673	0.14512	1.16E-83	TRUE
FERD3L_MA1485.1	FERD3L	MA1485.1	C_FERD3L	493	1.16702	258	1.08157	209	0.19195	2.53E-63	FALSE
FEV_MA0156.2	FEV	MA0156.2	C_ERF	334	1.24644	207	1.20166	178	0.01719	2.56E-04	TRUE
FIGLA_MA0820.1	FIGLA	MA0820.1	C_Rbpjl	437	1.25095	165	1.33118	129	0.21924	4.11E-61	FALSE
FLI1_MA0475.2	FLI1	MA0475.2	C_ERF	377	1.20387	222	1.15575	196	-0.00879	1.49E-01	TRUE
FOS_MA0476.1	FOS	MA0476.1	C_FOSL1::JUN	651	1.13379	391	1.01884	318	0.10092	1.65E-45	FALSE
FOSJUN_MA0099.3	FOS::JUN	MA0099.3	C_FOSL1::JUN	567	1.25419	339	1.19202	282	0.10959	3.03E-50	FALSE
FOSJUNvar.2_MA1126.1	FOS::JUN(var.2)	MA1126.1	C_FOSL1::JUN(var.2)	254	1.28055	112	1.32746	94	0.08447	1.79E-28	FALSE
FOSJUNB_MA1134.1	FOS::JUNB	MA1134.1	C_FOSL1::JUN	560	1.16852	341	1.05296	282	0.1162	2.07E-48	FALSE
FOSJUND_MA1141.1	FOS::JUND	MA1141.1	C_FOSL1::JUN	630	1.15919	381	1.03826	313	0.11607	1.11E-49	FALSE
FOSBJUN_MA1127.1	FOSB::JUN	MA1127.1	C_FOSL1::JUN(var.2)	226	1.14885	100	1.0706	82	0.16562	3.63E-48	FALSE
FOSBJUNB_MA1135.1	FOSB::JUNB	MA1135.1	C_FOSL1::JUN	567	1.15399	342	1.04324	285	0.11832	3.33E-53	FALSE
FOSBJUNBvar.2_MA1136.1	FOSB::JUNB(var.2)	MA1136.1	C_FOSL1::JUN(var.2)	166	1.22844	74	1.19878	66	0.09445	8.95E-25	FALSE
FOSL1_MA0477.2	FOSL1	MA0477.2	C_FOSL1::JUN	631	1.24616	386	1.1705	317	0.09855	7.55E-46	FALSE
FOSL1JUN_MA1128.1	FOSL1::JUN	MA1128.1	C_FOSL1::JUN	635	1.23419	376	1.16161	309	0.1128	1.27E-47	FALSE
FOSL1JUNvar.2_MA1129.1	FOSL1::JUN(var.2)	MA1129.1	C_FOSL1::JUN(var.2)	135	1.30703	59	1.31119	56	0.07911	1.48E-12	FALSE
FOSL1JUNB_MA1137.1	FOSL1::JUNB	MA1137.1	C_FOSL1::JUN	601	1.23718	358	1.15142	285	0.14252	4.77E-64	FALSE
FOSL1JUND_MA1142.1	FOSL1::JUND	MA1142.1	C_FOSL1::JUN	584	1.21286	345	1.14141	272	0.11773	1.93E-47	FALSE
FOSL1JUNDvar.2_MA1143.1	FOSL1::JUND(var.2)	MA1143.1	C_FOSL1::JUN(var.2)	211	1.15991	95	1.11459	83	0.0589	3.50E-13	FALSE
FOSL2_MA0478.1	FOSL2	MA0478.1	C_FOSL1::JUN	702	1.2151	403	1.13447	328	0.10973	2.11E-50	FALSE
FOSL2JUN_MA1130.1	FOSL2::JUN	MA1130.1	C_FOSL1::JUN	575	1.16667	354	1.04997	287	0.1124	1.81E-48	FALSE
FOSL2JUNvar.2_MA1131.1	FOSL2::JUN(var.2)	MA1131.1	C_FOSL1::JUN(var.2)	261	1.13987	121	1.0725	100	0.1201	1.01E-37	FALSE
FOSL2JUNB_MA1138.1	FOSL2::JUNB	MA1138.1	C_FOSL1::JUN	553	1.15132	333	1.03389	276	0.11737	5.16E-50	FALSE
FOSL2JUNBvar.2_MA1139.1	FOSL2::JUNB(var.2)	MA1139.1	C_FOSL1::JUN(var.2)	170	1.24493	78	1.16507	67	0.20134	6.19E-50	FALSE
FOSL2JUND_MA1144.1	FOSL2::JUND	MA1144.1	C_FOSL1::JUN	549	1.15523	331	1.03863	275	0.11736	4.32E-46	FALSE
FOSL2JUNDvar.2_MA1145.1	FOSL2::JUND(var.2)	MA1145.1	C_FOSL1::JUN(var.2)	232	1.15582	108	1.06408	87	0.17399	5.12E-46	FALSE
FOXA1_MA0148.4	FOXA1	MA0148.4	C_Foxj3	707	0.8335	242	0.74888	196	0.18645	6.60E-68	FALSE
FOXA2_MA0047.3	FOXA2	MA0047.3	C_Foxj3	681	0.86962	237	0.78986	196	0.22326	1.62E-81	TRUE
FOXA3_MA1683.1	FOXA3	MA1683.1	C_Foxj3	687	0.87524	244	0.78432	198	0.25458	1.07E-81	TRUE
FOXB1_MA0845.1	FOXB1	MA0845.1	C_FOXC2	733	0.78122	216	0.70019	177	0.1872	2.55E-71	FALSE
FOXC1_MA0032.2	FOXC1	MA0032.2	C_FOXC2	905	1.10177	247	1.11986	192	0.19144	3.38E-75	FALSE
FOXC2_MA0846.1	FOXC2	MA0846.1	C_FOXC2	1117	0.9973	308	0.97199	233	0.18428	4.47E-80	TRUE
FOXD1_MA0031.1	FOXD1	MA0031.1	C_Foxj3	501	0.92816	188	0.86753	155	0.18364	5.09E-64	FALSE
FOXD2_MA0847.2	FOXD2	MA0847.2	C_FOXD2	880	1.13047	279	1.08013	199	0.18776	1.95E-75	FALSE
Foxd3_MA0041.1	Foxd3	MA0041.1	C_Foxd3	1318	1.00216	299	1.08061	222	0.1392	1.40E-70	FALSE
FOXE1_MA1487.1	FOXE1	MA1487.1	C_FOXD2	1017	0.94676	352	0.84873	254	0.20914	1.61E-80	TRUE
Foxf1_MA1606.1	Foxf1	MA1606.1	C_Foxj3	807	0.91518	305	0.84997	251	0.15577	1.83E-66	FALSE
FOXF2_MA0030.1	FOXF2	MA0030.1	C_Foxj3	697	0.97287	251	0.9598	213	0.15986	1.14E-64	FALSE
FOXG1_MA0613.1	FOXG1	MA0613.1	C_Foxj3	601	0.91444	226	0.83347	181	0.20714	2.01E-77	TRUE
FOXH1_MA0479.1	FOXH1	MA0479.1	C_FOXH1	548	1.10702	211	1.15694	175	0.10457	2.37E-43	FALSE
FOXI1_MA0042.2	FOXI1	MA0042.2	C_Foxj3	457	0.94859	166	0.89428	142	0.20984	5.48E-68	FALSE
Foxj2_MA0614.1	Foxj2	MA0614.1	C_Foxj3	517	1.30312	214	1.37942	167	0.23279	5.20E-73	FALSE
Foxj3_MA0851.1	Foxj3	MA0851.1	C_Foxj3	1026	1.06289	328	1.08677	263	0.17563	2.02E-77	TRUE
FOXK1_MA0852.2	FOXK1	MA0852.2	C_Foxj3	786	0.90444	295	0.80496	247	0.22581	7.61E-81	TRUE
FOXK2_MA1103.2	FOXK2	MA1103.2	C_Foxj3	740	0.9101	280	0.82288	236	0.19525	1.23E-73	FALSE
FOXL1_MA0033.2	FOXL1	MA0033.2	C_Foxj3	667	0.94453	271	0.85772	221	0.18933	1.60E-66	FALSE
Foxl2_MA1607.1	Foxl2	MA1607.1	C_Foxj3	1017	0.91391	326	0.83408	275	0.18964	1.09E-85	TRUE
FOXN3_MA1489.1	FOXN3	MA1489.1	C_FOXN3	461	0.73534	146	0.60179	118	0.27641	2.38E-79	TRUE
Foxo1_MA0480.1	Foxo1	MA0480.1	C_Foxo1	1175	0.88358	441	0.76101	363	0.21717	5.68E-87	TRUE
FOXO3_MA0157.2	FOXO3	MA0157.2	C_Foxj3	520	0.93323	201	0.87001	164	0.18907	4.82E-63	FALSE
FOXO4_MA0848.1	FOXO4	MA0848.1	C_Foxj3	667	0.94453	271	0.85772	221	0.18933	1.60E-66	FALSE
FOXO6_MA0849.1	FOXO6	MA0849.1	C_Foxj3	667	0.94453	271	0.85772	221	0.18933	1.60E-66	FALSE
FOXP1_MA0481.3	FOXP1	MA0481.3	C_Foxj3	780	0.85374	273	0.78836	232	0.17009	1.17E-67	FALSE
FOXP2_MA0593.1	FOXP2	MA0593.1	C_Foxj3	1270	0.87714	438	0.78176	345	0.20443	6.44E-84	TRUE
FOXP3_MA0850.1	FOXP3	MA0850.1	C_Foxj3	1092	1.00914	435	0.93269	346	0.16919	6.29E-79	TRUE
Foxq1_MA0040.1	Foxq1	MA0040.1	C_Foxq1	664	0.94946	213	0.91289	176	0.18086	4.10E-64	FALSE
GABPA_MA0062.3	GABPA	MA0062.3	C_EHF	1893	1.17062	1047	1.09435	919	0.05768	4.11E-47	FALSE
GATA1_MA0035.4	GATA1	MA0035.4	C_GATA6	1020	1.20015	588	1.00021	422	0.25833	1.71E-97	TRUE
GATA1TAL1_MA0140.2	GATA1::TAL1	MA0140.2	C_GATA1::TAL1	1701	1.24712	1077	0.97118	733	0.32153	1.17E-111	TRUE
GATA2_MA0036.3	GATA2	MA0036.3	C_GATA6	1612	1.26479	991	1.07738	718	0.24577	6.34E-99	TRUE
GATA3_MA0037.3	GATA3	MA0037.3	C_GATA6	1109	1.26804	716	1.01982	508	0.27477	8.52E-95	TRUE
GATA4_MA0482.2	GATA4	MA0482.2	C_GATA6	1625	1.23824	972	1.0537	702	0.2519	7.38E-101	TRUE
GATA5_MA0766.2	GATA5	MA0766.2	C_GATA6	1217	1.35679	789	1.12639	559	0.29754	5.92E-107	TRUE
GATA6_MA1104.2	GATA6	MA1104.2	C_GATA6	1437	1.35137	818	1.22738	588	0.22514	2.23E-93	TRUE
GBX1_MA0889.1	GBX1	MA0889.1	C_GBX2	215	2.26446	90	2.6042	63	0.07806	3.62E-20	FALSE
GBX2_MA0890.1	GBX2	MA0890.1	C_GBX2	279	2.26422	109	2.67754	80	0.11826	4.56E-33	FALSE
GCM1_MA0646.1	GCM1	MA0646.1	C_GCM2	232	0.88341	98	0.7157	70	0.2015	5.49E-51	FALSE
GCM2_MA0767.1	GCM2	MA0767.1	C_GCM2	197	0.92384	82	0.7561	58	0.21602	6.00E-53	FALSE
GFI1_MA0038.2	GFI1	MA0038.2	C_GFI1	325	0.75986	107	0.64919	89	0.17782	6.17E-58	FALSE
Gfi1b_MA0483.1	Gfi1b	MA0483.1	C_Gfi1b	704	1.07462	304	1.06743	276	0.04369	9.42E-22	FALSE
GLI2_MA0734.2	GLI2	MA0734.2	C_GLI3	483	0.96652	229	0.86913	197	0.05672	3.21E-20	FALSE
GLI3_MA1491.1	GLI3	MA1491.1	C_GLI3	515	1.11054	248	1.04535	210	0.09761	9.56E-38	FALSE
GLIS1_MA0735.1	GLIS1	MA0735.1	C_GLIS1	193	0.86145	76	0.74837	54	0.07213	1.15E-16	FALSE
GLIS2_MA0736.1	GLIS2	MA0736.1	C_GLIS2	271	0.82286	106	0.73521	83	0.05034	7.12E-10	FALSE
GLIS3_MA0737.1	GLIS3	MA0737.1	C_GLIS3	269	0.8846	115	0.77519	86	0.11651	6.71E-34	FALSE
Gmeb1_MA0615.1	Gmeb1	MA0615.1	C_Gmeb1	52	2.1976	32	2.2945	17	0.14303	5.48E-18	FALSE
GMEB2_MA0862.1	GMEB2	MA0862.1	C_GMEB2	19	0.95371	10	0.77677	6	0.36091	5.88E-31	TRUE
GRHL1_MA0647.1	GRHL1	MA0647.1	C_GRHL2	187	0.81764	68	0.71344	57	0.11065	3.99E-28	FALSE
GRHL2_MA1105.2	GRHL2	MA1105.2	C_GRHL2	533	0.82583	180	0.71717	151	0.17589	1.80E-60	FALSE
GSC_MA0648.1	GSC	MA0648.1	C_OTX2	247	1.44868	94	1.49726	73	0.17416	4.15E-52	FALSE
GSC2_MA0891.1	GSC2	MA0891.1	C_OTX2	286	1.74092	109	1.88021	85	0.24103	7.05E-62	TRUE
GSX1_MA0892.1	GSX1	MA0892.1	C_EMX1	340	2.15725	126	2.5831	87	0.12282	1.16E-34	FALSE
GSX2_MA0893.2	GSX2	MA0893.2	C_HOXD3	307	1.58129	124	1.68421	97	0.12752	4.12E-47	FALSE
Hand1Tcf3_MA0092.1	Hand1::Tcf3	MA0092.1	C_Hand1::Tcf3	626	0.88012	255	0.71899	192	0.17739	8.36E-70	FALSE
HAND2_MA1638.1	HAND2	MA1638.1	C_Ptf1a	857	1.00141	391	0.85021	294	0.17793	2.71E-77	FALSE
HES1_MA1099.2	HES1	MA1099.2	C_HEY2	195	0.96038	100	0.81007	74	0.16716	8.79E-46	FALSE
HES2_MA0616.2	HES2	MA0616.2	C_HEY2	155	0.94498	74	0.80818	54	0.1167	1.66E-25	FALSE
HES5_MA0821.1	HES5	MA0821.1	C_HES5	141	0.88834	60	0.76476	48	0.12215	1.41E-28	FALSE
HES6_MA1493.1	HES6	MA1493.1	C_HES6	212	1.22652	96	1.12149	68	0.18815	2.11E-51	FALSE
HES7_MA0822.1	HES7	MA0822.1	C_HES5	135	0.90443	58	0.77434	48	0.14927	3.62E-31	FALSE
HESX1_MA0894.1	HESX1	MA0894.1	C_EMX1	237	2.39563	83	3.04438	68	0.01064	4.15E-02	TRUE
HEY1_MA0823.1	HEY1	MA0823.1	C_HEY2	159	0.9367	77	0.80929	59	0.08831	5.44E-18	FALSE
HEY2_MA0649.1	HEY2	MA0649.1	C_HEY2	150	0.92816	69	0.827	59	0.05402	5.57E-10	FALSE
Hic1_MA0739.1	Hic1	MA0739.1	C_Hic1	521	1.03981	252	0.95341	195	0.13528	7.14E-54	FALSE
HIC2_MA0738.1	HIC2	MA0738.1	C_HIC2	570	0.90184	225	0.88444	187	-0.00285	3.22E-01	TRUE
HIF1A_MA1106.1	HIF1A	MA1106.1	C_HIF1A	117	0.89911	53	0.79911	42	0.02022	7.53E-02	TRUE
HINFP_MA0131.2	HINFP	MA0131.2	C_HINFP	166	0.84775	71	0.74138	50	0.06478	5.90E-12	FALSE
HLF_MA0043.3	HLF	MA0043.3	C_NFIL3	260	1.01636	103	0.90898	66	0.28411	6.09E-68	TRUE
HLTF_MA0109.1	HLTF	MA0109.1	C_HLTF	520	1.65599	194	1.78492	155	0.15997	1.73E-56	FALSE
HMBOX1_MA0895.1	HMBOX1	MA0895.1	C_HMBOX1	250	1.6134	98	1.75938	79	0.17658	3.65E-53	FALSE
Hmx1_MA0896.1	Hmx1	MA0896.1	C_Hmx3	340	1.86057	117	2.11737	93	0.20936	2.26E-64	FALSE
Hmx2_MA0897.1	Hmx2	MA0897.1	C_Hmx3	405	1.56757	123	1.69006	105	0.21837	5.73E-70	FALSE
Hmx3_MA0898.1	Hmx3	MA0898.1	C_Hmx3	443	1.53582	130	1.63685	106	0.19033	9.33E-64	FALSE
HNF1A_MA0046.2	HNF1A	MA0046.2	C_HNF1A	402	1.42071	121	1.54477	95	0.1686	4.66E-56	FALSE
HNF1B_MA0153.2	HNF1B	MA0153.2	C_HNF1A	309	1.7852	102	2.135	80	0.15255	1.02E-46	FALSE
HNF4A_MA0114.4	HNF4A	MA0114.4	C_HNF4A	634	0.9166	248	0.83292	186	0.12956	4.08E-56	FALSE
HNF4Avar.2_MA1494.1	HNF4A(var.2)	MA1494.1	C_HNF4A(var.2)	394	0.95944	152	0.94216	116	0.17868	4.54E-56	FALSE
HNF4G_MA0484.2	HNF4G	MA0484.2	C_HNF4A	634	0.91634	247	0.83776	187	0.12344	6.17E-48	FALSE
HOXA1_MA1495.1	HOXA1	MA1495.1	C_EMX1	160	3.67447	61	4.31863	48	0.14948	2.69E-32	FALSE
HOXA10_MA0899.1	HOXA10	MA0899.1	C_HOXA10	587	1.389	185	1.50187	141	0.14714	3.40E-61	FALSE
Hoxa11_MA0911.1	Hoxa11	MA0911.1	C_HOXC10	189	1.03485	64	0.98013	47	0.21357	2.26E-51	FALSE
HOXA13_MA0650.2	HOXA13	MA0650.2	C_HOXB13	438	1.50138	134	1.64398	111	0.02372	2.78E-05	TRUE
HOXA2_MA0900.2	HOXA2	MA0900.2	C_EMX1	198	3.43675	76	4.05658	63	0.08808	2.92E-23	FALSE
HOXA4_MA1496.1	HOXA4	MA1496.1	C_HOXC4	288	1.51776	116	1.64156	92	0.11124	8.41E-31	FALSE
HOXA5_MA0158.2	HOXA5	MA0158.2	C_HOXC8	178	2.68912	77	2.96692	58	0.1578	9.95E-37	FALSE
HOXA6_MA1497.1	HOXA6	MA1497.1	C_HOXC8	264	2.7101	95	3.16549	81	0.12957	1.74E-35	FALSE
HOXA7_MA1498.1	HOXA7	MA1498.1	C_HOXC8	227	2.13129	93	2.33564	72	0.18319	3.15E-42	FALSE
HOXA9_MA0594.2	HOXA9	MA0594.2	C_HOXC10	76	1.00111	30	0.80283	19	0.39897	4.34E-51	TRUE
HOXB13_MA0901.2	HOXB13	MA0901.2	C_HOXB13	949	1.35579	235	1.49794	185	0.11938	1.09E-57	FALSE
HOXB2_MA0902.2	HOXB2	MA0902.2	C_HOXC8	180	3.23175	76	3.68514	54	0.20093	5.77E-49	FALSE
HOXB3_MA0903.1	HOXB3	MA0903.1	C_EMX1	340	2.14401	127	2.549	95	0.13288	5.92E-42	FALSE
HOXB4_MA1499.1	HOXB4	MA1499.1	C_HOXC4	300	2.01925	112	2.43344	83	0.07461	1.95E-20	FALSE
HOXB5_MA0904.2	HOXB5	MA0904.2	C_EMX1	132	4.83055	54	5.81587	47	-0.00555	4.22E-01	TRUE
HOXB6_MA1500.1	HOXB6	MA1500.1	C_HOXC8	222	2.17201	88	2.40061	71	0.18149	2.33E-49	FALSE
HOXB7_MA1501.1	HOXB7	MA1501.1	C_HOXC8	241	2.26855	97	2.61573	84	0.12653	8.57E-34	FALSE
HOXB8_MA1502.1	HOXB8	MA1502.1	C_HOXC8	226	1.80254	86	1.9318	74	0.19938	1.90E-45	FALSE
HOXB9_MA1503.1	HOXB9	MA1503.1	C_HOXC10	192	0.97766	70	0.85607	43	0.25204	2.53E-55	TRUE
HOXC10_MA0905.1	HOXC10	MA0905.1	C_HOXC10	251	1.06832	86	1.04021	64	0.16252	5.68E-42	FALSE
HOXC11_MA0651.1	HOXC11	MA0651.1	C_HOXC10	182	1.00835	65	0.93571	47	0.2096	4.40E-47	FALSE
HOXC12_MA0906.1	HOXC12	MA0906.1	C_HOXC10	183	0.81736	59	0.68147	43	0.24015	4.88E-59	TRUE
HOXC13_MA0907.1	HOXC13	MA0907.1	C_HOXC13	310	1.07977	105	1.00632	83	0.18529	1.47E-54	FALSE
HOXC4_MA1504.1	HOXC4	MA1504.1	C_HOXC4	336	1.63724	118	1.97286	97	0.06071	7.34E-20	FALSE
HOXC8_MA1505.1	HOXC8	MA1505.1	C_HOXC8	167	3.40421	57	3.89254	45	0.10012	2.13E-20	FALSE
HOXC9_MA0485.2	HOXC9	MA0485.2	C_HOXC10	182	0.78218	71	0.59199	40	0.26966	5.73E-61	TRUE
HOXD10_MA1506.1	HOXD10	MA1506.1	C_HOXC10	174	0.83986	65	0.67236	41	0.29636	1.16E-62	TRUE
HOXD11_MA0908.1	HOXD11	MA0908.1	C_HOXC10	245	0.97179	83	0.94932	58	0.22921	2.38E-55	FALSE
HOXD12_MA0873.1	HOXD12	MA0873.1	C_HOXC10	146	0.78075	55	0.61623	34	0.2383	6.37E-51	FALSE
HOXD13_MA0909.2	HOXD13	MA0909.2	C_HOXD13	363	0.93787	115	0.91152	100	0.10361	1.57E-31	FALSE
HOXD3_MA0912.2	HOXD3	MA0912.2	C_HOXD3	272	2.1343	121	2.42302	89	0.13537	2.19E-38	FALSE
HOXD4_MA1507.1	HOXD4	MA1507.1	C_HOXC4	300	2.01925	112	2.43344	83	0.07461	1.95E-20	FALSE
HOXD8_MA0910.2	HOXD8	MA0910.2	C_HOXC8	227	1.46535	86	1.42285	73	0.19692	3.23E-48	FALSE
HOXD9_MA0913.2	HOXD9	MA0913.2	C_HOXA10	470	1.03772	135	0.97897	108	0.13267	6.20E-47	FALSE
HSF1_MA0486.2	HSF1	MA0486.2	C_HSF2	411	0.91498	131	0.84246	95	0.19185	2.22E-65	FALSE
HSF2_MA0770.1	HSF2	MA0770.1	C_HSF2	465	1.04988	160	1.04057	114	0.1433	9.15E-50	FALSE
HSF4_MA0771.1	HSF4	MA0771.1	C_HSF2	407	0.93141	145	0.85758	112	0.20399	7.64E-63	FALSE
IKZF1_MA1508.1	IKZF1	MA1508.1	C_IKZF1	2040	1.0762	1021	0.97638	833	0.09403	4.97E-62	FALSE
INSM1_MA0155.1	INSM1	MA0155.1	C_INSM1	730	1.00228	312	0.912	259	0.10585	3.86E-47	FALSE
IRF1_MA0050.2	IRF1	MA0050.2	C_IRF1	2170	0.83737	643	0.77438	497	0.12414	8.04E-84	TRUE
IRF2_MA0051.1	IRF2	MA0051.1	C_IRF2	630	1.00928	216	1.0093	171	0.08662	1.18E-37	FALSE
IRF3_MA1418.1	IRF3	MA1418.1	C_IRF3	974	0.84557	315	0.7888	270	0.10137	3.30E-55	FALSE
IRF4_MA1419.1	IRF4	MA1419.1	C_IRF1	353	1.47253	149	1.6388	119	0.07383	2.16E-26	FALSE
IRF5_MA1420.1	IRF5	MA1420.1	C_IRF5	344	1.25402	127	1.29746	102	0.13497	9.33E-47	FALSE
IRF6_MA1509.1	IRF6	MA1509.1	C_IRF6	123	1.01047	39	1.06656	33	0.05048	9.17E-10	FALSE
IRF7_MA0772.1	IRF7	MA0772.1	C_IRF1	834	0.79336	246	0.72949	180	0.12067	3.99E-59	FALSE
IRF8_MA0652.1	IRF8	MA0652.1	C_IRF1	392	1.11122	152	1.11107	122	0.09589	9.16E-31	FALSE
IRF9_MA0653.1	IRF9	MA0653.1	C_IRF1	557	1.20828	199	1.25218	154	0.09838	2.24E-38	FALSE
Isl1_MA1608.1	Isl1	MA1608.1	C_Isl1	262	1.0464	102	1.04919	79	0.14523	3.48E-45	FALSE
ISL2_MA0914.1	ISL2	MA0914.1	C_ISL2	299	1.23635	115	1.25981	84	0.13602	1.79E-44	FALSE
ISX_MA0654.1	ISX	MA0654.1	C_EMX1	243	1.35897	78	1.41237	56	0.15984	4.02E-43	FALSE
JDP2_MA0655.1	JDP2	MA0655.1	C_FOSL1::JUN	441	1.22964	252	1.14626	192	0.15135	9.80E-55	FALSE
JDP2var.2_MA0656.1	JDP2(var.2)	MA0656.1	C_FOSL1::JUN(var.2)	216	1.21457	105	1.11276	86	0.19817	1.29E-51	FALSE
JUN_MA0488.1	JUN	MA0488.1	C_FOSL1::JUN(var.2)	450	1.24876	204	1.31894	157	0.20028	9.02E-67	FALSE
JUNJUNB_MA1132.1	JUN::JUNB	MA1132.1	C_FOSL1::JUN	459	1.21603	258	1.14979	208	0.10539	4.78E-40	FALSE
JUNJUNBvar.2_MA1133.1	JUN::JUNB(var.2)	MA1133.1	C_FOSL1::JUN(var.2)	238	1.18335	119	1.13407	103	0.12659	8.92E-33	FALSE
JUNvar.2_MA0489.1	JUN(var.2)	MA0489.1	C_FOSL1::JUN	687	1.12402	407	1.00981	339	0.12117	3.06E-55	FALSE
JUNB_MA0490.2	JUNB	MA0490.2	C_FOSL1::JUN	600	1.24073	363	1.15639	284	0.12117	3.30E-43	FALSE
JUNBvar.2_MA1140.2	JUNB(var.2)	MA1140.2	C_FOSL1::JUN(var.2)	163	1.72731	79	1.88454	73	0.08956	8.36E-15	FALSE
JUND_MA0491.2	JUND	MA0491.2	C_FOSL1::JUN	578	1.25968	354	1.16925	277	0.13266	4.33E-48	FALSE
JUNDvar.2_MA0492.1	JUND(var.2)	MA0492.1	C_FOSL1::JUN(var.2)	453	1.41815	201	1.55426	158	0.16454	4.06E-58	FALSE
Klf1_MA0493.1	Klf1	MA0493.1	C_KLF4	1146	1.02361	585	0.87151	465	0.13916	1.18E-65	FALSE
KLF10_MA1511.1	KLF10	MA1511.1	C_SP3	1139	0.99941	594	0.82041	448	0.18916	2.26E-83	TRUE
KLF11_MA1512.1	KLF11	MA1512.1	C_SP3	1160	1.06198	618	0.90664	466	0.17985	6.65E-77	FALSE
Klf12_MA0742.1	Klf12	MA0742.1	C_Klf12	734	1.05585	412	0.85121	308	0.18462	4.64E-68	FALSE
KLF13_MA0657.1	KLF13	MA0657.1	C_KLF13	406	1.02975	221	0.86841	175	0.12411	6.06E-49	FALSE
KLF14_MA0740.1	KLF14	MA0740.1	C_SP3	696	1.09929	370	0.9307	287	0.14574	1.14E-58	FALSE
KLF15_MA1513.1	KLF15	MA1513.1	C_KLF15	951	1.01612	462	0.891	367	0.12762	5.57E-65	FALSE
KLF16_MA0741.1	KLF16	MA0741.1	C_SP3	1412	0.97296	674	0.82558	521	0.15519	4.08E-84	TRUE
KLF17_MA1514.1	KLF17	MA1514.1	C_KLF17	910	1.01232	405	0.94836	352	0.08091	3.70E-47	FALSE
KLF2_MA1515.1	KLF2	MA1515.1	C_KLF4	1160	1.0346	593	0.89334	462	0.14444	5.86E-70	FALSE
KLF3_MA1516.1	KLF3	MA1516.1	C_Klf12	673	1.04845	368	0.86617	287	0.168	1.37E-64	FALSE
KLF4_MA0039.4	KLF4	MA0039.4	C_KLF4	2009	0.96781	954	0.82847	771	0.13214	3.12E-80	TRUE
KLF5_MA0599.1	KLF5	MA0599.1	C_KLF4	1955	1.01004	958	0.87914	757	0.15709	6.21E-85	TRUE
KLF6_MA1517.1	KLF6	MA1517.1	C_KLF4	786	1.03803	419	0.87905	334	0.15345	6.10E-63	FALSE
KLF9_MA1107.2	KLF9	MA1107.2	C_KLF9	1806	0.9335	832	0.79772	650	0.1502	2.20E-82	TRUE
LBX1_MA0618.1	LBX1	MA0618.1	C_EMX1	277	2.2901	97	2.7667	75	0.10594	2.55E-34	FALSE
LBX2_MA0699.1	LBX2	MA0699.1	C_EMX1	245	1.97553	83	2.25058	61	0.09309	7.71E-25	FALSE
LEF1_MA0768.1	LEF1	MA0768.1	C_LEF1	832	0.84053	276	0.79068	215	0.14201	2.81E-62	FALSE
LHX1_MA1518.1	LHX1	MA1518.1	C_BSX	212	3.10736	89	3.91187	71	0.21362	1.38E-54	FALSE
LHX2_MA0700.2	LHX2	MA0700.2	C_BSX	300	2.79175	114	3.32633	86	0.21613	2.54E-61	FALSE
Lhx3_MA0135.1	Lhx3	MA0135.1	C_Lhx3	558	1.7797	162	2.19337	111	0.03853	2.26E-14	FALSE
Lhx4_MA0704.1	Lhx4	MA0704.1	C_EMX1	218	2.06166	69	2.56526	47	0.14538	7.48E-35	FALSE
LHX5_MA1519.1	LHX5	MA1519.1	C_EMX1	232	3.08604	85	3.62025	68	0.06986	4.54E-18	FALSE
LHX6_MA0658.1	LHX6	MA0658.1	C_EMX1	225	2.18776	88	2.68274	63	0.09287	3.48E-27	FALSE
Lhx8_MA0705.1	Lhx8	MA0705.1	C_EMX1	227	2.37202	103	2.69263	74	0.13288	4.66E-34	FALSE
LHX9_MA0701.2	LHX9	MA0701.2	C_EMX1	250	2.04518	93	2.30682	68	0.09452	5.38E-25	FALSE
LIN54_MA0619.1	LIN54	MA0619.1	C_LIN54	540	0.96656	140	0.94023	105	0.18272	7.52E-63	FALSE
LMX1A_MA0702.2	LMX1A	MA0702.2	C_EMX1	256	2.1172	84	2.62285	62	0.09879	1.83E-33	FALSE
LMX1B_MA0703.2	LMX1B	MA0703.2	C_EMX1	308	2.20297	95	2.61576	71	0.07831	1.86E-30	FALSE
MAF_MA1520.1	MAF	MA1520.1	C_MAFA	357	1.06021	180	0.93388	144	0.15765	2.03E-51	FALSE
MAFNFE2_MA0501.1	MAF::NFE2	MA0501.1	C_BACH1	884	1.14516	474	1.07362	390	0.09799	1.33E-49	FALSE
MAFA_MA1521.1	MAFA	MA1521.1	C_MAFA	370	1.18569	191	1.10506	150	0.16703	6.97E-58	FALSE
Mafb_MA0117.2	Mafb	MA0117.2	C_MAFF	537	0.91414	246	0.78252	184	0.14209	5.86E-59	FALSE
MAFF_MA0495.3	MAFF	MA0495.3	C_MAFF	691	0.97043	273	0.90163	213	0.1241	2.91E-61	FALSE
MAFG_MA0659.2	MAFG	MA0659.2	C_MAFF	701	0.98798	290	0.92046	235	0.09416	1.18E-41	FALSE
MAFK_MA0496.3	MAFK	MA0496.3	C_BACH1	924	1.13708	511	1.04028	421	0.1019	2.28E-55	FALSE
MAX_MA0058.3	MAX	MA0058.3	C_MNT	186	1.0643	102	0.902	81	0.13896	1.91E-35	FALSE
MAXMYC_MA0059.1	MAX::MYC	MA0059.1	C_MAX::MYC	368	0.83464	142	0.78101	126	-0.05023	5.79E-17	TRUE
MAZ_MA1522.1	MAZ	MA1522.1	C_ZNF148	1236	0.94771	517	0.84662	414	0.124	3.75E-60	FALSE
Mecom_MA0029.1	Mecom	MA0029.1	C_Mecom	835	1.17394	379	1.10085	279	0.18331	1.24E-75	FALSE
MEF2A_MA0052.4	MEF2A	MA0052.4	C_MEF2A	1452	1.03252	453	1.0705	364	0.12204	8.75E-69	FALSE
MEF2B_MA0660.1	MEF2B	MA0660.1	C_MEF2A	639	1.88247	259	2.21617	221	0.11473	2.85E-51	FALSE
MEF2C_MA0497.1	MEF2C	MA0497.1	C_MEF2A	1449	0.95299	463	0.96099	361	0.10397	1.63E-63	FALSE
MEF2D_MA0773.1	MEF2D	MA0773.1	C_MEF2A	726	1.57555	279	1.81501	234	0.08217	9.15E-38	FALSE
MEIS1_MA0498.2	MEIS1	MA0498.2	C_MEIS2	290	0.95635	136	0.80835	100	0.24553	7.85E-64	TRUE
MEIS1var.2_MA1639.1	MEIS1(var.2)	MA1639.1	C_MEIS2(var.2)	416	1.66704	132	1.84864	105	0.13212	3.26E-51	FALSE
MEIS2_MA0774.1	MEIS2	MA0774.1	C_MEIS2	578	0.98097	276	0.89437	230	0.09869	1.25E-44	FALSE
MEIS2var.2_MA1640.1	MEIS2(var.2)	MA1640.1	C_MEIS2(var.2)	577	1.59442	174	1.83584	134	0.11535	3.23E-52	FALSE
MEIS3_MA0775.1	MEIS3	MA0775.1	C_MEIS2	581	0.94175	262	0.84138	215	0.11594	1.50E-42	FALSE
MEOX1_MA0661.1	MEOX1	MA0661.1	C_EMX1	265	2.78426	106	3.22317	89	0.11279	1.81E-34	FALSE
MEOX2_MA0706.1	MEOX2	MA0706.1	C_EMX1	356	2.45896	135	2.97459	104	0.10461	3.36E-36	FALSE
MGA_MA0801.1	MGA	MA0801.1	C_TBX15	414	0.97252	190	0.84184	168	0.11766	4.34E-41	FALSE
MITF_MA0620.3	MITF	MA0620.3	C_USF2	237	0.98514	112	0.83666	96	0.21231	1.38E-51	FALSE
mix-a_MA0621.1	mix-a	MA0621.1	C_EMX1	240	2.44348	82	3.08394	61	0.0417	9.12E-10	FALSE
MIXL1_MA0662.1	MIXL1	MA0662.1	C_EMX1	283	1.80176	96	2.05003	70	0.122	1.05E-38	FALSE
MLX_MA0663.1	MLX	MA0663.1	C_ARNT2	132	1.10092	73	0.96673	66	0.10492	3.45E-25	FALSE
Mlxip_MA0622.1	Mlxip	MA0622.1	C_MNT	177	1.01322	93	0.88474	71	0.08436	6.51E-22	FALSE
MLXIPL_MA0664.1	MLXIPL	MA0664.1	C_ARNT2	121	1.09016	64	0.94441	54	0.10575	6.22E-16	FALSE
MNT_MA0825.1	MNT	MA0825.1	C_MNT	187	1.04334	101	0.91023	81	0.07757	8.17E-19	FALSE
MNX1_MA0707.1	MNX1	MA0707.1	C_EMX1	448	1.98046	152	2.34402	120	0.11248	1.25E-43	FALSE
MSANTD3_MA1523.1	MSANTD3	MA1523.1	C_MSANTD3	499	0.99026	205	0.94952	163	0.13266	7.30E-43	FALSE
MSC_MA0665.1	MSC	MA0665.1	C_MSC	709	1.35804	338	1.42626	269	0.17027	3.94E-69	FALSE
MSGN1_MA1524.1	MSGN1	MA1524.1	C_MSGN1	314	0.86147	131	0.74399	90	0.08913	7.02E-26	FALSE
MSX1_MA0666.1	MSX1	MA0666.1	C_BSX	225	1.7707	91	1.92952	63	0.19459	6.95E-50	FALSE
MSX2_MA0708.1	MSX2	MA0708.1	C_BSX	249	1.49529	103	1.54702	70	0.23987	5.21E-67	TRUE
Msx3_MA0709.1	Msx3	MA0709.1	C_BSX	249	1.49529	103	1.54702	70	0.23987	5.21E-67	TRUE
MTF1_MA0863.1	MTF1	MA0863.1	C_MTF1	320	0.95188	143	0.82058	121	0.11103	5.50E-37	FALSE
MXI1_MA1108.2	MXI1	MA1108.2	C_NEUROG1	715	0.80469	264	0.70752	211	0.08808	5.30E-42	FALSE
MYB_MA0100.3	MYB	MA0100.3	C_MYB	585	0.96022	244	0.86398	192	0.0986	4.90E-41	FALSE
MYBL1_MA0776.1	MYBL1	MA0776.1	C_MYBL1	87	1.6833	36	1.75021	30	0.1846	1.20E-30	FALSE
MYBL2_MA0777.1	MYBL2	MA0777.1	C_MYBL2	91	2.39372	37	2.71255	26	0.13189	1.32E-24	FALSE
MYC_MA0147.3	MYC	MA0147.3	C_MNT	236	1.06221	131	0.92503	107	0.11206	3.11E-31	FALSE
MYCN_MA0104.4	MYCN	MA0104.4	C_MNT	164	1.05961	94	0.92708	72	0.14764	1.83E-39	FALSE
MYF5_MA1641.1	MYF5	MA1641.1	C_MYF5	688	1.31167	374	1.31321	293	0.14913	1.31E-58	FALSE
MYF6_MA0667.1	MYF6	MA0667.1	C_Tcf21	513	1.02197	221	0.96483	174	0.15165	2.87E-51	FALSE
MYOD1_MA0499.2	MYOD1	MA0499.2	C_MYOD1	727	0.99424	327	0.90802	251	0.15966	6.55E-73	FALSE
MYOG_MA0500.2	MYOG	MA0500.2	C_Tcf12	678	1.28516	373	1.29827	285	0.11455	1.82E-56	FALSE
MZF1_MA0056.2	MZF1	MA0056.2	C_MZF1	425	1.00992	161	0.95088	133	0.07762	8.07E-30	FALSE
MZF1var.2_MA0057.1	MZF1(var.2)	MA0057.1	C_MZF1(var.2)	736	0.97325	308	0.91431	236	0.11099	8.51E-50	FALSE
NEUROD1_MA1109.1	NEUROD1	MA1109.1	C_Ptf1a	844	1.13471	417	1.04118	325	0.16577	1.29E-72	FALSE
NEUROD2_MA0668.1	NEUROD2	MA0668.1	C_Atoh1	160	0.90437	66	0.73701	45	0.2389	4.26E-48	TRUE
NEUROG1_MA0623.2	NEUROG1	MA0623.2	C_NEUROG1	209	0.98627	99	0.81746	68	0.15705	7.97E-40	FALSE
NEUROG2_MA0669.1	NEUROG2	MA0669.1	C_NEUROG2	353	1.02621	149	0.90605	117	0.17491	3.67E-53	FALSE
NEUROG2var.2_MA1642.1	NEUROG2(var.2)	MA1642.1	C_Ptf1a	816	1.10569	391	1.00671	304	0.16073	1.42E-67	FALSE
NFAT5_MA0606.1	NFAT5	MA0606.1	C_NFAT5	828	0.76652	231	0.71543	192	0.05012	7.13E-31	FALSE
NFATC1_MA0624.1	NFATC1	MA0624.1	C_NFAT5	591	0.86246	192	0.81545	158	0.05528	7.31E-21	FALSE
NFATC2_MA0152.1	NFATC2	MA0152.1	C_NFATC2	1084	0.83065	339	0.76766	273	0.07903	2.73E-41	FALSE
NFATC3_MA0625.1	NFATC3	MA0625.1	C_NFAT5	643	0.8138	198	0.78617	174	0.03027	1.09E-09	FALSE
NFATC4_MA1525.1	NFATC4	MA1525.1	C_NFAT5	569	0.88487	196	0.84652	174	0.05082	2.70E-24	FALSE
NFE2_MA0841.1	NFE2	MA0841.1	C_FOSL1::JUN	384	1.46269	225	1.46041	173	0.11525	3.97E-42	FALSE
NFE2L1_MA0089.2	NFE2L1	MA0089.2	C_BACH1	907	1.2304	474	1.17837	393	0.09799	4.16E-45	FALSE
Nfe2l2_MA0150.2	Nfe2l2	MA0150.2	C_BACH1	831	1.27814	447	1.25993	402	0.04905	1.01E-22	FALSE
NFIA_MA0670.1	NFIA	MA0670.1	C_NFIA	457	0.94296	213	0.77987	156	0.20777	1.29E-65	FALSE
NFIB_MA1643.1	NFIB	MA1643.1	C_NFIB	767	0.96876	361	0.86161	315	0.10584	1.56E-49	FALSE
NFIC_MA0161.2	NFIC	MA0161.2	C_NFIC	607	0.99185	271	0.88151	216	0.10155	3.81E-50	FALSE
NFICTLX1_MA0119.1	NFIC::TLX1	MA0119.1	C_NFIB	630	1.08211	304	1.00176	265	0.09868	9.22E-44	FALSE
NFICvar.2_MA1527.1	NFIC(var.2)	MA1527.1	C_NFIB	533	1.07749	247	1.00009	214	0.12106	2.00E-51	FALSE
NFIL3_MA0025.2	NFIL3	MA0025.2	C_NFIL3	325	1.16553	111	1.1306	73	0.28037	5.56E-74	TRUE
NFIX_MA0671.1	NFIX	MA0671.1	C_NFIA	439	0.92658	200	0.80297	159	0.11998	7.61E-48	FALSE
NFIXvar.2_MA1528.1	NFIX(var.2)	MA1528.1	C_NFIB	596	0.99143	289	0.85072	240	0.16398	8.25E-64	FALSE
NFKB1_MA0105.4	NFKB1	MA0105.4	C_NFKB2	193	0.89297	86	0.84824	81	-0.04721	3.75E-07	TRUE
NFKB2_MA0778.1	NFKB2	MA0778.1	C_NFKB2	218	0.93365	104	0.85795	94	-0.00734	8.53E-01	TRUE
NFYA_MA0060.3	NFYA	MA0060.3	C_NFYA	340	1.08409	157	0.97782	146	0.10542	2.52E-35	FALSE
NFYB_MA0502.2	NFYB	MA0502.2	C_NFYB	416	1.15192	201	1.12165	161	0.08728	1.49E-30	FALSE
NFYC_MA1644.1	NFYC	MA1644.1	C_NFYA	365	1.07097	161	0.96528	153	0.1136	3.66E-37	FALSE
NHLH1_MA0048.2	NHLH1	MA0048.2	C_Tcf12	684	1.04372	378	0.91985	297	0.11362	8.76E-53	FALSE
NHLH2_MA1529.1	NHLH2	MA1529.1	C_NHLH2	550	1.02707	293	0.89946	225	0.11216	4.25E-46	FALSE
NKX2-2_MA1645.1	NKX2-2	MA1645.1	C_NKX2-2	572	0.99678	254	0.93426	189	0.10682	4.36E-46	FALSE
NKX2-3_MA0672.1	NKX2-3	MA0672.1	C_NKX2-3	468	1.02658	189	0.93951	155	0.11157	3.26E-45	FALSE
NKX2-5_MA0063.2	NKX2-5	MA0063.2	C_NKX2-5	387	1.09946	182	0.98572	140	0.13708	6.28E-47	FALSE
Nkx2-5var.2_MA0503.1	Nkx2-5(var.2)	MA0503.1	C_Nkx2-5(var.2)	668	0.99018	299	0.91151	238	0.13882	1.14E-52	FALSE
NKX2-8_MA0673.1	NKX2-8	MA0673.1	C_NKX2-3	446	1.04587	189	0.94726	153	0.13679	1.51E-49	FALSE
Nkx3-1_MA0124.2	Nkx3-1	MA0124.2	C_ISL2	398	1.27838	167	1.26484	122	0.21049	2.40E-68	FALSE
Nkx3-2_MA0122.3	Nkx3-2	MA0122.3	C_ISL2	461	1.08129	172	1.00855	118	0.18954	5.25E-63	FALSE
NKX6-1_MA0674.1	NKX6-1	MA0674.1	C_NKX6-2	375	1.29683	112	1.53044	94	0.0609	9.59E-17	FALSE
NKX6-2_MA0675.1	NKX6-2	MA0675.1	C_NKX6-2	349	1.04732	111	1.18236	85	0.1262	3.04E-38	FALSE
NKX6-3_MA1530.1	NKX6-3	MA1530.1	C_NKX6-3	359	1.79392	138	2.13334	108	0.11815	3.62E-38	FALSE
Nobox_MA0125.1	Nobox	MA0125.1	C_GBX2	272	2.93768	109	3.47096	84	0.11386	1.77E-34	FALSE
NOTO_MA0710.1	NOTO	MA0710.1	C_EMX1	286	1.86221	107	2.09388	85	0.0273	1.09E-05	FALSE
Npas2_MA0626.1	Npas2	MA0626.1	C_MNT	187	0.99388	97	0.87706	78	0.05269	2.59E-11	FALSE
NR1D1_MA1531.1	NR1D1	MA1531.1	C_NR1D2	429	0.91437	188	0.85534	164	0.00914	1.09E-03	TRUE
NR1D2_MA1532.1	NR1D2	MA1532.1	C_NR1D2	447	1.09293	197	1.07194	170	-0.00542	4.79E-01	TRUE
NR1H2RXRA_MA0115.1	NR1H2::RXRA	MA0115.1	C_NR1H2::RXRA	470	0.9633	174	0.86206	137	0.11572	1.40E-41	FALSE
Nr1h3Rxra_MA0494.1	Nr1h3::Rxra	MA0494.1	C_Nr1h3::Rxra	540	1.09464	229	1.13823	189	0.04183	6.98E-11	FALSE
NR1H4_MA1110.1	NR1H4	MA1110.1	C_NR1H4	359	1.14364	132	1.14425	101	0.08919	1.50E-28	FALSE
NR1H4RXRA_MA1146.1	NR1H4::RXRA	MA1146.1	C_NR2F1(var.3)	227	0.85915	97	0.74318	67	0.22257	6.09E-57	FALSE
NR1I2_MA1533.1	NR1I2	MA1533.1	C_NR1I2	291	0.86913	123	0.77216	97	0.1048	9.85E-33	FALSE
NR1I3_MA1534.1	NR1I3	MA1534.1	C_NR1I3	431	0.9252	156	0.83979	107	0.15694	1.57E-52	FALSE
NR2C1_MA1535.1	NR2C1	MA1535.1	C_NR2C2(var.2)	441	0.844	176	0.76833	160	0.07681	3.01E-32	FALSE
NR2C2_MA0504.1	NR2C2	MA0504.1	C_PPARD	843	0.91229	366	0.81977	306	0.07603	1.49E-39	FALSE
NR2C2var.2_MA1536.1	NR2C2(var.2)	MA1536.1	C_NR2C2(var.2)	417	0.85806	175	0.78661	159	0.04179	1.35E-16	FALSE
Nr2e1_MA0676.1	Nr2e1	MA0676.1	C_Nr2e1	624	0.89233	230	0.81164	167	0.09187	1.14E-40	FALSE
Nr2e3_MA0164.1	Nr2e3	MA0164.1	C_Nr2e3	256	1.17679	116	1.17024	103	0.1215	8.30E-39	FALSE
NR2F1_MA0017.2	NR2F1	MA0017.2	C_NR2C2(var.2)	504	0.9236	191	0.89915	167	0.04091	4.44E-19	FALSE
NR2F1var.2_MA1537.1	NR2F1(var.2)	MA1537.1	C_PPARD	576	0.98244	247	0.95986	204	0.11085	2.50E-44	FALSE
NR2F1var.3_MA1538.1	NR2F1(var.3)	MA1538.1	C_NR2F1(var.3)	279	1.2365	106	1.33095	87	0.05663	2.88E-15	FALSE
NR2F2_MA1111.1	NR2F2	MA1111.1	C_NR2F2	483	1.15499	178	1.14174	157	0.08358	6.70E-41	FALSE
Nr2f6_MA0677.1	Nr2f6	MA0677.1	C_PPARD	554	0.96321	229	0.92304	184	0.16185	4.90E-58	FALSE
Nr2f6var.2_MA0728.1	Nr2f6(var.2)	MA0728.1	C_Rarb	473	0.97169	178	0.90838	142	0.05945	1.61E-17	FALSE
NR2F6var.3_MA1539.1	NR2F6(var.3)	MA1539.1	C_NR2F1(var.3)	252	1.05288	96	1.07584	76	0.05958	5.82E-19	FALSE
NR3C1_MA0113.3	NR3C1	MA0113.3	C_NR3C1	288	0.90898	130	0.7446	94	0.16599	1.04E-47	FALSE
NR3C2_MA0727.1	NR3C2	MA0727.1	C_NR3C1	295	0.90245	132	0.7515	100	0.14763	5.74E-48	FALSE
NR4A1_MA1112.2	NR4A1	MA1112.2	C_NR4A1	691	1.08199	253	1.07621	212	0.09385	5.40E-43	FALSE
NR4A2_MA0160.1	NR4A2	MA0160.1	C_NR2F2	483	0.83864	202	0.74768	165	0.1096	9.33E-46	FALSE
NR4A2RXRA_MA1147.1	NR4A2::RXRA	MA1147.1	C_NR2F1(var.3)	213	1.42139	83	1.55154	62	0.13084	2.21E-31	FALSE
NR5A1_MA1540.1	NR5A1	MA1540.1	C_Nr5a2	528	0.95443	217	0.8979	171	0.13053	2.91E-47	FALSE
Nr5a2_MA0505.1	Nr5a2	MA0505.1	C_Nr5a2	833	0.84584	309	0.75904	259	0.1097	7.14E-54	FALSE
NR6A1_MA1541.1	NR6A1	MA1541.1	C_NR6A1	501	0.87533	170	0.78755	141	0.15375	4.71E-57	FALSE
NRF1_MA0506.1	NRF1	MA0506.1	C_NRF1	355	1.0725	203	0.87259	156	0.17255	1.25E-49	FALSE
NRL_MA0842.2	NRL	MA0842.2	C_MAFF	462	1.01162	205	0.89615	155	0.1276	1.89E-45	FALSE
OLIG1_MA0826.1	OLIG1	MA0826.1	C_Atoh1	206	0.89463	86	0.69473	61	0.27603	6.40E-65	TRUE
OLIG2_MA0678.1	OLIG2	MA0678.1	C_Atoh1	195	0.85087	75	0.65102	54	0.27068	6.84E-61	TRUE
OLIG3_MA0827.1	OLIG3	MA0827.1	C_Atoh1	232	0.87539	87	0.67925	69	0.27677	1.02E-67	TRUE
ONECUT1_MA0679.2	ONECUT1	MA0679.2	C_ONECUT1	549	1.86772	130	2.28225	97	0.0832	3.85E-37	FALSE
ONECUT2_MA0756.1	ONECUT2	MA0756.1	C_ONECUT1	311	1.06508	72	1.16776	60	0.12264	4.80E-38	FALSE
ONECUT3_MA0757.1	ONECUT3	MA0757.1	C_ONECUT1	559	1.27863	142	1.47887	109	0.10847	3.99E-45	FALSE
OSR1_MA1542.1	OSR1	MA1542.1	C_OSR1	382	1.10955	173	1.05839	132	0.15596	9.99E-52	FALSE
OSR2_MA1646.1	OSR2	MA1646.1	C_OSR2	1088	0.91874	484	0.78892	379	0.11364	2.43E-61	FALSE
OTX1_MA0711.1	OTX1	MA0711.1	C_OTX2	175	1.09665	55	1.03762	45	0.16651	9.97E-38	FALSE
OTX2_MA0712.2	OTX2	MA0712.2	C_OTX2	355	1.87807	118	2.17154	86	0.17551	3.28E-50	FALSE
OVOL1_MA1544.1	OVOL1	MA1544.1	C_OVOL1	112	1.98671	46	2.33301	38	0.14321	3.96E-26	FALSE
OVOL2_MA1545.1	OVOL2	MA1545.1	C_OVOL1	75	1.81449	31	2.13568	24	0.11162	4.19E-11	FALSE
PAX1_MA0779.1	PAX1	MA0779.1	C_PAX9	161	0.89001	68	0.76972	58	0.13811	2.70E-35	FALSE
Pax2_MA0067.1	Pax2	MA0067.1	C_Pax2	159	1.00197	82	0.97526	75	-0.03906	1.66E-03	TRUE
PAX3_MA0780.1	PAX3	MA0780.1	C_PAX3	139	1.15723	33	1.27371	27	0.175	8.72E-41	FALSE
PAX3var.2_MA1546.1	PAX3(var.2)	MA1546.1	C_PAX3(var.2)	169	1.21878	74	1.12599	56	0.16067	1.94E-34	FALSE
PAX4_MA0068.2	PAX4	MA0068.2	C_EMX1	159	2.05972	57	2.32902	38	0.13895	7.15E-30	FALSE
PAX5_MA0014.3	PAX5	MA0014.3	C_PAX5	205	1.04295	102	0.97261	100	0.03027	5.16E-07	FALSE
PAX6_MA0069.1	PAX6	MA0069.1	C_PAX6	250	1.13328	89	1.10582	69	0.12942	6.72E-43	FALSE
PAX7_MA0680.1	PAX7	MA0680.1	C_PAX3	143	1.06341	34	1.14016	27	0.19649	1.39E-43	FALSE
PAX9_MA0781.1	PAX9	MA0781.1	C_PAX9	185	0.90362	87	0.78757	71	0.14502	6.04E-37	FALSE
PBX1_MA0070.1	PBX1	MA0070.1	C_PBX1	311	1.10086	108	1.17378	82	0.1145	4.08E-40	FALSE
PBX2_MA1113.2	PBX2	MA1113.2	C_MEIS2(var.2)	563	1.8955	172	2.33771	131	0.10236	7.00E-40	FALSE
PBX3_MA1114.1	PBX3	MA1114.1	C_PBX3	941	0.96526	463	0.842	362	0.14018	1.24E-61	FALSE
PDX1_MA0132.2	PDX1	MA0132.2	C_EMX1	240	2.73917	94	3.43487	69	0.10092	1.08E-25	FALSE
PHOX2A_MA0713.1	PHOX2A	MA0713.1	C_PHOX2B	354	2.65265	98	3.32535	81	0.02501	9.48E-06	TRUE
PHOX2B_MA0681.2	PHOX2B	MA0681.2	C_PHOX2B	821	1.84241	181	2.19858	140	0.11998	3.71E-58	FALSE
PITX1_MA0682.2	PITX1	MA0682.2	C_OTX2	309	1.75316	96	1.9775	71	0.19285	1.76E-56	FALSE
PITX2_MA1547.1	PITX2	MA1547.1	C_OTX2	273	1.79821	95	2.06896	73	0.0891	4.19E-26	FALSE
PITX3_MA0714.1	PITX3	MA0714.1	C_OTX2	288	1.70163	92	1.90829	65	0.16481	5.57E-48	FALSE
PKNOX1_MA0782.2	PKNOX1	MA0782.2	C_PBX3	779	0.94629	371	0.82458	300	0.12771	2.60E-59	FALSE
PKNOX2_MA0783.1	PKNOX2	MA0783.1	C_TGIF2LX	524	0.92055	241	0.78934	185	0.15478	4.28E-53	FALSE
PLAG1_MA0163.1	PLAG1	MA0163.1	C_PLAG1	796	0.99651	358	0.961	287	0.07718	2.27E-42	FALSE
Plagl1_MA1615.1	Plagl1	MA1615.1	C_Plagl1	800	0.97174	400	0.86177	332	0.08877	2.02E-45	FALSE
PLAGL2_MA1548.1	PLAGL2	MA1548.1	C_PLAGL2	352	0.91924	160	0.81437	136	0.05988	6.35E-18	FALSE
POU1F1_MA0784.1	POU1F1	MA0784.1	C_POU1F1	655	1.56318	176	1.75945	144	0.1256	4.01E-52	FALSE
POU2F1_MA0785.1	POU2F1	MA0785.1	C_POU1F1	582	1.1149	155	1.16331	115	0.15592	1.52E-63	FALSE
POU2F2_MA0507.1	POU2F2	MA0507.1	C_POU2F3	713	1.01902	205	0.98744	164	0.15239	1.56E-64	FALSE
POU2F3_MA0627.2	POU2F3	MA0627.2	C_POU2F3	685	0.97791	202	0.95432	166	0.10586	1.01E-51	FALSE
POU3F1_MA0786.1	POU3F1	MA0786.1	C_POU1F1	674	1.14885	180	1.18146	149	0.15577	8.22E-66	FALSE
POU3F2_MA0787.1	POU3F2	MA0787.1	C_POU1F1	639	1.2583	167	1.33728	141	0.15357	1.60E-56	FALSE
POU3F3_MA0788.1	POU3F3	MA0788.1	C_POU1F1	680	1.41537	171	1.59642	140	0.13087	2.50E-56	FALSE
POU3F4_MA0789.1	POU3F4	MA0789.1	C_POU1F1	483	0.99495	145	0.92136	118	0.14834	3.83E-52	FALSE
POU4F1_MA0790.1	POU4F1	MA0790.1	C_POU4F3	610	1.6473	161	1.96477	115	0.10864	7.80E-48	FALSE
POU4F2_MA0683.1	POU4F2	MA0683.1	C_POU4F3	593	1.39196	160	1.61465	109	0.09292	2.90E-41	FALSE
POU4F3_MA0791.1	POU4F3	MA0791.1	C_POU4F3	617	1.50679	161	1.78743	113	0.11348	1.99E-55	FALSE
POU5F1_MA1115.1	POU5F1	MA1115.1	C_POU2F3	684	0.91113	211	0.86191	183	0.12187	2.75E-54	FALSE
Pou5f1Sox2_MA0142.1	Pou5f1::Sox2	MA0142.1	C_Pou5f1::Sox2	798	1.29291	247	1.38641	214	0.12589	5.09E-55	FALSE
POU5F1B_MA0792.1	POU5F1B	MA0792.1	C_POU1F1	540	1.07438	162	1.07042	127	0.15828	1.21E-61	FALSE
POU6F1_MA0628.1	POU6F1	MA0628.1	C_EMX1	191	3.0108	66	3.86167	47	0.05322	2.55E-10	FALSE
POU6F1var.2_MA1549.1	POU6F1(var.2)	MA1549.1	C_POU6F2	405	1.46007	165	1.52313	116	0.07778	2.44E-31	FALSE
POU6F2_MA0793.1	POU6F2	MA0793.1	C_POU6F2	389	1.60758	154	1.75778	111	0.09034	1.05E-32	FALSE
PPARARXRA_MA1148.1	PPARA::RXRA	MA1148.1	C_PPARA::RXRA	593	1.17492	241	1.17504	187	0.12867	2.22E-49	FALSE
PPARD_MA1550.1	PPARD	MA1550.1	C_PPARD	536	0.92796	201	0.92	174	0.13618	8.33E-56	FALSE
PPARG_MA0066.1	PPARG	MA0066.1	C_PPARG	458	1.165	202	1.11844	152	0.07967	6.70E-29	FALSE
PpargRxra_MA0065.2	Pparg::Rxra	MA0065.2	C_Pparg::Rxra	1004	1.04066	440	1.02953	362	0.07204	9.31E-40	FALSE
PRDM1_MA0508.3	PRDM1	MA0508.3	C_PRDM1	1364	0.9201	501	0.84283	389	0.1105	3.71E-64	FALSE
Prdm15_MA1616.1	Prdm15	MA1616.1	C_Prdm15	722	0.94838	270	0.88953	204	0.13336	5.08E-58	FALSE
PRDM4_MA1647.1	PRDM4	MA1647.1	C_PRDM4	1038	0.90274	431	0.77891	365	0.12327	1.39E-62	FALSE
PROP1_MA0715.1	PROP1	MA0715.1	C_PHOX2B	439	2.06146	106	2.62139	81	0.05212	3.00E-15	FALSE
PROX1_MA0794.1	PROX1	MA0794.1	C_PROX1	177	1.35916	66	1.4916	47	-0.00173	3.99E-01	TRUE
PRRX1_MA0716.1	PRRX1	MA0716.1	C_EMX1	266	1.64735	87	1.94383	56	0.17341	7.21E-50	FALSE
PRRX2_MA0075.3	PRRX2	MA0075.3	C_EMX1	262	1.97203	97	2.21267	70	0.10266	3.73E-33	FALSE
Ptf1a_MA1618.1	Ptf1a	MA1618.1	C_Ptf1a	863	1.13726	407	1.04471	311	0.1723	5.73E-72	FALSE
Ptf1avar.2_MA1619.1	Ptf1a(var.2)	MA1619.1	C_MYF5	678	1.31526	371	1.31313	292	0.1498	1.41E-62	FALSE
Ptf1avar.3_MA1620.1	Ptf1a(var.3)	MA1620.1	C_Rbpjl	476	0.9063	159	0.87317	137	0.12742	5.22E-45	FALSE
RARA_MA0729.1	RARA	MA0729.1	C_RARA	446	0.82436	163	0.73054	121	0.09605	2.11E-40	FALSE
RARARXRA_MA0159.1	RARA::RXRA	MA0159.1	C_RARA::RXRA	568	0.9367	231	0.86238	181	0.1162	7.72E-48	FALSE
RARARXRG_MA1149.1	RARA::RXRG	MA1149.1	C_RARA::RXRG	483	0.82275	180	0.72454	154	0.08338	1.79E-32	FALSE
RARAvar.2_MA0730.1	RARA(var.2)	MA0730.1	C_Rarb(var.2)	493	0.83315	195	0.72974	155	0.09987	2.10E-32	FALSE
Rarb_MA0857.1	Rarb	MA0857.1	C_Rarb	518	0.81276	184	0.7354	136	0.03257	1.75E-07	FALSE
Rarbvar.2_MA0858.1	Rarb(var.2)	MA0858.1	C_Rarb(var.2)	502	0.82542	196	0.73144	156	0.08732	1.36E-35	FALSE
RARBvar.3_MA1552.1	RARB(var.3)	MA1552.1	C_RXRG(var.2)	216	1.19365	94	1.18294	83	0.14346	1.66E-39	FALSE
Rarg_MA0859.1	Rarg	MA0859.1	C_Rarb	454	0.81831	165	0.72494	127	0.06827	4.72E-24	FALSE
Rargvar.2_MA0860.1	Rarg(var.2)	MA0860.1	C_Rarg(var.2)	526	0.83815	212	0.7284	161	0.13066	5.93E-53	FALSE
RARGvar.3_MA1553.1	RARG(var.3)	MA1553.1	C_RXRG(var.2)	219	1.13104	89	1.1668	81	0.06123	6.21E-12	FALSE
RAX_MA0718.1	RAX	MA0718.1	C_EMX1	285	2.61042	106	3.22502	76	0.10169	8.07E-30	FALSE
RAX2_MA0717.1	RAX2	MA0717.1	C_EMX1	243	1.77846	81	1.97587	59	0.11289	4.38E-29	FALSE
RBPJ_MA1116.1	RBPJ	MA1116.1	C_RBPJ	1080	0.86598	446	0.74765	351	0.12349	1.41E-59	FALSE
Rbpjl_MA1621.1	Rbpjl	MA1621.1	C_Rbpjl	478	1.01453	158	1.0426	138	0.13286	7.80E-54	FALSE
REL_MA0101.1	REL	MA0101.1	C_RELA	441	0.83779	168	0.7343	148	0.10137	4.53E-30	FALSE
RELA_MA0107.1	RELA	MA0107.1	C_RELA	486	1.03215	209	0.97617	181	0.04185	1.53E-17	FALSE
RELB_MA1117.1	RELB	MA1117.1	C_RELB	411	0.86703	173	0.73255	135	0.13863	2.84E-49	FALSE
REST_MA0138.2	REST	MA0138.2	C_REST	778	0.87383	329	0.76523	268	0.13322	1.06E-57	FALSE
RFX1_MA0509.2	RFX1	MA0509.2	C_RFX1	561	0.93731	259	0.82237	208	0.11049	2.31E-47	FALSE
RFX2_MA0600.2	RFX2	MA0600.2	C_RFX2	258	0.95552	125	0.87983	106	0.02345	1.41E-04	TRUE
RFX3_MA0798.2	RFX3	MA0798.2	C_RFX1	593	0.93582	273	0.83665	223	0.08949	5.68E-35	FALSE
RFX4_MA0799.1	RFX4	MA0799.1	C_RFX2	329	0.89831	147	0.81882	126	0.01627	1.02E-02	TRUE
RFX5_MA0510.2	RFX5	MA0510.2	C_RFX2	274	0.9184	120	0.83751	98	0.02041	2.19E-04	TRUE
RFX7_MA1554.1	RFX7	MA1554.1	C_RFX7	263	0.98164	124	0.85762	106	0.10151	2.49E-27	FALSE
Rhox11_MA0629.1	Rhox11	MA0629.1	C_Rhox11	387	1.11743	142	1.13005	121	0.09435	5.83E-35	FALSE
RHOXF1_MA0719.1	RHOXF1	MA0719.1	C_OTX2	255	2.14311	88	2.42112	71	0.17686	2.73E-51	FALSE
RORA_MA0071.1	RORA	MA0071.1	C_RORA	449	1.12305	181	1.10737	146	0.07696	1.89E-27	FALSE
RORAvar.2_MA0072.1	RORA(var.2)	MA0072.1	C_RORA(var.2)	475	1.30924	225	1.32042	175	0.12268	4.40E-41	FALSE
RORB_MA1150.1	RORB	MA1150.1	C_RORB	392	1.02708	152	1.0171	118	0.07039	3.13E-21	FALSE
RORC_MA1151.1	RORC	MA1151.1	C_RORA(var.2)	411	1.38571	168	1.42143	124	0.15659	1.52E-57	FALSE
RREB1_MA0073.1	RREB1	MA0073.1	C_RREB1	1798	0.93537	709	0.86136	601	0.10337	2.04E-63	FALSE
RUNX1_MA0002.2	RUNX1	MA0002.2	C_RUNX1	1718	1.14608	985	1.07126	855	0.04434	4.86E-32	FALSE
RUNX2_MA0511.2	RUNX2	MA0511.2	C_RUNX1	687	1.27927	410	1.21226	360	0.06057	1.22E-26	FALSE
RUNX3_MA0684.2	RUNX3	MA0684.2	C_RUNX3	946	1.27914	499	1.25938	450	0.08286	8.82E-52	FALSE
Rxra_MA0512.2	Rxra	MA0512.2	C_PPARD	516	0.95599	207	0.90897	163	0.20756	4.58E-65	FALSE
RXRAVDR_MA0074.1	RXRA::VDR	MA0074.1	C_RXRA::VDR	280	1.69898	115	1.87692	96	0.17915	1.22E-53	FALSE
RXRB_MA0855.1	RXRB	MA0855.1	C_PPARD	512	0.94133	199	0.91863	160	0.17538	1.70E-59	FALSE
RXRBvar.2_MA1555.1	RXRB(var.2)	MA1555.1	C_RXRG(var.2)	211	0.9002	90	0.82505	79	0.03948	1.29E-08	FALSE
RXRG_MA0856.1	RXRG	MA0856.1	C_PPARD	507	0.94488	199	0.90445	157	0.20351	3.85E-70	FALSE
RXRGvar.2_MA1556.1	RXRG(var.2)	MA1556.1	C_RXRG(var.2)	249	0.86748	106	0.75654	90	0.08431	3.99E-21	FALSE
SCRT1_MA0743.2	SCRT1	MA0743.2	C_SCRT1	458	0.93847	170	0.89087	147	0.11084	4.09E-41	FALSE
SCRT2_MA0744.2	SCRT2	MA0744.2	C_SCRT1	527	0.92476	203	0.8817	173	0.07433	3.64E-34	FALSE
SHOX_MA0630.1	SHOX	MA0630.1	C_EMX1	250	1.61266	83	1.76588	64	0.08327	2.08E-28	FALSE
Shox2_MA0720.1	Shox2	MA0720.1	C_EMX1	243	1.35897	78	1.41237	56	0.15984	4.02E-43	FALSE
SIX1_MA1118.1	SIX1	MA1118.1	C_SIX2	459	1.10328	167	1.10948	126	0.16093	2.41E-54	FALSE
SIX2_MA1119.1	SIX2	MA1119.1	C_SIX2	643	1.09828	244	1.136	186	0.13507	8.54E-60	FALSE
Six3_MA0631.1	Six3	MA0631.1	C_Six3	264	1.09207	115	1.03447	87	0.20325	1.18E-56	FALSE
Smad2Smad3_MA1622.1	Smad2::Smad3	MA1622.1	C_FOSL1::JUN	652	1.15691	402	1.03554	328	0.11481	2.57E-47	FALSE
SMAD2SMAD3SMAD4_MA0513.1	SMAD2::SMAD3::SMAD4	MA0513.1	C_SMAD2::SMAD3::SMAD4	1058	0.96621	491	0.85066	416	0.05982	1.02E-35	FALSE
SMAD3_MA0795.1	SMAD3	MA0795.1	C_SMAD3	216	1.04207	117	0.95295	84	0.09038	1.11E-20	FALSE
Smad4_MA1153.1	Smad4	MA1153.1	C_Smad4	396	0.99865	198	0.8875	142	0.13264	3.73E-45	FALSE
SMAD5_MA1557.1	SMAD5	MA1557.1	C_SMAD3	144	1.09137	82	0.99242	56	0.09932	8.03E-18	FALSE
SNAI1_MA1558.1	SNAI1	MA1558.1	C_TCF3	445	0.84232	161	0.76338	137	0.05122	1.26E-20	FALSE
SNAI2_MA0745.2	SNAI2	MA0745.2	C_TCF3	489	0.79671	168	0.71089	137	0.11881	2.50E-42	FALSE
SNAI3_MA1559.1	SNAI3	MA1559.1	C_TCF3	508	0.81528	178	0.72916	147	0.09866	5.79E-43	FALSE
SOHLH2_MA1560.1	SOHLH2	MA1560.1	C_MNT	133	0.9787	71	0.86175	53	0.08847	1.23E-14	FALSE
Sox1_MA0870.1	Sox1	MA0870.1	C_SOX21	397	1.16052	152	1.17667	130	0.06294	2.19E-26	FALSE
SOX10_MA0442.2	SOX10	MA0442.2	C_SOX10	953	0.8213	351	0.69871	267	0.16508	7.83E-74	FALSE
Sox11_MA0869.1	Sox11	MA0869.1	C_Sox11	632	1.04948	223	0.98214	165	0.17864	1.70E-67	FALSE
SOX12_MA1561.1	SOX12	MA1561.1	C_SOX12	268	1.16381	93	1.15219	80	0.10397	4.60E-27	FALSE
SOX13_MA1120.1	SOX13	MA1120.1	C_SOX13	465	0.91679	184	0.92081	156	0.08064	9.30E-38	FALSE
SOX14_MA1562.1	SOX14	MA1562.1	C_SOX14	265	0.86939	91	0.74387	71	0.24613	3.08E-60	TRUE
SOX15_MA1152.1	SOX15	MA1152.1	C_SOX15	959	0.95007	275	0.94611	210	0.15347	2.48E-73	FALSE
Sox17_MA0078.1	Sox17	MA0078.1	C_Sox17	428	1.03861	187	0.99389	148	0.18509	1.11E-62	FALSE
SOX18_MA1563.1	SOX18	MA1563.1	C_SOX18	295	0.87687	123	0.76183	105	0.1879	1.08E-51	FALSE
SOX2_MA0143.4	SOX2	MA0143.4	C_SOX13	472	0.93615	184	0.9284	147	0.14574	2.41E-57	FALSE
SOX21_MA0866.1	SOX21	MA0866.1	C_SOX21	506	1.27618	176	1.2961	148	0.13434	4.58E-57	FALSE
Sox3_MA0514.1	Sox3	MA0514.1	C_Sox6	1432	0.77934	462	0.67209	348	0.16924	3.50E-89	TRUE
SOX4_MA0867.2	SOX4	MA0867.2	C_Sox6	879	0.85385	321	0.77257	259	0.17627	9.85E-71	FALSE
Sox5_MA0087.1	Sox5	MA0087.1	C_SRY	394	1.49325	111	1.54318	91	0.18742	1.83E-57	FALSE
Sox6_MA0515.1	Sox6	MA0515.1	C_Sox6	1031	0.79033	335	0.6872	264	0.19408	2.36E-81	TRUE
SOX8_MA0868.2	SOX8	MA0868.2	C_SOX15	520	1.07786	178	1.07483	152	0.12999	2.38E-48	FALSE
SOX9_MA0077.1	SOX9	MA0077.1	C_SOX15	345	1.21633	112	1.30118	98	0.13676	1.60E-44	FALSE
SP1_MA0079.4	SP1	MA0079.4	C_SP3	930	1.08552	516	0.90865	388	0.20813	9.70E-85	TRUE
SP2_MA0516.2	SP2	MA0516.2	C_SP2	1141	0.99174	537	0.8425	408	0.16119	6.66E-68	FALSE
SP3_MA0746.2	SP3	MA0746.2	C_SP3	1109	1.07708	602	0.92705	460	0.17879	8.84E-80	TRUE
SP4_MA0685.1	SP4	MA0685.1	C_SP3	859	1.07498	472	0.90299	350	0.18402	1.87E-80	TRUE
SP8_MA0747.1	SP8	MA0747.1	C_SP3	1147	0.9884	541	0.81986	420	0.21012	3.39E-88	TRUE
SP9_MA1564.1	SP9	MA1564.1	C_SP3	1118	1.05737	585	0.91059	450	0.18791	2.08E-83	TRUE
SPDEF_MA0686.1	SPDEF	MA0686.1	C_SPDEF	205	0.95762	97	0.87899	85	0.00295	5.49E-01	TRUE
SPI1_MA0080.5	SPI1	MA0080.5	C_SPI1	2349	1.01899	1061	0.92181	870	0.12406	1.41E-75	TRUE
SPIB_MA0081.2	SPIB	MA0081.2	C_SPI1	1872	1.06779	916	0.96718	774	0.12691	3.02E-70	TRUE
SPIC_MA0687.1	SPIC	MA0687.1	C_SPIC	891	1.07789	401	1.00252	309	0.09777	1.63E-49	FALSE
Spz1_MA0111.1	Spz1	MA0111.1	C_Spz1	461	1.04716	216	1.02474	172	0.06232	6.23E-23	FALSE
SREBF1_MA0595.1	SREBF1	MA0595.1	C_SREBF1	430	1.07443	207	1.11117	191	-0.01694	1.98E-04	TRUE
SREBF1var.2_MA0829.2	SREBF1(var.2)	MA0829.2	C_SREBF2(var.2)	252	1.05867	93	1.06807	80	0.10129	6.03E-27	FALSE
SREBF2_MA0596.1	SREBF2	MA0596.1	C_SREBF1	490	1.10816	252	1.10485	211	0.05535	5.14E-19	FALSE
SREBF2var.2_MA0828.1	SREBF2(var.2)	MA0828.1	C_SREBF2(var.2)	163	1.35047	83	1.32723	67	0.27963	8.95E-57	TRUE
SRF_MA0083.3	SRF	MA0083.3	C_SRF	224	1.39961	98	1.49703	73	0.19281	3.64E-44	FALSE
SRY_MA0084.1	SRY	MA0084.1	C_SRY	626	1.17069	188	1.10981	137	0.25746	1.03E-82	TRUE
STAT1_MA0137.3	STAT1	MA0137.3	C_Stat4	762	0.85903	285	0.79977	227	0.10438	4.75E-48	FALSE
STAT1STAT2_MA0517.1	STAT1::STAT2	MA0517.1	C_STAT1::STAT2	1674	0.85309	541	0.81784	424	0.11417	4.40E-72	FALSE
Stat2_MA1623.1	Stat2	MA1623.1	C_Stat2	2319	0.74294	732	0.64003	560	0.13467	1.20E-85	TRUE
STAT3_MA0144.2	STAT3	MA0144.2	C_Stat4	896	0.85287	324	0.76441	250	0.13347	2.74E-65	FALSE
Stat4_MA0518.1	Stat4	MA0518.1	C_Stat4	941	0.82984	358	0.72003	281	0.11383	9.48E-54	FALSE
Stat5a_MA1624.1	Stat5a	MA1624.1	C_Stat5a	685	0.94777	246	0.86631	186	0.09574	1.90E-45	FALSE
Stat5aStat5b_MA0519.1	Stat5a::Stat5b	MA0519.1	C_Stat5b	772	0.86086	288	0.7494	213	0.14211	1.97E-64	FALSE
Stat5b_MA1625.1	Stat5b	MA1625.1	C_Stat5b	873	0.92271	330	0.82701	250	0.16005	1.49E-68	FALSE
Stat6_MA0520.1	Stat6	MA0520.1	C_Stat6	761	1.12413	262	1.13227	201	0.15828	1.99E-66	FALSE
TAL1TCF3_MA0091.1	TAL1::TCF3	MA0091.1	C_TAL1::TCF3	605	1.21046	278	1.1658	210	0.18514	1.39E-74	FALSE
TBP_MA0108.2	TBP	MA0108.2	C_TBP	454	0.87564	161	0.81435	121	0.14041	1.06E-58	FALSE
TBR1_MA0802.1	TBR1	MA0802.1	C_TBX2	403	1.17487	163	1.08534	125	0.26345	1.53E-77	TRUE
TBX1_MA0805.1	TBX1	MA0805.1	C_TBX15	443	1.08722	199	0.95026	163	0.17879	2.49E-60	FALSE
TBX15_MA0803.1	TBX15	MA0803.1	C_TBX15	334	0.96925	156	0.80958	128	0.17671	1.79E-53	FALSE
TBX18_MA1565.1	TBX18	MA1565.1	C_TBX2	555	1.08842	236	0.987	168	0.17306	9.50E-61	FALSE
TBX19_MA0804.1	TBX19	MA0804.1	C_TBX19	221	0.972	81	1.04292	68	0.07129	1.13E-16	FALSE
TBX2_MA0688.1	TBX2	MA0688.1	C_TBX2	406	1.18779	164	1.08428	124	0.23966	4.98E-67	TRUE
TBX20_MA0689.1	TBX20	MA0689.1	C_TBX2	397	1.19361	163	1.08778	114	0.27018	5.29E-76	TRUE
TBX21_MA0690.1	TBX21	MA0690.1	C_TBX2	390	1.18947	157	1.09662	109	0.24721	1.23E-68	TRUE
TBX3_MA1566.1	TBX3	MA1566.1	C_TBX15	413	0.94061	186	0.7946	145	0.1617	5.78E-54	FALSE
TBX4_MA0806.1	TBX4	MA0806.1	C_TBX15	256	0.90394	109	0.743	89	0.2076	1.55E-56	FALSE
TBX5_MA0807.1	TBX5	MA0807.1	C_TBX15	445	1.02083	188	0.9301	144	0.13154	2.07E-48	FALSE
TBX6_MA1567.1	TBX6	MA1567.1	C_TBX15	312	1.14676	136	1.03701	103	0.2602	1.45E-69	TRUE
TBXT_MA0009.2	TBXT	MA0009.2	C_TBX19	214	1.02265	82	1.08272	71	0.06492	2.94E-17	FALSE
Tcf12_MA0521.1	Tcf12	MA0521.1	C_Tcf12	1169	1.12753	625	1.04757	508	0.12038	1.91E-61	FALSE
TCF12var.2_MA1648.1	TCF12(var.2)	MA1648.1	C_TCF3	583	0.84967	238	0.74273	190	0.08746	1.25E-32	FALSE
Tcf21_MA0832.1	Tcf21	MA0832.1	C_Tcf21	553	1.28906	255	1.34383	202	0.18429	7.59E-68	FALSE
TCF21var.2_MA1568.1	TCF21(var.2)	MA1568.1	C_Atoh1	249	1.18682	103	1.16018	84	0.15522	1.60E-43	FALSE
TCF3_MA0522.3	TCF3	MA0522.3	C_TCF3	503	0.83994	197	0.71568	155	0.126	3.54E-49	FALSE
TCF4_MA0830.2	TCF4	MA0830.2	C_TCF3	559	0.8652	223	0.76488	186	0.10293	9.04E-43	FALSE
TCF7_MA0769.2	TCF7	MA0769.2	C_TCF7	568	1.07085	213	1.03175	163	0.19165	2.44E-69	FALSE
TCF7L1_MA1421.1	TCF7L1	MA1421.1	C_TCF7L1	794	1.02393	288	1.0028	225	0.11662	1.16E-53	FALSE
TCF7L2_MA0523.1	TCF7L2	MA0523.1	C_LEF1	758	1.05595	269	1.0371	222	0.11914	3.25E-60	FALSE
TCFL5_MA0632.2	TCFL5	MA0632.2	C_TCFL5	236	0.92883	112	0.79144	87	0.1105	2.02E-28	FALSE
TEAD1_MA0090.3	TEAD1	MA0090.3	C_TEAD4	570	1.00209	211	0.89532	152	0.20645	2.80E-72	FALSE
TEAD2_MA1121.1	TEAD2	MA1121.1	C_TEAD4	510	1.06289	196	0.98572	143	0.17188	3.83E-70	FALSE
TEAD3_MA0808.1	TEAD3	MA0808.1	C_TEAD4	363	1.0215	147	0.87779	106	0.20332	1.33E-62	FALSE
TEAD4_MA0809.2	TEAD4	MA0809.2	C_TEAD4	605	0.98345	216	0.87011	148	0.20292	2.20E-64	FALSE
TEF_MA0843.1	TEF	MA0843.1	C_NFIL3	139	2.12032	53	2.42207	45	0.23455	3.20E-49	FALSE
TFAP2A_MA0003.4	TFAP2A	MA0003.4	C_TFAP2A	723	0.98994	352	0.86844	272	0.10411	1.18E-50	FALSE
TFAP2Avar.2_MA0810.1	TFAP2A(var.2)	MA0810.1	C_TFAP2A(var.2)	487	0.9411	222	0.8124	181	0.10315	5.04E-42	FALSE
TFAP2Avar.3_MA0872.1	TFAP2A(var.3)	MA0872.1	C_TFAP2C(var.3)	374	1.14749	172	1.12346	146	0.1335	1.15E-45	FALSE
TFAP2B_MA0811.1	TFAP2B	MA0811.1	C_TFAP2A(var.2)	421	0.92888	187	0.79573	149	0.11954	1.56E-46	FALSE
TFAP2Bvar.2_MA0812.1	TFAP2B(var.2)	MA0812.1	C_TFAP2A	410	0.98042	206	0.83845	142	0.14653	1.95E-55	FALSE
TFAP2Bvar.3_MA0813.1	TFAP2B(var.3)	MA0813.1	C_TFAP2C(var.3)	420	1.11805	196	1.06502	159	0.15091	5.77E-51	FALSE
TFAP2C_MA0524.2	TFAP2C	MA0524.2	C_TFAP2A(var.2)	408	0.92041	183	0.7852	143	0.12719	8.91E-45	FALSE
TFAP2Cvar.2_MA0814.2	TFAP2C(var.2)	MA0814.2	C_TFAP2A	702	0.96062	332	0.83771	256	0.12686	1.73E-52	FALSE
TFAP2Cvar.3_MA0815.1	TFAP2C(var.3)	MA0815.1	C_TFAP2C(var.3)	354	1.15682	164	1.13222	137	0.14238	4.06E-45	FALSE
TFAP2E_MA1569.1	TFAP2E	MA1569.1	C_TFAP2A	359	1.00405	180	0.89972	146	0.10935	1.10E-35	FALSE
TFAP4_MA0691.1	TFAP4	MA0691.1	C_MYF5	591	1.35454	307	1.39774	251	0.17116	1.09E-63	FALSE
TFAP4var.2_MA1570.1	TFAP4(var.2)	MA1570.1	C_TFAP4(var.2)	281	1.59718	122	1.74442	106	0.15595	3.13E-40	FALSE
TFCP2_MA0145.3	TFCP2	MA0145.3	C_TFCP2	136	0.80445	46	0.68654	41	0.09355	6.56E-20	FALSE
TFDP1_MA1122.1	TFDP1	MA1122.1	C_E2F6	439	0.93293	190	0.84658	147	0.05656	1.68E-21	FALSE
TFE3_MA0831.2	TFE3	MA0831.2	C_ARNT2	284	0.99667	146	0.82077	113	0.24044	4.23E-63	TRUE
TFEB_MA0692.1	TFEB	MA0692.1	C_ARNT2	377	1.02518	150	0.97647	127	0.03763	1.52E-16	FALSE
TFEC_MA0871.2	TFEC	MA0871.2	C_ARNT2	274	1.02423	142	0.83522	108	0.2151	1.04E-55	FALSE
TGIF1_MA0796.1	TGIF1	MA0796.1	C_TGIF2LX	477	0.91827	218	0.79638	171	0.12781	3.20E-48	FALSE
TGIF2_MA0797.1	TGIF2	MA0797.1	C_TGIF2LX	457	0.90747	205	0.78993	163	0.12393	1.70E-47	FALSE
TGIF2LX_MA1571.1	TGIF2LX	MA1571.1	C_TGIF2LX	324	0.96425	162	0.86379	130	0.12558	5.30E-41	FALSE
TGIF2LY_MA1572.1	TGIF2LY	MA1572.1	C_TGIF2LX	320	0.96203	158	0.82911	123	0.16844	9.15E-56	FALSE
THAP1_MA0597.1	THAP1	MA0597.1	C_THAP1	637	1.07497	308	1.02607	265	0.05223	7.36E-23	FALSE
THAP11_MA1573.1	THAP11	MA1573.1	C_THAP11	614	0.9899	261	0.90492	214	0.1245	1.86E-51	FALSE
THRB_MA1574.1	THRB	MA1574.1	C_PPARD	561	0.96093	236	0.95216	199	0.0964	3.62E-38	FALSE
THRBvar.2_MA1575.1	THRB(var.2)	MA1575.1	C_THRB(var.2)	253	0.87585	100	0.74525	88	0.10571	1.90E-31	FALSE
THRBvar.3_MA1576.1	THRB(var.3)	MA1576.1	C_THRB(var.3)	542	0.94642	250	0.91058	215	0.0389	8.12E-13	FALSE
TLX2_MA1577.1	TLX2	MA1577.1	C_EMX1	243	1.77846	81	1.97587	59	0.11289	4.38E-29	FALSE
TP53_MA0106.3	TP53	MA0106.3	C_TP53	286	0.9356	136	0.8373	102	0.08736	5.19E-27	FALSE
TP63_MA0525.2	TP63	MA0525.2	C_TP63	215	0.82586	85	0.69765	65	0.21056	8.01E-56	FALSE
TP73_MA0861.1	TP73	MA0861.1	C_TP73	261	0.87866	112	0.81831	90	0.02066	2.55E-03	TRUE
TWIST1_MA1123.2	TWIST1	MA1123.2	C_ZBTB18	812	1.05114	356	0.92277	262	0.16517	4.34E-72	FALSE
Twist2_MA0633.1	Twist2	MA0633.1	C_NEUROG1	406	0.88436	176	0.7249	128	0.20105	1.73E-66	FALSE
UNCX_MA0721.1	UNCX	MA0721.1	C_EMX1	236	1.58045	75	1.74418	56	0.12218	2.11E-36	FALSE
USF1_MA0093.3	USF1	MA0093.3	C_USF2	511	1.11961	251	1.05184	208	0.16484	6.41E-57	FALSE
USF2_MA0526.3	USF2	MA0526.3	C_USF2	499	1.12779	249	1.06001	203	0.15697	3.72E-63	FALSE
VAX1_MA0722.1	VAX1	MA0722.1	C_EMX1	260	2.12978	91	2.62876	69	0.05805	5.20E-15	FALSE
VAX2_MA0723.1	VAX2	MA0723.1	C_EMX1	259	2.13869	95	2.64878	69	0.05003	9.82E-15	FALSE
VDR_MA0693.2	VDR	MA0693.2	C_VDR	486	0.78647	177	0.68232	147	0.11513	4.03E-43	FALSE
VENTX_MA0724.1	VENTX	MA0724.1	C_VENTX	224	2.21934	92	2.54527	64	0.19134	7.24E-52	FALSE
VEZF1_MA1578.1	VEZF1	MA1578.1	C_ZNF740	416	0.80626	152	0.71278	129	0.10603	8.70E-41	FALSE
VSX1_MA0725.1	VSX1	MA0725.1	C_EMX1	258	2.37232	87	2.96748	66	0.04945	1.21E-13	FALSE
VSX2_MA0726.1	VSX2	MA0726.1	C_EMX1	283	2.19188	101	2.6726	72	0.07901	1.12E-22	FALSE
Wt1_MA1627.1	Wt1	MA1627.1	C_Wt1	1583	0.95751	699	0.84046	565	0.12	4.09E-71	FALSE
XBP1_MA0844.1	XBP1	MA0844.1	C_XBP1	136	0.98149	73	0.86576	59	0.08059	2.15E-16	FALSE
YY1_MA0095.2	YY1	MA0095.2	C_ZFP42	463	0.88039	162	0.75668	115	0.199	6.36E-65	FALSE
YY2_MA0748.2	YY2	MA0748.2	C_YY2	167	1.1238	77	0.99793	62	0.20384	1.86E-50	FALSE
ZBED1_MA0749.1	ZBED1	MA0749.1	C_ZBED1	33	0.84403	14	0.76758	14	0.19946	1.22E-15	FALSE
ZBTB12_MA1649.1	ZBTB12	MA1649.1	C_ZBTB12	548	0.78788	212	0.66777	148	0.13788	1.14E-51	FALSE
ZBTB14_MA1650.1	ZBTB14	MA1650.1	C_ZBTB14	375	0.8924	169	0.74786	129	0.19525	8.44E-62	FALSE
ZBTB18_MA0698.1	ZBTB18	MA0698.1	C_ZBTB18	924	1.12591	432	1.03489	337	0.16099	6.97E-71	FALSE
ZBTB26_MA1579.1	ZBTB26	MA1579.1	C_ZBTB26	944	0.85045	360	0.72326	269	0.18437	1.80E-75	FALSE
ZBTB32_MA1580.1	ZBTB32	MA1580.1	C_ZBTB32	439	0.85401	187	0.74641	151	0.14463	5.48E-53	FALSE
ZBTB33_MA0527.1	ZBTB33	MA0527.1	C_ZBTB33	113	0.91774	54	0.76377	43	0.09914	6.08E-11	FALSE
ZBTB6_MA1581.1	ZBTB6	MA1581.1	C_ZBTB6	734	1.05939	304	0.97692	231	0.19845	6.65E-78	TRUE
ZBTB7A_MA0750.2	ZBTB7A	MA0750.2	C_ZBTB7A	680	1.14233	389	1.0382	337	0.03827	1.14E-22	FALSE
ZBTB7B_MA0694.1	ZBTB7B	MA0694.1	C_ZBTB7B	221	1.26741	84	1.36029	69	0.05773	2.06E-17	FALSE
ZBTB7C_MA0695.1	ZBTB7C	MA0695.1	C_ZBTB7B	276	0.88196	109	0.78454	91	0.10261	1.69E-32	FALSE
ZEB1_MA0103.3	ZEB1	MA0103.3	C_TCF3	517	0.75894	168	0.67359	144	0.10108	1.32E-50	FALSE
ZFP42_MA1651.1	ZFP42	MA1651.1	C_ZFP42	591	1.09352	234	1.0206	191	0.1288	7.34E-56	FALSE
ZFP57_MA1583.1	ZFP57	MA1583.1	C_ZFP57	96	0.90233	49	0.85256	37	-0.01223	8.55E-01	TRUE
Zfx_MA0146.2	Zfx	MA0146.2	C_Zfx	746	1.02089	398	0.91718	338	0.0637	5.91E-31	FALSE
ZIC1_MA0696.1	ZIC1	MA0696.1	C_ZIC4	492	0.88818	215	0.80786	180	0.08116	1.84E-34	FALSE
Zic1Zic2_MA1628.1	Zic1::Zic2	MA1628.1	C_Zic2	1113	0.99526	550	0.87573	447	0.09288	1.27E-53	FALSE
Zic2_MA1629.1	Zic2	MA1629.1	C_Zic2	1278	1.00561	644	0.87917	525	0.09985	2.00E-57	FALSE
ZIC3_MA0697.1	ZIC3	MA0697.1	C_ZIC4	474	0.88836	209	0.79987	175	0.04851	2.84E-21	FALSE
ZIC4_MA0751.1	ZIC4	MA0751.1	C_ZIC4	432	0.89728	194	0.83631	169	0.02317	1.62E-07	TRUE
ZIC5_MA1584.1	ZIC5	MA1584.1	C_ZIC4	441	0.88451	186	0.79439	161	0.06957	7.74E-27	FALSE
ZKSCAN1_MA1585.1	ZKSCAN1	MA1585.1	C_ZKSCAN1	330	1.67076	161	1.77115	131	0.12571	3.81E-46	FALSE
ZKSCAN5_MA1652.1	ZKSCAN5	MA1652.1	C_ZKSCAN5	1407	0.97217	658	0.86686	525	0.12541	4.57E-72	FALSE
ZNF135_MA1587.1	ZNF135	MA1587.1	C_ZNF135	701	0.86797	294	0.7702	226	0.08855	2.17E-39	FALSE
ZNF136_MA1588.1	ZNF136	MA1588.1	C_ZNF136	462	0.85049	146	0.77332	118	0.12708	1.26E-47	FALSE
ZNF140_MA1589.1	ZNF140	MA1589.1	C_ZNF140	473	1.13821	204	1.12125	171	0.10235	2.26E-34	FALSE
ZNF143_MA0088.2	ZNF143	MA0088.2	C_ZNF143	492	0.96667	234	0.82723	193	0.11248	3.42E-45	FALSE
ZNF148_MA1653.1	ZNF148	MA1653.1	C_ZNF148	1855	0.93806	797	0.83811	634	0.10108	3.37E-63	FALSE
ZNF16_MA1654.1	ZNF16	MA1654.1	C_ZNF16	881	0.90729	375	0.82215	329	0.0686	3.02E-35	FALSE
ZNF24_MA1124.1	ZNF24	MA1124.1	C_ZNF24	610	1.34324	219	1.34013	157	0.11165	2.24E-54	FALSE
ZNF263_MA0528.2	ZNF263	MA0528.2	C_ZNF263	1485	0.94868	690	0.83311	533	0.09683	2.32E-57	FALSE
ZNF274_MA1592.1	ZNF274	MA1592.1	C_ZNF274	485	0.97881	196	0.90586	151	0.17792	1.06E-58	FALSE
Znf281_MA1630.1	Znf281	MA1630.1	C_Wt1	1085	0.96856	473	0.85324	382	0.13116	1.82E-62	FALSE
ZNF282_MA1154.1	ZNF282	MA1154.1	C_ZNF282	530	1.0022	216	0.90911	169	0.09993	1.94E-44	FALSE
ZNF317_MA1593.1	ZNF317	MA1593.1	C_ZNF317	1065	0.98712	520	0.83163	409	0.188	2.71E-75	FALSE
ZNF341_MA1655.1	ZNF341	MA1655.1	C_ZNF341	724	0.98187	328	0.92059	277	0.07884	2.62E-37	FALSE
ZNF354C_MA0130.1	ZNF354C	MA0130.1	C_ZNF354C	756	1.15938	308	1.22138	269	0.10145	8.43E-47	FALSE
ZNF382_MA1594.1	ZNF382	MA1594.1	C_ZNF382	553	1.34233	238	1.35181	198	0.14885	2.26E-58	FALSE
ZNF384_MA1125.1	ZNF384	MA1125.1	C_ZNF384	1319	0.72213	275	0.70274	218	0.11949	8.70E-68	FALSE
ZNF410_MA0752.1	ZNF410	MA0752.1	C_ZNF410	356	1.02808	128	1.03822	109	0.05666	3.69E-21	FALSE
Znf423_MA0116.1	Znf423	MA0116.1	C_Znf423	457	0.89532	192	0.76227	161	0.11593	1.36E-44	FALSE
ZNF449_MA1656.1	ZNF449	MA1656.1	C_ZNF449	721	1.0367	343	0.99798	299	0.06209	1.08E-31	FALSE
ZNF460_MA1596.1	ZNF460	MA1596.1	C_ZNF460	1402	0.92961	639	0.8284	512	0.07546	4.50E-48	FALSE
ZNF528_MA1597.1	ZNF528	MA1597.1	C_ZNF528	730	0.89156	314	0.79331	255	0.11067	1.96E-52	FALSE
ZNF652_MA1657.1	ZNF652	MA1657.1	C_ZNF652	542	1.27028	203	1.33616	146	0.22238	2.13E-75	FALSE
ZNF682_MA1599.1	ZNF682	MA1599.1	C_ZNF682	684	0.98619	355	0.85332	279	0.12961	7.63E-58	FALSE
ZNF684_MA1600.1	ZNF684	MA1600.1	C_ZNF684	788	1.12801	409	1.01818	336	0.14915	8.62E-62	FALSE
ZNF740_MA0753.2	ZNF740	MA0753.2	C_ZNF740	1018	0.90066	438	0.78017	349	0.1328	2.33E-70	FALSE
ZNF75D_MA1601.1	ZNF75D	MA1601.1	C_ZNF75D	838	0.96749	368	0.86581	279	0.12467	4.50E-59	FALSE
ZSCAN29_MA1602.1	ZSCAN29	MA1602.1	C_ZSCAN29	241	0.90831	108	0.82791	96	-0.00343	2.88E-01	TRUE
ZSCAN4_MA1155.1	ZSCAN4	MA1155.1	C_ZSCAN4	1094	0.82691	446	0.72272	347	0.12287	1.17E-61	FALSE
