# Supplementary material for: A mechanism to initiate emergency type 2 myelopoiesis
Source: Nature. 2026 Mar 11;653(8113):212–20. doi: 10.1038/s41586-026-10256-6 (PMC13148993; doi:10.1038/s41586-026-10256-6)
Supplement: Supplementary file 3 — This zipped file contains Supplementary Tables 1–17 and a guide to the tables. [file 41586_2026_10256_MOESM3_ESM.zip › SupTable_9_DESeq2_resDES_EMPP_G320D.csv]

gene	baseMean	log2FoldChange	lfcSE	stat	pvalue	padj
0610009B22Rik	1.924518562	1.319664235	2.844810086	0.463884827	0.642730264	NA
0610009E02Rik	0.624814882	-3.666195869	5.163401348	-0.710035037	0.477682409	NA
0610009L18Rik	1.40383605	1.806573609	2.584819724	0.698916676	0.484604106	NA
0610010F05Rik	147.626434	2.536767787	2.358741958	1.075474907	0.282162161	0.564816322
0610010K14Rik	196.9315538	1.295096106	2.109409251	0.613961518	0.539240757	0.774828881
0610012G03Rik	57.95202023	-3.527617854	1.145944582	-3.078349432	0.002081507	0.029214812
0610030E20Rik	337.2750312	3.545794368	1.9043467	1.861947915	0.062610432	0.244271117
0610031O16Rik	2.604034102	3.058642467	3.715468632	0.823218487	0.410383758	NA
0610038B21Rik	60.11627599	1.325573571	2.785170169	0.475939886	NA	NA
0610039K10Rik	1.613955599	-3.112961264	5.074252229	-0.613481775	0.53955783	NA
0610040B10Rik	37.55930848	0	4.147042021	0	NA	NA
1010001B22Rik	6.203713129	-0.899851549	3.343592004	-0.269127198	NA	NA
1110002J07Rik	3.432579242	2.767347	2.780858532	0.995141237	0.319667577	NA
1110002L01Rik	28.03687789	-8.940163283	3.289235792	-2.718006202	0.006567661	0.060926663
1110003F10Rik	0.416691522	-1.482382662	4.077427464	-0.363558316	0.716187859	NA
1110004F10Rik	107.2023049	-2.113045365	1.66282685	-1.270754899	NA	NA
1110006O24Rik	101.5016226	-23.07022822	3.772282598	-6.115721083	9.61E-10	2.01E-07
1110008P14Rik	15.37835793	-0.222911536	1.811856801	-0.123029334	NA	NA
1110012L19Rik	7.998278738	-0.001494575	2.496776167	-0.000598602	NA	NA
1110019B22Rik	0.625976742	-0.963277907	5.267904354	-0.182857896	0.85490952	NA
1110019D14Rik	1.143437247	0.736390205	2.739240716	0.268830045	0.788060472	NA
1110020A21Rik	1.818959164	1.859487054	5.234648597	0.35522672	0.722419748	NA
1110028F11Rik	1.456616865	-0.58925626	1.779012564	-0.331226587	0.740473339	NA
1110032A03Rik	124.687818	-2.398616175	2.186393486	-1.097065185	NA	NA
1110038B12Rik	36.24923054	2.070299985	1.343959589	1.540448092	0.123451166	0.363506095
1110038F14Rik	7.276488951	0.412889724	1.358558475	0.303917521	0.761190729	0.905263415
1110046J04Rik	8.434917999	4.737323697	2.139980712	2.213722615	0.026847866	0.145727425
1110051M20Rik	10.61750174	5.88307849	1.783931116	3.297817072	0.000974396	0.01784902
1110059E24Rik	7.226936764	3.058661376	1.314364163	2.327103448	0.01995976	0.123452883
1110059G10Rik	2.33973387	1.58218624	1.866622796	0.847619692	0.396649804	NA
1110065P20Rik	78.46807664	-1.413954021	2.22712078	-0.634879811	0.525506805	0.766355963
1190007I07Rik	8.271826531	1.759842177	1.16894537	1.505495656	0.132196693	0.379809165
1300002E11Rik	237.6576822	-4.652631554	1.995665307	-2.33136866	0.019733929	0.122622734
1300017J02Rik	14.35168254	-1.856903477	4.026876171	-0.461127534	NA	NA
1500002C15Rik	0.883450781	-0.001494573	2.960129273	-0.000504901	0.999597147	NA
1500004A13Rik	13.88820664	0.262842146	1.201277603	0.21880217	0.826804156	0.936044126
1500005C15Rik	79.96121272	16.34749784	4.150353592	3.938820508	NA	NA
1500011B03Rik	1418.191567	1.006413747	1.181452853	0.851844188	0.394300577	0.667635785
1500015A07Rik	0.830838464	1.85463456	4.455851678	0.416224483	0.677245746	NA
1500026H17Rik	2.026995476	-0.963283086	4.123127136	-0.233629246	0.815272821	NA
1600002K03Rik	5.150964509	-2.248318021	1.62474515	-1.383797343	0.166420517	0.429327536
1600010M07Rik	5.105057146	0.645936174	2.161774356	0.298799073	0.765093358	0.907034339
1600012H06Rik	6.716758512	2.705027776	2.837374332	0.953355976	0.340409739	0.618951305
1600014C10Rik	72.53445777	-11.14468057	2.236874279	-4.982256121	6.28E-07	7.50E-05
1600020E01Rik	237.6785506	6.710633821	2.119652721	3.165911923	0.001545976	0.024229084
1700001D01Rik	1.714391007	0	5.267904354	0	1	NA
1700001G11Rik	0.625992514	-4.446629979	5.151354764	-0.863196224	0.38802959	NA
1700001L05Rik	283.3586074	2.353350442	1.912516995	1.2304991	0.218510264	0.497266594
1700003I16Rik	0.624167388	-1.00148566	3.044205341	-0.328980981	0.742170063	NA
1700006J14Rik	5931.223909	0.650910186	0.59830383	1.087925823	0.276627855	0.559469329
1700007L15Rik	87.69619021	6.99813998	2.588171062	2.703893913	NA	NA
1700008H02Rik	76.73733681	0.710720888	1.208331238	0.588183824	0.556408914	0.786526007
1700008J07Rik	79.28480354	-5.020528133	3.56881101	-1.40677893	NA	NA
1700008O03Rik	23.44147694	0.051707613	1.273452383	0.040604277	0.967611375	0.997061452
1700010I14Rik	23.32563443	0.96029204	4.580408031	0.209652073	NA	NA
1700012D14Rik	9.792112202	-2.092497396	1.82157761	-1.148728105	0.250668113	0.532039739
1700012D16Rik	1.564712417	0	5.267904354	0	1	NA
1700013N06Rik	2.082907203	0	5.267904354	0	1	NA
1700015I17Rik	14.49939587	5.996251337	2.294742837	2.613038481	0.00897412	0.073391198
1700016A09Rik	2.087322336	-6.184067149	5.139575556	-1.203225263	0.228889161	NA
1700016D08Rik	1.200177365	0	5.267904354	0	1	NA
1700017B05Rik	784.7989068	1.941870356	1.603190224	1.211253865	0.225798124	0.505493871
1700018L02Rik	13.16529205	-4.181437953	3.51526653	-1.189508084	0.234239792	0.515024719
1700018M17Rik	6.60673316	3.702728992	3.990213537	0.927952591	0.353432162	0.630643283
1700019J19Rik	0.833077129	0.588669269	3.217766225	0.182943455	0.854842386	NA
1700019L13Rik	0.832404346	1.32606491	3.860266062	0.343516454	0.731209964	NA
1700021F05Rik	26.20431593	1.491818323	1.548268348	0.963539896	NA	NA
1700025G04Rik	1.871474232	-0.002828006	2.56293199	-0.001103426	0.999119594	NA
1700025N23Rik	0.831842716	0.897455405	3.737096087	0.2401478	0.810215679	NA
1700027J07Rik	0.730154444	-4.668692363	5.148956666	-0.906725899	0.364551764	NA
1700028B04Rik	1.713816107	4.937324701	3.563161385	1.385658456	0.16585122	NA
1700028E10Rik	5.2534498	-1.038978813	2.295873132	-0.45254191	0.650878636	0.840741124
1700028J19Rik	5.267633458	-4.124054423	2.587904321	-1.593588445	NA	NA
1700030C10Rik	11.96414364	-6.051188926	3.334636372	-1.814647311	0.069578127	0.258907094
1700030K09Rik	15.92570861	-6.795171301	3.085905423	-2.20200245	NA	NA
1700030N03Rik	1.924510229	-3.858834929	3.929388442	-0.982044658	0.326077848	NA
1700034H15Rik	4.004935716	0.292115777	1.779755412	0.16413254	0.869626806	NA
1700034I23Rik	0.571881375	-3.064711509	5.157032897	-0.594278061	0.55232615	NA
1700034J05Rik	12.88802034	-23.86618158	5.267904354	-4.530488782	NA	NA
1700034P13Rik	17.56618052	-19.27935215	3.882705682	-4.96544259	NA	NA
1700037C18Rik	8.285778115	22.37062459	2.838058048	7.882370343	NA	NA
1700037H04Rik	3714.75424	1.674502888	0.704118526	2.378154852	0.017399517	0.112959697
1700040D17Rik	1.926689163	0	5.267904354	0	1	NA
1700040L08Rik	4.7824731	0	5.267904354	0	1	NA
1700047G03Rik	1.454853565	0	5.267904354	0	1	NA
1700047G07Rik	4.991569875	0.867810345	1.774378888	0.489078376	0.62478621	0.828238532
1700047I17Rik2	11.95895542	-4.812125273	2.001629603	-2.404103769	0.016212171	0.108680712
1700048O20Rik	45.91382869	-1.221991476	2.62333728	-0.465815618	NA	NA
1700052K11Rik	1.61185151	1.323854779	3.156669438	0.419383406	0.67493595	NA
1700054M17Rik	29.61885465	0	5.267904354	0	NA	NA
1700054O19Rik	1.76256267	4.643159794	2.687898108	1.727431475	0.084090202	NA
1700055D18Rik	2.496046337	2.213310073	3.256116537	0.679739207	0.496669606	NA
1700056E22Rik	2.652138968	-6.348356072	5.139031808	-1.23532142	0.216710905	NA
1700056N10Rik	11.01032278	0	5.267904354	0	NA	NA
1700061H18Rik	0.932556549	4.549597635	5.150164652	0.883388773	0.377026254	NA
1700063D05Rik	1.03887998	1.893028137	2.437109546	0.776751353	0.437305483	NA
1700063H04Rik	11.63722735	0	5.267904354	0	NA	NA
1700066C05Rik	1.453301491	-0.963277907	5.267904354	-0.182857896	0.85490952	NA
1700066M21Rik	232.8212431	-3.076980308	2.940758037	-1.046322162	0.295412317	0.577270042
1700067K01Rik	80.7835706	15.10853662	4.302485001	3.511583797	NA	NA
1700069B07Rik	0.6245783	-4.443412556	5.151392285	-0.862565363	0.388376481	NA
1700082M22Rik	16.07697444	0.484928357	1.439751716	0.336813877	0.736257212	0.892156986
1700086O06Rik	18.82229921	-1.003304523	1.320523556	-0.759777831	0.447387397	0.710006195
1700094D03Rik	9.551840542	18.39424827	5.159742415	3.564954757	NA	NA
1700095A21Rik	17.43829692	0.823968315	2.615840002	0.314991863	0.752767832	0.901100956
1700095J07Rik	1.353789123	2.894021359	3.153968441	0.91758095	0.358838295	NA
1700096K18Rik	53.49415452	0.201027696	2.75785874	0.072892673	0.941891524	0.985196913
1700097N02Rik	7.904807384	4.702959008	2.162701795	2.17457581	0.029661919	0.154399887
1700108F19Rik	1.559539145	2.85461671	3.430266497	0.832185112	0.405304466	NA
1700109H08Rik	4.729479505	0.897586823	4.290945176	0.20918161	0.834306468	NA
1700110I01Rik	2.029046589	2.660063847	2.072616681	1.283432615	0.199340553	NA
1700112D23Rik	1.356489934	-1.170887741	5.034951468	-0.232551942	0.816109349	NA
1700112J16Rik	4.576337998	0.804264293	1.607432331	0.500340996	0.616834992	NA
1700113A16Rik	3.641458868	1.697596226	2.126678725	0.798238213	0.424732266	NA
1700116H05Rik	0.519968213	0.897713146	5.234653576	0.17149428	0.863835128	NA
1700120C14Rik	8.365654446	3.321461765	2.064406612	1.608918391	0.107634188	0.33570048
1700122E12Rik	3.651788052	-6.906527723	5.137585106	-1.344314027	NA	NA
1700123O20Rik	19.77213958	-0.834334453	1.54731706	-0.539213633	0.589739455	0.808612387
1700126G02Rik	3.652096591	-6.906525152	5.137585056	-1.34431354	NA	NA
1700128F08Rik	2.079422386	-2.002705427	2.270274544	-0.882142397	0.377699808	NA
1810009A15Rik	25.17257676	1.435673027	1.395088468	1.029091029	0.303436901	0.583631769
1810010H24Rik	0.572575721	0.960288789	5.267904354	0.182290475	0.855354773	NA
1810012K08Rik	17.35421447	0	5.267904354	0	NA	NA
1810013D15Rik	6.922856285	1.398781425	1.448008886	0.966003343	0.334042508	0.611978136
1810013L24Rik	11.68683303	3.857044217	2.915779232	1.322817645	0.185896028	0.455514706
1810014B01Rik	15.66614814	-5.457552258	1.571837045	-3.472085276	0.000516432	0.011881146
1810014P07Rik	108.8960139	2.870536164	1.609511774	1.783482551	0.074507786	0.268007805
1810019D21Rik	1.966582484	0	5.267904354	0	1	NA
1810024B03Rik	7.258380666	5.58775956	3.981404713	1.403464345	NA	NA
1810026B05Rik	103.1099883	2.182720895	2.620795066	0.832846842	NA	NA
1810030O07Rik	51.14323257	-4.098425245	1.879932903	-2.180091236	0.029250699	0.15350767
1810034E14Rik	0.729100234	1.588005911	5.089281252	0.312029505	0.7550181	NA
1810037I17Rik	9.983848495	0.819729985	1.141480978	0.718128467	0.472678079	0.731436475
1810044D09Rik	0.676606662	-3.665893763	4.404004933	-0.832400013	0.405183195	NA
1810046K07Rik	21.89844378	9.573654895	5.009202481	1.911213398	NA	NA
1810049J17Rik	19.11642079	1.544456047	3.066396677	0.503671315	0.614492369	0.821589448
1810055G02Rik	15.39352554	-4.232520069	3.306468877	-1.280072557	0.200519619	0.47519576
1810058I24Rik	55.4901712	-0.440896189	1.515199672	-0.290982236	0.771064905	0.911436843
1810059H22Rik	14.33523075	4.587557758	3.045563169	1.506308523	NA	NA
1810062O18Rik	2.598022534	4.64736991	3.304890673	1.406209878	0.159661812	NA
2010007H06Rik	16.24668132	-9.135205994	5.085249675	-1.796412483	0.07242894	0.264593232
2010009K17Rik	7.406210415	-20.09286969	5.267904354	-3.814205487	NA	NA
2010109A12Rik	4.814129269	25.84582051	5.136711644	5.031588748	NA	NA
2010110K18Rik	12.21622005	-3.998210053	2.256960596	-1.77150193	NA	NA
2010204K13Rik	1.612934144	0.000282155	1.685355474	0.000167416	0.999866422	NA
2010315B03Rik	5.142181817	-3.444365886	2.811802954	-1.22496702	0.220587647	0.50009305
2010320M18Rik	2.705165554	2.414941929	1.803730111	1.338859907	0.180616284	NA
2200002D01Rik	1.196537969	-4.664303249	4.993754805	-0.934027286	0.350289818	NA
2210010C04Rik	1.613186184	-5.716316658	5.141509732	-1.111797304	0.266225311	NA
2210016F16Rik	277.917359	2.687812958	1.846175923	1.455881276	0.145425443	0.39749621
2210016L21Rik	41.8752985	-4.423595755	2.610125948	-1.694782491	NA	NA
2210039B01Rik	1.61388954	0.584046615	3.455165216	0.1690358	0.865768483	NA
2210406H18Rik	40.11903922	0	3.870187823	0	1	1
2210408I21Rik	38.88809972	2.428451675	4.7881003	0.507184796	NA	NA
2210418O10Rik	119.4546313	2.267450721	2.001705049	1.132759655	0.257315198	0.5380407
2300009A05Rik	14.37324636	0.712542615	1.566262146	0.454931901	0.649158232	0.840528578
2310001H17Rik	114.6776704	-6.376643993	2.044910906	-3.118299176	0.001818981	0.026474671
2310001K24Rik	1.300776474	-4.763431199	5.148040267	-0.925290198	0.354814976	NA
2310002F09Rik	0.519361281	-0.963277907	5.267904354	-0.182857896	0.85490952	NA
2310009A05Rik	78.972197	1.169902588	1.597615034	0.732280658	NA	NA
2310009B15Rik	1.716497032	1.855239373	2.254533481	0.822892802	0.410568956	NA
2310010J17Rik	3.01725337	-5.858956578	3.124543996	-1.875139728	0.060773503	NA
2310011J03Rik	58.03549234	1.11237448	2.028228319	0.548446381	NA	NA
2310015A10Rik	3.384032608	-1.447388166	4.215917646	-0.343315095	0.731361426	NA
2310022A10Rik	112.733414	-0.679424828	1.658028115	-0.409778834	0.681968194	0.861631021
2310022B05Rik	54.80563889	-2.172201394	1.903252074	-1.141310405	0.253740774	0.534853171
2310033P09Rik	38.41522665	0.416507596	1.800575032	0.231319211	0.817066823	0.932475157
2310034G01Rik	39.87156567	1.167520568	2.357767873	0.495180455	NA	NA
2310039H08Rik	23.75257019	1.953595816	1.241409046	1.573692266	0.115558611	0.349684648
2310039L15Rik	2.805849059	-0.899933594	3.61304496	-0.249078991	0.80329968	NA
2310040G07Rik	1.874234003	-6.02873069	5.140149803	-1.172870621	0.240847693	NA
2310043P16Rik	50.63211038	17.97309423	2.660232628	6.756211486	NA	NA
2310057M21Rik	26.2412544	-4.500880383	2.216972665	-2.030192097	NA	NA
2310061I04Rik	1748.543249	1.901878004	1.317759554	1.443266337	0.148945459	0.402991028
2410002F23Rik	341.0697851	-5.046430546	1.74327745	-2.894794828	0.003794064	0.043339162
2410004B18Rik	1.820074439	3.665311248	2.247344064	1.630952424	0.102900359	NA
2410004P03Rik	7.908468404	-2.588487977	1.710053009	-1.513688736	0.130104803	0.376334888
2410006H16Rik	31.37759983	1.146950418	1.116263882	1.027490395	0.304189606	0.584084746
2410012E07Rik	0.364244637	-1.858880552	5.234898963	-0.355093874	0.722519266	NA
2410018L13Rik	4.834260357	3.17590438	2.237829931	1.419189339	0.155843823	NA
2410021H03Rik	1.198495511	-2.457277401	5.06321936	-0.485319167	0.627449961	NA
2410022M11Rik	17.23827648	-4.822929264	2.84858088	-1.693098939	NA	NA
2410131K14Rik	44.75946901	-7.850806345	2.193179606	-3.579645881	0.00034406	0.008929761
2410141K09Rik	0.467583258	1.897828218	5.184825306	0.366035132	0.71433886	NA
2500002B13Rik	50.28526385	-0.22115225	2.590151851	-0.085381963	0.931957732	0.981660719
2500004C02Rik	12.36509395	-1.479035965	1.998603667	-0.74003465	0.45927897	0.720044052
2510002D24Rik	94.01122489	-4.363154299	2.192787933	-1.989774859	0.046615742	0.203866179
2510009E07Rik	5.310329676	-25.73220539	5.13650844	-5.009668667	NA	NA
2510016D11Rik	8.627835527	0	5.267904354	0	NA	NA
2510017J16Rik	14.28776433	4.667040732	5.148943376	0.906407469	NA	NA
2510039O18Rik	4.987461485	-0.323540237	1.881842371	-0.171927384	0.863494617	0.951084325
2510046G10Rik	43.67830104	-8.076962659	2.27074971	-3.556958578	0.000375173	0.009482875
2600006K01Rik	2.541780856	2.425840533	2.36330211	1.026462306	0.304673722	NA
2600014E21Rik	1.457411166	-0.415579881	2.378235857	-0.174742921	0.86128164	NA
2610001J05Rik	4.000241611	2.732461335	2.038440718	1.340466422	0.180093754	NA
2610002M06Rik	10.10165836	-2.341514361	2.078342341	-1.126625924	0.259900674	0.540518068
2610005L07Rik	1679.138824	-0.585580056	1.111997658	-0.526601879	0.598470087	0.813808708
2610008E11Rik	65.08635516	-1.482384566	2.969365106	-0.499226102	NA	NA
2610012C04Rik	0.727845024	-3.858838213	5.159800246	-0.747865814	0.454541099	NA
2610017A05Rik	1.301239607	2.85954525	4.257350438	0.671672509	0.501792207	NA
2610020C07Rik	53.61388254	15.45190248	4.594079137	3.363438466	NA	NA
2610021A01Rik	36.2851998	2.464714897	2.634551492	0.935534912	NA	NA
2610024D14Rik	19.25501946	0	5.267904354	0	NA	NA
2610028H24Rik	13.54636718	19.71750522	5.267904354	3.742950498	NA	NA
2610034O05Rik	3.118781197	0	5.267904354	0	1	NA
2610035D17Rik	255.1458252	-3.986517241	2.388262838	-1.669212106	NA	NA
2610037D02Rik	4.108079581	1.584976576	3.469477816	0.456834331	NA	NA
2610044O15Rik8	115.6079089	0.008545401	2.34356152	0.003646331	0.997090655	1
2610203C22Rik	1.195514046	-5.380086233	5.143342269	-1.046029207	0.295547548	NA
2610204G07Rik	12.83874369	-5.502679569	4.770705447	-1.153431003	NA	NA
2610301B20Rik	126.904728	-5.860007427	2.474578286	-2.368083265	NA	NA
2610306M01Rik	0.728348279	0.002861574	3.891673145	0.000735307	0.99941331	NA
2610307P16Rik	1.559533146	-5.714497156	5.141518545	-1.111441514	0.266378351	NA
2610318N02Rik	22.77155395	0.410009278	1.308104104	0.313437804	0.753948067	0.901691445
2610507B11Rik	567.2491603	-0.333548016	1.756481634	-0.189895533	0.849390993	0.94532318
2610507I01Rik	3.483600658	-4.669016039	4.437549158	-1.052160973	0.292725702	NA
2700038G22Rik	33.82249612	-6.10702283	2.05490917	-2.971918623	0.002959451	0.037147123
2700046G09Rik	25.41270188	0	5.267904354	0	NA	NA
2700049A03Rik	2.287946123	1.479405755	3.717297734	0.397978817	0.6906458	NA
2700054A10Rik	12.0565581	1.999960719	2.485751667	0.804569799	NA	NA
2700062C07Rik	7.857710709	-4.022841972	1.96309487	-2.04923462	0.040439178	0.187099956
2700080J24Rik	0.834274725	-0.001494559	5.267904354	-0.00028371	0.999773632	NA
2700081O15Rik	6.560856873	-6.744797527	4.133488676	-1.631744528	0.102733316	0.326339665
2700097O09Rik	47.83649314	0.36888735	2.03305342	0.181444986	0.856018311	0.947038425
2700099C18Rik	9.309390055	-0.190046572	1.830379106	-0.103829076	0.917304992	0.975512858
2810001G20Rik	8.240761462	7.905449782	1.885535305	4.192681919	NA	NA
2810002D19Rik	1.977880329	2.441190395	2.770603893	0.88110408	0.378261489	NA
2810004N23Rik	53.3961642	2.610361494	1.923659584	1.356976835	NA	NA
2810006K23Rik	39.390924	5.604155021	1.81474707	3.088119062	0.002014278	0.028641636
2810013P06Rik	31.1328202	1.416605824	2.720515308	0.520712315	NA	NA
2810021J22Rik	6.030499937	0	4.565727093	0	NA	NA
2810025M15Rik	10.13544511	2.078167929	1.081181229	1.922127275	0.054589745	0.225832284
2810039B14Rik	40.85022661	1.999333556	1.951152261	1.024693765	0.305507706	0.585169825
2810402E24Rik	8.446454123	-5.38217604	2.978764983	-1.806848164	NA	NA
2810403D21Rik	5.404089171	-0.003285554	1.397046501	-0.002351786	0.998123548	1
2810405F17Rik	19.50633645	0	5.267904354	0	NA	NA
2810408A11Rik	0.622316483	-1.859365896	4.634698222	-0.401183811	0.688284799	NA
2810408I11Rik	36.33007591	7.351592049	2.874506222	2.557514746	0.010542309	0.081010886
2810414N06Rik	184.2367385	0.361065025	2.913853829	0.123913225	0.901383982	0.967396088
2810428J06Rik	32.38632796	0	5.267904354	0	NA	NA
2810429I04Rik	23.9877197	-0.152882829	0.936468934	-0.163254565	0.870318006	0.95416333
2810454H06Rik	123.8011816	8.396327164	3.078264072	2.727617568	NA	NA
2900005J15Rik	0.937181927	4.317217462	3.569781907	1.209378493	0.226517468	NA
2900018N21Rik	101.8927866	0	5.267904354	0	NA	NA
2900026A02Rik	190.2159307	-0.215670503	2.740968038	-0.078684063	0.937283922	0.983099079
2900027M19Rik	327.7257003	0.135501707	1.180649214	0.114768811	0.908628371	0.969992207
2900045O20Rik	14.66540047	-0.188800921	1.302155358	-0.144991087	0.884717909	0.959902432
2900052L18Rik	3.326007594	-1.861710295	3.556938197	-0.523402486	NA	NA
2900060N12Rik	1.818814269	2.47456456	2.908543909	0.850791543	0.39488516	NA
2900076A07Rik	2.131342055	0	4.642267559	0	1	NA
2900078I11Rik	1.453836987	0	5.267904354	0	1	NA
2900093K20Rik	0.622547416	-0.963281186	4.576485868	-0.210484903	0.833289233	NA
2900097C17Rik	257.2363643	-3.93855159	1.817414582	-2.167117855	0.030225869	0.155730915
3000002C10Rik	301.4768151	1.277972018	1.940945047	0.658427718	0.510263329	0.759031166
3010003L21Rik	0.572641315	3.181571749	5.174802767	0.614819906	0.538673662	NA
3110001I22Rik	626.5464792	1.078418868	2.165457731	0.49800966	0.618477234	0.823026256
3110006O06Rik	4.264824247	-0.46128178	1.326955199	-0.347624231	0.728122407	NA
3110009E18Rik	1.354767525	2.219544559	3.005730581	0.738437627	0.460248556	NA
3110040N11Rik	13.51588234	1.806521244	2.036399335	0.887115416	NA	NA
3110053B16Rik	0.832996776	4.181604998	5.154700984	0.811221642	0.417238399	NA
3110056K07Rik	21.23186404	6.252086811	1.920175382	3.255997795	NA	NA
3110070M22Rik	0.521387694	1.001753088	5.151255717	0.194467746	0.845809649	NA
3110082I17Rik	251.090893	-4.187968023	2.285880557	-1.832102736	NA	NA
3300005D01Rik	0.779596152	0.960295036	3.83946469	0.250111699	0.802500969	NA
3632454L22Rik	0.987527669	3.664062815	3.319757686	1.103713934	0.269717249	NA
3830403N18Rik	0.624448461	-0.963277907	5.267904354	-0.182857896	0.85490952	NA
3830406C13Rik	335.7175186	-3.500620894	2.202702423	-1.589239135	0.112006414	0.343690915
3830408C21Rik	1.453460034	0	5.267904354	0	1	NA
4631422I05Rik	1.299034096	1.808911176	2.982060849	0.606597675	0.544117944	NA
4632404H12Rik	44.11098734	3.557931789	1.943605017	1.830583765	0.067162694	0.253229146
4632411P08Rik	1.818830632	2.441190425	4.189143431	0.582742144	0.560066898	NA
4632415L05Rik	171.6102508	-0.075738478	1.4444708	-0.052433374	0.958183382	0.992662851
4632427E13Rik	0.937571503	0	3.748769043	0	1	NA
4632432E15Rik	5.923887922	-1.294037924	1.649096002	-0.784695325	0.432632224	0.698417006
4633401B06Rik	4.381194767	0	5.267904354	0	NA	NA
4731419I09Rik	5.397687127	0	5.267904354	0	NA	NA
4732416N19Rik	1.665295473	-2.70412481	3.512204543	-0.76992236	0.441345949	NA
4732419C18Rik	3.379841688	-2.31899378	2.998876129	-0.773287618	0.439352182	NA
4732440D04Rik	0.936007987	0.960298044	2.911476884	0.329831931	0.741526958	NA
4732471J01Rik	30.68743808	-0.285518058	3.020712805	-0.094520094	0.924696021	0.979516524
4732487G21Rik	62.08295072	28.45680904	4.647853386	6.122570288	NA	NA
4732496C06Rik	0.989400617	4.444661393	5.151342958	0.862816052	0.388238612	NA
4833403J16Rik	10.27183229	16.439787	5.23530029	3.140180332	NA	NA
4833408A19Rik	6.85448184	0	5.267904354	0	NA	NA
4833415N18Rik	0.729179462	1.41805999	5.092114001	0.278481587	0.780642697	NA
4833417C18Rik	138.3292153	3.159681152	2.525534401	1.251094086	0.210900153	0.48800882
4833420G17Rik	48.76781332	0.190418978	1.621006645	0.117469585	NA	NA
4833421G17Rik	8.173432852	-28.36517673	5.135821001	-5.523007271	NA	NA
4833422C13Rik	203.6303846	22.59122556	4.262219854	5.300342623	NA	NA
4833422M21Rik	6.039603983	-0.586701349	1.957671626	-0.299693443	0.764411001	0.906670623
4833427F10Rik	1.563896103	0.960288789	5.267904354	0.182290475	0.855354773	NA
4833438C02Rik	105.8818812	-7.317465133	2.774530746	-2.637370353	NA	NA
4833439L19Rik	2320.645436	0.390607651	0.92603546	0.421806365	0.67316636	0.855334788
4833445I07Rik	27.64265568	-0.001096398	3.720998862	-0.000294652	NA	NA
4921507P07Rik	40.57923734	-23.41656042	4.087292511	-5.729112941	1.01E-08	1.78E-06
4921513I03Rik	0.521157985	-2.862071825	5.184843441	-0.552007376	0.580943299	NA
4921514A10Rik	6.243064151	2.130574105	2.113379457	1.008136091	0.313389133	0.592703007
4921518K17Rik	1.867616288	3.454438686	2.199147728	1.570807928	0.11622727	NA
4921523L03Rik	2.497581758	-4.031119166	2.207435572	-1.826154845	0.067826941	NA
4921524J17Rik	3.171351633	2.905518657	1.808724912	1.606390578	0.10818812	NA
4921527H02Rik	35.86566255	1.779554965	2.106398146	0.844833142	0.398204007	0.670782393
4921531C22Rik	1.459777068	0.960288789	5.267904354	0.182290475	0.855354773	NA
4921534A09Rik	3.900404063	-0.224250202	2.105865119	-0.106488397	0.915194861	NA
4930402H05Rik	0.467141473	0.995675382	3.94315933	0.252507012	0.800649195	NA
4930402H24Rik	9.973704486	2.423598384	1.83458696	1.321059419	0.186481553	0.456583999
4930404A12Rik	0.678131216	3.667012188	5.163325614	0.710203551	0.477577919	NA
4930404I05Rik	0.780281175	1.472971267	3.877538101	0.379872803	0.704039837	NA
4930405A10Rik	9.463217053	-3.184947959	5.010386207	-0.635669154	0.524992086	0.766355963
4930405J17Rik	0.626196701	-4.447094064	5.151349359	-0.863287219	0.387979569	NA
4930405O22Rik	3.22784745	-6.812991637	5.137790284	-1.326054833	NA	NA
4930420G21Rik	39.84318619	1.450988857	1.358687571	1.067934151	0.285550216	0.568461835
4930422C21Rik	0.675769281	0	5.267904354	0	1	NA
4930422M22Rik	9.771856537	-4.321550731	4.60960026	-0.937510953	0.348495792	0.627073934
4930426D05Rik	1.356084095	0	5.267904354	0	1	NA
4930430E12Rik	2.598348699	-3.18101914	2.722697422	-1.168333695	0.242672189	NA
4930430F08Rik	31.11834573	8.990966163	3.598255877	2.498701168	NA	NA
4930431F10Rik	2.960291109	1.578507376	2.168543005	0.727911493	0.466667767	NA
4930431F12Rik	10.26815519	2.748375823	2.100240739	1.308600377	0.190669753	0.461547447
4930431P03Rik	12.02249087	0	4.352642798	0	1	1
4930431P19Rik	9.997045846	-6.505719969	5.101532367	-1.2752482	NA	NA
4930432B10Rik	6.056528566	0	5.267904354	0	NA	NA
4930432E11Rik	1.403518831	0	5.267904354	0	1	NA
4930433N12Rik	13.03998634	0	5.267904354	0	NA	NA
4930435F18Rik	41.14037302	2.291585802	1.227576957	1.86675531	0.061935766	0.242740279
4930444A19Rik	0.778897365	-0.963277907	5.267904354	-0.182857896	0.85490952	NA
4930444F02Rik	12.51584648	25.68268211	5.135363903	5.001141613	NA	NA
4930447N08Rik	1.039577431	-5.178457723	5.144664055	-1.006568683	0.31414209	NA
4930448E22Rik	2.080534964	4.438739219	2.353091489	1.886343663	0.059248659	NA
4930452G13Rik	12.5487953	-6.070100567	1.908452192	-3.180640623	0.001469498	0.02344429
4930453N24Rik	9.527920141	1.001711518	1.489769357	0.672393692	0.501333098	0.752450264
4930455C13Rik	1.244605911	1.859487829	5.234650676	0.355226727	0.722419743	NA
4930455J16Rik	1.143606991	-1.587449858	2.013343771	-0.788464385	0.430425123	NA
4930455M05Rik	0.520474976	-0.004224155	3.920205824	-0.001077534	0.999140252	NA
4930470G03Rik	2.807068416	0	5.267904354	0	1	NA
4930470H14Rik	188.7784654	3.317702768	1.395955977	2.376652862	0.017470521	0.113311627
4930474N05Rik	1.768078495	2.892782004	2.984632868	0.969225406	0.332432737	NA
4930480K15Rik	33.94858107	33.52487517	4.424024235	7.577913997	NA	NA
4930481A15Rik	1.248530007	1.0020618	2.157683203	0.464415628	0.642349996	NA
4930481B07Rik	34.28782013	0	5.267904354	0	NA	NA
4930500M09Rik	132.9923301	1.201704362	2.612158443	0.460042677	0.645485588	0.83849217
4930502E09Rik	4.837235078	-5.862139809	5.140838312	-1.140308147	NA	NA
4930503L19Rik	21.95407106	1.321324529	2.762352435	0.478333073	NA	NA
4930506C21Rik	3.287161992	-6.792871733	5.137836146	-1.32212697	NA	NA
4930507D05Rik	2.436799783	0.682110993	5.016350308	0.135977544	0.891839034	NA
4930509E16Rik	0.573539589	-2.862071825	5.184843441	-0.552007376	0.580943299	NA
4930509G22Rik	15.16843974	-1.54127932	1.887836865	-0.816426116	0.414256465	0.684620991
4930511M06Rik	64.2955121	1.452331929	1.028362796	1.412275838	0.157868758	0.416508668
4930512B01Rik	4.104228797	2.891726895	2.264695323	1.276872375	0.201647309	NA
4930512M02Rik	1.769409768	2.114371475	2.97755838	0.710102441	0.477640612	NA
4930513N20Rik	0.572476979	0.960288789	5.267904354	0.182290475	0.855354773	NA
4930516K23Rik	5.097693418	-0.224052588	1.288960776	-0.17382421	0.862003618	0.950148971
4930517E14Rik	7.193381505	6.755925799	3.887506835	1.737855671	NA	NA
4930519G04Rik	1.143279084	0.413542023	2.399483013	0.172346301	0.863165286	NA
4930519L02Rik	20.86503128	-2.551589531	1.880784803	-1.356662137	0.174888588	0.441835553
4930519P11Rik	0.883793734	0	5.267904354	0	1	NA
4930520O04Rik	123.6699557	1.583469978	1.764988481	0.897155984	0.369635689	0.647708442
4930522L14Rik	10.14892347	-4.545480943	2.155471242	-2.108810757	NA	NA
4930523C07Rik	339.4208723	1.385733692	1.906418847	0.726877881	0.467300768	0.727775183
4930525G20Rik	0.467966751	0	5.267904354	0	1	NA
4930528D03Rik	6.601846848	0.960297119	3.225493982	0.297720946	0.765916156	0.907518252
4930528J11Rik	0.623871563	0	5.267904354	0	1	NA
4930529I22Rik	2.237089412	1.109224534	2.546251311	0.435630422	0.663104894	NA
4930533I22Rik	0.781513252	-0.963277907	5.267904354	-0.182857896	0.85490952	NA
4930533N22Rik	195.731394	2.581702713	0.863979683	2.98815211	0.002806698	0.035867878
4930534H03Rik	107.3201867	3.556826177	1.549711924	2.295153132	0.02172435	0.129472051
4930539E08Rik	0.728026276	-0.004844774	3.592214901	-0.001348687	0.998923904	NA
4930539J05Rik	2.607135419	0.960288789	5.267904354	0.182290475	NA	NA
4930544F09Rik	26.65188899	0	5.267904354	0	NA	NA
4930549C15Rik	0.46881107	-1.818323823	5.13010069	-0.354442131	0.723007565	NA
4930549G23Rik	3.439666502	0	5.267904354	0	1	NA
4930553J12Rik	0.521493603	4.181619179	5.154700787	0.811224425	0.417236802	NA
4930554C24Rik	48.4521986	1.425903909	1.759666225	0.81032635	0.417752635	0.685971786
4930555F03Rik	1.039644566	-1.896120109	2.948318656	-0.643119123	0.520146807	NA
4930556H04Rik	21.81550685	3.43919604	4.438384234	0.774875689	NA	NA
4930556J02Rik	1.198420733	3.985369249	4.919826979	0.810062888	0.417904033	NA
4930556M19Rik	1.14544107	3.181510229	4.185674792	0.76009494	0.447197837	NA
4930556N13Rik	4.784338937	0	5.267904354	0	NA	NA
4930557B06Rik	1.043661168	-5.18406717	5.144624734	-1.007666728	0.313614483	NA
4930558J18Rik	3.796239885	3.181552665	5.174800643	0.61481647	NA	NA
4930558J22Rik	3.274087549	-3.895914973	2.418518442	-1.610868416	0.107208405	NA
4930558N11Rik	39.65330282	1.388038236	1.011497333	1.372260895	0.169982235	0.434246688
4930562C15Rik	0.779693274	-1.859363753	5.234865674	-0.355188436	0.722448427	NA
4930563E18Rik	0.727884832	-0.001494565	4.377258486	-0.000341439	0.999727571	NA
4930563M21Rik	2.295966936	0	5.267904354	0	1	NA
4930565N06Rik	5.614541513	-1.584430014	1.633929978	-0.969704966	0.332193574	0.610906245
4930566F21Rik	6.750474666	1.918589379	2.095497858	0.915576874	0.359888865	0.636823961
4930568A12Rik	3.841162716	7.042857081	4.316154247	1.631743603	0.10273351	NA
4930571N24Rik	1.820496023	-2.006974905	3.73416724	-0.537462512	0.590948173	NA
4930572G02Rik	0.779660791	-2.856638417	5.185030447	-0.550939565	0.581675104	NA
4930577N17Rik	0.624661484	-4.443601244	5.151390082	-0.86260236	0.388356132	NA
4930578E11Rik	0.677073306	2.85450506	5.185001908	0.550531149	0.581955118	NA
4930578I07Rik	7.173084276	-25.55503524	5.135992969	-4.975675667	NA	NA
4930578M01Rik	4.578614019	-0.652828213	1.705420398	-0.382796062	0.701870981	NA
4930579G18Rik	11.3373531	-1.532874228	2.699830121	-0.567766918	NA	NA
4930579G24Rik	128.5838814	0.997045971	2.400842374	0.415290059	NA	NA
4930581F22Rik	34.68310282	-2.006016298	1.691146747	-1.186187007	0.235548456	0.51617204
4930587A21Rik	2.190238139	-2.447001406	5.201510759	-0.470440516	0.638040323	NA
4930588G17Rik	27.65546772	0	5.267904354	0	NA	NA
4930589O11Rik	0.417464467	-3.862119153	5.159742963	-0.74850999	0.454152602	NA
4930590J08Rik	3.233054529	5.828645708	5.137834937	1.134455618	NA	NA
4930594C11Rik	21.47215037	0	5.267904354	0	NA	NA
4930594M22Rik	0.879985973	0	5.267904354	0	1	NA
4930594O21Rik	0.519227495	0	5.267904354	0	1	NA
4930597L12Rik	1.930078597	-3.171001253	5.073941053	-0.624958236	0.531998469	NA
4931406B18Rik	0.884138901	2.892704604	4.127867949	0.700774501	0.483443753	NA
4931406C07Rik	12.95508934	0.869851895	1.935720079	0.449368638	NA	NA
4931406P16Rik	108.542319	-0.423857905	1.996085814	-0.212344531	0.831838257	0.938641424
4931414P19Rik	13.88780416	4.850656398	2.877211636	1.68588794	0.091817385	0.305304441
4931422A03Rik	15.46751347	-8.382757675	3.441329901	-2.435906442	0.014854526	0.10337406
4931428F04Rik	31.11235744	1.211432123	3.64973833	0.331923008	NA	NA
4931428L18Rik	1.558772516	0.40860397	2.475449263	0.165062551	0.868894749	NA
4932416K20Rik	0.676681277	1.002220908	5.151290086	0.194557265	0.845739562	NA
4932422M17Rik	3.962352315	-2.858856478	5.184955173	-0.551375351	0.581376394	NA
4932431L22Rik	0.885166258	0.960289867	5.050404429	0.190141182	0.8491985	NA
4932438A13Rik	1857.574111	0.47534536	1.230285614	0.386369924	0.699222721	0.871442729
4932441J04Rik	22.02064556	0	5.267904354	0	NA	NA
4932702P03Rik	4.005228284	1.169950889	1.395128288	0.838597353	0.401695297	NA
4933400F21Rik	117.3462984	-23.26310252	3.080322002	-7.552165814	4.28E-14	2.18E-11
4933401D09Rik	1.195581857	-3.441562914	5.168251149	-0.665904735	0.505471994	NA
4933404O12Rik	10.86430189	0.916327936	1.566047989	0.585121237	0.5584662	0.788705764
4933406B17Rik	4.83918435	0.446248145	1.384820659	0.322242553	0.747268949	NA
4933407K13Rik	1.979813698	-0.737534872	2.012797608	-0.366422768	0.714049633	NA
4933408J17Rik	0.987382373	0	5.267904354	0	1	NA
4933411E06Rik	37.52740707	0.871895317	0.984053844	0.886023994	0.375604598	0.652163105
4933412E12Rik	0.987757332	-2.895797877	4.312532909	-0.671484239	0.501912097	NA
4933415A04Rik	3.380720434	0.873522359	1.542417407	0.566333312	0.571167219	NA
4933416M07Rik	12.88074897	25.72683135	5.135340038	5.009761995	NA	NA
4933417C20Rik	18.78462189	-8.453020854	3.685483776	-2.293598715	NA	NA
4933421O10Rik	96.36955873	-0.627251534	1.723947514	-0.363846074	0.715972956	0.88121548
4933424G05Rik	11.96344154	-4.297250039	4.163044871	-1.032237262	0.301960983	0.58274984
4933426K07Rik	1.303210462	-4.949595564	5.146405225	-0.961757838	0.336171261	NA
4933427D14Rik	25.57274562	-20.21950828	4.888717547	-4.135953466	NA	NA
4933427I04Rik	22.4165035	-7.424957982	2.642907397	-2.809390139	0.004963546	0.05089811
4933427J07Rik	45.38172059	0.728329224	1.090545401	0.667857774	0.504224384	0.755185378
4933431E20Rik	128.2837556	-5.372986882	2.007689683	-2.676203862	0.007446134	0.065945316
4933431K14Rik	3.482448494	-2.445129474	3.186823179	-0.76726236	0.442925543	NA
4933433G15Rik	0.937235962	0	5.267904354	0	1	NA
4933434E20Rik	15.90882234	-0.463470453	1.727723418	-0.268255004	0.788503039	0.920037086
4933436I20Rik	1.403048101	1.996157488	1.854848237	1.076183726	0.281845096	NA
4933439C10Rik	7.955633044	-0.895955808	1.579576618	-0.56721263	0.570569728	0.795531501
4933439K11Rik	3.587034247	0.960288789	5.267904354	0.182290475	NA	NA
5031425E22Rik	26.94109781	5.462563037	1.679580717	3.252337314	NA	NA
5031434C07Rik	3.1727849	-0.587392232	1.420824959	-0.413416324	0.679301617	NA
5031434O11Rik	2.078729213	0.960291295	4.746940231	0.2022969	0.839684623	NA
5031439G07Rik	86.28948049	2.482649684	3.096830965	0.801674264	0.422741407	0.690104592
5033406O09Rik	5.353429026	-1.514407748	1.524266188	-0.993532337	0.3204506	0.599318266
5033428I22Rik	1.092861027	2.444517786	5.047578589	0.484295141	0.628176424	NA
5330426L24Rik	64.42214824	3.771269711	2.800542255	1.346621249	0.178102247	0.445935397
5330438D12Rik	0.675552997	3.664057844	4.338298664	0.844584047	0.398343119	NA
5430401H09Rik	8.212902045	-5.167959329	3.210621689	-1.609644433	NA	NA
5430403G16Rik	2.447770182	-4.852392992	2.669938597	-1.817417448	0.069153218	NA
5430403N17Rik	1.453836987	0	5.267904354	0	1	NA
5430405H02Rik	191.9035247	-5.93868901	1.967573679	-3.018280368	0.002542136	0.033533275
5430416N02Rik	50.71800447	-1.410244416	1.309541915	-1.076899029	0.281525377	0.564033391
5430421F17Rik	5.935753454	0	5.267904354	0	NA	NA
5430427M07Rik	4.321938558	0	5.267904354	0	1	NA
5430427O19Rik	1.924442605	3.357211102	2.750207269	1.220712031	0.222195071	NA
5430430K15Rik	17.36742708	3.169189562	2.071757191	1.529710902	0.126088304	0.367267676
5430431A17Rik	1.508106839	0	5.267904354	0	1	NA
5430434F05Rik	90.97510234	-6.177591954	3.941599686	-1.567280406	0.117049163	0.35233678
5530400K19Rik	14.41105098	0.46120599	1.738431674	0.265300039	0.790778335	0.920703376
5530401A14Rik	0.832561719	-0.007414136	3.33275518	-0.002224627	0.998225006	NA
5530601H04Rik	156.1583157	2.781299448	1.742988884	1.595706933	0.11055424	0.341746934
5730403I07Rik	3.647426959	4.116360797	2.812425214	1.463633869	0.143294013	NA
5730405O15Rik	21.81342413	-5.419643539	2.570262178	-2.108595607	0.034979502	0.17106057
5730408A14Rik	1.449415264	5.656451209	5.141790575	1.100093659	0.271291316	NA
5730409E04Rik	1.506773217	-0.89718808	2.655425332	-0.33786982	0.735461291	NA
5730414N17Rik	6.494017102	0	5.267904354	0	NA	NA
5730455P16Rik	65.17564591	-1.723324033	2.208278027	-0.780392692	NA	NA
5730480H06Rik	33.82346474	-4.34453904	2.10768087	-2.061288833	NA	NA
5730507A11Rik	4.745117582	19.14911843	5.20194953	3.681142678	NA	NA
5730507C01Rik	24.04746042	0	3.572548581	0	1	1
5730521K06Rik	61.41264676	24.53449931	4.62470242	5.305097946	NA	NA
5730522E02Rik	2.556673545	-6.288401992	5.139223065	-1.223609466	0.221099587	NA
5830408C22Rik	0.469018535	-0.963277907	5.267904354	-0.182857896	0.85490952	NA
5830415G21Rik	1.563243026	0.580746259	3.368785056	0.172390416	0.863130606	NA
5830417I10Rik	172.9663092	1.54840933	2.105481089	0.735418303	0.462084778	0.722961943
5830418P13Rik	2.661335978	-6.534562656	5.138485871	-1.271690303	NA	NA
5830432E09Rik	4.327067642	2.877823167	4.260442099	0.675475244	NA	NA
5830444B04Rik	33.84927897	-4.732682989	2.665266299	-1.775688602	0.075784257	0.270473478
5830448L01Rik	1.509548648	0	3.465653029	0	1	NA
5830462I19Rik	16.01662006	1.68808435	1.391023452	1.213555636	0.224917457	0.504345607
5830487J09Rik	14.672102	6.414934723	1.511019091	4.245435919	2.18E-05	0.001353826
5930420M18Rik	191.4880606	-0.154175	1.865213031	-0.082658119	NA	NA
5930430L01Rik	1.614105971	0.737082053	2.176570955	0.338643705	0.734878154	NA
6030440G07Rik	1.560557503	2.895160356	1.952068254	1.483124553	0.138041322	NA
6030443J06Rik	4.32093684	-0.373535107	1.658365414	-0.225242943	0.821790284	NA
6030452D12Rik	0.572231595	3.181573916	5.174802336	0.614820376	0.538673352	NA
6030458C11Rik	312.3293162	-2.796289829	1.754854336	-1.593459794	0.111057081	0.342402377
6030468B19Rik	2.28869004	4.029560824	3.91630527	1.02891898	0.303517749	NA
6030498E09Rik	2.295353387	-6.071593563	5.139985129	-1.181247301	0.237504495	NA
6230400D17Rik	1.19621306	1.859487329	5.234649337	0.355226723	0.722419747	NA
6330411D24Rik	2.961467549	0.960288789	5.267904354	0.182290475	NA	NA
6330415B21Rik	2.807032139	1.261201967	1.452818957	0.868106766	0.385335887	NA
6330415G19Rik	57.65849648	-2.323655212	3.52511792	-0.659170917	NA	NA
6330418K02Rik	208.6969746	11.96225219	2.661122625	4.495190142	NA	NA
6330537M06Rik	0.467194619	1.849647579	5.235329368	0.353301091	0.723862728	NA
6330549D23Rik	4.684062244	-7.198644824	5.016079267	-1.435113849	NA	NA
6330562C20Rik	203.2794144	0.215028503	0.943307048	0.227951761	0.819683742	0.932912307
6430511E19Rik	347.2845687	1.685050957	2.454104649	0.686625551	0.492318723	0.745622551
6430548M08Rik	7.123473939	-26.90338731	5.156949701	-5.216918696	NA	NA
6430550D23Rik	3.587039993	-0.963278529	5.143990837	-0.187262878	NA	NA
6430590A07Rik	46.83775174	3.21005266	2.130497423	1.506715111	0.131883697	0.379336007
6530402F18Rik	56.37135705	-6.167779157	3.948579413	-1.562024848	NA	NA
6530409C15Rik	46.72351797	4.766568649	3.600747221	1.323772083	0.18557875	0.455025256
6720464F23Rik	1.766635379	-0.963277907	5.267904354	-0.182857896	0.85490952	NA
6720489N17Rik	163.097654	5.808856279	2.559782877	2.26927695	0.023251489	0.13447209
6820402A03Rik	3.015148647	-5.727702503	5.138082351	-1.114754905	NA	NA
6820431F20Rik	2821.355231	0.154134393	0.865360182	0.178115883	0.858631969	0.948709817
8030423F21Rik	1.351444786	0.57924837	4.356271638	0.132968836	0.894218027	NA
8030462N17Rik	89.53227861	3.004281663	3.176321038	0.945836906	NA	NA
8430419K02Rik	0.726776049	1.472979132	3.855208869	0.382075053	0.702405696	NA
8430429K09Rik	14.82332539	2.908398257	2.91900951	0.996364776	NA	NA
8430430B14Rik	3.846805617	-7.046378284	5.137302163	-1.371610635	0.170184681	NA
9030025P20Rik	43.83561242	-3.824421176	1.73852934	-2.199802493	0.027820911	0.148069114
9030607J07Rik	2.859423432	-1.467354571	1.895913236	-0.773956605	0.438956454	NA
9030619P08Rik	19.05509024	-5.87633625	3.01743242	-1.947462422	0.051479321	0.218276122
9030624G23Rik	50.45316653	0	3.116431803	0	1	1
9130002K18Rik	0.676742376	-2.446999712	5.201509274	-0.470440325	0.63804046	NA
9130019O22Rik	4.042375879	6.630617285	5.138222948	1.29044951	NA	NA
9130208D14Rik	36.86537408	15.05266517	5.267904354	2.857429474	NA	NA
9130221F21Rik	1.198232919	-3.985513106	5.146424598	-0.774423686	0.438680281	NA
9130230L23Rik	9.565337738	0.122360584	1.903985794	0.064265492	0.94875883	0.98853811
9130401M01Rik	10.61948088	-1.863450489	1.899415345	-0.981065302	0.32656054	0.606016173
9130604C24Rik	0.520277612	-3.447066338	5.168123144	-0.666986107	0.504781007	NA
9230104M06Rik	3.318478726	0.994190041	3.945808919	0.25196102	0.801071193	NA
9230105E05Rik	3.852321087	2.00063339	1.312917958	1.523806859	0.127556966	NA
9230112E08Rik	0.676671634	-1.00599926	5.151395688	-0.195286738	0.845168479	NA
9230114K14Rik	0.831612041	-0.963277907	5.267904354	-0.182857896	0.85490952	NA
9230116N13Rik	2.081602056	-1.322417435	2.721428496	-0.48592768	0.627018442	NA
9330020H09Rik	1.974785051	-0.001494574	2.689171954	-0.000555775	0.999556556	NA
9330104G04Rik	3.015088235	-4.481989122	2.746058937	-1.632153288	0.102647198	NA
9330111N05Rik	0.675804496	3.662612412	3.600148435	1.01735039	0.308986773	NA
9330121K16Rik	13.10240246	-0.155124937	1.473014595	-0.105311201	0.916128875	0.974685014
9330136K24Rik	11.88683963	2.735297467	2.172586306	1.259005205	0.208028452	0.484415137
9330151L19Rik	1.564562547	5.614582253	5.142004471	1.091905362	0.274874701	NA
9330158H04Rik	2.236668408	2.482006504	1.903083259	1.304202794	0.192164447	NA
9330159F19Rik	4.056899607	-0.00670055	2.639137674	-0.002538916	0.99797424	NA
9330159M07Rik	19.3814428	-4.803887525	2.92597195	-1.641809152	NA	NA
9330160F10Rik	0.936194027	3.179497746	5.174859001	0.61441244	0.538942817	NA
9330162G02Rik	1536.208016	1.926532462	1.33864685	1.43916408	0.15010404	0.40505928
9330185C12Rik	0.829779267	-0.963277907	5.267904354	-0.182857896	0.85490952	NA
9330188P03Rik	0.520207405	0.89289359	4.024644455	0.221856514	0.824425584	NA
9430002A10Rik	0.469034043	3.667026787	5.163325057	0.710206455	0.477576118	NA
9430015G10Rik	495.5098896	1.356168429	1.700711524	0.797412383	0.42521157	0.692137942
9430018G01Rik	2.755610834	-6.380249184	3.338051083	-1.911369546	0.055957107	NA
9430025C20Rik	2.598361628	1.801342552	2.933661556	0.614025346	0.539198579	NA
9430031K09Rik	1.14200898	0.892800141	5.234991872	0.170544704	0.86458178	NA
9430034N14Rik	4.265063838	2.219478522	2.776519862	0.799374264	0.424073429	NA
9430037G07Rik	1.246649277	0	4.957242698	0	1	NA
9430038I01Rik	10.37619042	-4.317707582	1.910866809	-2.25955444	NA	NA
9430062P05Rik	8.631623606	-0.778641454	1.581679041	-0.4922879	0.622515833	0.826421712
9430064I24Rik	4.209663614	0	5.054211364	0	NA	NA
9430065F17Rik	4.734681348	1.584544821	1.312939529	1.206868089	0.227482949	NA
9430081H08Rik	0.624439898	0.897720207	5.234652173	0.171495675	0.863834031	NA
9430087J23Rik	0.782202812	0	5.267904354	0	1	NA
9430091E24Rik	3.844865801	0	5.267904354	0	NA	NA
9530018F02Rik	0.571278216	-2.44240991	4.54787042	-0.537044745	0.591236707	NA
9530026P05Rik	1.040115881	1.321928409	2.657613178	0.497411896	0.618898619	NA
9530036O11Rik	0.676447728	1.849648849	5.235332797	0.353301103	0.723862719	NA
9530046B11Rik	2.496714644	-1.900121494	3.360751609	-0.565385876	0.571811329	NA
9530053A07Rik	0.519473202	0.585781372	3.940127668	0.148670658	0.881813516	NA
9530056E24Rik	19.09556199	-3.532053099	2.232781401	-1.581907256	NA	NA
9530056K15Rik	5.109492572	-3.392343855	2.686292013	-1.262835104	0.206648446	0.48303877
9530068E07Rik	726.9328597	2.246062702	1.639679489	1.369818136	0.170743679	0.435586097
9530077C05Rik	73.83752265	27.80672966	3.520565616	7.898369948	NA	NA
9530082P21Rik	0.519939747	-0.001494567	4.088346907	-0.000365568	0.999708319	NA
9630001P10Rik	8.202217873	2.718509579	2.098537146	1.295430764	0.195171671	0.468508933
9630010A21Rik	43.93396019	0	5.129506245	0	1	1
9630028B13Rik	85.01348924	0	4.850480453	0	NA	NA
9630050E16Rik	7.391603799	-0.388028398	1.244170513	-0.311877185	0.755133862	0.902426726
9830004L10Rik	3.853605078	-3.704134997	2.530390389	-1.4638591	0.143232451	NA
9830132P13Rik	37.21394741	-3.482025666	3.726433886	-0.934412302	0.350091254	0.627976188
9830144P21Rik	0.467561184	0	5.267904354	0	1	NA
9930014A18Rik	30.19437584	-6.565639089	5.136658458	-1.27819265	NA	NA
9930017N22Rik	8.603929026	-1.897094152	3.96759438	-0.478147202	0.632545438	0.831344435
9930021J03Rik	146.9754764	-2.083082829	1.989656068	-1.046956236	0.295119763	0.577270042
9930024M15Rik	469.6401101	1.643314841	3.271148721	0.502366288	0.615409888	0.821843479
9930104L06Rik	602.1430171	-0.755454116	2.207298021	-0.342252885	0.732160589	0.890361593
9930111J21Rik1	10.5143636	-8.37445557	5.135629107	-1.630658172	NA	NA
9930111J21Rik2	204.4480529	1.647630784	1.077500152	1.529123481	0.126233835	0.367574998
a	0.468654121	0	5.267904354	0	1	NA
A030005L19Rik	2.805448088	0	5.267904354	0	NA	NA
A130010J15Rik	1.715185815	0.80636193	2.341090395	0.344438613	0.730516454	NA
A130012E19Rik	170.4197735	2.763875443	2.119744736	1.303871828	0.192277287	0.463727575
A130014A01Rik	34.88331182	-23.62365672	5.267904354	-4.484450577	NA	NA
A130050O07Rik	56.37680384	6.673962251	3.512061517	1.900297651	NA	NA
A130051J06Rik	29.67497635	-22.85860833	4.816080794	-4.746309148	NA	NA
A130077B15Rik	396.4832601	1.026435156	0.764479065	1.342659599	0.179382222	0.447615374
A230004M16Rik	3.950477136	2.169779199	1.873180447	1.158339658	0.246725453	NA
A230020J21Rik	4.990639533	24.32977774	5.234684658	4.647801984	NA	NA
A230057D06Rik	43.37657191	1.387789134	1.904082152	0.7288494	0.46609379	0.727253955
A230059L01Rik	7.857551316	-0.213528076	1.30582933	-0.16351913	0.870109712	0.95416333
A230060F14Rik	10.94478084	2.838652739	2.951688524	0.961704704	NA	NA
A230072C01Rik	0.675510398	-0.001494559	5.267904354	-0.00028371	0.999773632	NA
A230072E10Rik	11.08776808	0.418240735	1.999103791	0.209214117	0.834281092	0.939260272
A230077H06Rik	34.18275672	0.468427098	1.389060745	0.337225784	0.735946702	0.892033062
A230083N12Rik	2.494364981	-0.736101546	2.749122053	-0.267758772	0.788885007	NA
A230085B16Rik	8.376447214	0.90260508	1.397474609	0.645882991	0.518355136	0.763158578
A230087F16Rik	0.728428931	0	3.909765938	0	1	NA
A230103L15Rik	7.113174834	1.968805756	1.711056516	1.150637479	0.249881407	0.531106421
A330008L17Rik	0.675802875	0	5.267904354	0	1	NA
A330023F24Rik	23.18199669	-4.710690802	4.583889214	-1.027662446	NA	NA
A330032B11Rik	14.45922051	0.485270594	1.818306837	0.266880476	0.78956119	0.920570009
A330035P11Rik	3.845160459	-2.812919394	5.076624691	-0.554092446	0.579515579	NA
A330040F15Rik	25.45096795	0	5.267904354	0	NA	NA
A330044P14Rik	48.0012224	0.445614141	0.780044539	0.57126756	0.567818288	0.794735158
A330049N07Rik	0.519629285	2.477676054	4.533743259	0.546496772	0.584724506	NA
A330076C08Rik	2.804904408	1.456878174	1.782514414	0.81731635	0.413747666	NA
A330084C13Rik	0.416488136	-1.483097081	4.798298642	-0.309088115	0.7572545	NA
A330094K24Rik	0.625791166	4.444658222	5.151342995	0.86281543	0.388238954	NA
A430005L14Rik	139.7149678	-0.241579356	1.960570243	-0.123218924	0.90193374	0.967396088
A430010J10Rik	9.816296278	0.582767374	2.252772198	0.258688994	0.795875212	0.923826839
A430027C01Rik	8.475157477	-1.618609627	2.481118241	-0.652371016	NA	NA
A430033K04Rik	87.37667702	0.242549204	1.609013585	0.150744038	0.880177633	0.958112771
A430057M04Rik	2.54573891	-0.896139291	3.853723334	-0.232538564	0.816119738	NA
A430073D23Rik	63.27135985	3.583451976	1.556426775	2.302358219	0.021314979	0.128302771
A430088P11Rik	0.625223857	3.442884212	5.168150692	0.666173341	0.505300311	NA
A430103D13Rik	30.38293204	2.700736044	1.302754199	2.07309717	0.038163237	0.180386604
A430106G13Rik	0.62409607	-0.001494567	4.047018332	-0.000369301	0.999705341	NA
A430110C17Rik	122.2821752	-1.005493173	2.242621661	-0.448356132	0.653896196	0.842898079
A4galt	0.571898221	-0.003175874	3.938911339	-0.000806282	0.99935668	NA
A530017D24Rik	24.77235632	-16.25304173	3.485986811	-4.662393353	NA	NA
A530032D15Rik	11.36843432	26.35393551	5.135448981	5.131768539	NA	NA
A530040E14Rik	1.299325724	-3.802122591	2.84573445	-1.336077789	0.181523849	NA
A530041M06Rik	331.1296228	6.783011818	2.573993549	2.635209331	0.008408541	0.070847743
A530053G22Rik	15.43547529	8.10240285	5.135206793	1.577814327	NA	NA
A530058O07Rik	34.30183796	2.434260828	0.893162911	2.725438773	0.006421609	0.060261222
A530064D06Rik	23.80354812	0.900808351	1.746336027	0.515827617	0.605974812	0.81800256
A530065N20Rik	0.779602184	-0.963286119	3.271281855	-0.294467478	0.768400711	NA
A530076I17Rik	69.76910715	0.89726275	3.220411867	0.27861739	NA	NA
A530083I20Rik	16.23749639	-0.223617824	1.599569315	-0.139798771	0.888818985	0.961420935
A530083M17Rik	19.35009038	0.003820469	5.267904354	0.000725235	NA	NA
A530088E08Rik	3.12548994	-5.62649088	4.184783576	-1.344511796	0.178782945	NA
A630001G21Rik	47.30255283	1.468979575	2.274646963	0.645805525	0.51840531	0.763158578
A630001O12Rik	1.35256595	1.582971147	2.395208831	0.660890661	0.508682436	NA
A630010A05Rik	0.572543333	-2.48257089	4.547525956	-0.545916816	0.585123119	NA
A630031M04Rik	0.935737181	2.213850408	2.849643388	0.776886827	0.437225544	NA
A630035G10Rik	1.041135952	-2.997838332	5.113141202	-0.586300713	0.557673452	NA
A630072M18Rik	224.8731193	3.926466398	2.362987996	1.661653129	0.096582344	0.314828307
A630073D07Rik	1.091321436	2.215697904	3.519724794	0.629508849	0.529015977	NA
A630089N07Rik	64.59781829	0.289974468	1.168836731	0.248088087	0.804066253	0.927124227
A730017L22Rik	341.1994564	-2.527631537	1.741145045	-1.451706475	0.146583238	0.399709162
A730035I17Rik	1.092066718	1.320694274	2.696949544	0.489699289	0.624346705	NA
A730036I17Rik	0.782745876	-4.769026369	5.147988131	-0.926386434	0.354245191	NA
A730063M14Rik	6.812168161	1.627145548	0.986685357	1.649102762	0.099126584	0.319270906
A730081D07Rik	8.315025874	-21.18211028	5.234876938	-4.046343502	NA	NA
A730082K24Rik	0.779141156	0.960294587	3.959388172	0.242536105	0.808364784	NA
A730091E23Rik	128.7556248	10.26971667	3.432010766	2.9923323	NA	NA
A830008E24Rik	17.77388105	-2.171011216	2.000981745	-1.084973025	0.277933603	0.560614714
A830035O19Rik	3.11716232	-0.882470623	2.811944655	-0.3138293	0.75365069	NA
A830073O21Rik	1.86624868	0.313411915	3.338138342	0.093888234	0.92519794	NA
A830082K12Rik	6.611483593	-0.806151499	2.16424293	-0.372486604	0.709530584	0.877005722
A830082N09Rik	1.198445694	0.960294115	4.08158288	0.235274927	0.813995354	NA
A930001M01Rik	54.67407247	-8.975357064	3.310204439	-2.711420769	NA	NA
A930004J17Rik	419.1447128	0.193620876	2.343941701	0.082604817	0.934165771	0.982468352
A930005H10Rik	2.028751793	-0.361587745	1.935008675	-0.186866214	0.85176553	NA
A930006K02Rik	1.558622353	-2.074228329	4.570609666	-0.453818742	0.649959293	NA
A930007I19Rik	3.170777208	-6.663954061	5.138145908	-1.296956953	NA	NA
A930012O16Rik	8.714349996	-22.7321631	5.135747103	-4.426262168	NA	NA
A930017M01Rik	0.672942801	4.549597635	5.150164652	0.883388774	0.377026254	NA
A930024E05Rik	1.303588375	0	5.267904354	0	1	NA
A930030B08Rik	0.938674054	0	5.267904354	0	1	NA
A930037H05Rik	48.12093906	-5.250772593	2.254786494	-2.328722745	0.019873758	0.123227987
AA386476	78.60078461	-22.04782469	3.094616537	-7.124574055	1.04E-12	4.17E-10
AA388235	9.460606361	-21.76953069	3.854883315	-5.647260606	1.63E-08	2.58E-06
AA465934	1.814242949	2.051050021	3.90385668	0.525390707	0.599311612	NA
AA474408	1766.378446	1.345332635	0.955414694	1.40811382	0.159097369	0.418308113
AA986860	53.3781911	-15.99487787	4.05089362	-3.948481342	NA	NA
Aaas	636.0904409	1.082275884	1.597658992	0.677413571	0.49814359	0.750160808
Aacs	133.175399	-7.469226845	2.732451847	-2.733525516	NA	NA
Aagab	302.5382869	-1.78269942	1.907494717	-0.934576334	0.35000668	0.627947128
Aak1	327.1292771	-5.289041411	2.598493349	-2.035426188	NA	NA
Aamdc	18.77889862	-2.520943903	1.796335272	-1.403381619	0.160503071	0.420199603
Aamp	252.8470261	0.468778816	1.76491109	0.265610443	0.790539242	0.920658433
Aar2	185.0386124	-4.818525181	2.369054604	-2.033944331	NA	NA
Aars	138.6448893	-7.697345	1.684210438	-4.570298833	4.87E-06	0.000410356
Aars2	25.52754605	1.584163042	4.173257983	0.379598637	NA	NA
Aarsd1	107.4033506	-1.308301036	2.011735311	-0.650334579	0.515476126	0.761350964
Aasdh	71.77319756	-0.362232364	2.142639258	-0.16905896	0.865750266	0.952107585
Aasdhppt	158.5474116	2.784070622	1.708178832	1.629847279	NA	NA
Aatf	159.5598466	-2.895196909	1.941403252	-1.491290852	0.13588515	0.384784819
Aatk	12.23598493	-15.87830768	4.156094673	-3.820487483	NA	NA
AB041806	1.2980766	4.659578742	4.044023514	1.152213563	0.249233326	NA
Abca1	442.471684	4.331954692	2.258545203	1.918028776	0.055107362	0.226547008
Abca12	1.560160379	-1.481048739	2.345367914	-0.631478213	0.527727891	NA
Abca13	14.11133318	14.88600175	5.267904354	2.825791957	NA	NA
Abca2	1276.603156	-0.439013645	1.991092835	-0.220488788	0.825490504	0.935770551
Abca3	421.9980383	-2.47191561	1.804976511	-1.369500154	0.170842987	0.435617585
Abca4	0.833761463	1.859503889	5.234653068	0.355229633	0.722417566	NA
Abca7	55.14016646	-4.94148898	2.158101629	-2.289738775	NA	NA
Abca8a	6.507756956	-25.51194838	5.136143395	-4.967140989	NA	NA
Abca8b	11.67320745	-5.763597532	4.029800828	-1.430243771	0.152647067	0.408839505
Abcb10	296.7220092	-4.592128411	1.673130954	-2.744631793	0.006057882	0.058196226
Abcb1a	0.779772548	0	5.267904354	0	1	NA
Abcb1b	1.457633835	-3.068888442	3.260557052	-0.941215993	0.346594183	NA
Abcb4	319.3900911	-2.996244166	1.259093541	-2.379683532	0.017327512	0.112702457
Abcb6	47.28706865	0.000526947	2.162296897	0.000243698	0.999805557	1
Abcb7	110.0133385	1.99873528	1.41866964	1.408879999	0.158870655	0.418071087
Abcb8	34.25096867	-2.894252562	1.82298831	-1.587641866	0.112367346	0.344108603
Abcb9	20.22944851	0.9921241	1.627481735	0.609606903	0.542122238	0.777338116
Abcc1	497.2765372	-4.30250875	1.555520351	-2.765961079	0.005675531	0.055867176
Abcc10	47.65340918	5.812150139	3.672205523	1.582740972	NA	NA
Abcc4	1312.072581	-1.565511296	1.555856153	-1.006205679	0.314316641	0.593357458
Abcc5	188.3373697	-0.545004533	1.85080955	-0.294468187	0.768400169	0.908970461
Abcc9	2.287451715	-1.22304145	2.845915462	-0.429753261	0.667375135	NA
Abcd1	172.6594223	-5.412715323	2.843642945	-1.903444077	NA	NA
Abcd2	15.69717847	-8.233528341	5.135198389	-1.603351559	NA	NA
Abcd3	224.1681004	-0.886788057	1.788528812	-0.495819833	0.620021531	0.824540651
Abcd4	13.9468622	-4.710016677	1.748358905	-2.693964415	0.00706077	0.063699523
Abce1	576.1372741	0.541013284	1.613243629	0.335357459	0.737355455	0.893100271
Abcf1	43.99379633	-2.906830178	1.409332898	-2.062557527	0.039154687	0.183233143
Abcf2	148.651902	-0.939465598	1.258532675	-0.746476922	0.455379367	0.716759204
Abcf3	174.9072025	-5.498459728	2.135522201	-2.574761211	NA	NA
Abcg1	80.31397776	2.662616821	2.193078699	1.214099987	0.224709545	0.504333446
Abcg2	167.245214	1.562476991	1.949565314	0.801448907	0.422871811	0.690104592
Abcg4	382.3538385	-6.157993162	2.125269288	-2.897511951	0.003761354	0.043171484
Abhd1	0.572467603	-0.593742685	5.168616168	-0.114874594	0.908544523	NA
Abhd10	241.2339753	3.049627619	1.818761498	1.676760599	0.093589305	0.309070183
Abhd11	101.3350698	-2.441714139	1.441195769	-1.69422794	0.090221978	0.301637656
Abhd12	25.92547079	-5.362646033	1.950220428	-2.749764056	0.005963819	0.057715188
Abhd12b	0.779657553	1.482756608	5.201486087	0.285064034	0.775595084	NA
Abhd13	729.4788175	3.25028956	1.465795464	2.217423672	0.026594154	0.145036049
Abhd14a	15.6581367	2.276975572	1.169675551	1.946672792	0.051573976	0.218433652
Abhd14b	25.53000983	-1.999395374	2.624517085	-0.761814577	0.446170679	0.708687567
Abhd15	1147.347166	-1.036374758	2.106241768	-0.492049286	0.622684502	0.826526155
Abhd16a	339.154999	-0.019354534	1.019747401	-0.018979733	0.984857273	1
Abhd17a	42.05553124	-0.621956953	1.789681852	-0.347523752	0.728197877	0.88850396
Abhd17b	239.8702954	1.787589419	2.375433722	0.752531802	0.451731313	0.713816307
Abhd17c	1504.884204	-1.119619377	1.346228856	-0.831670909	0.405594725	0.677639068
Abhd18	64.52498327	2.126879449	1.60162629	1.327949886	0.184194663	0.453423908
Abhd2	423.1870485	2.317015379	2.508021907	0.923841762	0.355568708	0.633358567
Abhd4	676.6289633	0.345144212	2.135284491	0.161638514	0.871590527	0.954413397
Abhd5	81.38707429	3.924965507	2.064541274	1.901132013	NA	NA
Abhd8	9.571436474	-0.002023464	1.462521391	-0.001383545	0.998896091	1
Abi1	788.8561063	0.136978824	1.511283837	0.090637391	0.927780721	0.980665242
Abi2	107.3334879	-4.396469912	2.926082563	-1.502510547	NA	NA
Abi3	95.83720819	-3.249270349	3.389642849	-0.95858782	NA	NA
Abi3bp	19.00930393	-30.80791568	5.151416621	-5.980474489	NA	NA
Abitram	497.3963922	-4.844166267	1.760433149	-2.751689985	0.005928862	0.057558845
Abl1	64.11827357	-4.664380496	1.904309189	-2.449381919	0.014310162	0.100863031
Abl2	21.98264799	1.585968065	2.072739022	0.765155694	0.444178839	0.707604242
Ablim1	27.34455525	-7.433471633	2.639924522	-2.815789456	0.004865754	0.050724992
Abr	45.90439698	-3.273283336	3.621069398	-0.903954875	NA	NA
Abra	10.3950056	0.999519398	4.284264856	0.233300095	NA	NA
Abracl	20.89389913	0.105066446	1.142007285	0.092001555	0.926696804	0.980505006
Abraxas1	22.7381128	2.041912683	1.671179498	1.221839237	0.221768427	0.501651945
Abraxas2	70.41624937	-2.152987339	1.882431643	-1.143726704	0.252736995	0.533791372
Abt1	12.50830587	5.994328039	1.71705529	3.491051263	0.000481124	0.011265097
Abtb1	312.5532902	-4.604513811	1.95200521	-2.358863485	0.018330998	0.116822821
Abtb2	17.15381065	-6.330852805	4.571797264	-1.384762368	NA	NA
Acaa1a	56.24355222	-1.91371992	1.864858375	-1.02620121	0.304796751	0.584894122
Acaa2	35.26910076	1.063692875	1.241112137	0.857048162	0.391418268	0.66591149
Acaca	892.3805319	-1.445600032	1.305656029	-1.107182903	0.268214858	0.550196674
Acacb	3.280578845	0	5.267904354	0	NA	NA
Acad10	34.66444424	-4.547943836	2.924906679	-1.554902202	NA	NA
Acad11	37.34001574	5.452512226	2.670604318	2.041677305	0.041183551	0.189034626
Acad12	29.14703799	-3.780963701	1.776840473	-2.12791399	NA	NA
Acad8	2.291000936	-2.905237464	2.965797514	-0.979580518	0.327293226	NA
Acad9	756.3799148	0.681249577	1.077130777	0.632466912	0.527081823	0.767185155
Acadl	247.0984748	-0.400185867	1.810855402	-0.220992723	0.825098099	0.935749684
Acadm	27.07536186	-5.441755051	2.348281165	-2.317335391	NA	NA
Acads	19.83921257	-0.810367134	2.408735963	-0.336428378	NA	NA
Acadsb	102.0804096	1.417904357	1.011196052	1.402205195	0.160853981	0.420518918
Acadvl	121.6838781	0.290373708	2.034307494	0.142738357	0.886496823	0.96027974
Acap1	177.0230971	-1.971025826	1.599586071	-1.232209921	0.217870678	0.4967538
Acap2	18.27073212	4.213098451	2.732673418	1.54174971	0.123134427	0.362970277
Acap3	7.349863946	3.431982935	3.195010817	1.074169426	NA	NA
Acat1	168.6121616	-0.467381983	1.754359126	-0.266411806	0.789922074	0.920658433
Acat2	13.24936859	-7.668566124	2.410479421	-3.18134478	NA	NA
Acbd3	182.5588288	1.134561487	2.195243478	0.516827176	NA	NA
Acbd4	5.676862813	3.953468949	3.465379936	1.140847186	0.253933521	0.535005764
Acbd5	95.83385938	0.647184247	2.126518643	0.304339795	NA	NA
Acbd6	21.88944804	1.500798903	0.946658925	1.585363919	0.112883674	0.344884784
Accs	24.93294352	-8.541226479	2.956850795	-2.888622751	0.00386933	0.043925741
Acd	519.0270232	-5.331741333	1.66944746	-3.193716162	0.001404541	0.022871114
Acer1	2.386909184	3.037198133	2.08448645	1.457048633	0.145102956	NA
Acer2	64.40522042	-3.65540733	1.928562713	-1.895404959	0.058038772	0.233886829
Acer3	781.2477758	-0.130051906	1.559202425	-0.08340925	0.933526133	0.98207377
Ache	38.92987914	0.925843364	1.948519364	0.475152252	0.634678457	0.832915471
Acin1	435.2955071	-0.496967731	1.590428429	-0.312474124	0.754680225	0.902001976
Ackr1	7.068542448	-0.001494573	2.908189344	-0.000513919	0.999589952	1
Ackr3	0.573636594	4.31911049	5.152869719	0.838195166	0.401921101	NA
Acly	793.9467154	-1.477399037	1.448673586	-1.019828795	0.307809664	0.587229738
Acmsd	42.01105814	-7.485288977	2.841665036	-2.634120799	0.008435547	0.070902849
Acnat1	0.779912888	-0.006237035	3.294781055	-0.001893004	0.998489602	NA
Aco1	171.3713023	0.728422145	2.986201971	0.243929296	NA	NA
Aco2	326.2051558	-3.530506368	1.157909079	-3.049035914	0.00229577	0.031375528
Acot11	2.862769471	2.700757272	1.561117131	1.730015781	0.083627456	NA
Acot13	11.92106869	-3.61026937	2.139300492	-1.687593391	0.091489309	0.304615055
Acot2	9.745772799	-1.858095282	2.938617349	-0.632302563	0.527189189	0.767185155
Acot4	2.600862897	1.413623232	1.581705432	0.893733563	0.371464463	NA
Acot6	36.89672362	0	3.910452822	0	1	1
Acot7	261.5309472	0.21687672	0.897059382	0.241764062	0.808962987	0.929154087
Acot8	16.59823561	0.681311391	1.910846428	0.356549528	0.721429068	0.883767449
Acot9	8.159155989	-1.776949518	1.92691089	-0.922175243	0.356437174	0.634157111
Acox1	174.0483764	0.6161628	2.855187937	0.215804638	0.829140033	0.936915104
Acox2	1.039458176	-0.963277907	5.267904354	-0.182857896	0.85490952	NA
Acox3	4.944700025	-1.138228967	2.209032166	-0.515261382	0.606370381	0.81800256
Acp1	120.0502586	3.227997337	1.483780805	2.175521699	NA	NA
Acp2	416.4600512	-2.10144287	2.252027487	-0.933133757	0.350750912	0.628648278
Acp5	1.143889417	0.960295788	3.629910247	0.264550835	0.791355499	NA
Acp6	379.8463696	1.131569807	1.572967379	0.719385425	0.471903475	0.730853543
Acpp	1.50719074	2.799671789	2.810284198	0.996223724	0.319141455	NA
Acrbp	3.170860291	-6.249039966	3.495271969	-1.787855143	0.073799382	NA
Acsbg1	1.138813618	5.241432763	5.144211219	1.018899213	0.308250817	NA
Acsf2	12.43817856	-3.421940592	3.065677457	-1.116210247	NA	NA
Acsf3	107.4979818	-9.498996631	2.574067271	-3.690267437	0.000224018	0.006835166
Acsl1	254.1357195	0.355319539	1.953701525	0.181869919	0.855684812	0.947031259
Acsl3	104.9846985	0.585823761	2.369364318	0.247249339	0.804715263	0.927613966
Acsl4	38.99213853	1.581764183	2.590709917	0.61055241	0.541495937	0.776903677
Acsl5	259.8947781	1.244511422	1.517473731	0.82012057	0.412147377	0.68344359
Acsl6	14.10480461	-7.957321303	2.494397776	-3.190077133	0.001422348	0.022997969
Acsm2	1.456778399	-2.2197514	2.070251765	-1.072213263	0.283624254	NA
Acsm3	0.776472463	4.756034092	5.148081769	0.923845872	0.355566568	NA
Acss1	42.69217763	-3.908800121	1.855426855	-2.106685107	0.035144884	0.171456369
Acss2	98.74896377	4.943405579	1.714640772	2.883056124	NA	NA
Acss3	4.262226736	-1.995560147	3.471188168	-0.57489253	NA	NA
Actb	4621.525452	0.533996926	0.661925011	0.806733266	0.419820174	0.688136441
Acte1	3.650210961	0	5.267904354	0	NA	NA
Actg1	838.3408815	1.497053992	0.942396023	1.588561449	0.112159438	0.343930643
Actl6a	51.19050723	-3.045020209	1.407031747	-2.164144636	0.030453251	0.1565096
Actl7a	0.730199128	0	5.267904354	0	1	NA
Actn1	48.94879564	-8.532104808	5.022286151	-1.698848801	NA	NA
Actn2	5.562292462	-0.330924048	2.447250227	-0.135222808	0.892435715	0.963004301
Actn3	30.70231586	0.003783892	4.502663033	0.000840368	NA	NA
Actn4	1420.730859	0.217763692	0.86054507	0.253053209	0.800227096	0.925699148
Actr10	157.1547936	0.464449165	1.49732793	0.310185335	0.756420022	0.902678598
Actr1a	379.743777	1.298873187	1.681428599	0.772481917	0.439829053	0.703726485
Actr1b	225.4564359	1.757246013	1.639328394	1.071930444	0.283751275	0.566439085
Actr2	703.5959386	2.312816394	1.318309491	1.754380447	0.079365339	0.278407631
Actr3	31.18557091	-0.83394366	1.144232977	-0.728823305	0.466109754	0.727253955
Actr5	26.17566636	-4.736608822	2.08233936	-2.27465749	0.022926484	0.133095343
Actr6	4.784321445	2.703587658	2.54084096	1.064052296	0.287305009	NA
Actr8	179.0910636	4.132568494	2.266423024	1.823387978	0.06824465	0.255744759
Acvr1b	16.01001059	-8.210174623	3.756769571	-2.185434711	NA	NA
Acvr2a	175.7755186	5.504073109	2.872549293	1.916093528	0.055353192	0.226948087
Acy1	75.1050882	-6.147710662	1.991170124	-3.087486391	0.00201857	0.028641636
Acy3	2.813686998	-2.723658342	2.560429302	-1.063750653	0.287441671	NA
Acyp1	23.49021905	2.77337282	1.418123535	1.955663771	NA	NA
Ada	44.40174376	0.699930261	1.989092733	0.351884178	NA	NA
Adal	9.979793032	3.44452894	3.585037557	0.960806933	NA	NA
Adam10	4293.036298	-0.162796724	0.917142622	-0.177504262	0.859112318	0.948783974
Adam12	2.13223691	0.99553965	1.78326926	0.558266591	0.576662355	NA
Adam15	56.94982983	-5.720724118	3.020153861	-1.894183006	NA	NA
Adam17	233.0235441	-2.228686973	2.03383195	-1.095806845	0.273163312	0.555680485
Adam1a	13.19564922	0	5.267904354	0	NA	NA
Adam22	1.295787982	1.859503889	5.234653068	0.355229633	0.722417566	NA
Adam28	15.70418571	1.945427577	1.466069703	1.326967997	0.184519269	0.453763159
Adam33	0.415977926	0	5.267904354	0	1	NA
Adam4	91.31053716	-8.127913809	3.963367325	-2.050759655	NA	NA
Adam8	0.415965742	1.849647655	5.235329573	0.353301092	0.723862727	NA
Adam9	65.29941988	-0.276171391	2.301746486	-0.119983409	0.90449629	0.968942782
Adamts10	62.86187138	0.013567394	2.450095259	0.005537497	0.995581739	1
Adamts13	3.365098535	6.871589975	5.137653731	1.337495739	NA	NA
Adamts14	1.297726508	2.160539377	3.31012283	0.652706708	0.513945377	NA
Adamts15	1.042937184	-3.900146904	4.894365513	-0.796864659	0.425529638	NA
Adamts17	0.8842522	2.444391944	3.901507894	0.626524926	0.530970693	NA
Adamts2	3.169851092	-2.858924637	2.714106223	-1.053357681	0.292177092	NA
Adamts3	578.0770027	0.30034827	1.626113498	0.18470314	0.853461883	0.945956304
Adamts9	2.342947445	1.8972656	2.449867906	0.774435877	0.438673074	NA
Adamtsl4	0.623471007	-0.963280808	4.661456507	-0.206648031	0.836284747	NA
Adamtsl5	30.05772548	-0.437707826	3.217935275	-0.136021327	NA	NA
Adap1	109.8280602	6.325800302	2.830796531	2.234636165	NA	NA
Adar	3792.464977	0.934817744	1.056684835	0.884670351	0.376334451	0.652519819
Adarb1	0.833100398	-2.485259713	4.461641083	-0.557028158	0.577508191	NA
Adarb2	6.616735354	-2.707744538	2.829776597	-0.956875727	0.338629984	0.617181539
Adat1	21.46040799	2.698817368	1.201111726	2.246932829	0.02464432	0.139024953
Adat2	1.925496044	4.443625525	2.306032942	1.926956655	0.053985032	NA
Adck1	29.61523229	3.669233863	2.19117932	1.674547504	NA	NA
Adck2	4.055407814	0.817993309	2.095597879	0.39033887	0.696285984	NA
Adck5	1.821508978	0.737714856	2.010965039	0.366846187	0.713733754	NA
Adcy3	101.3388414	-22.43434275	2.877104447	-7.797541993	6.31E-15	3.86E-12
Adcy4	0.727576943	0.003589249	4.544052761	0.000789878	0.999369768	NA
Adcy6	381.5254653	0.670732041	1.796934838	0.373264532	0.708951572	0.877005722
Adcy7	254.7317835	-2.264536864	2.102709552	-1.076961324	NA	NA
Adcy8	0.572689568	1.897821614	5.184824004	0.366033951	0.714339742	NA
Adcyap1r1	0.989678791	0.960297731	3.021478492	0.317823785	0.750618608	NA
Add1	4595.024594	-0.09223966	0.898316135	-0.102680623	0.918216453	0.976256067
Add2	305.8536862	1.314087493	1.619044323	0.811643927	0.416995978	0.684974255
Add3	96.51548098	3.184438308	2.115266285	1.505455048	0.132207125	0.379809165
Adgra2	12.32145688	-29.1435746	5.136080896	-5.674282628	NA	NA
Adgra3	5.369165117	3.911471921	5.024391144	0.778496699	NA	NA
Adgrb3	9.985069077	0.760170138	1.314135783	0.578456312	0.562956085	0.791628147
Adgrd1	20.88123778	-4.032033043	4.577103122	-0.880913743	0.378364509	0.653725757
Adgre5	1404.623096	0.014431749	1.739975967	0.008294223	0.993382243	1
Adgrf3	45.63277556	-27.45447405	5.135848596	-5.345654868	NA	NA
Adgrg1	1406.727888	-1.682177711	1.339568849	-1.255760547	0.2092028	0.485426607
Adgrg2	27.43221773	0	4.964846999	0	NA	NA
Adgrg3	5747.57526	0.294161863	1.016061544	0.289511855	0.772189709	0.911448313
Adgrg7	3.956163435	4.133665129	4.445010961	0.929956116	0.352393806	NA
Adgrl1	48.24224356	-7.556040272	2.179098058	-3.467508149	0.000525308	0.011998762
Adgrl2	98.56260452	-5.56904446	2.364255715	-2.355516971	NA	NA
Adgrl4	36.33460758	-8.390915532	2.297230922	-3.652621707	0.000259576	0.007449846
Adgrv1	14.40250262	0.302559616	1.272970628	0.237679966	0.812129323	0.930576906
Adh5	31.61226116	-1.620766828	1.445492949	-1.121255437	0.262179149	0.543288199
Adh6b	1.351841476	0	4.741681031	0	1	NA
Adi1	13520.06892	0.502569494	0.638297768	0.787359003	0.431071739	0.69736883
Adipor1	4376.593349	1.396823132	0.98733041	1.414747401	0.157142571	0.415622578
Adipor2	75.15069666	0.724554777	1.285054338	0.563832015	0.572868461	0.796310572
Adk	142.3311945	1.39290774	1.491267955	0.934042561	0.350281939	0.628195534
Adnp	89.71925914	1.618167276	3.53008559	0.458393213	NA	NA
Adnp2	44.02483331	-5.844742519	2.52424348	-2.315443246	0.020588687	0.126096454
Ado	82.74568991	1.583602856	2.643847289	0.598976674	NA	NA
Adora2a	83.70048711	0	4.430357452	0	NA	NA
Adora3	12.7872704	1.214714536	2.224012424	0.546181542	0.584941152	0.805916784
Adpgk	60.85096805	-5.735467706	1.526726862	-3.756708452	0.000172163	0.005646942
Adprh	129.4523866	1.472429644	1.680744889	0.876057784	NA	NA
Adprhl2	252.687747	1.931556749	1.945509429	0.992828264	0.320793653	0.599318266
Adprm	14.91369906	6.50186761	3.318914217	1.959034547	NA	NA
Adra1b	0.675201634	0.960288789	5.267904354	0.182290475	0.855354773	NA
Adrb1	0.624689331	-1.481716698	3.364928259	-0.440341245	0.659689973	NA
Adrb2	1.559560498	0.997972354	2.619083535	0.381038764	0.703174485	NA
Adrm1	301.4974189	-1.569173001	1.929304074	-0.813336281	0.416025281	0.684974255
Adsl	1503.477591	1.604323929	1.417464067	1.131826878	0.257707225	0.5380407
Adss	105.0974644	-4.763585204	1.762029401	-2.703465222	0.006862063	0.062503411
Adssl1	1.302017241	-0.001494569	3.765053094	-0.000396958	0.999683273	NA
Aebp2	19.5925868	-1.732633836	1.995553707	-0.868247159	0.385259043	0.660855258
Aen	18.63303025	-4.721353494	1.398508547	-3.375991876	0.000735501	0.014793886
Afap1	155.6385143	2.573767829	1.115631389	2.30700557	0.02105451	0.127465139
Afap1l1	1.30056252	-3.857290356	4.664338957	-0.82697471	0.408251396	NA
Afdn	153.1587113	2.248802473	2.483598775	0.905461259	0.365221075	0.642793136
Aff1	381.0224083	-3.135811922	1.897131162	-1.6529231	0.098346515	0.317474304
Aff3	931.6605012	0.289560863	1.731267103	0.16725372	0.867170417	0.952984697
Aff4	472.4408464	2.721453667	2.431002338	1.119478013	0.262936266	0.544365795
Afg1l	0.830592244	1.854626698	4.548876478	0.407710939	0.683485906	NA
Afg3l1	26.91375473	2.455288804	2.066523812	1.188125097	NA	NA
Afg3l2	373.5442915	0.658596542	1.361584312	0.483698686	0.628599726	0.830297696
Afmid	0.781021205	0	5.267904354	0	1	NA
Afp	4.629160006	-4.80724717	5.141259162	-0.935033037	NA	NA
Aftph	78.37092244	-4.192556898	2.153640658	-1.94673001	0.051567112	0.218433652
Aga	1.663775072	1.585858383	2.172788412	0.729872441	0.465468159	NA
Agap1	144.4871886	6.812649535	2.05066542	3.322165317	0.000893218	0.016914041
Agap2	54.20164596	-2.806574325	3.335358231	-0.841461136	NA	NA
Agap3	105.1369306	-1.67843172	2.010256082	-0.834934283	NA	NA
Agbl2	14.92555665	-1.509519427	1.452083821	-1.039553919	0.298547195	0.579796456
Agbl3	12.36876466	-2.660565487	2.324673068	-1.144490175	NA	NA
Agbl5	699.1052739	-0.918918526	2.704833413	-0.339732022	0.734058344	0.890802303
Agfg1	20.90030746	-0.841151396	1.432732436	-0.58709594	NA	NA
Agfg2	35.70454122	-3.959543878	2.113167933	-1.873747854	0.060965187	0.241130179
Aggf1	28.8638121	-3.168472691	2.065472488	-1.534018346	0.125025139	0.365305237
Agk	120.7549704	-4.264501557	2.216298989	-1.924154447	0.054335227	0.225390572
Agl	96.52540663	-1.416078158	1.693050053	-0.836406552	0.402926228	0.674776527
Ago1	980.7441132	0.660613297	1.373009404	0.481142587	0.630415162	0.830903107
Ago2	1899.255116	0.508933556	1.454622419	0.349873307	0.72643378	0.887530643
Ago3	6.339303029	0.405165902	4.015719075	0.100894982	NA	NA
Ago4	9.284673745	6.251551212	3.257772996	1.918964649	NA	NA
Agpat1	244.493087	0.432299569	2.380148985	0.181627105	0.855875376	0.947031259
Agpat2	43.12166772	-5.92482263	2.301879612	-2.573906385	0.010055748	0.079000844
Agpat3	39.65691437	-2.859357745	2.581857115	-1.107481018	0.268086015	0.550196674
Agpat4	2.292526081	1.412227908	2.664079151	0.530099831	0.596042716	NA
Agpat5	40.07997484	-0.564061248	1.089637414	-0.517659582	0.604695803	0.817883436
Agps	57.97179324	-6.127632106	1.901866852	-3.221903836	0.001273419	0.021419555
Agrn	14.92016753	0.960295848	3.612671041	0.265813255	0.790383035	0.920658433
Agtpbp1	338.2324436	-4.694232884	1.730667173	-2.712383385	0.006680128	0.061473243
Agtr1a	0.883703799	-0.898604133	4.404986234	-0.203997036	0.838355816	NA
Agtrap	578.3509436	1.223139791	1.452299073	0.842209304	0.399670807	0.671855236
Ahctf1	2699.496585	-0.262835412	0.98713986	-0.266259547	0.790039326	0.920658433
Ahcy	1517.819341	0.399727469	1.321614591	0.302453886	0.762306082	0.906083794
Ahcyl1	118.1539108	-4.544385449	1.52917859	-2.971782027	0.002960768	0.037147123
Ahcyl2	495.0233495	-0.111800771	1.484486649	-0.07531275	0.939965878	0.984450521
Ahdc1	8.943861896	-6.581385228	2.271955619	-2.896793042	0.003769984	0.043171484
Ahi1	107.2064943	-24.67407761	2.636933092	-9.357111746	8.19E-21	1.88E-17
Ahnak	27.67666952	-14.83892532	3.872739161	-3.83163562	NA	NA
Ahr	0.67723149	-0.897098051	5.234901241	-0.171368668	0.86393389	NA
Ahrr	19.97908089	-4.221542746	1.967387218	-2.145760991	0.031892052	0.160491293
Ahsa1	41.79610239	-1.580959544	1.759895146	-0.898325987	0.369011782	0.647621671
Ahsa2	5.204190793	-1.896284346	2.274660338	-0.833656047	0.404474833	0.67638326
AI413582	765.6728803	1.439995015	1.26992733	1.133919226	0.256828432	0.5380407
AI427809	1.19945655	5.319126746	5.143703646	1.034104434	0.301087344	NA
AI463229	3.220308237	2.472567949	4.210884119	0.58718499	0.557079472	NA
AI467606	317.7542359	0.1785688	1.271505801	0.14043884	0.888313272	0.961288698
AI480526	18.26149562	-4.063821687	1.747747229	-2.325177016	0.020062497	0.123826593
AI504432	24.14978723	3.806873941	2.368019522	1.607619323	NA	NA
AI506816	892.288096	-0.116453738	1.324114077	-0.087948418	0.929917674	0.981253894
AI597479	124.8876286	18.4024985	2.892521331	6.36209604	NA	NA
AI662270	50.74670468	3.736977513	1.168516512	3.198052807	0.001383589	0.022690866
AI837181	6.601872481	-1.489112299	1.171222267	-1.27141734	0.203580217	0.479036822
AI838599	26.40526953	2.325042679	2.013018604	1.155003076	NA	NA
AI839979	0.884708976	-4.029121076	5.156991213	-0.781292988	0.434630193	NA
AI849053	0.932523135	-0.963277907	5.267904354	-0.182857896	0.85490952	NA
AI854703	45.24351571	5.783880985	2.059941672	2.807788717	0.004988294	0.050963679
AI987944	15.2272115	2.000786757	2.614102698	0.765381849	NA	NA
Aida	10.319433	3.971994376	2.414136021	1.645306785	0.099906561	0.320263085
Aif1	1.457649172	1.479405487	2.695881206	0.548765088	0.583166672	NA
Aifm1	31.34934886	-5.599865279	1.598762059	-3.502625827	0.000460696	0.010932903
Aifm2	1.039791955	1.8594891	5.234654084	0.355226739	0.722419735	NA
Aig1	125.0913288	-5.074872224	2.12374575	-2.389585581	0.016867394	0.110971564
Aim2	31.00142482	4.601750304	2.103502972	2.187660472	0.028694343	0.15137627
Aimp1	7.126905846	2.752591951	1.378583277	1.996681663	0.045859775	0.201519702
Aimp2	95.44338946	-2.138956236	1.823604414	-1.172927757	0.240824777	0.521610943
Aip	49.01886891	-2.874345661	1.730032332	-1.66144043	NA	NA
Airn	23.51274837	-9.392364941	2.158700196	-4.350935326	1.36E-05	0.000915415
Ajm1	6.000633488	-6.843427665	5.136295593	-1.332366399	NA	NA
Ajuba	0.675628144	0.960288789	5.267904354	0.182290475	0.855354773	NA
Ak1	0.831878761	-2.856638163	5.185030316	-0.55093953	0.581675128	NA
Ak2	1549.351234	0.048761777	0.867888759	0.056184363	0.955194938	0.991244103
Ak3	634.2780586	-4.138718635	1.152723255	-3.590383569	0.000330192	0.008715658
Ak4	17.16276929	1.122658707	3.158028863	0.355493491	0.72221992	0.884500299
Ak6	158.6712632	1.553097827	1.493657629	1.039795061	0.298435124	0.579701392
Ak7	0.93555007	0.960295061	3.832808886	0.250546033	0.802165111	NA
Ak9	2.342581691	-4.031375818	3.079624111	-1.309048011	0.190518088	NA
Akap1	8.786895048	-3.089228725	2.588126972	-1.193615599	0.232628369	0.5128322
Akap10	25.58683323	-2.008090928	1.636827693	-1.226818764	0.219890717	0.498882495
Akap11	152.5756935	0.071761959	2.232168069	0.032148995	0.974353232	1
Akap12	2.807532199	-4.696160019	4.848608704	-0.968558262	0.332765637	NA
Akap13	599.2005263	0.714359948	1.704857473	0.419014469	0.675205558	0.856613431
Akap17b	25.66744365	4.357356046	3.696217747	1.178868872	NA	NA
Akap5	0.780094259	1.325796611	3.140022327	0.422225218	0.672860636	NA
Akap6	3.37901279	0.364887656	2.161107445	0.168842904	0.86592021	NA
Akap7	6.081009494	2.704994963	2.711115604	0.99774239	0.318404292	0.5976872
Akap8	130.1148151	-0.247115807	1.335051606	-0.185098318	0.853151921	0.945955238
Akap8l	202.7409091	6.673239116	1.976070597	3.37702465	NA	NA
Akap9	145.1762843	-2.310268704	2.245509364	-1.028839488	0.303555107	0.583631769
Akip1	1116.015539	0.998748479	1.189417946	0.839695148	0.401079335	0.672818595
Akirin1	2.652721992	2.907759928	2.394811851	1.214191389	0.224674648	NA
Akirin2	9.381336512	0.219859669	2.076490872	0.105880393	NA	NA
Akna	515.5765749	1.530534715	1.63395346	0.936706432	0.348909587	0.627500217
Akr1a1	582.6536915	1.937656371	1.821321753	1.063873732	0.287385904	0.569931363
Akr1b10	20.66481635	0.747514018	2.512212527	0.297552062	0.766045067	0.907537328
Akr1b3	328.2560884	-3.210995408	1.892979063	-1.696265675	0.089835578	0.301398992
Akr1c13	6.246885469	2.356967485	2.116009182	1.11387394	0.265333271	0.547110115
Akr1e1	193.6044104	1.19331834	2.368450282	0.503839303	0.614374306	0.821551198
Akr7a5	3.327548478	0.638983101	1.562440941	0.408964643	0.682565609	NA
Akt1	196.1438088	0.918517772	1.993586692	0.460736308	0.644987803	0.83849217
Akt1s1	7.658706185	-3.199250539	2.080832695	-1.537485713	NA	NA
Akt2	496.7807537	-3.316441467	1.46915362	-2.257382361	0.023984193	0.13681542
Akt3	584.9504616	2.667427131	2.621311583	1.017592548	0.30887163	0.588351706
Aktip	44.05527073	-2.179659709	1.66376047	-1.310080236	NA	NA
Alad	2179.538312	1.207451349	1.041317767	1.159541675	0.246235459	0.526389045
Alas1	15.87240223	-6.706153157	2.236650825	-2.998301336	0.002714891	0.03501655
Alas2	4124.630912	2.053982491	1.09470352	1.876291117	0.060615316	0.240367471
Alcam	5.059228515	21.21733399	5.267904354	4.027661204	NA	NA
Aldh16a1	452.4359955	-1.046088623	1.909927972	-0.547711033	0.583890335	0.805051619
Aldh18a1	105.3338462	-0.929967184	1.870695993	-0.497123631	0.619101872	0.82343687
Aldh1a1	12.99433747	0.149778748	1.478609764	0.10129701	0.919314689	0.976519328
Aldh1a3	1.922564115	1.576200226	2.703983931	0.582917749	0.559948672	NA
Aldh1a7	5.508982852	4.029490679	3.087076121	1.305277396	NA	NA
Aldh1l1	9.409261297	-33.4648578	3.789683244	-8.830515809	NA	NA
Aldh1l2	10.90234759	2.454693519	2.631250908	0.932899827	NA	NA
Aldh2	81.53282025	0.545763767	1.794608163	0.304113053	0.761041763	0.905246412
Aldh3a2	16.51911109	-1.27453949	2.648217942	-0.481281948	0.630316125	0.830903107
Aldh3b1	11.63095933	-15.42837817	4.72844521	-3.262886104	NA	NA
Aldh3b2	1.247954752	0	5.267904354	0	1	NA
Aldh4a1	216.4727937	-0.112826158	2.099785001	-0.053732243	0.957148494	0.992082736
Aldh6a1	155.6400384	5.892644086	3.114098209	1.89224735	NA	NA
Aldh7a1	58.26944045	-3.171584504	2.38453794	-1.330062505	NA	NA
Aldh9a1	288.0492593	-3.993443712	1.64771727	-2.423621931	0.015366594	0.105318505
Aldoa	1904.343287	0.006877062	1.014080174	0.006781576	0.994589127	1
Aldoc	0.727473239	0	5.267861464	0	1	NA
Alg1	20.66866865	-1.046700652	2.695015972	-0.38838384	0.697732001	0.870431722
Alg10b	543.6127074	2.238501361	1.873642458	1.194732405	0.232191597	0.512270245
Alg11	140.4452714	3.16687843	2.775325543	1.141083589	0.25383514	0.534929308
Alg12	268.3142934	-8.16211111	2.843410871	-2.870535241	0.004097775	0.045342129
Alg13	80.13867942	3.968808578	2.599802846	1.526580596	0.126865335	0.369062793
Alg14	14.87053662	-4.922360992	2.385585202	-2.063376729	0.039076849	0.18310295
Alg2	263.3558468	-1.064397315	1.133469141	-0.939061573	0.347699132	0.626131143
Alg3	364.6830948	2.410227591	1.798099239	1.340430794	0.18010533	0.448626892
Alg5	15.71424615	4.34417811	1.191753926	3.645197231	0.000267187	0.00754411
Alg6	50.70358016	3.59616191	2.384694397	1.508017931	0.131549938	0.378731859
Alg8	419.4174452	1.714171565	1.546285292	1.108573931	0.267614029	0.549836072
Alg9	56.29008499	-4.539675829	1.75644872	-2.584576354	0.009749871	0.077195542
Alkal2	2.390504693	0	5.267904354	0	1	NA
Alkbh1	175.6536458	-0.133935611	1.985245626	-0.067465511	0.946211118	0.987275949
Alkbh2	1.143924102	-0.963285423	3.485262975	-0.276388161	0.782249949	NA
Alkbh3	92.87757606	3.074441426	1.857890522	1.654802255	NA	NA
Alkbh4	14.23246822	-5.701870123	2.449012286	-2.328232551	NA	NA
Alkbh5	385.4037315	2.368410828	1.893218498	1.250997088	NA	NA
Alkbh6	120.218934	-6.159944874	1.924029629	-3.201585247	0.001366736	0.02257573
Alkbh7	320.6946044	1.132710596	1.492420193	0.758975657	0.447867119	0.710386224
Alkbh8	238.6217207	1.245018057	2.006682887	0.620435877	0.534970858	0.771791079
Alms1	681.005743	1.363661091	1.74956538	0.779428484	0.435727351	0.700570142
Alox5	261.2624051	-1.189380461	1.854251359	-0.641434321	0.52124054	0.765143162
Alox5ap	249.9489319	0.624916903	1.802181477	0.346755813	0.728774776	0.888735565
Alox8	12.26796297	-1.779510599	1.212877809	-1.46718044	0.142326976	0.394307979
Alpk1	7.133471117	0.415659662	2.296997162	0.180957848	NA	NA
Alpk2	66.99510996	2.399113912	0.991985746	2.418496356	0.015584802	0.106022828
Als2	87.44546634	-0.401402773	2.05860526	-0.194987733	0.845402551	0.943306881
Als2cl	95.68739324	-21.42124147	3.767274933	-5.686137021	1.30E-08	2.21E-06
Alx4	1.457555378	-0.002256686	2.10908987	-0.001069981	0.999146279	NA
Alyref	63.92305351	2.095375803	1.27355203	1.645300509	0.099907855	0.320263085
Amacr	7.974246361	2.319012197	3.245313632	0.714572599	NA	NA
Ambra1	160.0598713	-4.338021443	2.423955403	-1.789645733	NA	NA
Amd1	214.5141427	-3.313000071	1.794323383	-1.846378475	0.06483727	0.249044539
Amd2	10.91631922	-22.49433693	5.135694957	-4.37999864	NA	NA
Amdhd2	143.9433106	2.723076961	1.807557895	1.506495016	NA	NA
Amer1	1164.724166	0.330570066	1.494158364	0.221241653	0.824904278	0.935749684
Amfr	599.5583579	2.301417043	1.61655748	1.423653085	0.154546921	0.411050947
Amigo1	0.573092994	3.179500558	5.174860041	0.61441286	0.53894254	NA
Amigo2	72.34950993	-4.879405608	2.924161418	-1.668651251	NA	NA
Amigo3	16.42399562	30.45604019	4.721018488	6.451158848	NA	NA
Ammecr1	171.5283109	-4.814877942	1.369979023	-3.514563261	0.000440478	0.010562265
Ammecr1l	16.7769715	3.460206382	2.395017378	1.444752099	0.14852753	0.402840758
Amn1	126.7134959	9.217989249	2.210737196	4.169644979	NA	NA
Amot	0.624408491	0	5.267904354	0	1	NA
Ampd2	135.7837781	-1.588581978	2.126030813	-0.747205529	0.454939507	0.716543378
Ampd3	105.6791539	-1.191951622	1.80914402	-0.658848389	0.509993131	0.758875067
Amz2	275.6162818	0.914675722	1.876048751	0.487554346	0.62586554	0.828354103
Anapc1	1461.132849	-0.041164948	0.70149302	-0.058681907	0.95320547	0.990410571
Anapc10	53.05355981	-0.295397119	2.092188531	-0.141190488	0.88771946	0.961190229
Anapc11	1300.934352	-0.38890547	0.681135396	-0.570966467	0.568022374	0.794746722
Anapc13	7.116197445	1.196892855	1.411832944	0.847758129	0.396572686	0.668987717
Anapc15	14.51252612	2.322417679	1.433990869	1.619548443	0.105329312	0.331564747
Anapc16	18.77900551	-1.392665313	0.895596737	-1.555013831	0.119942775	0.357183673
Anapc2	1898.998932	0.990417008	0.944240988	1.048902791	0.294222861	0.576800744
Anapc4	54.82148374	-2.076493632	1.648300496	-1.259778564	0.207749255	0.483887688
Anapc5	486.7695996	1.389678764	1.36648319	1.01697465	0.309165489	0.588593667
Anapc7	139.1634164	0.340851847	1.89857678	0.179530188	0.857521416	0.947911219
Angel1	261.2874393	1.128419188	3.956721718	0.285190435	NA	NA
Angel2	512.2820812	-8.743747869	2.094540378	-4.17454252	2.99E-05	0.001672079
Angpt1	835.8907786	-1.015014587	1.649962849	-0.615174207	0.53843968	0.774476119
Angpt2	8.961274632	7.049130844	2.528585861	2.787775947	0.005307123	0.053385128
Angptl3	29.8202683	-0.963281603	4.480824724	-0.21497864	NA	NA
Angptl4	1.873532271	2.460067159	1.8754081	1.311750311	0.189604395	NA
Angptl6	0.519508403	-1.857817067	5.234974612	-0.354885592	0.722675302	NA
Ank	26.73342314	0.994996914	2.120560418	0.469214131	NA	NA
Ank1	853.9619944	-0.361736724	1.101120237	-0.328517007	0.742520788	0.896155156
Ank2	6.149742484	1.583212719	2.018009713	0.784541674	NA	NA
Ank3	0.726220626	4.019189037	4.435388933	0.906163833	0.364849143	NA
Ankfy1	529.3827153	0.541966956	1.064245211	0.509250078	0.610576946	0.819815595
Ankhd1	77.86991218	-7.578880941	2.503761718	-3.026997692	NA	NA
Ankib1	242.7754152	3.135880977	1.854383796	1.691063621	0.090824652	0.302880758
Ankle1	41.15701163	-1.94116469	1.614328668	-1.202459405	0.229185585	0.508503708
Ankle2	158.5138856	-0.492246833	1.697647379	-0.289958232	0.771848191	0.911448313
Ankmy1	2.080503245	0	5.267904354	0	1	NA
Ankmy2	52.89540422	-1.709335704	1.574908211	-1.085355764	0.277764117	0.560614714
Ankra2	16.93987097	2.58287769	2.312667017	1.11683942	NA	NA
Ankrd10	2166.205457	0.901697079	0.907723238	0.993361237	0.320533945	0.599318266
Ankrd11	196.7150386	0.755898431	1.430851674	0.528285667	0.597301078	0.813406451
Ankrd12	344.8757427	2.251529513	2.184498998	1.030684617	0.302688741	0.583153639
Ankrd13a	462.7580094	0.668538851	1.629780043	0.410201888	NA	NA
Ankrd13b	64.58050472	-4.752455556	2.626529752	-1.809404806	0.070388137	0.25982502
Ankrd13c	10.77772623	0.343456952	1.622715577	0.211655669	0.832375675	0.938646023
Ankrd13d	5.527522871	26.57708293	5.136446811	5.174215543	NA	NA
Ankrd16	29.20501243	-7.024475242	2.344118564	-2.996638203	0.002729745	0.035062903
Ankrd17	1734.387299	-2.7816401	1.280953035	-2.171539489	0.029890415	0.154742715
Ankrd22	2.082907203	0	5.267904354	0	1	NA
Ankrd24	217.1230387	-2.046740856	2.47899959	-0.825631785	0.409012999	0.681243268
Ankrd26	101.1481564	-0.58587428	2.787459423	-0.210182173	NA	NA
Ankrd27	112.8125396	1.373424613	1.608232591	0.853996257	0.393107063	0.666918993
Ankrd28	17.64772392	-2.403241095	1.765536857	-1.361195653	0.173451868	0.439564556
Ankrd33b	62.04901875	0	4.21197962	0	NA	NA
Ankrd34a	2.952134604	6.549501496	5.138436828	1.274609714	NA	NA
Ankrd37	0.674285919	-0.963278017	5.246178045	-0.183615197	0.85431534	NA
Ankrd39	41.49467555	-4.640534783	2.369120498	-1.958758445	0.050141082	0.214482572
Ankrd40	74.69084029	8.138826519	3.168161083	2.568943405	NA	NA
Ankrd44	23.20623602	-7.537180374	2.402719606	-3.136937142	0.001707227	0.025411953
Ankrd46	36.29281306	-6.039065782	2.183970842	-2.765176927	NA	NA
Ankrd49	16977.09638	1.556903771	0.594688051	2.618017577	0.008844225	0.07304439
Ankrd50	442.5873928	-7.412639853	2.391202714	-3.099962965	0.001935448	0.027817149
Ankrd52	320.7448603	-1.114276046	1.970041014	-0.565610583	0.571658532	0.795833251
Ankrd54	112.7525541	-3.49674279	1.936116362	-1.806060244	0.07090893	0.261117727
Ankrd6	4.160784259	0.87640592	1.681142091	0.521315792	0.602146802	NA
Ankrd61	4.794572927	7.049515319	5.137290397	1.372224417	NA	NA
Ankrd63	0.415846582	0	5.267904354	0	1	NA
Ankrd9	2.709939791	5.255492989	3.26867918	1.607833837	0.107871575	NA
Anks1	52.5294894	-2.029154157	1.768944791	-1.147098636	0.251340857	0.532851901
Anks3	25.98276607	-9.753962628	2.599796568	-3.751817641	NA	NA
Anks4b	0.572048873	-2.444866117	3.905775776	-0.625961719	0.531340051	NA
Ankub1	0.884161867	1.897711462	3.783855086	0.501528578	0.61599917	NA
Ankzf1	1.821862194	-0.963286595	3.116853351	-0.309057401	0.757277863	NA
Anln	825.9268274	0.691923838	1.781170194	0.388465875	0.697671303	0.870431722
Ano1	1.510100993	0	5.267904354	0	1	NA
Ano10	21.10058943	-2.493596143	1.904837234	-1.309086204	0.190505152	0.461270582
Ano6	48.45647617	-3.89206612	2.332228638	-1.668818424	NA	NA
Ano7	7.095172723	-18.0691963	5.163452629	-3.499440703	NA	NA
Ano8	23.82348166	-8.136190172	4.347217774	-1.871585597	0.061263958	0.241595263
Anp32a	102.698466	0.726058146	1.433226538	0.50658994	NA	NA
Anp32b	173.5247212	2.091747274	1.396737868	1.497594733	0.134238576	0.382634104
Anp32b-ps1	4.002832415	0	5.267904354	0	NA	NA
Anp32e	44.14304548	-2.435646649	1.399019231	-1.740967239	0.081689321	0.28450312
Anpep	4.886032926	-7.26587796	5.136909788	-1.41444531	0.157231194	NA
Antxr1	65.51712841	-23.83257921	3.820337872	-6.238343311	NA	NA
Anxa1	42.14558735	-6.486819653	2.956680139	-2.193953809	0.02823873	0.149749823
Anxa11	1.141428673	-0.963286119	3.27151991	-0.294446051	0.768417082	NA
Anxa11os	0.983291242	0	5.267904354	0	1	NA
Anxa2	126.1800949	-2.631207267	1.797951084	-1.463447638	0.143344932	0.395619072
Anxa3	7.119901641	-0.99847406	4.837136589	-0.206418413	NA	NA
Anxa4	117.4430745	-5.27302718	1.565592931	-3.368070382	0.000756963	0.015112925
Anxa5	80.17360996	3.435839157	1.910332153	1.798555896	NA	NA
Anxa6	216.5628307	-0.739630768	2.170518811	-0.340762202	0.733282608	0.890802303
Anxa7	45.22749645	-3.253759376	1.525471445	-2.132953316	0.032928556	0.163796619
Anxa9	138.6636042	0.049160085	1.649917883	0.029795474	0.976230169	1
Aoc2	4.946136615	0.311274416	2.428017	0.128201086	0.897989841	0.965276866
Aopep	229.9431591	-7.670906854	1.927557321	-3.979599864	6.90E-05	0.003048
Aox1	1.193843093	1.892758371	4.366837205	0.433439188	0.664695736	NA
Ap1ar	65.28196806	-1.657495231	2.590197956	-0.63991064	NA	NA
Ap1b1	31012.41731	0.731241082	0.444377137	1.645541639	0.099858163	0.320263085
Ap1g1	230.9306582	-0.124803344	1.835044316	-0.068011079	0.945776815	0.987015939
Ap1g2	141.4031708	-2.095522864	1.716634906	-1.220715515	0.222193751	0.501651945
Ap1m1	1116.308405	1.873759743	1.723837158	1.086970271	0.277049949	0.560076321
Ap1s1	128.4236878	1.082941281	1.910945259	0.566704502	NA	NA
Ap1s2	48.75836343	25.33414562	3.494406543	7.249913629	NA	NA
Ap1s3	38.80309446	2.082354443	0.759493084	2.741768802	0.006110934	0.058522227
Ap2a1	71.04992521	2.168473936	2.488528249	0.871388114	0.383542274	0.659388289
Ap2a2	628.0967236	2.72043165	2.138123995	1.272345129	0.203250521	0.478704397
Ap2b1	812.5710699	1.536354943	1.719489745	0.893494682	0.371592319	0.649420334
Ap2m1	1229.013739	2.198881441	1.106288495	1.987620273	0.046853702	0.204226105
Ap2s1	49.8804987	2.134563587	0.82626891	2.583376381	0.009783852	0.077195542
Ap3b1	147.4522936	-1.151615599	2.145669001	-0.536716333	0.591463572	0.809700801
Ap3b2	1.247081207	0.960288789	5.267904354	0.182290475	0.855354773	NA
Ap3d1	977.3651895	2.132073347	1.723131101	1.237325091	0.215966416	0.494129439
Ap3m1	765.6945146	0.935841722	1.872312455	0.499832023	0.61719336	0.82256622
Ap3s1	75.27285317	0.776134319	1.491419805	0.520399633	NA	NA
Ap3s2	34.31961478	-1.179485605	1.654478282	-0.712904858	0.475904633	0.732971348
Ap4b1	2.290806497	-1.834143112	1.84506689	-0.994079468	0.32018418	NA
Ap4e1	114.2096457	-1.817254861	1.714757342	-1.059773775	0.28924753	0.571529071
Ap4m1	78.36141301	2.63613595	2.173351225	1.212936004	0.225154289	0.504345607
Ap4s1	1.195003922	-0.898264898	2.446388118	-0.367180045	0.713484723	NA
Ap5b1	19.20845701	-6.486654974	4.039776444	-1.605696519	NA	NA
Ap5m1	705.8017958	0.443444238	2.173434624	0.204029251	0.838330641	0.941006226
Ap5s1	13.91263615	18.06835691	2.540106882	7.113227021	NA	NA
Ap5z1	39.01543536	-2.355308017	1.867903325	-1.260936787	0.207331623	0.483553248
Apaf1	208.1394115	3.096621317	2.183884485	1.417941901	0.156207728	0.413984715
Apba1	13.25438555	-27.80440682	5.135321489	-5.414345895	NA	NA
Apba3	20.42530158	-2.755707914	2.422651389	-1.137476043	NA	NA
Apbb1	18.21188738	-27.21953452	5.135101062	-5.300681367	NA	NA
Apbb1ip	512.3846122	0.350273304	0.837073449	0.418449903	0.675618207	0.856825604
Apbb2	1.247740961	0.736727187	2.662881884	0.276665364	0.782037069	NA
Apbb3	44.44793567	0.406526265	2.569918774	0.158186425	NA	NA
Apc	196.2373685	1.319806903	1.312863432	1.005288799	0.314757807	0.593702136
Apcdd1	250.7100654	-0.736267949	2.158512693	-0.341099661	NA	NA
Apeh	3492.090376	2.080964809	1.048169568	1.985332214	0.047107522	0.205040514
Apex1	228.8017084	5.493206425	1.700674434	3.230016465	NA	NA
Apex2	253.3913506	-1.056054522	1.848812253	-0.571207011	0.567859326	0.794735158
Aph1a	1766.829134	0.359899319	0.661835455	0.543789723	0.586586182	0.806709717
Aph1c	0.468445029	-0.584255019	4.776534809	-0.122317756	0.90264737	NA
Api5	594.4548901	-1.555458515	1.528887241	-1.017379486	0.308972937	0.588351706
Apip	7.327963869	0.302582242	1.228941713	0.246213664	0.805516839	0.927864875
Aplf	92.11355857	4.569207284	1.776270219	2.572360463	NA	NA
Aplp2	97.80467186	-3.230961583	1.504304577	-2.147810777	0.031728791	0.160407252
Apmap	4.890053455	1.585497152	1.52557512	1.039278323	0.298675313	NA
Apobec1	100.581629	0.314259948	2.359535918	0.133187185	0.894045345	0.963348116
Apobec2	0.673631462	4.019128758	5.157101252	0.779338734	0.435780204	NA
Apobec3	460.7165091	0.742191476	0.766297932	0.968541667	0.33277392	0.611239136
Apoc1	0.572621847	2.859607749	5.184825439	0.551534045	0.581267635	NA
Apoc4	48.76693928	1.439639053	1.532360703	0.939490977	0.347478723	0.625979716
Apoe	475.5875433	-3.657417799	1.109161824	-3.297460947	0.000975632	0.01784902
Apof	0.46616768	0	5.267904354	0	1	NA
Apol11b	33.70434001	3.931672296	1.961195542	2.004732426	0.04499166	0.199010276
Apol7b	22.49219681	26.04376202	5.138764349	5.068098136	NA	NA
Apol8	6.455091929	3.444543109	3.83815455	0.897447736	0.36948005	0.647708442
Apoo	67.20673222	1.869491394	1.940676816	0.96331928	0.335387321	0.613276488
Apoo-ps	29.56507222	1.327460109	2.59145323	0.512245443	0.608479242	0.819094375
Apool	32.86003626	4.064360063	2.457760054	1.653684645	0.098191604	0.317280498
Apopt1	67.07115941	2.965215476	1.397874102	2.121232143	0.033902272	0.167037802
App	31.40739982	3.737170698	1.813214966	2.061074262	0.039295956	0.18356768
Appbp2	54.24103971	2.385243033	1.72992826	1.378810375	0.167953227	0.431584342
Appbp2os	1.147278948	5.181636086	5.144620878	1.007194934	0.313841107	NA
Appl1	28.75755337	0.047434473	1.346025518	0.035240396	NA	NA
Appl2	14.64195086	-4.409829225	3.110879043	-1.417550848	NA	NA
Aprt	26.63349245	-0.665407203	1.468689443	-0.453061882	NA	NA
Aptx	71.49673808	1.586036819	1.862146278	0.851725151	NA	NA
Aqp1	1311.932905	1.351886617	1.158582788	1.166845072	0.243272941	0.523849635
Aqp11	72.12572265	-0.361791659	2.114346503	-0.171112757	NA	NA
Aqp7	1.76815152	-0.41121121	2.939415607	-0.139895566	0.888742505	NA
Aqp9	209.6048347	1.632981453	1.58231873	1.032018027	0.302063673	0.58274984
Aqr	802.3862504	2.721682466	1.489010568	1.827846305	0.067572621	0.254338916
Araf	2950.395369	0.263504321	1.218554965	0.216243279	0.82879812	0.93687564
Arap1	198.915282	-1.681610031	1.686628322	-0.997024661	0.31875254	0.5976872
Arap2	265.7153055	1.522328225	2.315784143	0.657370519	0.510942703	0.759885135
Arap3	98.95186867	-0.697406041	2.378970287	-0.293154582	0.769403998	0.909772926
Arcn1	306.4980449	-1.381750417	1.397306824	-0.988866864	0.322728285	0.601448167
Arel1	138.9446748	-0.894477603	1.576593548	-0.567348258	0.570477597	0.795531501
Arf1	439.728729	2.13849081	1.257064226	1.701178639	0.088909448	0.299539386
Arf2	102.6755382	2.569376447	2.30375068	1.115301438	NA	NA
Arf3	173.2473254	-4.082831762	1.25852132	-3.244149857	0.001178018	0.020490365
Arf4	101.7806278	2.64422756	2.02440344	1.306176184	0.19149265	0.462738039
Arf5	54.82901487	1.344523247	1.428949012	0.94091758	NA	NA
Arf6	949.4459203	-0.708143755	1.513430609	-0.467906325	0.63985158	0.83567949
Arfgap1	119.1445766	5.097990437	1.51769928	3.359025403	0.000782179	0.015448451
Arfgap2	103.7731946	1.087430882	2.26891748	0.479272998	NA	NA
Arfgap3	26.44991453	0.544464243	1.471546522	0.369994584	0.711386526	0.878495879
Arfgef1	91.5991026	-3.096388889	1.696089344	-1.825604825	0.067909809	0.254876862
Arfgef2	23.57192898	0.586032586	2.12575034	0.275682696	0.782791787	0.916984665
Arfip1	60.9455041	1.573364591	1.451664425	1.083834917	0.278438001	0.560996328
Arfip2	0.882566213	-0.001494569	3.730313617	-0.000400655	0.999680323	NA
Arfrp1	292.9840405	1.430879347	1.900580719	0.752864286	NA	NA
Arg2	7.602329865	-16.50083655	5.201753809	-3.172167919	NA	NA
Arglu1	119.661483	-3.100925737	1.851531628	-1.674789504	NA	NA
Arhgap1	1884.994523	0.624219522	1.742796122	0.358171282	0.720215137	0.883248813
Arhgap10	3.275983699	-0.001494571	3.442834259	-0.000434111	0.99965363	NA
Arhgap11a	22.46483195	-0.004750179	2.371297246	-0.002003199	NA	NA
Arhgap12	12.6707864	-1.587555764	2.5255166	-0.628606347	0.529606804	0.76866167
Arhgap15	382.0886007	0.532449252	2.292960287	0.232210411	0.816374592	0.932303438
Arhgap17	68.77667838	-2.281345938	2.602227456	-0.876689673	0.380655217	0.655998464
Arhgap18	4.996095566	-4.56292855	2.02253105	-2.256048702	0.024067581	0.13711952
Arhgap19	1326.927002	0.012148356	1.613593805	0.007528757	0.993992978	1
Arhgap21	85.87377659	5.079023042	2.196264104	2.312573899	0.020746078	0.126599322
Arhgap22	3.639225243	-4.410595188	4.177852928	-1.055708581	NA	NA
Arhgap23	121.0441875	-8.008504823	2.912945683	-2.74928052	0.005972625	0.057739563
Arhgap25	1.559364698	1.892897578	2.962879909	0.638870841	0.522906959	NA
Arhgap26	46.84058434	-2.733315258	3.023616857	-0.903988629	0.366001431	0.643691524
Arhgap27	0.882281285	0	5.267904354	0	1	NA
Arhgap30	282.6608753	-2.961519898	2.712387294	-1.091849938	0.274899065	0.557206938
Arhgap31	392.4893655	6.79139162	1.843536616	3.683892992	NA	NA
Arhgap32	128.828382	-11.74411089	2.698019944	-4.352862889	1.34E-05	0.000914122
Arhgap33	270.4276824	1.889635719	2.566916747	0.736149983	0.461639428	0.722634481
Arhgap35	196.451714	-6.50099402	3.104429488	-2.094102651	NA	NA
Arhgap39	152.3052791	-2.284532083	1.626682073	-1.404412159	0.160196152	0.419817116
Arhgap4	317.2555319	-7.022857849	2.108989838	-3.329962869	0.000868576	0.016723268
Arhgap45	102.8932026	0.980433951	2.088136932	0.469525698	0.638693921	0.835541551
Arhgap5	13.74133925	-2.766344593	3.095256779	-0.893736705	0.371462782	0.649317508
Arhgap6	43.21643248	-10.48487861	2.272313419	-4.614186813	3.95E-06	0.000348495
Arhgap9	59.21511089	1.479290531	1.482312576	0.997961263	0.318298143	0.5976872
Arhgdia	1298.225278	0.273417829	0.703138921	0.388853213	0.697384734	0.870431722
Arhgdib	13780.00995	-0.168423097	0.636949529	-0.264421417	0.79145521	0.92102721
Arhgdig	0.936051973	0.996017636	2.731836693	0.364596331	0.715412754	NA
Arhgef1	176.512115	-2.751618695	1.746087476	-1.575876772	0.115054205	0.349391396
Arhgef10	2.712910655	0	5.267904354	0	NA	NA
Arhgef10l	0.72984271	-1.856752069	5.235048081	-0.354677176	0.722831452	NA
Arhgef11	106.2716781	24.99308533	3.959832073	6.311652836	2.76E-10	6.67E-08
Arhgef12	125.1337992	-5.859069391	2.050742737	-2.85704749	0.004276019	0.046391903
Arhgef15	76.32667685	2.072322291	1.415232056	1.464298581	0.143112385	0.395393339
Arhgef17	57.27934381	-2.111465572	3.915393765	-0.539272855	0.589698596	0.808612387
Arhgef18	108.7155653	-1.192142763	1.448674499	-0.822919685	0.410553667	0.682644241
Arhgef2	503.7821777	-1.470504702	1.54898261	-0.949335837	0.342449832	0.621346352
Arhgef25	21.66306607	0.897274249	3.250357088	0.276054053	0.78250655	0.916891471
Arhgef26	314.4960523	-2.252260227	2.967397062	-0.759001974	NA	NA
Arhgef3	23.53429789	-9.666328133	3.627789793	-2.664522666	0.007709767	0.066988175
Arhgef37	17.29480748	0.34897824	2.008129669	0.173782722	NA	NA
Arhgef39	1057.012899	0.21893978	1.467611162	0.149181054	0.88141077	0.958384903
Arhgef4	16.21006356	-1.002448064	2.277601819	-0.44013315	0.659840673	0.847075307
Arhgef40	49.5935784	-1.001288618	1.714142518	-0.584133821	0.559130282	0.788888621
Arhgef5	1.770805859	3.444542213	3.687248689	0.934176809	0.350212696	NA
Arhgef6	166.830847	0.741905208	2.791121899	0.26580896	0.790386343	0.920658433
Arhgef7	230.3310886	0.081800477	1.754428161	0.046625151	0.962811986	0.994317473
Arid1a	2086.771085	-0.138686087	0.853673524	-0.162457992	0.870945206	0.954400205
Arid1b	169.2785123	-2.417830006	1.610283152	-1.501493699	0.133227915	0.38141059
Arid2	211.4314886	4.484219736	2.084377142	2.151347587	0.031448775	0.159484013
Arid3a	264.7416167	-1.117014859	2.68707338	-0.415699425	0.677629962	0.858512012
Arid3b	49.21333884	-4.677554317	3.916483938	-1.194324907	NA	NA
Arid4a	29.59887959	3.777393476	2.256596896	1.673933649	0.09414364	0.310118673
Arid4b	21.16033414	0.130116248	1.907894868	0.068198857	NA	NA
Arid5a	54.05194541	-4.551390217	1.248567255	-3.64529039	0.00026709	0.00754411
Arid5b	64.4967253	-6.898574073	2.723063728	-2.533386935	0.011296618	0.084623277
Arih1	773.6080739	2.841162291	1.783363659	1.593148025	0.111126988	0.342402377
Arih2	438.2784632	1.442675929	2.091459509	0.68979386	0.49032383	0.744441322
Arl1	8.262194645	2.097284287	1.679206944	1.248973091	0.211674916	0.488699172
Arl10	103.387564	17.44751768	4.674970219	3.732113118	NA	NA
Arl11	0.623285457	-2.444159074	5.201642015	-0.469882215	0.638439171	NA
Arl13a	2.381566169	6.372865032	5.138946711	1.240111134	0.214934291	NA
Arl13b	0.467620376	-0.963277907	5.267904354	-0.182857896	0.85490952	NA
Arl14ep	4.056445389	-4.538646321	3.382993808	-1.341606452	0.179723633	NA
Arl15	136.6164179	-7.181267187	2.677240757	-2.682338959	0.007310934	0.065124752
Arl16	5.20397952	0.002392555	2.207065614	0.001084043	0.999135059	1
Arl2	31.62106712	3.357733428	1.433924205	2.341639409	0.019199254	0.12003128
Arl2bp	189.2238479	0.734883528	2.026354619	0.362662843	0.716856759	0.881567023
Arl3	112.7305535	1.565297202	1.170365057	1.337443554	0.181077896	0.449343257
Arl4a	322.5835064	2.003078843	1.734582799	1.154789984	NA	NA
Arl5a	48.44067413	-0.227299337	1.734091913	-0.131076868	0.8957145	0.963824484
Arl5b	2894.120918	1.08808472	1.385473959	0.785351982	0.432247226	0.698040886
Arl5c	22.76813911	1.822537896	1.27552958	1.428848005	0.153047924	0.408996049
Arl6	23.74207523	0	5.267904354	0	NA	NA
Arl6ip1	289.4418388	4.288182177	1.44617614	2.965186646	0.003024993	0.03769544
Arl6ip4	77.25876876	-2.133897673	2.184195886	-0.976971748	0.328583139	0.608286142
Arl6ip5	219.7165674	-4.54850243	2.72099374	-1.671632817	NA	NA
Arl6ip6	5.577633217	-3.289025811	2.02549565	-1.623812823	NA	NA
Arl8a	159.3107082	-4.228291368	1.677695457	-2.520297322	0.011725574	0.087055517
Arl8b	1645.313501	0.947257772	1.394869076	0.679101565	0.497073511	0.749240625
Armc1	49.53952318	-1.50664078	1.915245127	-0.786656892	0.431482745	0.697450845
Armc10	1050.923957	0.408345705	1.11978445	0.364664561	0.715361815	0.881153824
Armc2	1.717786818	0.84996721	1.788046353	0.475360836	0.634529804	NA
Armc5	59.52428991	-7.323196267	2.07197785	-3.534398916	0.000408704	0.010009427
Armc6	18.85726416	-3.05197694	1.773171181	-1.721197012	0.08521508	0.29158543
Armc7	40.50011563	-32.73968737	3.831781023	-8.544248007	NA	NA
Armc8	812.50113	0.291349897	1.859445148	0.15668647	0.875491951	0.956521303
Armc9	88.54345655	-5.40074907	1.931063757	-2.796774084	0.005161561	0.052188672
Armcx1	2.757151949	0.417458627	3.473845784	0.120171894	0.904346982	NA
Armcx2	226.7896347	10.23065334	3.512004668	2.913052317	NA	NA
Armcx3	2.286500404	2.215825919	2.143334175	1.033821951	0.301219408	NA
Armcx4	1.14294701	0	5.267904354	0	1	NA
Armcx5	15.8589856	-0.96328339	4.045814949	-0.238093784	NA	NA
Armcx6	0.674419364	2.854586878	3.755242804	0.760160402	0.447158712	NA
Armh3	8.628033693	-5.902622156	3.198999969	-1.84514605	0.065016296	0.249120109
Armt1	22.7360123	1.244758083	1.102174086	1.12936613	0.258743415	0.539087913
Arnt	57.92675084	-2.005321888	2.864228007	-0.700126486	0.483848317	0.740117079
Arntl	5.111051815	-1.357098836	4.435256667	-0.305979775	NA	NA
Arntl2	3.377925096	0.805970249	1.849680937	0.435734744	0.663029195	NA
Arpc1a	11.23456921	1.582608591	1.054298071	1.501101666	0.133329268	0.381428536
Arpc1b	1363.024073	-0.110866517	2.315834123	-0.047873255	0.961817255	0.993873151
Arpc2	57.53627438	-2.561105456	0.813200084	-3.149416123	0.001635971	0.025251688
Arpc3	292.3683099	0.944961539	1.64160215	0.575633712	0.564862789	0.792620299
Arpc4	1039.060692	1.372956454	0.939516481	1.46134366	0.143921154	0.395619072
Arpc5	297.6584664	-1.793454726	1.21215512	-1.47955876	0.138991039	0.38917491
Arpc5l	105.9309426	0.386859678	1.429091961	0.270703138	0.786619363	0.91847686
Arpp19	222.9249226	6.986031002	1.44163038	4.845923823	NA	NA
Arpp21	7.757682565	-5.511240656	3.684985162	-1.495593717	NA	NA
Arrb1	394.2860312	1.592934312	1.51256837	1.053132105	0.29228045	0.57529011
Arrb2	725.609493	1.231717969	1.536881746	0.80143965	0.422877169	0.690104592
Arrdc1	179.3396306	-3.040700771	1.643139664	-1.850543102	0.064235312	0.247902405
Arrdc2	2.760901273	2.874811614	3.047304531	0.94339492	0.345478941	NA
Arrdc3	3.690515507	-0.001494575	2.450127373	-0.000609999	0.999513291	NA
Arrdc4	495.8971874	-5.604097547	2.404790743	-2.330388856	0.019785608	0.122860734
Arsa	69.93846638	-0.379588374	2.443629206	-0.155337959	0.876554892	0.956847432
Arsb	65.42573915	0.274035423	1.504009697	0.182203229	0.855423239	0.947031259
Arsg	79.31164581	3.172163959	3.977553056	0.797516441	NA	NA
Arsk	70.11545263	-4.787537033	2.151308797	-2.22540671	0.026053947	0.14345291
Art2b	1.090822902	-1.860332502	3.670716765	-0.506803608	0.612292624	NA
Art4	429.1302335	0.585573947	2.018356693	0.290124114	0.771721288	0.911448313
Arv1	109.5890718	-8.136000294	3.30121081	-2.464550361	NA	NA
Arvcf	156.5308615	-2.195746597	2.33819082	-0.9390793	0.347690032	0.626131143
Asah1	1.611621913	-0.001115592	2.556490483	-0.000436376	0.999651822	NA
Asah2	3.910946925	2.859570485	3.42609693	0.834643778	0.403918306	NA
Asap1	296.9153885	-3.35742971	1.222151478	-2.747146953	0.006011619	0.057935491
Asap2	18.19258092	-6.284370684	3.135998746	-2.003945535	NA	NA
Asb1	21.27295078	0.417174291	1.877899421	0.222149432	0.824197558	0.935537062
Asb13	31.58798876	5.731987117	1.750213982	3.275020756	NA	NA
Asb16	15.59170428	-19.93906943	4.201157402	-4.746089594	NA	NA
Asb17	294.1978037	3.488961281	2.568343626	1.358448007	0.17432157	0.440916909
Asb17os	74.05976524	-3.525566982	1.709028546	-2.062907018	NA	NA
Asb18	3.020719893	-0.001383028	2.365249822	-0.000584728	0.999533454	NA
Asb3	196.1332889	9.985592306	2.986049637	3.344081151	NA	NA
Asb6	73.3469169	-0.26249658	2.284171959	-0.114919798	NA	NA
Asb7	27.22415414	-4.903174736	2.494770136	-1.965381365	NA	NA
Asb8	157.4988234	-5.011199607	2.206514483	-2.271093005	0.023141348	0.134088419
Ascc1	53.40186018	-6.125099535	1.256193098	-4.875921979	1.08E-06	0.000114326
Ascc2	165.3701167	1.227569529	1.827624861	0.671674782	0.501790759	0.752522262
Ascc3	323.0191683	1.820765968	2.067048514	0.88085304	0.378397367	0.653725757
Ascl2	7.65453404	0	5.267904354	0	NA	NA
Ascl3	7.706756651	0	5.267904354	0	NA	NA
Asf1a	86.58375394	9.207734732	2.06264542	4.464041489	8.04E-06	0.000612292
Asf1b	281.61525	-2.777356398	1.621693016	-1.712627711	0.086781052	0.294967356
Ash1l	1049.625622	-0.66842463	1.325661801	-0.504219575	0.614107086	0.821313453
Ash2l	42.37022853	-1.973064178	1.156597169	-1.705921672	0.088022664	0.297753277
Asl	23.88165629	-4.941498675	2.034830153	-2.428457563	NA	NA
Asna1	345.757583	2.109347884	1.311895089	1.607863236	0.107865135	0.33614978
Asns	33.2912502	-5.129137835	1.754545037	-2.923343503	0.003462943	0.04130346
Asnsd1	7.233206612	3.908056651	1.336407852	2.924299379	0.003452325	0.04130346
Asph	1195.222877	0.379153719	1.486803435	0.255012673	0.798713311	0.925044976
Asphd1	3.315127352	5.694903107	3.274269503	1.739289665	NA	NA
Aspm	46.26265981	0.739914101	2.663857493	0.277760392	NA	NA
Aspn	49.80033207	-5.589725838	4.057364921	-1.377673921	0.168303987	0.432122956
Aspscr1	15.30792346	2.525989924	1.706921551	1.479851211	0.138912959	0.38917491
Asrgl1	101.5305421	-3.178966236	1.583966034	-2.006966164	0.044753266	0.198474445
Ass1	279.0874783	-0.128230555	1.731013074	-0.074078329	0.940948059	0.984954229
Aste1	48.18618637	-14.82346807	3.727502968	-3.976782365	NA	NA
Astn1	0.833315084	1.859487481	5.234649745	0.355226724	0.722419746	NA
Asxl1	334.259207	-3.677147274	1.75873312	-2.090793215	0.036546605	0.175637895
Asxl2	1106.708956	2.27696938	1.328121716	1.714428243	0.086450105	0.294452535
Asxl3	1.87290926	-0.413014425	2.181125427	-0.189358402	0.849811925	NA
Atad1	254.5166198	5.62372568	1.959463683	2.870033126	0.004104288	0.045359544
Atad2	94.82880172	3.41138712	1.541758987	2.212659145	0.026921154	0.145920984
Atad2b	551.6816689	0.691327521	1.739614251	0.397402769	0.691070474	0.86787792
Atad3a	389.0706889	0.054466941	1.325983546	0.041076634	0.967234802	0.99703407
Atad5	500.6664054	0.355264859	2.069292425	0.171684222	0.863685791	0.951084325
Atat1	22.67553847	-2.885301602	2.723657821	-1.05934805	NA	NA
Atcayos	1.353694548	-0.329667845	2.806108149	-0.117482231	0.906477924	NA
Ate1	296.3407376	-1.388884864	2.064188457	-0.672847898	0.501044062	0.752262329
Atf1	124.2259277	6.175790122	1.400785919	4.408803685	1.04E-05	0.000745792
Atf2	493.4254095	2.414849174	2.005296743	1.204235324	0.228498636	0.507381885
Atf4	184.4013618	-1.81099014	2.013733978	-0.899319453	NA	NA
Atf5	17.03908442	2.999942216	2.854479868	1.050959318	NA	NA
Atf6	531.7688353	0.674872288	1.990187857	0.339099792	0.734534555	0.890808579
Atf6b	546.7129685	-1.438148236	1.991196204	-0.722253404	0.470138695	0.72956075
Atf7	1551.833578	0.223729306	1.362323762	0.164226238	0.869553047	0.953890968
Atf7ip	8150.964778	0.082023614	0.997829639	0.082202022	0.934486066	0.982520896
Atg10	9.128113602	-5.667029215	2.532379847	-2.237827481	NA	NA
Atg101	21.45193029	-2.042731035	1.64663584	-1.240548144	NA	NA
Atg12	11.3211554	0.358062671	1.712816393	0.209049068	0.834409934	0.939260272
Atg13	410.0051568	-2.188722817	2.246694923	-0.974196716	0.329958875	0.609359
Atg14	31.35600809	-10.07868885	3.630134038	-2.776395787	0.005496525	0.054662514
Atg16l1	28.94929214	3.25708486	1.40036882	2.325876451	0.020025143	0.12367916
Atg16l2	10.11541332	6.55017843	3.418596475	1.916043171	NA	NA
Atg2a	578.1109904	9.639342661	2.24445589	4.29473473	1.75E-05	0.001131199
Atg2b	475.0864749	-1.759883903	1.77077825	-0.993847707	NA	NA
Atg3	243.3041554	6.504881824	1.723421219	3.774400449	0.000160393	0.00537609
Atg4a	0.988802586	-0.001378687	2.577761315	-0.000534839	0.99957326	NA
Atg4b	579.7634308	-2.334674607	1.754172095	-1.330926774	NA	NA
Atg4c	3.380988933	-2.000843928	2.420970467	-0.826463584	0.408541168	NA
Atg4d	34.11297815	6.218537868	2.356900423	2.638438946	0.00832887	0.070370137
Atg5	103.9419422	0.087853801	2.212121993	0.039714718	0.968320568	0.997482337
Atg7	249.708983	-1.028116007	1.904286517	-0.53989565	0.589268998	0.80836994
Atg9a	88.46988933	1.171079998	2.87833242	0.40686058	NA	NA
Atg9b	0.727491382	-0.963277907	5.267904354	-0.182857896	0.85490952	NA
Atic	843.2479963	1.012984318	1.475872232	0.686363152	0.492484134	0.745750089
Atl1	4.773209792	4.720522764	2.772080774	1.702880669	NA	NA
Atl2	132.3158265	1.94441654	1.015891222	1.914000729	0.055620063	0.227490369
Atl3	1183.636896	-0.964793179	1.515828333	-0.636479183	0.524464145	0.765809074
Atm	72.213968	0.240420939	2.255896057	0.106574475	0.915126569	0.974492885
Atmin	106.0919943	-6.272901074	2.514942569	-2.494252215	0.012622282	0.091638765
Atn1	53.88413042	10.52649356	3.023296564	3.481793248	0.000498068	0.011580398
Atox1	53.95838151	-0.057909773	1.327763305	-0.04361453	0.965211669	0.99588098
Atp10a	16.73958211	0	3.6929349	0	NA	NA
Atp10d	59.09359147	1.863682714	3.106585248	0.599913592	0.548563824	0.780734908
Atp11a	842.3827806	-1.919822153	1.718801207	-1.116954156	0.264013927	0.545949358
Atp11b	233.7797384	-0.678561991	1.390982633	-0.487829233	0.625670803	0.82833511
Atp11c	162.441149	-3.855809328	2.047193817	-1.883460812	0.059637946	0.237489228
Atp13a1	217.6651814	-1.288926568	1.894688339	-0.680284214	0.496324518	0.748726079
Atp13a2	215.4257218	1.029073147	1.87032641	0.550210456	0.582175033	0.803653421
Atp13a3	1848.920628	2.361956834	0.767768815	3.07639069	0.002095231	0.029333236
Atp1a1	852.5688603	0.322962036	1.694988973	0.190539314	0.848886539	0.945001638
Atp1a3	172.7354967	-6.991594852	2.114446052	-3.306584647	0.000944408	0.017486783
Atp1b1	0.468882424	2.444528116	5.201485045	0.469967345	0.638378348	NA
Atp1b2	3701.774663	1.714038084	0.946222741	1.811453065	0.070070748	0.259592477
Atp1b3	3961.918219	-0.528594824	1.052708559	-0.502128362	0.615577231	0.821843479
Atp23	1.456676838	0.585335482	2.652801588	0.220648044	0.825366489	NA
Atp2a1	51.72491237	0	5.267904354	0	NA	NA
Atp2a2	935.4756938	-0.164406634	1.729329528	-0.095069581	0.924259559	0.979467083
Atp2a3	195.4741573	0.231243552	1.801162767	0.128385705	0.897843743	0.965276866
Atp2b1	41.74898927	-8.242515081	2.249564587	-3.664049092	0.000248259	0.007335891
Atp2b4	156.1981972	-5.186136642	1.527349683	-3.395513614	0.000685	0.014076722
Atp2c1	90.65358115	0.323985727	1.728358377	0.187452863	0.851305578	0.945493174
Atp4a	81.28427216	6.499786432	3.192318644	2.036070693	NA	NA
Atp4b	8.33145697	0	5.267904354	0	NA	NA
Atp5a1	2395.516311	-0.078898719	0.992984495	-0.079456144	0.936669814	0.983099079
Atp5b	4097.232882	0.445031035	1.066000023	0.41747751	0.676329171	0.857455426
Atp5c1	190.5830741	0.511538039	1.331321528	0.384233281	0.700805553	0.872468239
Atp5d	1414.456252	0.723021648	0.813575	0.888696983	0.374165953	0.651292745
Atp5e	104.9220381	0.92078843	0.826795609	1.113683261	0.265415093	0.547110115
Atp5f1	905.3931115	2.779070501	1.12554968	2.469078488	0.01354615	0.096966364
Atp5g1	167.2043713	1.21140167	0.858416738	1.411204625	0.158184287	0.416623025
Atp5g2	1931.338012	0.589745113	0.950694435	0.620330877	0.53503997	0.771791079
Atp5g3	355.2499743	-3.390022171	1.267335844	-2.674920138	0.007474705	0.066102726
Atp5h	160.2081486	0.04836603	1.056502807	0.045779368	0.963486104	0.994901774
Atp5j	85.0934538	0.572400581	1.006665003	0.568610788	0.569620302	0.795514692
Atp5j2	63.38321656	2.116491735	0.804008431	2.632424802	0.008477779	0.071087922
Atp5k	18.36341579	1.45864174	0.995621481	1.465056518	0.142905498	0.395195452
Atp5l	187.5420385	2.533322472	1.106873348	2.28871937	NA	NA
Atp5md	338.2659538	1.045097315	0.954721147	1.094662372	0.273664579	0.556195902
Atp5mpl	90.23291265	1.190923646	0.969979427	1.227782377	0.219528673	0.498553742
Atp5o	274.3677524	2.650597681	0.753973149	3.515506734	0.000438916	0.010559499
Atp6ap1	273.2791024	0.095394826	1.763661641	0.054089075	0.956864197	0.992082736
Atp6ap2	22.85001938	0.264176091	1.631873267	0.161885176	NA	NA
Atp6v0a1	135.5785594	-8.055755473	1.89932175	-4.241385364	2.22E-05	0.001369244
Atp6v0a2	608.5656887	0.316248522	1.722601835	0.183587707	0.854336907	0.946269737
Atp6v0b	85.96877507	0.675305704	1.273834928	0.530135961	NA	NA
Atp6v0c	564.3444753	2.405333217	1.610578368	1.493459285	0.135317004	0.384018413
Atp6v0d1	175.9671072	1.899742055	1.677809012	1.13227551	0.257518623	0.5380407
Atp6v0d2	23.20990085	0	5.267904354	0	NA	NA
Atp6v0e	152.5726354	0.573089452	1.516501308	0.377902379	NA	NA
Atp6v0e2	55.03278991	1.029638134	0.853453354	1.206437503	0.227648843	0.506640814
Atp6v1a	230.5283898	-5.537291454	1.865822277	-2.967748603	0.002999896	0.037586689
Atp6v1b1	1.087690842	4.434130129	5.151465997	0.86075112	0.389375131	NA
Atp6v1b2	546.8673633	0.374363458	1.975047949	0.189546516	0.849664501	0.945336704
Atp6v1c1	431.7253145	3.525152389	1.546181818	2.279908059	0.022613142	0.132279679
Atp6v1d	12.21909209	-0.001478467	1.768119018	-0.000836181	0.999332824	1
Atp6v1e1	177.15198	1.390725013	1.397521732	0.995136592	NA	NA
Atp6v1f	45.7123996	4.558432404	1.090168319	4.18140238	2.90E-05	0.001662973
Atp6v1fnb	0.623718254	0	5.267904354	0	1	NA
Atp6v1g1	124.742739	1.652195083	1.144673679	1.443376495	0.148914442	0.402991028
Atp6v1g2	23.80190335	1.588300752	3.151393392	0.503999518	NA	NA
Atp6v1h	219.0824307	4.152557703	1.559294036	2.663101125	0.007742414	0.06714479
Atp7a	47.68590098	-5.56215051	4.165243521	-1.335372226	0.18175455	0.450170925
Atp7b	1676.994533	2.282858174	1.809153937	1.261837441	0.207007286	0.483347264
Atp8a1	488.7855005	1.403292883	1.890379129	0.742334096	0.457884938	0.718594545
Atp8a2	4.113157383	-6.64014997	5.138205993	-1.292309024	NA	NA
Atp8b1	7.618495604	-22.63634454	5.135915991	-4.407460048	NA	NA
Atp8b2	0.621683636	-1.8593646	5.234867949	-0.355188444	0.722448422	NA
Atp8b4	68.11070099	4.450362053	2.91357714	1.527456401	NA	NA
Atp8b5	11.93375345	2.70215277	3.60331747	0.749906938	0.453310756	0.714958952
Atp9b	315.3211432	-6.541162779	1.901580336	-3.439856132	0.000582023	0.012787808
Atpaf1	66.94888829	-0.098588941	1.413729589	-0.069736774	0.944403171	0.986061862
Atpaf2	68.9056256	-4.239096093	1.858078786	-2.281440446	NA	NA
Atpif1	331.4201968	1.052329608	0.758548987	1.387292878	0.165352474	0.427686218
Atpsckmt	13.16523327	1.612635733	1.375061841	1.172773242	0.240886751	0.521610943
Atr	385.7391958	1.270655218	1.429759546	0.88871952	0.374153838	0.651292745
Atraid	23.24201837	1.373438911	0.868479019	1.581430156	0.113779717	0.346780738
Atrip	175.268249	-3.221293954	1.481366745	-2.174541831	0.029664467	0.154399887
Atrn	4178.478341	0.346855759	1.467988162	0.236279671	0.813215661	0.930942937
Atrx	916.4700313	0.505795835	1.558958504	0.324444707	0.745601377	0.897416573
Atxn1	12.56479672	-5.214857543	3.061776848	-1.703212808	NA	NA
Atxn10	518.8607975	-0.927156403	1.657456119	-0.559385188	0.575898868	0.798830268
Atxn1l	105.2896544	-2.929693088	2.433365368	-1.203967611	0.228602097	0.50748892
Atxn2	478.5112261	-2.13953886	1.797091135	-1.190556683	0.233827665	0.514734726
Atxn2l	4999.480638	-0.46524611	0.796933707	-0.583795247	0.559358077	0.788994713
Atxn3	22.93312538	-2.703543091	1.803797009	-1.498806727	0.133923779	0.381973909
Atxn7	30.22862114	-7.174356285	2.28891169	-3.134396279	0.001722081	0.025448488
Atxn7l1	2031.037122	0.406425187	1.734804678	0.234277203	0.814769783	0.931397273
Atxn7l1os1	2.494967832	0.960288789	5.267904354	0.182290475	0.855354773	NA
Atxn7l1os2	1.093542362	0	5.056261526	0	1	NA
Atxn7l2	2.080311032	-3.54037502	4.232244261	-0.836524265	0.402860032	NA
Atxn7l3	3.803344645	-2.444765075	2.548838617	-0.95916825	0.337473992	NA
Atxn7l3b	502.7923748	2.971870851	1.644484162	1.807175112	0.07073498	0.26079087
AU020206	398.9059785	-0.028621338	1.125735372	-0.02542457	0.979716313	1
AU022252	82.89449452	3.271106497	1.386868039	2.35862851	0.018342608	0.116822821
AU022754	0.46824725	0.960288789	5.267904354	0.182290475	0.855354773	NA
AU023762	10.7142811	-0.086197281	1.548300882	-0.055672177	0.955602964	0.991555488
AU040320	39.02441866	0.359519348	2.240266217	0.160480636	0.872502474	0.954417454
AU040972	0.57367164	-0.963277907	5.267904354	-0.182857896	0.85490952	NA
AU041133	18.08931145	-21.66187856	4.236516699	-5.113134234	3.17E-07	3.93E-05
Auh	136.0087532	-1.445585812	1.433885172	-1.008160096	NA	NA
Aunip	226.6769866	-6.004038096	3.624829877	-1.656364105	NA	NA
Aup1	13984.18528	0.608579121	0.561815778	1.08323608	0.278703649	0.561072844
Aurka	9.518428462	2.808394697	1.589950916	1.7663405	0.077338741	0.274133151
Aurkaip1	46.29750316	-2.021012204	1.177766533	-1.715970142	0.086167507	0.293859038
Aurkb	104.5843571	0.386837136	1.648285642	0.234690594	0.814448889	0.931146346
Auts2	48.11031394	-4.722528268	1.421201324	-3.322912939	0.000890827	0.016914041
Aven	3.226535765	0.763575336	1.351714421	0.564893977	0.57214588	NA
Avl9	48.91513411	-6.045166114	2.881205416	-2.098137842	0.035892971	0.173678104
Avpi1	0.676235431	1.583322056	3.662852861	0.432264717	0.665549028	NA
Avpr2	89.96510627	-1.813561285	3.256925399	-0.556832307	NA	NA
AW112010	5.150216137	-3.32354664	2.264712659	-1.467535684	0.14223039	0.394159293
AW146154	611.0651329	0.485839408	1.748325077	0.277888485	0.781097963	0.916259051
AW209491	317.7123905	-4.58919281	2.302298255	-1.993309425	0.046227575	0.202554413
AW549877	16.49838838	-2.115157339	2.266317837	-0.93330128	NA	NA
AW554918	422.6555062	3.274708099	2.075374001	1.577888177	0.114591302	0.348426735
Axdnd1	0.833252002	-0.998940845	5.074930529	-0.196838329	0.843954056	NA
Axin1	221.8923165	-2.760181492	2.123898973	-1.29958229	0.193744173	0.466157374
Axin2	12.03168094	20.15989307	5.139839162	3.92228092	NA	NA
Axl	196.3348077	1.187391409	2.703607309	0.439187823	NA	NA
AY036118	15188293.25	0.759186408	0.463140579	1.639213756	0.10116875	0.323401949
AY074887	1.091372804	-1.484005106	3.240317637	-0.457981369	0.646965827	NA
AY512931	0.572727137	0.89289357	4.022055637	0.221999308	0.824314422	NA
Azi2	351.1555698	1.011141016	1.621055598	0.62375468	0.532788707	0.770693256
Azin1	22.52924344	2.646399539	1.81626405	1.45705661	0.145100754	0.397240893
B020010K11Rik	2.445584149	1.587543338	1.869486292	0.849186937	0.395777281	NA
B130011K05Rik	0.833782654	4.029611573	5.156938134	0.781396144	0.434569538	NA
B130021K23Rik	5.205909197	-6.216603686	1.744090321	-3.564381735	0.000364715	0.009307524
B130034C11Rik	11.79440995	1.180046254	1.88097181	0.627359883	0.530423358	0.76939394
B130046B21Rik	53.30415716	0	5.267904354	0	NA	NA
B130055M24Rik	0.673359595	4.434129247	5.151466007	0.860750948	0.389375226	NA
B230118H07Rik	7.717288972	-3.526695377	1.755750042	-2.008654588	NA	NA
B230208H11Rik	3.27815492	0.456857929	1.527861636	0.299017868	0.764926412	NA
B230216N24Rik	1.145250385	3.664047263	2.6659488	1.374387709	0.16932135	NA
B230219D22Rik	501.878694	-1.170626101	1.806424482	-0.648034896	0.516962381	0.762087732
B230220B15Rik	2.544975318	1.9197804	2.221543032	0.8641653	0.387497091	NA
B230303A05Rik	1.767615636	1.112731411	2.549363206	0.436474257	0.662492673	NA
B230307C23Rik	91.85341203	-0.758879636	1.251511548	-0.606370462	0.544268778	0.778592595
B230319C09Rik	1.091681568	0	5.267904354	0	1	NA
B230354K17Rik	3.692507195	-0.736366127	1.769013766	-0.416257997	0.677221224	NA
B230359F08Rik	218.5191429	1.334487711	2.880667408	0.463256434	0.643180569	0.837155662
B230377A18Rik	17.43878906	0	5.267904354	0	NA	NA
B2m	668.0381493	0.711810705	1.171883394	0.607407451	0.543580545	0.778214142
B3galnt2	183.7220211	0.815158075	1.737947568	0.469034907	0.639044685	0.835541551
B3galt2	116.3078228	-0.765991806	2.45921565	-0.311478095	0.755437193	0.90244862
B3galt4	0.518868886	0	5.267904354	0	1	NA
B3galt6	57.04525864	0.585938391	2.320289795	0.252528107	NA	NA
B3gat2	12.22224556	1.582783953	1.766710489	0.895893222	0.370309794	0.648165648
B3gat3	42.12568754	-3.968773743	1.978523803	-2.00592671	0.044864068	0.198712821
B3glct	65.97379985	-1.762205058	1.503368057	-1.172171412	0.241128244	0.521610943
B3gnt2	855.2835161	2.959609769	1.878409897	1.575593151	0.115119596	0.349391396
B3gnt3	4.831892011	0	4.620541611	0	NA	NA
B3gnt5	23.93901208	-7.248460799	3.353179544	-2.161667964	0.030643779	0.15722484
B3gnt7	559.6698217	-2.404073387	1.555397631	-1.545632665	0.122193308	0.361308222
B3gnt8	14.64766622	-0.001494572	3.194464353	-0.000467863	0.999626699	1
B3gnt9	1.773871063	-4.900252455	5.140838767	-0.953200961	0.340488259	NA
B3gntl1	6.550479762	-4.941435377	4.138657377	-1.193970635	NA	NA
B430203G13Rik	1.039758802	4.177444365	4.093397924	1.020532194	0.307476129	NA
B430212C06Rik	107.9738692	-4.580443885	4.539925517	-1.008924897	NA	NA
B430218F22Rik	4.10592535	-0.126631042	4.125423404	-0.030695284	0.975512552	NA
B430305J03Rik	1.398096008	0	5.267904354	0	1	NA
B430306N03Rik	6.443657765	1.854892867	2.95438921	0.627843095	NA	NA
B430319F04Rik	0.779735865	0.960288789	5.267904354	0.182290475	0.855354773	NA
B4galnt1	20.962052	-1.963154636	1.136216307	-1.727800089	0.084024071	0.289995142
B4galnt2	1.871120728	0	5.267904354	0	1	NA
B4galnt4	2.6510217	-6.411086806	5.138839853	-1.247574742	0.212186833	NA
B4galt1	561.6253338	3.092955236	1.650033839	1.874479882	0.060864312	0.240834918
B4galt3	53.15436627	-0.866264271	2.46377676	-0.351600147	NA	NA
B4galt4	0.416496445	-3.858838213	5.159800246	-0.747865814	0.454541099	NA
B4galt6	83.75774577	-0.795459359	2.734244893	-0.290924694	0.771108915	0.911436843
B4galt7	23.51531492	-4.585833012	1.473386794	-3.112443406	NA	NA
B4gat1	0.67567453	-1.856750797	5.23504466	-0.354677165	0.72283146	NA
B530045E10Rik	1.976487788	2.859377168	3.159937591	0.904884063	0.365526811	NA
B830012L14Rik	11.786957	1.58645155	2.510521679	0.631921072	0.527438453	0.767400649
B830042I05Rik	224.4999026	-0.628602766	1.344944236	-0.467382029	0.640226578	0.83567949
B930036N10Rik	25.44014563	-1.854565487	1.941732438	-0.95510867	NA	NA
B930086L07Rik	0.831337661	1.316144855	3.286185186	0.400508426	0.688782079	NA
B930094E09Rik	8.917299892	-6.484799066	4.334806736	-1.495983434	0.134657972	0.383472501
B9d1	23.0300087	15.06997382	3.732610205	4.037382151	NA	NA
B9d2	39.52068235	4.162935067	1.528064832	2.724318354	0.006443436	0.060261222
Babam1	350.621897	-0.017359088	1.885243383	-0.009207876	0.992653282	1
Babam2	202.3602159	-0.694725831	2.145244539	-0.323844587	0.746055698	0.897416573
Bace1	11.4864212	4.028394841	3.176690939	1.268110407	NA	NA
Bach1	6.290361139	0.58648868	1.656989332	0.353948374	0.723377573	0.885447906
Bach2	221.8713292	3.553100115	2.664217596	1.333637358	0.182322734	0.450970101
Bad	99.0169596	-2.505946659	2.130362494	-1.17630059	NA	NA
Bag1	1762.6518	0.998890368	0.911591224	1.095765669	0.273181336	0.555680485
Bag2	150.5628501	1.852849659	1.692596118	1.094679138	0.273657232	0.556195902
Bag3	187.9229587	-0.68520398	1.949576936	-0.351462909	0.725241094	0.886514879
Bag4	1.249701616	1.482033847	2.460555489	0.602316775	0.546963297	NA
Bag5	10.82413512	5.245154272	2.335860296	2.245491429	NA	NA
Bag6	438.0615304	-1.488632789	1.438920489	-1.03454833	0.300879895	0.582111008
Bahcc1	1344.564332	0.312824279	1.079276979	0.289846152	0.771933938	0.911448313
Bahd1	9.574567549	1.859147052	3.476608925	0.534758753	0.592816689	0.810544658
Baiap2l2	4.782056184	-24.3147775	5.136728458	-4.733514278	NA	NA
Bak1	104.8530319	2.96262745	2.063628488	1.435639926	0.151104828	0.406249045
Banf1	24087.60694	1.11602888	0.411879691	2.709599199	0.006736456	0.061682562
Banp	148.8058	-0.143297024	2.585113572	-0.055431617	0.955794608	0.991642305
Bap1	397.4955461	0.595912799	1.299965916	0.458406479	0.646660438	0.839054688
Bard1	229.5452356	2.904996121	2.785655612	1.042841085	0.2970219	0.578301701
Barhl2	2.751616138	1.933249919	1.676656733	1.153038592	0.248894545	NA
Batf	21.54436746	-0.607820315	2.372136307	-0.2562333	0.797770697	0.924927784
Bax	14.30462415	-0.28992642	1.019048214	-0.284507068	0.776021818	0.913950292
Baz1a	730.5495801	2.544732672	1.560333879	1.630889842	0.102913566	0.326479512
Baz1b	536.7990693	2.602962681	1.265246174	2.057277654	0.039659526	0.184710609
Baz2a	489.1745595	3.315695314	1.969065682	1.683892693	0.092202409	0.305981261
Baz2b	154.6753771	-4.572011202	1.712148129	-2.670336242	0.007577532	0.066531603
BB123696	0.886465426	0	5.267904354	0	1	NA
BB187690	1.921967614	3.889449772	3.296336644	1.179930994	0.238027662	NA
Bbc3	0.883509556	0	5.267904354	0	1	NA
Bbip1	57.12812249	1.606151639	1.305405206	1.230385501	0.21855278	0.497266594
Bbof1	1.302209315	2.172053016	3.016748487	0.719998046	0.471526199	NA
Bbs1	133.5574722	-8.732728739	2.053873314	-4.251834171	2.12E-05	0.001324663
Bbs10	11.01971724	-30.46791413	3.657439222	-8.330395197	8.06E-17	8.22E-14
Bbs12	9.651658848	1.849978735	4.172576276	0.443366068	NA	NA
Bbs2	0.782121877	0	5.267904354	0	1	NA
Bbs4	27.26683239	-5.315794342	2.19581654	-2.420873622	0.015483259	0.10580227
Bbs5	5.403297216	-2.443170932	3.712010587	-0.658179947	NA	NA
Bbx	391.061957	6.762962046	2.432089894	2.780720425	0.005423842	0.054085308
BC001981	0.886290024	4.859703476	5.147142686	0.944155578	0.345090152	NA
BC002059	16.45642588	3.664037901	2.560344594	1.431072173	0.152409532	0.408691747
BC003965	74.91897776	0.012578463	1.508173026	0.008340199	0.993345561	1
BC004004	581.8677232	1.789770322	1.254700813	1.42645187	0.15373795	0.409611063
BC005537	464.2140516	0.612316105	1.081722501	0.566056548	0.57135534	0.795531753
BC005561	28.39141491	-4.958729833	3.035132348	-1.633777135	NA	NA
BC005624	29.33236372	-4.464847992	1.721204421	-2.594025404	0.009485948	0.076152923
BC016548	3.641476232	-4.561333305	2.527397782	-1.80475481	0.071113059	NA
BC016579	0.93882745	0	5.267904354	0	1	NA
BC017158	3810.330439	0.860910214	0.917386846	0.938437496	0.348019624	0.62658542
BC018473	0.623431629	-1.85681898	4.595042829	-0.404091768	0.686145238	NA
BC022960	1.247074663	-0.001494559	5.267904354	-0.00028371	0.999773632	NA
BC024386	1.509660257	1.002730825	2.871397328	0.34921354	0.726929002	NA
BC024978	49.0298305	-4.704818238	2.599352658	-1.809996125	0.070296388	0.259799113
BC025920	37.51716543	2.946690729	1.282509735	2.297597164	0.021584727	0.128974714
BC026513	2.183192524	-0.00149456	5.118551501	-0.000291989	0.999767027	NA
BC026762	7.399474419	2.217504896	2.272436863	0.975826846	0.329150279	0.608662948
BC028528	8.477309695	0.831454002	1.601336767	0.51922495	0.603603882	0.817184441
BC029722	1108.964518	0.559208999	1.157748182	0.483014362	0.629085539	0.830549133
BC030343	3.743315805	-6.856493221	5.122134431	-1.338600795	NA	NA
BC030867	31.66044642	-1.897125333	2.722809798	-0.696752794	0.485957513	0.741436608
BC031181	14.76825895	0.899563906	0.819610841	1.097550033	0.272401022	0.554977363
BC034090	0.57141473	0	5.267904354	0	1	NA
BC035947	7.142969995	-1.987941913	2.228519404	-0.892046042	0.372368254	0.649663177
BC037704	16.07903912	-1.860313187	3.532795465	-0.526583892	0.59848258	0.813808708
BC046251	1.041469824	-1.002781008	2.915031994	-0.344003431	0.730843706	NA
BC048403	215.6715353	-8.156593416	1.984911035	-4.109299244	3.97E-05	0.002047627
BC048559	27.06758105	-6.607833873	2.161780315	-3.056662986	0.002238158	0.030725321
BC049715	83.87505152	-2.718570811	3.003226731	-0.90521664	0.365350628	0.642793136
BC051077	39.64267151	0.303685486	0.943283696	0.321945017	0.747494348	0.897736118
BC051537	58.87359601	10.98513658	3.14132453	3.496976028	NA	NA
BC052040	92.85035523	-4.245272501	2.171368264	-1.955114004	0.050569616	0.215725334
BC055324	11.2264698	0.580657597	2.468917591	0.235187112	0.814063509	0.931146346
BC064078	6.186374472	4.765178139	4.446997471	1.07154955	NA	NA
BC065403	99.43811603	0	5.267904354	0	NA	NA
Bc1	1.457043808	-0.963286513	3.143827518	-0.30640565	0.759295807	NA
BC106179	2.912288353	0.994592023	2.151555083	0.462266586	0.643890158	NA
Bcan	0.830740923	2.310638684	5.120898711	0.451217416	0.651832859	NA
Bcap29	957.5673658	1.763260541	1.86075788	0.947603425	0.343331382	0.622657105
Bcap31	638.1018157	-0.154651252	1.563596991	-0.098907361	0.921211824	0.977466147
Bcar1	0.729772848	0.960288789	5.267904354	0.182290475	0.855354773	NA
Bcar3	4.301592354	-3.441562914	5.168251149	-0.665904735	NA	NA
Bcas1	1.038483484	0	5.267904354	0	1	NA
Bcas2	46.46635837	0.322862267	1.360616547	0.237291151	0.812430927	0.930576906
Bcas3	516.7673251	1.00953675	1.664270618	0.606594107	0.544120312	0.778501471
Bcas3os1	23.63827735	-20.21080386	5.267904354	-3.83659279	NA	NA
Bcat2	336.7907429	1.031534886	1.673767713	0.616295128	0.537699754	0.773896653
Bccip	169.1030289	-1.948028194	1.671483711	-1.165448506	0.243837493	0.524450476
Bcdin3d	6.152587337	-3.551328042	2.481213639	-1.431286684	0.152348069	0.408691747
Bckdha	46.86140041	-2.737327646	1.760934802	-1.554474159	NA	NA
Bckdhb	17.13944882	-2.122956884	1.209188289	-1.755687599	0.079141765	0.278162255
Bckdk	553.548347	-2.702534004	1.788659329	-1.510927185	NA	NA
Bcl10	11.24480537	-5.017654799	2.478572493	-2.024413171	NA	NA
Bcl11a	2027.455605	1.337549923	0.663718172	2.015237761	0.043879743	0.195966738
Bcl2	98.15443682	-6.304004789	2.102146507	-2.998841787	0.00271008	0.035006152
Bcl2l1	68.4543158	-0.007936633	1.832663551	-0.004330655	0.996544648	1
Bcl2l11	13.93809042	-7.196824502	2.930306543	-2.455997145	0.014049427	0.099483378
Bcl2l12	65.72503163	-2.700307806	1.770220144	-1.525407908	0.127157388	0.369561218
Bcl2l13	2394.742568	1.896457082	1.187541029	1.596961314	0.110274331	0.341319882
Bcl2l15	1.663669182	1.473337589	3.171670419	0.464530482	0.642267726	NA
Bcl2l2	2.703604263	1.854865972	3.047426692	0.608666314	0.54274564	NA
Bcl3	5.929886045	-3.168566777	3.979643854	-0.796193552	0.425919545	0.692694368
Bcl6	775.9863563	-4.070301878	2.263658722	-1.798107567	0.072159963	0.263820503
Bcl7a	164.2761966	-2.78424166	1.751193508	-1.589910908	NA	NA
Bcl7b	43.72252733	-3.416847012	2.193633286	-1.55761997	0.119323362	0.35648136
Bcl7c	9.624906923	0.245579107	1.259366775	0.195002053	0.84539134	0.943306881
Bcl9	112.6304715	-4.849459144	1.911683203	-2.536748315	0.011188736	0.084089487
Bcl9l	6.923550275	-4.308641696	4.360342196	-0.988143018	NA	NA
Bclaf1	3986.042165	0.620664468	0.78024862	0.795470126	0.426340082	0.693052422
Bclaf3	9.515162189	1.809866485	2.228470463	0.812156371	0.41670191	0.684974255
Bcor	792.7499045	-1.721023368	2.044881041	-0.841625177	0.399997792	0.671855236
Bcorl1	314.8495976	-1.087517986	1.913386429	-0.568373419	0.569781436	0.795514692
Bcr	3.798725878	-2.523572504	2.489148101	-1.013829793	0.310663976	NA
Bcs1l	656.9696497	2.510754744	1.675050543	1.498912827	0.133896248	0.381973909
Bdh1	319.8404307	0.317609436	2.121740166	0.149692899	0.881006911	0.958234769
Bdp1	772.726819	1.552852409	1.625735997	0.955168866	0.339492307	0.618107915
BE692007	0.937323336	2.701453223	3.545786453	0.761877022	0.446133405	NA
Becn1	268.6877785	3.216393277	1.574897767	2.042287027	0.041123068	0.189026155
Bend3	546.0460488	1.070663625	1.741615159	0.614753276	0.53871767	0.774633331
Bend4	81.49929499	2.599532125	2.1119906	1.230844553	0.218381009	0.497266594
Bend6	0.676516483	1.854699044	3.892244575	0.476511434	0.633710063	NA
Bet1	54.31414046	-2.450952747	1.834650369	-1.335923612	NA	NA
Bet1l	2.08055424	3.180791066	2.041854666	1.557795038	0.119281843	NA
Bex3	50.13535071	2.449666591	1.543800299	1.58677686	0.112563191	0.344363874
Bex6	0.571374733	-2.856641907	5.185032272	-0.550940044	0.581674776	NA
Bfar	46.39152143	-1.863638685	1.924150715	-0.968551305	0.332769109	0.611239136
Bfsp2	0.781593394	-1.000350012	4.434227027	-0.225597383	0.821514577	NA
Bglap3	1.299284493	3.181471436	3.747602076	0.848935232	0.395917333	NA
Bgn	33.12512078	-8.290861438	3.468622582	-2.390246053	0.016837088	0.110926701
Bhlha15	5.925747075	-7.570760144	4.841907788	-1.563590319	NA	NA
Bhlhb9	17.50028653	3.665457167	2.952879456	1.241316221	NA	NA
Bhmt2	20.05832639	-0.071105248	2.139363189	-0.033236642	0.973485878	1
Bicd1	155.1029862	-1.28092462	1.157197578	-1.106919548	0.268328713	0.550196674
Bicd2	19.54237192	-0.001687569	2.626924584	-0.000642412	0.999487429	1
Bicdl1	0.779881171	-2.860702437	4.480784759	-0.638437816	0.523188721	NA
Bicdl2	2.899631272	6.630617525	5.138222948	1.290449557	NA	NA
Bicra	19.2762193	-3.597292572	1.665587479	-2.159774024	0.030790168	0.157799608
Bicral	267.915659	0.892763075	1.971108885	0.452924281	0.650603266	0.84059237
Bid	362.9785609	-0.332177001	1.506732291	-0.220461858	0.825511474	0.935770551
Bin1	10.85933888	-5.488433166	2.466890681	-2.22483842	0.026092087	0.14357683
Bin2	457.9982482	-2.772517142	1.420279572	-1.952092529	0.05092722	0.216635289
Bin3	31.1847483	-2.98014504	1.701895084	-1.751074475	0.079933082	0.279872447
Birc2	35.13844829	-2.166271094	2.146449585	-1.009234556	0.312862158	0.592223676
Birc3	85.05104349	0.858340664	1.49722898	0.573286168	0.56645095	0.793878456
Birc5	68.36855667	0.198111003	1.014979144	0.195187265	0.845246348	0.943306881
Birc6	1176.962672	0.324219767	1.584097635	0.204671581	0.837828726	0.941006226
Bivm	10.70750914	-22.63284682	3.371677541	-6.712636826	NA	NA
Blcap	22.57943109	-2.34641806	2.157437641	-1.087594846	0.276774007	0.559641673
Blm	186.0036524	0.618026256	1.996968923	0.30948216	0.756954781	0.902684558
Blmh	114.0834971	2.612144977	1.535322221	1.701365968	0.088874288	0.29953081
Blnk	10.56386784	-3.006584405	1.875424263	-1.603148932	0.108901777	0.338576141
Bloc1s1	14.06279224	2.66016983	1.407849332	1.889527358	0.0588212	0.235901269
Bloc1s2	22.97888902	1.071089221	0.911216778	1.175449407	0.239814967	0.520920765
Bloc1s3	69.66099235	-6.026831466	2.219270158	-2.71568175	NA	NA
Bloc1s4	0.833130121	0.892916649	3.846695363	0.232125647	0.816440425	NA
Bloc1s5	148.5001785	2.749641717	1.842386424	1.492434855	NA	NA
Bloc1s6	287.05016	0.570307286	1.814782815	0.314256495	0.753326238	0.901322065
Blvra	298.7766173	1.002977675	1.572810415	0.637697758	0.523670446	0.76564284
Blvrb	266.8499665	1.943096164	0.997060593	1.948824552	0.051316381	0.217887027
Blzf1	34.75783025	-2.279790325	2.173863044	-1.04872767	0.294303476	0.576800744
Bmi1	167.9315262	0.633804026	2.627357526	0.241232501	0.809374923	0.929162411
Bmp1	11.07820228	-2.377328169	1.838849464	-1.292834577	0.196068279	0.469418945
Bmp2k	8.477847883	-3.553841617	2.492433053	-1.425852387	NA	NA
Bmp7	0.728883234	1.223532057	3.680377729	0.332447414	0.739551441	NA
Bmpr2	334.7294094	5.182980097	2.305592912	2.248003136	0.02457599	0.138981461
Bms1	181.8450859	-0.423415679	2.30244289	-0.18389845	0.854093121	0.946269737
Bmt2	0.884312061	-0.963285111	3.576867015	-0.269309736	0.787691341	NA
Bmyc	1.08968474	3.173642086	3.148512228	1.007981502	0.313463342	NA
Bnc2	0.57232461	1.482747157	5.201487139	0.28506216	0.77559652	NA
Bnip1	6.608206835	2.194156398	1.2834299	1.709603616	0.087339197	0.296095674
Bnip2	92.53322599	-4.441006686	1.78765231	-2.484267584	0.012981822	0.093860285
Bnip3	57.04911013	-6.55028253	2.226940773	-2.941381563	NA	NA
Bnip3l	234.7107477	1.317716569	1.585345331	0.831185827	0.40586866	0.677850114
Bnip3l-ps	38.25608278	1.65058564	4.034818481	0.409085476	0.682476934	0.861918064
Bod1	1.197170071	0.897095377	2.918667357	0.307364721	0.758565778	NA
Bod1l	5.298314346	0.069005902	1.948903415	0.035407553	0.971754762	0.999618698
Bola1	9.158599861	0.05893808	1.187994101	0.049611425	0.960432042	0.993759337
Bola2	33.04539735	1.813541715	1.014985459	1.786766203	0.073975284	0.267160443
Bola3	43.57517136	-0.063616939	1.232234957	-0.05162728	0.958825682	0.992685535
Bop1	709.3821913	1.787225599	1.925616075	0.928131844	0.353339183	0.630599894
Bora	289.6262019	2.386302313	1.61148674	1.480807912	0.138657768	0.388715793
Borcs5	3.897055764	-1.859339287	2.654288804	-0.70050376	0.483612758	NA
Borcs6	1.974214033	0	4.614252537	0	1	NA
Borcs7	9.357506973	-4.595868294	2.239715693	-2.05198736	0.040170891	0.186422163
Borcs8	1271.07793	-6.065126697	1.038575497	-5.839851522	5.22E-09	9.79E-07
Bpgm	108.5547216	1.517789889	2.163430473	0.701566289	NA	NA
Bphl	75.0754755	-1.193479131	2.301895722	-0.518476628	NA	NA
Bpifb1	1.666652596	0	5.267904354	0	1	NA
Bpifc	1.716091687	-0.813506617	3.179858019	-0.255831113	0.798081248	NA
Bpnt1	9.566671399	2.709724725	1.660909531	1.631470393	0.102791102	0.326339665
Bptf	291.3990504	-1.587487523	1.707668276	-0.929622893	0.35256637	0.630077747
Braf	13.23731093	1.325121957	2.343793224	0.565374942	0.571818765	0.795835097
Brap	132.6004615	1.545158112	1.725804181	0.89532644	0.370612611	0.648572069
Brat1	714.1242002	3.218689583	1.538210976	2.092489024	0.036394793	0.17518332
Brca1	140.8802433	-4.509995515	2.276246265	-1.981330221	0.047554253	0.206653634
Brca2	941.8124754	0.193456465	1.312277914	0.147420347	0.882800246	0.959143199
Brcc3	563.2407947	-1.435182494	1.439092697	-0.997282869	0.318627227	0.5976872
Brd1	260.451113	-4.757634425	1.322891489	-3.596390531	0.000322663	0.00858939
Brd2	1973.214853	0.472822253	1.156641064	0.408789094	0.682694444	0.862033126
Brd3	1259.733175	1.292868508	0.781738731	1.65383709	0.098160618	0.317280498
Brd4	1319.312565	0.320789706	1.043470583	0.30742573	0.758519346	0.903267604
Brd7	393.272351	7.056746658	1.746435032	4.040657986	NA	NA
Brd8	3370.65229	1.196481045	0.938602143	1.27474783	0.202398511	0.477847797
Brd9	8.848233801	1.919891382	2.240873883	0.856760122	0.391577469	0.66591149
Brf1	1300.63799	-0.537294921	1.051531872	-0.510963991	0.609376272	0.819401417
Brf2	15.51454348	-5.05858961	2.459777734	-2.056523051	NA	NA
Bri3	9.609483107	0.892908437	2.12703253	0.419790683	NA	NA
Bri3bp	3499.996318	0.824670112	0.672463677	1.226341497	0.220070192	0.499166372
Brinp2	19.46983037	-4.725820087	2.002552881	-2.359897774	NA	NA
Brip1	16.43776321	-3.305931999	1.685200731	-1.961743749	0.049792326	0.213588379
Brip1os	193.5609374	-0.296111598	1.530132576	-0.193520223	0.846551569	0.943754108
Brix1	37.89775909	-2.596287121	1.225553601	-2.118460685	0.034136071	0.168009473
Brk1	1230.517399	2.654081165	1.084148575	2.448078821	0.014362023	0.100918762
Brms1	12.89075863	1.05639217	1.274875963	0.828623491	0.407317491	0.679328666
Brms1l	49.53160376	-0.869169807	1.186570545	-0.732505801	0.463859903	0.724504992
Brox	144.0696695	-2.729255063	2.279443283	-1.197334052	0.231176377	0.510857518
Brpf1	141.6691184	-7.156777904	1.679032176	-4.262442379	2.02E-05	0.001280722
Brpf3	355.4823671	1.202033518	2.152108845	0.558537511	0.576477397	0.799041296
Brsk1	1.46070999	-4.447094063	5.151349358	-0.863287219	0.387979569	NA
Brwd1	452.8699617	4.772333807	2.096848357	2.275955622	NA	NA
Brwd3	3.642485754	-1.686153599	3.172212649	-0.531538641	0.595045572	NA
Bscl2	6611.664941	0.69744102	0.99996235	0.69746728	0.485510409	0.741147566
Bsdc1	76.33497558	-4.73144334	2.110109807	-2.242273518	0.0249437	0.140111892
Bsg	431.688916	2.806736223	1.074589972	2.611913657	0.009003699	0.073567591
Bsn	159.6885031	-6.591701357	2.062938307	-3.195297375	0.001396868	0.022856248
Bst2	4.059023114	2.38942062	1.498558853	1.594478999	0.110828791	NA
Btaf1	422.8931558	3.003029134	1.382502667	2.172168782	0.029842934	0.154732871
Btbd1	55.50757924	-0.466862555	1.966281552	-0.237434235	NA	NA
Btbd10	43.90866712	-6.36171022	2.050546081	-3.102446845	NA	NA
Btbd16	83.33984398	-3.58985673	2.381076831	-1.507661023	0.131641306	0.378757442
Btbd18	9.124328434	22.48447556	4.376178754	5.137924391	NA	NA
Btbd19	581.8962194	0.290280343	1.02186148	0.284070149	0.776356623	0.914110157
Btbd2	76.65226142	2.373483377	1.389721225	1.707884527	0.087657771	0.297038114
Btbd3	0.623857408	-1.417843953	5.092320797	-0.278427854	0.78068394	NA
Btbd6	0.572024625	1.859419249	4.648936812	0.399966557	0.689181149	NA
Btbd7	256.2571003	-0.83890775	1.526480556	-0.549569889	0.582614416	0.803883857
Btbd8	33.35781124	-5.66521961	3.007333852	-1.883801363	NA	NA
Btbd9	362.189831	1.632312617	2.008151283	0.81284345	0.41630782	0.684974255
Btd	6.561221163	-2.219636387	3.204156811	-0.692736504	0.488474926	0.74323289
Btf3	201.1237781	0.651927782	1.068935115	0.609885271	0.54193781	0.777195011
Btf3l4	171.6784295	6.44363761	1.947369064	3.308893897	0.000936653	0.017413408
Btg1	77.08503813	0.059720605	1.908734701	0.03128806	NA	NA
Btg2	1.300180231	1.807420541	1.993739915	0.906547804	0.364645975	NA
Btg3	193.0229204	3.599025254	1.564270088	2.30076972	0.021404651	0.128302771
Btk	1260.321029	-0.437981042	1.49650918	-0.292668463	0.769775577	0.910095121
Btnl10	170.4904867	1.854350104	1.740088893	1.065664008	NA	NA
Btnl9	28.86252016	2.702573861	2.49935299	1.081309391	NA	NA
Btrc	182.8951339	0.848067939	2.529819664	0.335228614	NA	NA
Bub1	503.8303995	0.675923192	2.168249775	0.311736775	0.755240577	0.902436828
Bub1b	19.27217246	0.78916057	1.680829856	0.469506516	0.638707629	0.835541551
Bub3	185.0736387	0.215824242	1.154337324	0.186968088	0.851685654	0.945493174
Bud13	50.27295501	0.586677178	2.23288221	0.262744347	0.792747633	0.921827585
Bud23	1463.939071	0.510102024	1.404484169	0.363195282	0.716459012	0.881567023
Bud31	69.06436141	-0.430483483	1.252988594	-0.343565364	0.731173176	0.889652153
Bvht	1.197671642	0	5.267904354	0	1	NA
Bysl	51.88500468	-5.245088032	1.909771074	-2.746448568	0.006024433	0.057935491
Bzw1	145.6474552	3.678585249	1.216423158	3.024099981	0.00249374	0.033134714
Bzw2	126.7565979	-1.735910703	1.202125208	-1.444034857	0.148729171	0.402928821
C030006K11Rik	39.59647438	3.181178284	2.56137501	1.241980683	NA	NA
C030013C21Rik	0.569829933	4.17111726	5.154847925	0.809163979	0.418420831	NA
C030015A19Rik	2.808897041	1.377823247	1.57209242	0.876426367	0.38079829	NA
C030017D09Rik	1.768216794	0.320118626	2.512435864	0.127413651	0.898613012	NA
C030017G13Rik	83.19990832	0.941307457	1.270347673	0.740984123	0.458703067	0.719632553
C030034L19Rik	339.7263067	-4.396871404	3.411421055	-1.288867992	0.197443984	0.471449238
C030037D09Rik	9.733358619	-8.152891797	4.059351322	-2.008422319	0.044598433	0.198157721
C130023A14Rik	0.520360855	-0.001494563	4.792400586	-0.000311861	0.999751171	NA
C130026I21Rik	1.874351632	3.596673646	2.651969794	1.356227229	0.175026881	NA
C130036L24Rik	238.2627172	-0.743779377	2.418250116	-0.307569251	0.758410121	0.903267604
C130040N14Rik	6.311185869	-7.756421159	3.480500315	-2.228536261	0.025844776	0.142557612
C130051F05Rik	140.6745616	-17.61413464	3.32430731	-5.298587946	NA	NA
C130073E24Rik	43.1280524	0.948949039	1.16687367	0.813240596	0.416080128	0.684974255
C130075A20Rik	2.029674742	-0.963281063	4.604206792	-0.209217593	0.834278379	NA
C130089K02Rik	3.172202903	-3.905127923	3.218758608	-1.213240382	0.225037929	NA
C1d	21.90653419	-0.339637303	1.346443365	-0.252247745	0.800849576	0.925699148
C1galt1	395.9904845	2.591155625	2.088939249	1.240416937	0.21482122	0.492367876
C1galt1c1	31.50188059	-3.323075976	3.1269108	-1.062734497	NA	NA
C1qb	14.11901865	7.323894357	1.87912483	3.897502838	9.72E-05	0.003864026
C1qbp	311.0832246	2.973977464	1.287513307	2.309861536	0.020895821	0.127006765
C1qc	111.4054931	8.419914476	1.991292375	4.228366754	NA	NA
C1qtnf1	6.191805779	2.662141532	1.40714249	1.891877724	0.058507274	0.234950069
C1qtnf12	357.3780009	1.377692351	1.098827196	1.253784358	0.209920396	0.486599929
C1qtnf6	11.40038645	-41.42865619	3.655289599	-11.33389163	NA	NA
C1qtnf7	1.351461877	-2.44418407	2.152506074	-1.135506236	0.256163271	NA
C2	0.727363759	0.960288789	5.267904354	0.182290475	0.855354773	NA
C230014O12Rik	1.090123937	-1.481387217	3.700267627	-0.400345966	0.688901717	NA
C230037L18Rik	1.249608244	1.85949346	5.129865748	0.362483845	0.716990494	NA
C230053D17Rik	3.122821816	0.191159758	1.602533208	0.119285988	0.905048784	NA
C230062I16Rik	78.97158459	-0.662003329	0.857437065	-0.772072209	0.440071661	0.703817953
C230072F16Rik	15.6710626	-3.654062692	2.014718668	-1.813683841	0.069726414	0.259005146
C230086J09Rik	0.728112691	0.960288789	5.267904354	0.182290475	0.855354773	NA
C2cd2	17.83021316	-4.30765962	2.488892665	-1.730753471	0.083495744	0.288714198
C2cd2l	148.6058185	0.570758483	2.853271958	0.200036481	0.84145205	0.941550263
C2cd3	1695.203373	0.465933582	1.324404969	0.351805975	0.724983777	0.88646665
C2cd5	425.2522028	0.314924274	1.797534321	0.17519792	0.860924119	0.949528895
C3	2.817233483	-6.534473164	4.210661858	-1.551887419	0.120689164	NA
C330002G04Rik	0.41583548	-1.479858387	5.201756909	-0.284492031	0.77603334	NA
C330007P06Rik	20.14494106	1.262967345	1.468774652	0.859878228	0.389856171	0.664874867
C330011M18Rik	5.359307398	0.234696299	2.982236791	0.078698076	0.937272776	0.983099079
C330018D20Rik	33.75188595	-5.856737184	2.555452557	-2.291859095	NA	NA
C330021F23Rik	0.727567103	0.412906323	3.784827859	0.109095139	0.91312703	NA
C330022B21Rik	9.674444729	1.91535762	1.053205616	1.818597993	0.068972784	0.257289216
C330024D21Rik	27.28365969	-0.734854563	2.292562293	-0.320538537	0.748560122	0.898428667
C3ar1	40.56289311	-0.963285822	3.364262287	-0.28632899	NA	NA
C430002N11Rik	0.829432473	4.435009663	5.151455687	0.860923578	0.389280135	NA
C430014B12Rik	0.673839066	-1.861973135	5.234688411	-0.355698943	0.722066037	NA
C430042M11Rik	15.17114987	0	4.104516009	0	NA	NA
C4a	7.342476194	16.52445454	5.201481433	3.176874656	NA	NA
C4b	5.363281055	0	5.267904354	0	NA	NA
C530008M17Rik	95.78270637	-4.755454281	2.450709732	-1.940439628	0.052326285	0.220746255
C530043A13Rik	0.572986547	-1.481684831	3.972890555	-0.372948817	0.709186538	NA
C530043K16Rik	1.036890723	0	5.267904354	0	1	NA
C5ar2	2.602610763	1.221289147	1.708019188	0.715032452	0.474588991	NA
C6	32.24470832	1.002259676	4.72810988	0.211978931	NA	NA
C630004M23Rik	9.933893823	-31.39986507	5.047279393	-6.221146608	4.94E-10	1.06E-07
C630028M04Rik	0.414952095	-1.857817067	5.234974612	-0.354885592	0.722675302	NA
C730027H18Rik	2.754976525	3.665355336	2.370310596	1.546360778	0.122017461	NA
C730034F03Rik	19.7825683	-0.676112695	1.446515331	-0.467407901	0.640208071	0.83567949
C77080	20.68945043	-22.49274064	4.604656888	-4.884781035	NA	NA
C78859	6.911676612	0	5.267904354	0	NA	NA
C79130	1.400312153	4.210430979	3.340596888	1.260382836	0.20753129	NA
C87436	104.196052	5.449227284	2.053493682	2.65363723	NA	NA
C8g	41.06160302	0.588910714	3.825207085	0.15395525	NA	NA
C920006O11Rik	8.996972152	-4.85597859	3.301319111	-1.470920692	NA	NA
C920009B18Rik	24.52839143	1.783474907	1.624805939	1.097654104	0.272355558	0.554977363
C920021L13Rik	16.01373173	-1.7384198	1.699089255	-1.023148016	0.306237867	0.585643683
C9orf72	242.2566426	2.00345612	3.577738409	0.559978369	0.575494192	0.798510146
Caap1	41.3667377	-0.332638479	2.105430042	-0.157990754	0.874464085	0.955650277
Cab39	5906.830603	1.112790788	1.02726413	1.083256735	0.278694483	0.561072844
Cab39l	1899.522762	0.961003081	1.604457762	0.598958168	0.549200781	0.781146038
Cabin1	314.4619776	1.03941337	1.597059683	0.650829384	0.51515663	0.761350964
Cables1	2.027641589	-2.762977904	5.045096922	-0.54765606	0.583928088	NA
Cables2	44.18683257	-8.062853647	2.524046096	-3.194416163	0.00140114	0.022856248
Cabp1	0.57087612	0.96029471	3.927000286	0.24453645	0.806815376	NA
Cabyr	3.898392853	-7.066020207	5.137264571	-1.375444093	NA	NA
Cacfd1	9.827339072	-5.856667768	2.406436886	-2.43375083	NA	NA
Cachd1	20.37164743	-0.001494572	3.222707291	-0.000463763	NA	NA
Cacna1c	11.12081193	14.90270377	4.975818646	2.995025509	NA	NA
Cacna1d	0.623721287	2.854530671	4.518623366	0.631725736	0.527566108	NA
Cacna1e	22.04346854	-0.365985106	1.201103271	-0.304707443	0.76058898	0.904942246
[truncated: 15,230 more rows]
