# Supplementary material for: A mechanism to initiate emergency type 2 myelopoiesis
Source: Nature. 2026 Mar 11;653(8113):212–20. doi: 10.1038/s41586-026-10256-6 (PMC13148993; doi:10.1038/s41586-026-10256-6)
Supplement: Supplementary file 3 — This zipped file contains Supplementary Tables 1–17 and a guide to the tables. [file 41586_2026_10256_MOESM3_ESM.zip › SupTable_10_TOBIAS_G320D_EMPP_global.csv]

output_prefix	name	motif_id	cluster	total_tfbs	WT_mean_score	WT_bound	G320D_mean_score	G320D_bound	WT_G320D_change	WT_G320D_pvalue	WT_G320D_highlighted
CEBPE_MA0837.1	CEBPE	MA0837.1	C_CEBPA	5098	0.35485	2004	0.31128	1516	0.26925	2.35E-132	TRUE
CEBPB_MA0466.2	CEBPB	MA0466.2	C_CEBPA	5087	0.3523	1983	0.30961	1504	0.26507	2.59E-131	TRUE
ETV5_MA0765.2	ETV5	MA0765.2	C_EHF	29168	0.47429	13812	0.41853	11284	0.24614	2.30E-160	TRUE
ELF4_MA0641.1	ELF4	MA0641.1	C_EHF	19554	0.49381	9472	0.43726	7898	0.24222	2.12E-153	TRUE
FLI1_MA0475.2	FLI1	MA0475.2	C_FEV	14985	0.50039	7084	0.44186	6000	0.24215	1.50E-147	TRUE
ELK3_MA0759.1	ELK3	MA0759.1	C_FEV	13048	0.56009	6816	0.49723	5890	0.24104	1.11E-145	TRUE
FEV_MA0156.2	FEV	MA0156.2	C_FEV	14178	0.51706	6907	0.45885	5898	0.24021	1.76E-142	TRUE
ELK1_MA0028.2	ELK1	MA0028.2	C_FEV	13046	0.60393	7205	0.53796	6363	0.23947	1.57E-148	TRUE
ERG_MA0474.2	ERG	MA0474.2	C_FEV	15210	0.48813	7035	0.43293	5964	0.23558	1.08E-145	TRUE
ELF2_MA1483.1	ELF2	MA1483.1	C_EHF	16811	0.52874	8262	0.46941	7056	0.23468	7.54E-147	TRUE
CEBPG_MA0838.1	CEBPG	MA0838.1	C_CEBPA	4440	0.36619	1880	0.32904	1518	0.23161	4.82E-117	TRUE
ETV2_MA0762.1	ETV2	MA0762.1	C_FEV	22402	0.38291	8700	0.33699	6964	0.22491	6.88E-156	TRUE
SPIC_MA0687.1	SPIC	MA0687.1	C_SPIC	38597	0.34437	13903	0.32203	10660	0.22199	2.31E-163	TRUE
ELK4_MA0076.2	ELK4	MA0076.2	C_FEV	26899	0.50602	13051	0.4496	11111	0.21944	4.12E-163	TRUE
HLF_MA0043.3	HLF	MA0043.3	C_DBP	11352	0.27234	3084	0.23875	2208	0.21113	7.57E-142	TRUE
ERF_MA0760.1	ERF	MA0760.1	C_FEV	18902	0.45034	8298	0.40244	7094	0.20864	2.07E-148	TRUE
ETS1_MA0098.3	ETS1	MA0098.3	C_FEV	20107	0.44556	8651	0.39603	7361	0.20864	4.37E-145	TRUE
ETS2_MA1484.1	ETS2	MA1484.1	C_FEV	17869	0.48232	8264	0.42993	7102	0.20593	8.96E-139	TRUE
ETV3_MA0763.1	ETV3	MA0763.1	C_FEV	13153	0.51207	6342	0.46208	5658	0.18927	5.14E-136	TRUE
EHF_MA0598.3	EHF	MA0598.3	C_EHF	64591	0.35363	24277	0.32094	19411	0.1887	8.62E-170	TRUE
CEBPA_MA0102.4	CEBPA	MA0102.4	C_CEBPA	14810	0.29139	4303	0.28011	3324	0.18671	4.34E-136	TRUE
CTCF_MA0139.1	CTCF	MA0139.1	C_CTCF	50755	0.41663	24194	0.3757	20631	0.18641	4.83E-163	TRUE
ZBTB7A_MA0750.2	ZBTB7A	MA0750.2	C_EHF	27892	0.51062	13427	0.46117	11731	0.18293	1.02E-145	TRUE
CTCFL_MA1102.2	CTCFL	MA1102.2	C_CTCFL	33965	0.51719	17376	0.46279	15176	0.178	2.57E-152	TRUE
GMEB2_MA0862.1	GMEB2	MA0862.1	C_GMEB2	1447	0.43421	546	0.39576	454	0.17718	5.71E-86	TRUE
DBP_MA0639.1	DBP	MA0639.1	C_DBP	5521	0.30404	1681	0.27239	1309	0.17513	5.79E-109	TRUE
E2F4_MA0470.2	E2F4	MA0470.2	C_E2F2	3148	0.44012	1495	0.3979	1286	0.174	6.10E-100	TRUE
TCFL5_MA0632.2	TCFL5	MA0632.2	C_TCFL5	11018	0.66165	6640	0.60121	6092	0.17016	1.96E-122	TRUE
SP9_MA1564.1	SP9	MA1564.1	C_KLF9	50505	0.72107	27566	0.65111	25755	0.16746	6.88E-162	TRUE
TEF_MA0843.1	TEF	MA0843.1	C_DBP	5718	0.28612	1552	0.26102	1233	0.1628	4.84E-112	TRUE
E2F1_MA0024.3	E2F1	MA0024.3	C_E2F2	2497	0.47302	1192	0.43332	1017	0.16265	2.02E-88	TRUE
ZBTB14_MA1650.1	ZBTB14	MA1650.1	C_ZBTB14	16996	0.68268	10333	0.61774	9659	0.16164	4.66E-129	TRUE
MYBL2_MA0777.1	MYBL2	MA0777.1	C_MYBL2	2915	0.30395	740	0.27458	567	0.16121	1.58E-100	TRUE
SP1_MA0079.4	SP1	MA0079.4	C_SP4	44059	0.74827	23989	0.66532	22685	0.15991	4.74E-158	TRUE
ELF5_MA0136.2	ELF5	MA0136.2	C_EHF	35068	0.40425	15397	0.37429	13376	0.15946	1.40E-146	TRUE
ZBED1_MA0749.1	ZBED1	MA0749.1	C_ZBED1	1649	0.41537	632	0.37253	496	0.1589	4.96E-82	TRUE
OVOL1_MA1544.1	OVOL1	MA1544.1	C_OVOL1	3140	0.31892	899	0.2859	652	0.15847	1.22E-92	TRUE
SP4_MA0685.1	SP4	MA0685.1	C_SP4	41034	0.74447	22510	0.66267	21369	0.15642	1.69E-155	TRUE
HINFP_MA0131.2	HINFP	MA0131.2	C_HINFP	7273	0.57625	4422	0.52163	4048	0.1561	7.55E-113	FALSE
ELF1_MA0473.3	ELF1	MA0473.3	C_EHF	62512	0.35074	22779	0.3223	18568	0.15558	3.65E-160	TRUE
SP3_MA0746.2	SP3	MA0746.2	C_KLF9	50361	0.71991	27254	0.65084	25648	0.15532	5.55E-154	TRUE
SPIB_MA0081.2	SPIB	MA0081.2	C_SPI1	75406	0.34107	27576	0.31363	22781	0.1544	4.54E-162	TRUE
ZNF384_MA1125.1	ZNF384	MA1125.1	C_ZNF384	41175	0.23453	6407	0.25164	4486	0.15404	7.59E-151	TRUE
IKZF1_MA1508.1	IKZF1	MA1508.1	C_IKZF1	70055	0.30648	21592	0.29252	17290	0.15333	2.10E-158	TRUE
Atf1_MA0604.1	Atf1	MA0604.1	C_Atf1	4084	0.58602	1931	0.53223	1765	0.15247	2.14E-100	FALSE
BHLHE41_MA0636.1	BHLHE41	MA0636.1	C_ARNT2	5097	0.50739	2173	0.49236	1870	0.149	4.42E-107	FALSE
CENPB_MA0637.1	CENPB	MA0637.1	C_CENPB	3190	0.52884	1306	0.60998	1100	0.14772	2.02E-95	FALSE
OVOL2_MA1545.1	OVOL2	MA1545.1	C_OVOL1	2454	0.36132	851	0.32547	663	0.14734	6.35E-88	FALSE
KLF14_MA0740.1	KLF14	MA0740.1	C_KLF9	31880	0.75753	17739	0.67825	17089	0.14574	2.23E-141	FALSE
ZNF740_MA0753.2	ZNF740	MA0753.2	C_ZNF740	39005	0.43555	16002	0.39293	13848	0.1452	1.93E-149	TRUE
VEZF1_MA1578.1	VEZF1	MA1578.1	C_ZNF740	15201	0.38139	5675	0.34559	4695	0.14505	5.96E-121	FALSE
CEBPGvar.2_MA1636.1	CEBPG(var.2)	MA1636.1	C_CEBPG(var.2)	14358	0.48101	4132	0.71073	3201	0.14502	1.00E-124	FALSE
GABPA_MA0062.3	GABPA	MA0062.3	C_EHF	65810	0.33678	23308	0.30858	19320	0.14272	2.24E-160	TRUE
ELF3_MA0640.2	ELF3	MA0640.2	C_EHF	69956	0.33837	25120	0.31454	20758	0.14238	3.74E-155	TRUE
NFIL3_MA0025.2	NFIL3	MA0025.2	C_DBP	14329	0.26187	3419	0.25544	2817	0.14109	6.39E-121	FALSE
IRF4_MA1419.1	IRF4	MA1419.1	C_IRF1	13513	0.3272	3802	0.33951	3064	0.14095	2.23E-117	FALSE
IRF8_MA0652.1	IRF8	MA0652.1	C_IRF1	14810	0.32554	4338	0.32624	3549	0.13949	1.12E-125	FALSE
E2F2_MA0864.2	E2F2	MA0864.2	C_E2F2	2908	0.43538	1433	0.40036	1263	0.13912	9.02E-86	FALSE
KLF3_MA1516.1	KLF3	MA1516.1	C_Klf12	28993	0.67002	15361	0.60045	14604	0.13811	3.16E-136	FALSE
IRF1_MA0050.2	IRF1	MA0050.2	C_IRF1	74095	0.43471	17345	0.65337	13183	0.13681	8.44E-160	TRUE
ETV1_MA0761.2	ETV1	MA0761.2	C_EHF	67615	0.32803	23290	0.3017	19350	0.13594	1.08E-152	TRUE
HOXA9_MA0594.2	HOXA9	MA0594.2	C_HOXC10	2716	0.32499	907	0.29969	786	0.13388	9.32E-87	FALSE
MEF2A_MA0052.4	MEF2A	MA0052.4	C_MEF2A	37435	0.19882	5469	0.18546	3755	0.13193	9.93E-145	FALSE
SPI1_MA0080.5	SPI1	MA0080.5	C_SPI1	91461	0.3159	29944	0.30351	25095	0.13157	2.94E-159	TRUE
Rhox11_MA0629.1	Rhox11	MA0629.1	C_Rhox11	11727	0.25195	2680	0.23527	2038	0.13104	3.08E-116	FALSE
SP8_MA0747.1	SP8	MA0747.1	C_KLF9	49254	0.58274	23294	0.52661	21481	0.13096	1.04E-150	TRUE
LIN54_MA0619.1	LIN54	MA0619.1	C_LIN54	19847	0.22464	3564	0.21483	2674	0.12947	4.46E-128	FALSE
STAT1STAT2_MA0517.1	STAT1::STAT2	MA0517.1	C_STAT1::STAT2	55642	0.43389	12960	0.64465	9871	0.12938	1.72E-147	FALSE
KLF2_MA1515.1	KLF2	MA1515.1	C_KLF4	48997	0.63889	24934	0.57652	23527	0.12868	1.76E-143	FALSE
KLF16_MA0741.1	KLF16	MA0741.1	C_KLF9	61445	0.59567	29699	0.54007	27556	0.12813	3.81E-153	TRUE
Creb3l2_MA0608.1	Creb3l2	MA0608.1	C_Creb3l2	6869	0.45308	2797	0.41691	2417	0.1279	8.36E-109	FALSE
TFDP1_MA1122.1	TFDP1	MA1122.1	C_E2F6	18695	0.58599	10496	0.537	9704	0.1272	3.18E-132	FALSE
MEF2D_MA0773.1	MEF2D	MA0773.1	C_MEF2A	18096	0.22285	2923	0.21072	1976	0.12676	1.05E-123	FALSE
RUNX2_MA0511.2	RUNX2	MA0511.2	C_RUNX1	18364	0.29388	4807	0.29188	3810	0.12342	1.33E-123	TRUE
Arid5a_MA0602.1	Arid5a	MA0602.1	C_Arid5a	10740	0.32298	1553	0.45204	1088	0.1233	5.45E-115	FALSE
KLF6_MA1517.1	KLF6	MA1517.1	C_KLF4	35934	0.6832	18882	0.61868	17989	0.12323	2.08E-140	FALSE
HNF1A_MA0046.2	HNF1A	MA0046.2	C_HNF1A	13557	0.22667	1818	0.25095	1324	0.12316	2.33E-117	FALSE
Foxd3_MA0041.1	Foxd3	MA0041.1	C_Foxd3	38531	0.20351	6082	0.19137	4321	0.12279	7.37E-135	FALSE
HOXA1_MA1495.1	HOXA1	MA1495.1	C_EMX1	3829	0.26762	688	0.25371	503	0.1226	6.44E-94	FALSE
ZIC5_MA1584.1	ZIC5	MA1584.1	C_ZIC4	17267	0.46046	7977	0.42011	7217	0.12259	2.20E-117	FALSE
MYBL1_MA0776.1	MYBL1	MA0776.1	C_MYBL1	3088	0.2969	850	0.27109	675	0.12239	8.84E-85	FALSE
ZNF148_MA1653.1	ZNF148	MA1653.1	C_ZNF148	74049	0.54264	35374	0.49258	32651	0.12213	4.36E-154	TRUE
ATF4_MA0833.2	ATF4	MA0833.2	C_CEBPG(var.2)	13813	0.48121	3831	0.71584	3028	0.12197	3.43E-117	FALSE
ZBTB33_MA0527.1	ZBTB33	MA0527.1	C_ZBTB33	5545	0.70578	3189	0.76782	3038	0.12196	1.80E-98	FALSE
KLF15_MA1513.1	KLF15	MA1513.1	C_KLF15	47075	0.77112	30813	0.70323	29866	0.12113	1.17E-142	FALSE
POU4F1_MA0790.1	POU4F1	MA0790.1	C_POU4F3	18368	0.22897	2553	0.24842	1912	0.12098	1.74E-120	FALSE
KLF5_MA0599.1	KLF5	MA0599.1	C_KLF4	81466	0.58422	39005	0.52728	36170	0.12075	1.30E-150	TRUE
MEF2C_MA0497.1	MEF2C	MA0497.1	C_MEF2A	37523	0.20387	5644	0.19407	4153	0.12027	6.04E-137	FALSE
EGR3_MA0732.1	EGR3	MA0732.1	C_EGR1	21424	0.62677	11584	0.57667	10839	0.11973	1.17E-127	FALSE
HOXA5_MA0158.2	HOXA5	MA0158.2	C_HOXD3	6077	0.25842	1262	0.24024	935	0.11862	6.19E-97	FALSE
HES2_MA0616.2	HES2	MA0616.2	C_HEY1	6743	0.49202	3084	0.45708	2754	0.11739	3.94E-96	FALSE
MLX_MA0663.1	MLX	MA0663.1	C_ARNT2	5732	0.46909	2378	0.4618	2086	0.11586	3.09E-92	FALSE
Foxq1_MA0040.1	Foxq1	MA0040.1	C_Foxq1	20886	0.21884	3719	0.20429	2762	0.11565	1.05E-124	FALSE
MEF2B_MA0660.1	MEF2B	MA0660.1	C_MEF2A	15764	0.23134	2662	0.21954	1930	0.1152	2.22E-115	FALSE
RFX2_MA0600.2	RFX2	MA0600.2	C_RFX2	8719	0.3182	2545	0.29198	2077	0.11476	1.84E-111	FALSE
FOXC2_MA0846.1	FOXC2	MA0846.1	C_FOXC2	35403	0.21009	6086	0.19665	4562	0.11464	2.58E-138	FALSE
POU4F3_MA0791.1	POU4F3	MA0791.1	C_POU4F3	18488	0.22224	2571	0.23668	1932	0.11371	1.21E-119	FALSE
PAX3_MA0780.1	PAX3	MA0780.1	C_PAX3	5108	0.20021	705	0.19153	571	0.11366	1.35E-93	FALSE
Foxj3_MA0851.1	Foxj3	MA0851.1	C_Foxj3	30460	0.21821	5577	0.20235	4162	0.11359	4.13E-128	FALSE
CDX4_MA1473.1	CDX4	MA1473.1	C_HOXA10	15207	0.23822	2792	0.24177	2153	0.11326	2.52E-116	FALSE
HES1_MA1099.2	HES1	MA1099.2	C_HEY1	8704	0.57128	4635	0.53152	4264	0.11291	8.40E-107	FALSE
HOXB4_MA1499.1	HOXB4	MA1499.1	C_HOXD4	9247	0.23485	1618	0.23101	1147	0.11188	2.86E-104	FALSE
HOXC4_MA1504.1	HOXC4	MA1504.1	C_HOXD4	9247	0.23485	1618	0.23101	1147	0.11188	2.86E-104	FALSE
HOXD4_MA1507.1	HOXD4	MA1507.1	C_HOXD4	9247	0.23485	1618	0.23101	1147	0.11187	2.89E-104	FALSE
ETV4_MA0764.2	ETV4	MA0764.2	C_ETV4	83169	0.32661	28573	0.30498	24257	0.11174	2.16E-155	TRUE
ZIC4_MA0751.1	ZIC4	MA0751.1	C_ZIC4	17146	0.41314	7297	0.37924	6525	0.11163	4.41E-117	FALSE
Dlx1_MA0879.1	Dlx1	MA0879.1	C_EMX1	7485	0.24457	1175	0.23862	886	0.11104	9.99E-98	FALSE
HOXA4_MA1496.1	HOXA4	MA1496.1	C_HOXD4	9609	0.24205	1875	0.23663	1352	0.1107	8.80E-110	FALSE
CREB3_MA0638.1	CREB3	MA0638.1	C_CREB3	6245	0.55084	2661	0.59533	2400	0.11056	2.51E-102	FALSE
IRF9_MA0653.1	IRF9	MA0653.1	C_IRF1	19903	0.54786	5132	0.88127	4299	0.11016	2.19E-122	FALSE
PHOX2A_MA0713.1	PHOX2A	MA0713.1	C_PHOX2B	11497	0.21573	1592	0.20538	1111	0.10971	7.83E-113	FALSE
Sox5_MA0087.1	Sox5	MA0087.1	C_SRY	12665	0.22895	2349	0.22263	1858	0.10957	6.35E-115	FALSE
PDX1_MA0132.2	PDX1	MA0132.2	C_EMX1	7221	0.22923	1163	0.2152	833	0.10887	2.53E-94	FALSE
SRY_MA0084.1	SRY	MA0084.1	C_SRY	21241	0.22533	4064	0.21889	3305	0.10866	5.95E-121	FALSE
HOXC10_MA0905.1	HOXC10	MA0905.1	C_HOXC10	9058	0.25124	2003	0.25159	1640	0.10804	1.43E-97	FALSE
IRF5_MA1420.1	IRF5	MA1420.1	C_IRF5	12638	0.3194	3553	0.33144	3045	0.10799	2.57E-105	FALSE
HOXC8_MA1505.1	HOXC8	MA1505.1	C_HOXC8	5312	0.24231	936	0.22934	736	0.10755	2.36E-94	FALSE
KLF4_MA0039.4	KLF4	MA0039.4	C_KLF4	79838	0.51805	35543	0.47194	32687	0.10712	1.57E-144	FALSE
LMX1B_MA0703.2	LMX1B	MA0703.2	C_EMX1	9493	0.21484	1388	0.20432	1071	0.10667	2.14E-105	FALSE
HOXC9_MA0485.2	HOXC9	MA0485.2	C_HOXC10	6891	0.26941	1716	0.2743	1465	0.10657	3.40E-95	FALSE
KLF11_MA1512.1	KLF11	MA1512.1	C_KLF9	48774	0.61468	23990	0.56982	22806	0.10657	3.99E-142	FALSE
HOXB9_MA1503.1	HOXB9	MA1503.1	C_HOXC10	6780	0.27215	1684	0.27751	1437	0.10653	3.09E-94	FALSE
PHOX2B_MA0681.2	PHOX2B	MA0681.2	C_PHOX2B	28022	0.19954	3855	0.19293	3174	0.10649	6.70E-124	FALSE
HOXB6_MA1500.1	HOXB6	MA1500.1	C_HOXC8	7906	0.24304	1593	0.22836	1326	0.10647	3.28E-101	FALSE
PROX1_MA0794.1	PROX1	MA0794.1	C_PROX1	6623	0.31185	1766	0.31315	1409	0.10637	4.23E-97	FALSE
ONECUT3_MA0757.1	ONECUT3	MA0757.1	C_ONECUT1	17261	0.2208	2448	0.23919	1796	0.10615	1.76E-115	FALSE
Nr2e3_MA0164.1	Nr2e3	MA0164.1	C_Nr2e3	8259	0.27518	2068	0.2525	1629	0.10598	2.24E-101	FALSE
HEY1_MA0823.1	HEY1	MA0823.1	C_HEY1	7015	0.44103	2935	0.41128	2569	0.10593	1.48E-89	FALSE
Stat2_MA1623.1	Stat2	MA1623.1	C_Stat2	78205	0.48434	17999	0.78167	14663	0.10583	4.63E-152	TRUE
HOXB5_MA0904.2	HOXB5	MA0904.2	C_EMX1	3611	0.27955	669	0.26503	473	0.10533	1.18E-78	FALSE
Klf12_MA0742.1	Klf12	MA0742.1	C_Klf12	30755	0.62142	14650	0.56382	14155	0.10517	1.65E-126	FALSE
EGR4_MA0733.1	EGR4	MA0733.1	C_EGR1	18796	0.5188	8714	0.47821	8059	0.10478	1.41E-116	FALSE
RFX7_MA1554.1	RFX7	MA1554.1	C_RFX7	8069	0.32308	2625	0.30535	2172	0.1034	4.95E-93	FALSE
PROP1_MA0715.1	PROP1	MA0715.1	C_PHOX2B	14530	0.2203	2406	0.21589	1975	0.10316	5.06E-109	FALSE
ARGFX_MA1463.1	ARGFX	MA1463.1	C_EMX1	8361	0.22092	1290	0.2102	990	0.10304	2.88E-95	FALSE
HOXA2_MA0900.2	HOXA2	MA0900.2	C_EMX1	6115	0.24284	1032	0.22961	745	0.1028	2.40E-96	FALSE
LHX5_MA1519.1	LHX5	MA1519.1	C_EMX1	6115	0.24284	1032	0.22961	745	0.1028	2.40E-96	FALSE
MEOX2_MA0706.1	MEOX2	MA0706.1	C_EMX1	10362	0.22811	1745	0.21682	1307	0.10279	6.37E-108	FALSE
HNF1B_MA0153.2	HNF1B	MA0153.2	C_HNF1A	11222	0.25802	2125	0.29142	1810	0.10188	3.69E-101	FALSE
VSX1_MA0725.1	VSX1	MA0725.1	C_EMX1	8366	0.22341	1300	0.21176	996	0.10174	1.41E-97	FALSE
SOX15_MA1152.1	SOX15	MA1152.1	C_SOX15	28414	0.21997	5193	0.20976	4012	0.10167	1.24E-128	FALSE
PAX3var.2_MA1546.1	PAX3(var.2)	MA1546.1	C_PAX3(var.2)	5382	0.31907	1468	0.29663	1270	0.10058	4.46E-89	FALSE
DRGX_MA1481.1	DRGX	MA1481.1	C_EMX1	8238	0.22927	1331	0.21694	1015	0.10048	6.99E-93	FALSE
HOXB8_MA1502.1	HOXB8	MA1502.1	C_HOXC8	6920	0.24712	1467	0.23283	1258	0.10019	9.75E-91	FALSE
HOXD8_MA0910.2	HOXD8	MA0910.2	C_HOXC8	6920	0.24712	1467	0.23283	1258	0.10019	9.75E-91	FALSE
E2F6_MA0471.2	E2F6	MA0471.2	C_E2F6	40708	0.46708	18098	0.43281	16344	0.09953	1.19E-127	FALSE
EMX1_MA0612.2	EMX1	MA0612.2	C_EMX1	5237	0.23467	881	0.22193	641	0.09948	2.60E-92	FALSE
BARX2_MA1471.1	BARX2	MA1471.1	C_BARX2	14842	0.21414	2058	0.20876	1419	0.09941	1.12E-111	FALSE
FOXF2_MA0030.1	FOXF2	MA0030.1	C_Foxj3	19049	0.2363	4037	0.22342	3302	0.09927	1.50E-116	FALSE
MYCN_MA0104.4	MYCN	MA0104.4	C_MNT	6548	0.44309	2717	0.41325	2370	0.09886	1.97E-88	FALSE
KLF10_MA1511.1	KLF10	MA1511.1	C_KLF9	48314	0.55038	22070	0.50576	20746	0.09876	4.17E-136	FALSE
FOXP2_MA0593.1	FOXP2	MA0593.1	C_Foxj3	35351	0.25225	7215	0.26742	5781	0.09865	8.34E-125	FALSE
Crx_MA0467.1	Crx	MA0467.1	C_Crx	14215	0.24822	3018	0.23893	2443	0.09836	8.17E-112	FALSE
ZIC3_MA0697.1	ZIC3	MA0697.1	C_ZIC4	17657	0.43211	7642	0.40056	6841	0.09812	2.54E-116	FALSE
POU4F2_MA0683.1	POU4F2	MA0683.1	C_POU4F3	18527	0.22941	2889	0.24483	2410	0.09795	3.66E-113	FALSE
EGR1_MA0162.4	EGR1	MA0162.4	C_EGR1	40449	0.57954	21097	0.54522	19938	0.09764	1.83E-130	FALSE
Lhx3_MA0135.1	Lhx3	MA0135.1	C_Lhx3	18408	0.19751	2357	0.18865	1780	0.09753	1.23E-120	FALSE
HOXD12_MA0873.1	HOXD12	MA0873.1	C_HOXC10	6216	0.27926	1655	0.28837	1473	0.09742	3.01E-92	FALSE
CREB3L1_MA0839.1	CREB3L1	MA0839.1	C_CREB3	7781	0.40459	2748	0.38071	2375	0.09711	6.63E-97	FALSE
mix-a_MA0621.1	mix-a	MA0621.1	C_EMX1	7724	0.2237	1120	0.22005	855	0.0971	6.04E-92	FALSE
DLX6_MA0882.1	DLX6	MA0882.1	C_DLX6	7691	0.23734	1433	0.22059	1040	0.09679	8.78E-94	FALSE
Lhx4_MA0704.1	Lhx4	MA0704.1	C_EMX1	7500	0.21702	1130	0.20755	904	0.09622	1.12E-95	FALSE
HOXD10_MA1506.1	HOXD10	MA1506.1	C_HOXC10	7305	0.27745	1892	0.28144	1641	0.09545	1.41E-92	FALSE
ATF6_MA1466.1	ATF6	MA1466.1	C_CREB3	7792	0.40295	2817	0.37753	2519	0.09542	3.84E-94	FALSE
Foxl2_MA1607.1	Foxl2	MA1607.1	C_Foxj3	29560	0.23066	5447	0.23366	4384	0.09515	2.15E-124	FALSE
HOXA7_MA1498.1	HOXA7	MA1498.1	C_HOXC8	6394	0.26353	1434	0.24925	1228	0.09507	3.18E-89	FALSE
E2F8_MA0865.1	E2F8	MA0865.1	C_E2F8	11763	0.61673	3729	0.96772	3122	0.09505	4.06E-103	FALSE
VAX1_MA0722.1	VAX1	MA0722.1	C_EMX1	8717	0.2246	1406	0.21308	1085	0.09476	1.17E-95	FALSE
VAX2_MA0723.1	VAX2	MA0723.1	C_EMX1	8717	0.2246	1406	0.21308	1085	0.09476	1.17E-95	FALSE
HOXB2_MA0902.2	HOXB2	MA0902.2	C_HOXD3	5966	0.29269	1410	0.27906	1208	0.09373	1.43E-92	FALSE
HIF1A_MA1106.1	HIF1A	MA1106.1	C_HIF1A	4502	0.44258	1917	0.41324	1725	0.09372	5.23E-82	FALSE
FOXG1_MA0613.1	FOXG1	MA0613.1	C_Foxj3	18642	0.24039	4102	0.22496	3338	0.09369	5.46E-111	FALSE
LMX1A_MA0702.2	LMX1A	MA0702.2	C_EMX1	8449	0.21744	1284	0.20719	996	0.09356	7.10E-96	FALSE
POU6F1_MA0628.1	POU6F1	MA0628.1	C_EMX1	5753	0.22941	835	0.21955	676	0.09327	3.25E-86	FALSE
PBX2_MA1113.2	PBX2	MA1113.2	C_MEIS2(var.2)	18332	0.22064	3039	0.21671	2542	0.09314	8.62E-110	FALSE
FOXC1_MA0032.2	FOXC1	MA0032.2	C_FOXC2	29317	0.21596	5304	0.20776	4465	0.09299	9.87E-124	FALSE
FOXD1_MA0031.1	FOXD1	MA0031.1	C_Foxj3	15895	0.24202	3585	0.22704	2916	0.09284	2.32E-110	FALSE
HMBOX1_MA0895.1	HMBOX1	MA0895.1	C_HMBOX1	8851	0.26777	1997	0.25748	1710	0.09247	1.70E-96	FALSE
Foxo1_MA0480.1	Foxo1	MA0480.1	C_Foxo1	35530	0.26279	8031	0.27573	6565	0.09229	7.51E-121	FALSE
ZIC1_MA0696.1	ZIC1	MA0696.1	C_ZIC4	18689	0.40823	7755	0.37914	7009	0.09129	6.20E-111	FALSE
EVX2_MA0888.1	EVX2	MA0888.1	C_EVX2	6149	0.26241	1215	0.25606	952	0.09122	8.72E-88	FALSE
CREB3L4_MA1474.1	CREB3L4	MA1474.1	C_CREB3	7415	0.57132	3109	0.66104	2847	0.09106	1.70E-88	FALSE
HOXA13_MA0650.2	HOXA13	MA0650.2	C_HOXB13	15489	0.25254	2999	0.24043	2423	0.09069	3.31E-105	FALSE
FOXO3_MA0157.2	FOXO3	MA0157.2	C_Foxj3	16888	0.2492	3922	0.23421	3243	0.09029	3.91E-108	FALSE
MEIS2var.2_MA1640.1	MEIS2(var.2)	MA1640.1	C_MEIS2(var.2)	18042	0.21231	2831	0.20755	2357	0.08927	5.86E-110	FALSE
NEUROD2_MA0668.1	NEUROD2	MA0668.1	C_Atoh1	5884	0.2637	1483	0.26559	1237	0.08906	1.34E-88	FALSE
HOXA6_MA1497.1	HOXA6	MA1497.1	C_HOXC8	8255	0.24623	1607	0.23571	1431	0.08844	2.04E-92	FALSE
IRF3_MA1418.1	IRF3	MA1418.1	C_IRF3	33099	0.43553	8318	0.64555	7094	0.08804	1.74E-122	FALSE
TBX6_MA1567.1	TBX6	MA1567.1	C_TBX4	14163	0.29693	3903	0.29759	3290	0.08751	1.93E-102	FALSE
HOXD3_MA0912.2	HOXD3	MA0912.2	C_HOXD3	8693	0.244	1681	0.23057	1283	0.08731	9.04E-93	FALSE
PAX6_MA0069.1	PAX6	MA0069.1	C_PAX6	8574	0.2716	2016	0.26201	1635	0.08723	5.06E-85	FALSE
ONECUT1_MA0679.2	ONECUT1	MA0679.2	C_ONECUT1	18884	0.34437	2699	0.50895	2015	0.0862	2.40E-114	FALSE
CUX1_MA0754.1	CUX1	MA0754.1	C_ONECUT1	3445	0.24362	595	0.23219	483	0.08613	1.51E-77	FALSE
EGR2_MA0472.2	EGR2	MA0472.2	C_EGR1	13917	0.57757	7311	0.53519	6838	0.08594	1.53E-102	FALSE
Dlx2_MA0885.1	Dlx2	MA0885.1	C_HOXC8	7432	0.24114	1351	0.23206	1165	0.08579	1.65E-89	FALSE
FOXD2_MA0847.2	FOXD2	MA0847.2	C_FOXD2	27929	0.23193	5109	0.23697	4322	0.08547	2.49E-122	FALSE
ISL2_MA0914.1	ISL2	MA0914.1	C_ISL2	9850	0.28165	2089	0.31236	1741	0.08545	3.66E-100	FALSE
IRF2_MA0051.1	IRF2	MA0051.1	C_IRF2	23209	0.29425	5465	0.3261	4726	0.08537	1.60E-110	FALSE
XBP1_MA0844.1	XBP1	MA0844.1	C_XBP1	5737	0.39874	2099	0.37144	1942	0.08504	1.82E-88	FALSE
PAX7_MA0680.1	PAX7	MA0680.1	C_PAX3	5685	0.19698	762	0.19286	686	0.0847	1.10E-81	FALSE
TBX4_MA0806.1	TBX4	MA0806.1	C_TBX4	11718	0.28677	3236	0.28438	2728	0.08458	7.73E-98	FALSE
DLX5_MA1476.1	DLX5	MA1476.1	C_HOXC8	6816	0.2607	1333	0.24968	1183	0.08449	5.32E-86	FALSE
ETV6_MA0645.1	ETV6	MA0645.1	C_EHF	34151	0.45027	17034	0.43519	16533	0.08439	8.47E-115	FALSE
Foxf1_MA1606.1	Foxf1	MA1606.1	C_Foxj3	22387	0.23716	4832	0.22437	3993	0.08417	4.39E-108	FALSE
Alx1_MA0854.1	Alx1	MA0854.1	C_PRRX2	7674	0.22592	1304	0.21943	1105	0.08413	6.31E-88	FALSE
IRF7_MA0772.1	IRF7	MA0772.1	C_IRF1	29566	0.59701	6313	1.04211	5265	0.08405	4.66E-121	FALSE
TFAP2Bvar.3_MA0813.1	TFAP2B(var.3)	MA0813.1	C_TFAP2C(var.3)	14393	0.41875	5838	0.39081	5278	0.08403	6.02E-98	FALSE
FOSL1JUNDvar.2_MA1143.1	FOSL1::JUND(var.2)	MA1143.1	C_FOSL1::JUN(var.2)	8914	0.73623	3254	1.09241	2994	0.08395	7.31E-90	FALSE
OLIG1_MA0826.1	OLIG1	MA0826.1	C_Atoh1	5667	0.23218	1113	0.23188	852	0.08393	4.02E-82	FALSE
GBX1_MA0889.1	GBX1	MA0889.1	C_GBX2	6328	0.29111	1479	0.27789	1252	0.0839	1.99E-83	FALSE
Dlx4_MA0881.1	Dlx4	MA0881.1	C_DLX6	7025	0.25635	1402	0.24473	1210	0.08361	2.81E-87	FALSE
Hoxa11_MA0911.1	Hoxa11	MA0911.1	C_HOXC10	7359	0.26737	1825	0.27484	1656	0.08358	1.37E-88	FALSE
EOMES_MA0800.1	EOMES	MA0800.1	C_TBX2	14959	0.28351	3667	0.30739	3035	0.08357	1.02E-96	FALSE
ONECUT2_MA0756.1	ONECUT2	MA0756.1	C_ONECUT1	11480	0.21641	1545	0.23541	1229	0.08335	3.90E-92	FALSE
TFAP2Cvar.3_MA0815.1	TFAP2C(var.3)	MA0815.1	C_TFAP2C(var.3)	12461	0.42816	5189	0.39742	4731	0.08326	4.71E-102	FALSE
DUXA_MA0884.1	DUXA	MA0884.1	C_DUXA	11469	0.27299	2308	0.28328	1969	0.08295	1.22E-96	FALSE
Foxj2_MA0614.1	Foxj2	MA0614.1	C_Foxj3	16565	0.25515	3871	0.24044	3191	0.08235	3.02E-102	FALSE
VSX2_MA0726.1	VSX2	MA0726.1	C_EMX1	8770	0.2456	1611	0.23651	1388	0.08224	2.15E-89	FALSE
Gmeb1_MA0615.1	Gmeb1	MA0615.1	C_Gmeb1	1981	0.46429	869	0.44607	825	0.08221	3.05E-60	FALSE
FOXP1_MA0481.3	FOXP1	MA0481.3	C_Foxj3	21591	0.25483	4606	0.26589	3810	0.0819	1.13E-113	FALSE
EVX1_MA0887.1	EVX1	MA0887.1	C_EVX2	6040	0.27129	1297	0.26763	1051	0.08153	1.89E-82	FALSE
MIXL1_MA0662.1	MIXL1	MA0662.1	C_PRRX2	8930	0.23596	1624	0.22722	1357	0.08123	1.99E-92	FALSE
Hmx3_MA0898.1	Hmx3	MA0898.1	C_Hmx3	14574	0.22125	2441	0.21854	2067	0.0798	5.01E-95	FALSE
SOX12_MA1561.1	SOX12	MA1561.1	C_SOX12	8493	0.27454	1933	0.28346	1538	0.07976	2.83E-88	FALSE
CUX2_MA0755.1	CUX2	MA0755.1	C_ONECUT1	3242	0.24523	524	0.23628	406	0.07941	5.38E-66	FALSE
MYC_MA0147.3	MYC	MA0147.3	C_MNT	9925	0.41428	3953	0.38914	3459	0.07928	4.19E-85	FALSE
TBX2_MA0688.1	TBX2	MA0688.1	C_TBX2	14957	0.27501	3780	0.28285	3126	0.07907	3.44E-107	FALSE
CREB3L4var.2_MA1475.1	CREB3L4(var.2)	MA1475.1	C_FOSL1::JUN(var.2)	6025	0.57215	2773	0.54218	2641	0.07894	1.51E-77	FALSE
Nobox_MA0125.1	Nobox	MA0125.1	C_GBX2	8211	0.27904	1803	0.26821	1562	0.07816	3.58E-90	FALSE
CDX1_MA0878.2	CDX1	MA0878.2	C_HOXA10	15282	0.49693	3090	0.8439	2559	0.07809	5.85E-96	FALSE
TBX21_MA0690.1	TBX21	MA0690.1	C_TBX2	15412	0.29413	3979	0.31793	3318	0.07769	4.99E-103	FALSE
TBX3_MA1566.1	TBX3	MA1566.1	C_TBX4	17711	0.31826	5308	0.30875	4580	0.07762	2.84E-96	FALSE
FOXA3_MA1683.1	FOXA3	MA1683.1	C_Foxj3	21172	0.2568	4594	0.26948	3803	0.07733	5.33E-104	FALSE
Pax2_MA0067.1	Pax2	MA0067.1	C_Pax2	6692	0.41418	2624	0.39151	2360	0.07727	1.03E-85	FALSE
CDX2_MA0465.2	CDX2	MA0465.2	C_HOXA10	22947	0.23737	4306	0.24805	3866	0.07721	6.60E-105	FALSE
TBR1_MA0802.1	TBR1	MA0802.1	C_TBX2	15363	0.26769	3748	0.27141	3120	0.07659	4.91E-103	FALSE
FOXA2_MA0047.3	FOXA2	MA0047.3	C_Foxj3	21181	0.25704	4635	0.27055	3859	0.07652	1.46E-105	FALSE
SP2_MA0516.2	SP2	MA0516.2	C_SP2	49962	0.56858	24032	0.52635	23629	0.07634	1.93E-126	FALSE
HOXB7_MA1501.1	HOXB7	MA1501.1	C_HOXC8	7722	0.2499	1622	0.23882	1452	0.07619	8.63E-83	FALSE
BARHL2_MA0635.1	BARHL2	MA0635.1	C_BARHL2	6515	0.23718	1270	0.22792	1089	0.07599	1.35E-80	FALSE
PRRX1_MA0716.1	PRRX1	MA0716.1	C_PRRX2	9164	0.23861	1666	0.23109	1445	0.07599	2.26E-90	FALSE
Npas2_MA0626.1	Npas2	MA0626.1	C_MNT	7487	0.35419	2669	0.33478	2264	0.07524	2.95E-82	FALSE
FOXL1_MA0033.2	FOXL1	MA0033.2	C_Foxj3	19752	0.24474	4498	0.23252	3814	0.07467	1.35E-97	FALSE
FOXO4_MA0848.1	FOXO4	MA0848.1	C_Foxj3	19752	0.24474	4498	0.23252	3814	0.07467	1.35E-97	FALSE
FOXO6_MA0849.1	FOXO6	MA0849.1	C_Foxj3	19752	0.24474	4498	0.23252	3814	0.07467	1.35E-97	FALSE
FOXP3_MA0850.1	FOXP3	MA0850.1	C_Foxj3	19752	0.24474	4498	0.23252	3814	0.07467	1.35E-97	FALSE
HOXB3_MA0903.1	HOXB3	MA0903.1	C_EMX1	10720	0.24046	1880	0.2436	1677	0.07449	2.83E-88	FALSE
TFCP2_MA0145.3	TFCP2	MA0145.3	C_TFCP2	5661	0.28869	1694	0.28135	1467	0.07428	1.72E-75	FALSE
PAX4_MA0068.2	PAX4	MA0068.2	C_EMX1	5318	0.24017	910	0.23109	780	0.07334	1.88E-69	FALSE
FOXB1_MA0845.1	FOXB1	MA0845.1	C_FOXC2	24665	0.22357	4122	0.23514	3587	0.07324	6.60E-111	FALSE
Sox6_MA0515.1	Sox6	MA0515.1	C_SOX15	32262	0.23556	6785	0.22716	5653	0.07324	1.20E-119	FALSE
EN1_MA0027.2	EN1	MA0027.2	C_PRRX2	6073	0.28146	1366	0.27105	1169	0.07298	1.38E-78	FALSE
HSF4_MA0771.1	HSF4	MA0771.1	C_HSF2	14040	0.26524	3216	0.26125	2616	0.07296	4.76E-97	FALSE
PRRX2_MA0075.3	PRRX2	MA0075.3	C_PRRX2	8426	0.25187	1653	0.24357	1412	0.07296	1.31E-87	FALSE
GBX2_MA0890.1	GBX2	MA0890.1	C_GBX2	8129	0.26942	1750	0.26011	1605	0.07267	1.06E-86	FALSE
RUNX3_MA0684.2	RUNX3	MA0684.2	C_RUNX3	29080	0.26088	6886	0.24945	5999	0.07264	6.16E-109	TRUE
FOXK2_MA1103.2	FOXK2	MA1103.2	C_Foxj3	22100	0.25422	4862	0.26141	4120	0.07226	1.42E-104	FALSE
MSX1_MA0666.1	MSX1	MA0666.1	C_DLX6	7126	0.2802	1697	0.26878	1565	0.07186	9.33E-88	FALSE
HOXB13_MA0901.2	HOXB13	MA0901.2	C_HOXB13	33104	0.22572	5382	0.23808	4882	0.07182	1.32E-112	FALSE
EMX2_MA0886.1	EMX2	MA0886.1	C_EMX1	6425	0.24931	1251	0.24102	1122	0.07147	1.32E-75	FALSE
OLIG2_MA0678.1	OLIG2	MA0678.1	C_Atoh1	5751	0.30205	1181	0.38643	903	0.07114	2.27E-72	FALSE
Sox11_MA0869.1	Sox11	MA0869.1	C_Sox11	18340	0.25105	3638	0.27058	3038	0.071	2.20E-100	FALSE
BHLHE23_MA0817.1	BHLHE23	MA0817.1	C_Atoh1	6321	0.22981	1184	0.23132	916	0.07063	1.37E-79	FALSE
BHLHE22_MA0818.1	BHLHE22	MA0818.1	C_Atoh1	4675	0.24607	974	0.25081	776	0.0706	3.34E-70	FALSE
RAX_MA0718.1	RAX	MA0718.1	C_PRRX2	8960	0.24136	1639	0.23443	1434	0.07036	1.76E-81	FALSE
POU1F1_MA0784.1	POU1F1	MA0784.1	C_POU1F1	22363	0.25499	4068	0.27534	3731	0.07025	3.96E-98	FALSE
FOXI1_MA0042.2	FOXI1	MA0042.2	C_Foxj3	14908	0.25792	3820	0.24678	3353	0.07024	8.79E-88	FALSE
PRDM4_MA1647.1	PRDM4	MA1647.1	C_PRDM4	32119	0.26214	7860	0.26026	6694	0.06966	1.94E-110	FALSE
ESX1_MA0644.1	ESX1	MA0644.1	C_PRRX2	8673	0.25994	1669	0.25245	1460	0.06956	1.67E-79	FALSE
POU3F3_MA0788.1	POU3F3	MA0788.1	C_POU1F1	23166	0.23868	4097	0.25292	3768	0.06934	1.51E-105	FALSE
LHX9_MA0701.2	LHX9	MA0701.2	C_PRRX2	8071	0.2673	1691	0.25744	1445	0.0693	1.48E-81	FALSE
Alx4_MA0853.1	Alx4	MA0853.1	C_PRRX2	6897	0.22826	1157	0.22244	1008	0.06928	2.00E-75	FALSE
VDR_MA0693.2	VDR	MA0693.2	C_VDR	21188	0.24831	4870	0.23853	4010	0.06924	5.26E-103	FALSE
Ddit3Cebpa_MA0019.1	Ddit3::Cebpa	MA0019.1	C_Ddit3::Cebpa	10368	0.29247	3147	0.28788	3018	0.06898	5.24E-87	FALSE
MZF1var.2_MA0057.1	MZF1(var.2)	MA0057.1	C_MZF1(var.2)	27257	0.35384	9474	0.33502	8671	0.06889	1.18E-103	FALSE
RARGvar.3_MA1553.1	RARG(var.3)	MA1553.1	C_RXRG(var.2)	8070	0.45216	2366	0.62939	2018	0.06884	5.29E-76	FALSE
MNX1_MA0707.1	MNX1	MA0707.1	C_EMX1	13476	0.21996	1973	0.22663	1609	0.06871	9.97E-88	FALSE
HESX1_MA0894.1	HESX1	MA0894.1	C_PRRX2	7808	0.26028	1595	0.25113	1422	0.06862	2.05E-76	FALSE
ARNTHIF1A_MA0259.1	ARNT::HIF1A	MA0259.1	C_HIF1A	3954	0.39701	1595	0.37633	1509	0.06828	2.19E-66	FALSE
PAX5_MA0014.3	PAX5	MA0014.3	C_PAX5	9352	0.45249	3871	0.42161	3738	0.06822	8.93E-81	FALSE
KLF13_MA0657.1	KLF13	MA0657.1	C_KLF13	19312	0.56188	8651	0.51878	8701	0.06782	6.09E-101	FALSE
RFX4_MA0799.1	RFX4	MA0799.1	C_RFX2	10889	0.31149	3135	0.29438	2684	0.06745	1.66E-84	FALSE
TBX20_MA0689.1	TBX20	MA0689.1	C_TBX2	16807	0.2996	4263	0.32012	3607	0.06745	8.63E-93	FALSE
LHX1_MA1518.1	LHX1	MA1518.1	C_HOXC8	5975	0.2753	1275	0.26698	1165	0.06742	1.43E-75	FALSE
RARBvar.3_MA1552.1	RARB(var.3)	MA1552.1	C_RXRG(var.2)	8033	0.36046	2538	0.35803	2239	0.06725	8.38E-81	FALSE
ATOH7_MA1468.1	ATOH7	MA1468.1	C_Atoh1	12754	0.24471	2926	0.24009	2463	0.0672	4.66E-88	FALSE
LBX1_MA0618.1	LBX1	MA0618.1	C_LBX1	8399	0.25071	1592	0.24909	1412	0.06707	1.77E-74	FALSE
TFAP2Avar.3_MA0872.1	TFAP2A(var.3)	MA0872.1	C_TFAP2C(var.3)	12826	0.42915	5472	0.40464	5050	0.06705	5.48E-90	FALSE
TBX18_MA1565.1	TBX18	MA1565.1	C_TBX2	21939	0.31481	6073	0.32635	5127	0.06702	1.19E-100	FALSE
NKX6-1_MA0674.1	NKX6-1	MA0674.1	C_NKX6-2	13031	0.22629	2379	0.23249	2219	0.06671	1.96E-90	FALSE
THAP11_MA1573.1	THAP11	MA1573.1	C_THAP11	24406	0.37983	7827	0.37493	7316	0.06667	3.45E-107	FALSE
BACH2var.2_MA1470.1	BACH2(var.2)	MA1470.1	C_BACH2(var.2)	8078	0.30307	1917	0.30354	1711	0.06609	2.50E-79	FALSE
Arid3a_MA0151.1	Arid3a	MA0151.1	C_Arid3a	35347	0.21015	5309	0.21222	4670	0.066	8.43E-112	FALSE
TBX15_MA0803.1	TBX15	MA0803.1	C_TBX4	15452	0.31063	4441	0.31448	3907	0.06588	8.11E-96	FALSE
Esrrg_MA0643.1	Esrrg	MA0643.1	C_Esrrg	16075	0.26383	4016	0.25781	3344	0.06556	5.38E-95	FALSE
RXRAVDR_MA0074.1	RXRA::VDR	MA0074.1	C_RXRA::VDR	10831	0.29889	3112	0.28931	2737	0.06555	1.58E-81	FALSE
NOTO_MA0710.1	NOTO	MA0710.1	C_EMX1	8361	0.23843	1512	0.22893	1210	0.06546	1.24E-79	FALSE
E2F3_MA0469.3	E2F3	MA0469.3	C_E2F3	1876	1.94708	666	3.91656	544	0.06523	2.69E-50	FALSE
ZKSCAN1_MA1585.1	ZKSCAN1	MA1585.1	C_ZKSCAN1	12099	0.32962	3544	0.34135	3135	0.06515	2.54E-85	FALSE
TBX1_MA0805.1	TBX1	MA0805.1	C_TBX4	17987	0.29602	4810	0.30138	4212	0.06487	1.27E-96	FALSE
FOXE1_MA1487.1	FOXE1	MA1487.1	C_FOXD2	33342	0.22859	6689	0.22527	6077	0.06451	2.07E-107	FALSE
LBX2_MA0699.1	LBX2	MA0699.1	C_PRRX2	8070	0.26121	1656	0.25328	1464	0.06425	1.67E-77	FALSE
TBX19_MA0804.1	TBX19	MA0804.1	C_TBX19	7712	0.25212	1829	0.25057	1508	0.06424	2.48E-82	FALSE
LHX2_MA0700.2	LHX2	MA0700.2	C_DLX6	10215	0.24837	1802	0.23946	1406	0.06413	8.24E-84	FALSE
MTF1_MA0863.1	MTF1	MA0863.1	C_MTF1	11795	0.33036	3936	0.31928	3457	0.06369	2.92E-83	FALSE
ZKSCAN5_MA1652.1	ZKSCAN5	MA1652.1	C_ZKSCAN5	55763	0.34403	19285	0.33204	17263	0.06347	1.13E-112	FALSE
ALX3_MA0634.1	ALX3	MA0634.1	C_PRRX2	10082	0.22409	1570	0.21846	1232	0.06339	7.55E-82	FALSE
LHX6_MA0658.1	LHX6	MA0658.1	C_EMX1	6361	0.23848	1107	0.23217	1047	0.06281	1.19E-66	FALSE
Klf1_MA0493.1	Klf1	MA0493.1	C_KLF4	47724	0.48815	19707	0.45509	18908	0.0621	5.07E-109	FALSE
Hmx2_MA0897.1	Hmx2	MA0897.1	C_Hmx3	14484	0.2264	2623	0.22638	2393	0.06207	4.06E-88	FALSE
HES7_MA0822.1	HES7	MA0822.1	C_HES5	5469	0.42365	2001	0.39403	1779	0.06186	7.30E-72	FALSE
HOXC13_MA0907.1	HOXC13	MA0907.1	C_HOXC13	10848	0.24284	2546	0.23799	2305	0.06181	1.73E-80	FALSE
FOXA1_MA0148.4	FOXA1	MA0148.4	C_Foxj3	23035	0.24735	5046	0.25987	4372	0.06169	5.06E-100	FALSE
Hmx1_MA0896.1	Hmx1	MA0896.1	C_Hmx3	11207	0.23579	2113	0.22832	1899	0.0613	2.00E-84	FALSE
GSX1_MA0892.1	GSX1	MA0892.1	C_PRRX2	10994	0.23854	2054	0.23579	1889	0.06091	9.60E-83	FALSE
Rxra_MA0512.2	Rxra	MA0512.2	C_PPARD	19124	0.28293	4928	0.27381	4210	0.06051	3.36E-95	FALSE
OLIG3_MA0827.1	OLIG3	MA0827.1	C_Atoh1	6465	0.30195	1319	0.38846	1023	0.06032	1.68E-72	FALSE
PPARARXRA_MA1148.1	PPARA::RXRA	MA1148.1	C_PPARA::RXRA	20105	0.27623	5170	0.27163	4389	0.06012	2.62E-90	FALSE
Nr2f6_MA0677.1	Nr2f6	MA0677.1	C_PPARD	20888	0.28125	5436	0.2724	4642	0.05943	1.78E-98	FALSE
MSGN1_MA1524.1	MSGN1	MA1524.1	C_MSGN1	11400	0.25697	2794	0.25234	2470	0.05919	8.98E-80	FALSE
PPARD_MA1550.1	PPARD	MA1550.1	C_PPARD	19794	0.29076	5180	0.28843	4424	0.05918	2.82E-97	FALSE
ESRRB_MA0141.3	ESRRB	MA0141.3	C_Esrrg	17665	0.25539	4265	0.24721	3615	0.05898	7.79E-91	FALSE
JUND_MA0491.2	JUND	MA0491.2	C_FOSL1::JUN	20592	0.24532	4581	0.23289	3774	0.05898	1.05E-92	FALSE
RXRG_MA0856.1	RXRG	MA0856.1	C_PPARD	18901	0.28396	4863	0.27712	4127	0.05897	1.41E-90	FALSE
FOXK1_MA0852.2	FOXK1	MA0852.2	C_Foxj3	24383	0.24572	5528	0.23804	4996	0.05895	4.21E-103	FALSE
ZBTB32_MA1580.1	ZBTB32	MA1580.1	C_ZBTB32	15156	0.25306	3604	0.25956	3166	0.05842	1.99E-91	FALSE
BSX_MA0876.1	BSX	MA0876.1	C_PRRX2	8848	0.27148	1953	0.26355	1778	0.05814	2.58E-74	FALSE
GSX2_MA0893.2	GSX2	MA0893.2	C_HOXD3	10536	0.2433	2262	0.23889	1992	0.05755	3.65E-77	FALSE
TFAP4var.2_MA1570.1	TFAP4(var.2)	MA1570.1	C_TFAP4(var.2)	9921	0.25829	2597	0.25487	2332	0.05721	3.02E-84	FALSE
Wt1_MA1627.1	Wt1	MA1627.1	C_Wt1	60127	0.43602	25623	0.41317	23798	0.05717	2.09E-119	FALSE
HOXA10_MA0899.1	HOXA10	MA0899.1	C_HOXA10	22045	0.22826	3948	0.24454	3798	0.0571	5.13E-95	FALSE
FOSL1JUND_MA1142.1	FOSL1::JUND	MA1142.1	C_FOSL1::JUN	20411	0.24691	4503	0.23511	3698	0.05703	7.40E-98	FALSE
FOSL1JUN_MA1128.1	FOSL1::JUN	MA1128.1	C_FOSL1::JUN	22670	0.25752	5291	0.24458	4381	0.05659	4.10E-98	FALSE
Nr2e1_MA0676.1	Nr2e1	MA0676.1	C_Nr2e1	20291	0.23512	4193	0.22799	3824	0.05657	1.07E-88	FALSE
FOSL1JUNB_MA1137.1	FOSL1::JUNB	MA1137.1	C_FOSL1::JUN	20977	0.24761	4705	0.23442	3859	0.05608	1.67E-91	FALSE
FOSBJUNB_MA1135.1	FOSB::JUNB	MA1135.1	C_FOSL1::JUN	20074	0.25017	4601	0.23675	3795	0.05605	4.22E-93	FALSE
BATF3_MA0835.2	BATF3	MA0835.2	C_FOSL1::JUN	25627	0.24584	5689	0.23331	4712	0.056	1.87E-94	FALSE
FOSJUNB_MA1134.1	FOS::JUNB	MA1134.1	C_FOSL1::JUN	19620	0.2503	4494	0.23708	3717	0.05594	9.03E-99	FALSE
Arid3b_MA0601.1	Arid3b	MA0601.1	C_Arid3b	18880	0.21096	2807	0.21434	2754	0.05584	1.90E-86	FALSE
ZNF136_MA1588.1	ZNF136	MA1588.1	C_ZNF136	16069	0.23799	3284	0.22819	2816	0.05575	4.30E-84	FALSE
POU2F2_MA0507.1	POU2F2	MA0507.1	C_POU1F1	25226	0.26352	4764	0.29832	4447	0.05537	8.87E-99	FALSE
Pou5f1Sox2_MA0142.1	Pou5f1::Sox2	MA0142.1	C_Pou5f1::Sox2	28161	0.22771	5268	0.23089	4758	0.05519	4.87E-109	FALSE
HSF1_MA0486.2	HSF1	MA0486.2	C_HSF2	14252	0.26817	3208	0.2832	2724	0.05511	5.31E-80	FALSE
Dlx3_MA0880.1	Dlx3	MA0880.1	C_DLX6	8899	0.22751	1521	0.2191	1285	0.0548	5.83E-73	FALSE
Stat4_MA0518.1	Stat4	MA0518.1	C_Stat4	31590	0.26706	7554	0.2593	6770	0.05471	7.16E-107	FALSE
NR1H2RXRA_MA0115.1	NR1H2::RXRA	MA0115.1	C_NR1H2::RXRA	18331	0.26594	4433	0.25497	3843	0.05466	2.70E-89	FALSE
NR6A1_MA1541.1	NR6A1	MA1541.1	C_NR6A1	19084	0.2661	4918	0.26161	4280	0.05452	8.07E-88	FALSE
NR1H4_MA1110.1	NR1H4	MA1110.1	C_NR1H4	12576	0.27236	3098	0.26997	2609	0.05444	2.96E-82	FALSE
Znf281_MA1630.1	Znf281	MA1630.1	C_Wt1	41893	0.38486	16118	0.36475	15035	0.05443	1.47E-104	FALSE
NFKB2_MA0778.1	NFKB2	MA0778.1	C_NFKB2	8520	0.31571	2751	0.30112	2459	0.05414	1.14E-78	FALSE
HOXD11_MA0908.1	HOXD11	MA0908.1	C_HOXC10	9653	0.24078	2039	0.24831	1818	0.05413	4.30E-71	FALSE
BATFJUN_MA0462.2	BATF::JUN	MA0462.2	C_FOSL1::JUN	24215	0.24978	5472	0.23718	4561	0.05387	2.19E-94	FALSE
FOSBJUNBvar.2_MA1136.1	FOSB::JUNB(var.2)	MA1136.1	C_FOSL1::JUN(var.2)	7581	0.8	2770	1.22894	2550	0.05384	1.28E-70	FALSE
NKX6-2_MA0675.1	NKX6-2	MA0675.1	C_NKX6-2	12381	0.21741	2281	0.21636	2150	0.05348	5.89E-78	FALSE
RXRB_MA0855.1	RXRB	MA0855.1	C_PPARD	19536	0.28166	5006	0.27339	4283	0.05346	5.48E-99	FALSE
FOSJUNvar.2_MA1126.1	FOS::JUN(var.2)	MA1126.1	C_FOSL1::JUN(var.2)	10869	0.62628	3352	0.94372	3006	0.05339	1.59E-75	FALSE
JUNB_MA0490.2	JUNB	MA0490.2	C_FOSL1::JUN	21268	0.24182	4612	0.22995	3819	0.05336	7.69E-95	FALSE
Sox3_MA0514.1	Sox3	MA0514.1	C_SOX15	46845	0.23734	10155	0.22955	9118	0.05331	6.25E-111	FALSE
NKX2-5_MA0063.2	NKX2-5	MA0063.2	C_NKX2-5	14504	0.2991	3608	0.33162	3261	0.0533	8.19E-89	FALSE
SOX9_MA0077.1	SOX9	MA0077.1	C_SOX8	11480	0.26275	2547	0.28236	2322	0.05302	9.28E-69	FALSE
CREM_MA0609.2	CREM	MA0609.2	C_FOSL1::JUN(var.2)	8829	0.44324	3343	0.42856	3169	0.05287	5.57E-71	FALSE
Arnt_MA0004.1	Arnt	MA0004.1	C_MNT	14672	0.41672	5971	0.41034	5424	0.0527	6.65E-84	FALSE
BATF_MA1634.1	BATF	MA1634.1	C_FOSL1::JUN	24275	0.24914	5474	0.23669	4552	0.05263	1.35E-93	FALSE
TCF7_MA0769.2	TCF7	MA0769.2	C_TCF7	21645	0.25221	4709	0.25283	4144	0.05263	1.95E-91	FALSE
SOHLH2_MA1560.1	SOHLH2	MA1560.1	C_MNT	5014	0.41632	1971	0.4246	1756	0.05241	1.52E-57	FALSE
POU2F3_MA0627.2	POU2F3	MA0627.2	C_POU1F1	25112	0.25242	4639	0.27775	4292	0.05197	2.80E-93	FALSE
OSR1_MA1542.1	OSR1	MA1542.1	C_OSR1	12579	0.29753	3632	0.29735	3198	0.05174	2.37E-80	FALSE
MITF_MA0620.3	MITF	MA0620.3	C_USF2	9241	0.35034	3026	0.3384	2885	0.0517	1.43E-67	FALSE
SCRT2_MA0744.2	SCRT2	MA0744.2	C_SCRT1	18609	0.27671	5155	0.2717	4679	0.05136	1.38E-86	FALSE
POU5F1_MA1115.1	POU5F1	MA1115.1	C_POU1F1	24572	0.24336	4791	0.24866	4422	0.05127	1.13E-92	FALSE
CLOCK_MA0819.1	CLOCK	MA0819.1	C_CLOCK	7565	0.29456	2392	0.28884	2122	0.05123	1.29E-69	FALSE
FOSL2JUND_MA1144.1	FOSL2::JUND	MA1144.1	C_FOSL1::JUN	19668	0.25136	4517	0.2386	3744	0.05121	5.27E-84	FALSE
HOXD9_MA0913.2	HOXD9	MA0913.2	C_HOXA10	18248	0.22999	3428	0.24399	3322	0.05099	1.22E-83	FALSE
RORAvar.2_MA0072.1	RORA(var.2)	MA0072.1	C_RORA(var.2)	14627	0.25551	3295	0.2595	2836	0.05055	1.70E-86	FALSE
Stat6_MA0520.1	Stat6	MA0520.1	C_Stat6	24642	0.26949	5637	0.29603	5113	0.05023	5.13E-88	FALSE
FOSJUN_MA0099.3	FOS::JUN	MA0099.3	C_FOSL1::JUN	19879	0.25474	4584	0.24176	3816	0.04997	5.42E-91	FALSE
POU3F1_MA0786.1	POU3F1	MA0786.1	C_POU1F1	23985	0.23594	4391	0.24272	4308	0.0498	3.81E-94	FALSE
JUNvar.2_MA0489.1	JUN(var.2)	MA0489.1	C_FOSL1::JUN	24442	0.24614	5487	0.23642	4615	0.04959	5.40E-84	FALSE
FOSJUND_MA1141.1	FOS::JUND	MA1141.1	C_FOSL1::JUN	22742	0.25613	5331	0.24348	4523	0.04939	1.93E-93	FALSE
NR2F1var.2_MA1537.1	NR2F1(var.2)	MA1537.1	C_PPARD	20329	0.30204	5664	0.29776	4955	0.04915	1.80E-88	FALSE
Nr1h3Rxra_MA0494.1	Nr1h3::Rxra	MA0494.1	C_Nr1h3::Rxra	19844	0.28121	5210	0.27109	4753	0.04884	2.34E-85	FALSE
FOXN3_MA1489.1	FOXN3	MA1489.1	C_FOXN3	17187	0.23516	3765	0.23131	3587	0.04861	1.79E-82	FALSE
GLIS1_MA0735.1	GLIS1	MA0735.1	C_GLIS1	8024	0.39745	2987	0.37651	2816	0.04855	8.31E-63	FALSE
ESRRA_MA0592.3	ESRRA	MA0592.3	C_Esrrg	21971	0.26255	5614	0.25509	4815	0.04829	1.84E-80	FALSE
ZNF460_MA1596.1	ZNF460	MA1596.1	C_ZNF460	55174	0.44611	23942	0.42748	22962	0.04815	1.99E-102	FALSE
NR5A1_MA1540.1	NR5A1	MA1540.1	C_Nr5a2	21642	0.27483	5872	0.2634	5072	0.04802	2.90E-82	FALSE
Lhx8_MA0705.1	Lhx8	MA0705.1	C_PRRX2	6871	0.27639	1540	0.27184	1483	0.04796	6.78E-60	FALSE
HNF4Avar.2_MA1494.1	HNF4A(var.2)	MA1494.1	C_HNF4A(var.2)	16232	0.28037	4245	0.27077	4012	0.04789	7.65E-83	FALSE
FOSL2JUN_MA1130.1	FOSL2::JUN	MA1130.1	C_FOSL1::JUN	20915	0.25401	4826	0.2414	4106	0.04775	1.44E-79	FALSE
FOSL2JUNB_MA1138.1	FOSL2::JUNB	MA1138.1	C_FOSL1::JUN	19978	0.2482	4528	0.23654	3818	0.04732	1.80E-91	FALSE
Smad2Smad3_MA1622.1	Smad2::Smad3	MA1622.1	C_FOSL1::JUN	23094	0.24858	5276	0.23629	4384	0.04728	2.91E-86	FALSE
BACH2_MA1101.2	BACH2	MA1101.2	C_FOSL1::JUN	15176	0.23745	3205	0.22782	2716	0.04683	9.79E-78	FALSE
KLF17_MA1514.1	KLF17	MA1514.1	C_KLF17	36811	0.37823	13563	0.36402	12520	0.04633	9.02E-97	FALSE
FOSL1_MA0477.2	FOSL1	MA0477.2	C_FOSL1::JUN	22213	0.24961	5046	0.23797	4225	0.04629	2.73E-86	FALSE
SOX8_MA0868.2	SOX8	MA0868.2	C_SOX8	17586	0.24688	3978	0.25206	3750	0.04616	7.18E-75	FALSE
ATF2_MA1632.1	ATF2	MA1632.1	C_FOSL1::JUN(var.2)	17596	0.30783	4990	0.29822	4474	0.04605	7.79E-80	FALSE
ZNF282_MA1154.1	ZNF282	MA1154.1	C_ZNF282	18029	0.28496	4824	0.27997	4299	0.04601	5.47E-82	FALSE
PLAGL2_MA1548.1	PLAGL2	MA1548.1	C_PLAGL2	11931	0.3643	4476	0.35154	4217	0.04588	1.16E-75	FALSE
RREB1_MA0073.1	RREB1	MA0073.1	C_RREB1	64150	0.33907	20793	0.34386	18926	0.04576	4.37E-104	FALSE
JDP2_MA0655.1	JDP2	MA0655.1	C_FOSL1::JUN	15535	0.23609	3230	0.22597	2659	0.04558	4.83E-77	FALSE
GCM2_MA0767.1	GCM2	MA0767.1	C_GCM2	7900	0.31636	2535	0.30657	2291	0.04553	6.07E-63	FALSE
HOXD13_MA0909.2	HOXD13	MA0909.2	C_HOXD13	13775	0.2659	3046	0.26411	2854	0.04547	1.26E-72	FALSE
NR4A1_MA1112.2	NR4A1	MA1112.2	C_NR4A1	25440	0.27001	5996	0.28578	5513	0.0449	2.15E-91	FALSE
MEIS1var.2_MA1639.1	MEIS1(var.2)	MA1639.1	C_MEIS2(var.2)	14208	0.23417	2501	0.24019	2136	0.04467	5.41E-74	FALSE
BCL6_MA0463.2	BCL6	MA0463.2	C_BCL6	17700	0.25883	3972	0.25951	3498	0.04457	8.41E-77	FALSE
POU2F1_MA0785.1	POU2F1	MA0785.1	C_POU1F1	20534	0.24478	3704	0.25897	3457	0.04449	5.48E-84	FALSE
POU5F1B_MA0792.1	POU5F1B	MA0792.1	C_POU1F1	19125	0.23937	3809	0.23324	3665	0.04432	6.64E-78	FALSE
DMRTC2_MA1479.1	DMRTC2	MA1479.1	C_DMRTC2	15000	0.24774	3401	0.2588	3349	0.04422	5.20E-77	FALSE
RXRBvar.2_MA1555.1	RXRB(var.2)	MA1555.1	C_RXRG(var.2)	8439	0.33686	2649	0.32174	2330	0.0442	1.35E-64	FALSE
ATF7_MA0834.1	ATF7	MA0834.1	C_FOSL1::JUN(var.2)	6781	0.86326	2629	1.34618	2453	0.0439	2.61E-60	FALSE
HLTF_MA0109.1	HLTF	MA0109.1	C_HLTF	15173	0.23426	3032	0.23327	2905	0.04384	2.06E-70	FALSE
GLIS2_MA0736.1	GLIS2	MA0736.1	C_GLIS2	10951	0.41036	4543	0.39	4389	0.04354	4.01E-68	FALSE
HOXC11_MA0651.1	HOXC11	MA0651.1	C_HOXC10	7934	0.2578	1868	0.26798	1723	0.04346	1.03E-63	FALSE
JUNBvar.2_MA1140.2	JUNB(var.2)	MA1140.2	C_FOSL1::JUN(var.2)	7406	0.83822	2874	1.27388	2672	0.04341	2.92E-62	FALSE
OTX1_MA0711.1	OTX1	MA0711.1	C_OTX2	8345	0.24469	1647	0.24146	1394	0.04337	6.83E-62	FALSE
RELB_MA1117.1	RELB	MA1117.1	C_RELB	13930	0.29348	3995	0.28757	3682	0.04225	1.57E-69	FALSE
FOSL2_MA0478.1	FOSL2	MA0478.1	C_FOSL1::JUN	28464	0.25316	6732	0.24405	5762	0.04187	3.90E-82	FALSE
MEOX1_MA0661.1	MEOX1	MA0661.1	C_EMX1	9214	0.24213	1762	0.23898	1643	0.04175	7.00E-62	FALSE
Mecom_MA0029.1	Mecom	MA0029.1	C_Mecom	23966	0.2268	4839	0.22377	4489	0.04168	8.13E-78	FALSE
TFAP2E_MA1569.1	TFAP2E	MA1569.1	C_TFAP2A	14633	0.42258	6204	0.40086	5899	0.04163	5.32E-77	FALSE
PAX9_MA0781.1	PAX9	MA0781.1	C_PAX9	7011	0.36224	2456	0.35	2304	0.04162	1.49E-56	FALSE
ZNF75D_MA1601.1	ZNF75D	MA1601.1	C_ZNF75D	29688	0.2837	7921	0.2779	6939	0.04159	5.96E-84	FALSE
HES5_MA0821.1	HES5	MA0821.1	C_HES5	6144	0.39614	2158	0.37864	1914	0.04133	7.98E-55	FALSE
RELA_MA0107.1	RELA	MA0107.1	C_RELA	18635	0.29766	5231	0.29404	4663	0.04085	1.12E-75	FALSE
ZNF143_MA0088.2	ZNF143	MA0088.2	C_ZNF143	19057	0.33146	5571	0.31463	5139	0.04072	4.19E-76	FALSE
HOXC12_MA0906.1	HOXC12	MA0906.1	C_HOXC10	8512	0.25368	2043	0.26322	1891	0.04064	1.71E-57	FALSE
POU6F1var.2_MA1549.1	POU6F1(var.2)	MA1549.1	C_POU6F2	13155	0.25144	2976	0.25888	2863	0.04056	1.75E-66	FALSE
ZNF528_MA1597.1	ZNF528	MA1597.1	C_ZNF528	27117	0.27708	7154	0.2658	6358	0.04045	6.71E-84	FALSE
FOS_MA0476.1	FOS	MA0476.1	C_FOSL1::JUN	23865	0.24579	5283	0.23542	4589	0.04034	2.55E-82	FALSE
Prdm15_MA1616.1	Prdm15	MA1616.1	C_Prdm15	26426	0.44216	6628	0.66232	5748	0.04012	1.32E-84	FALSE
DMRT3_MA0610.1	DMRT3	MA0610.1	C_DMRTC2	12444	0.23672	2711	0.24145	2710	0.04003	5.39E-64	FALSE
NFICvar.2_MA1527.1	NFIC(var.2)	MA1527.1	C_NFIB	15790	0.29305	4268	0.29034	3728	0.03938	3.44E-69	FALSE
BARX1_MA0875.1	BARX1	MA0875.1	C_DLX6	9382	0.25012	1900	0.24435	1738	0.03936	1.31E-62	FALSE
Znf423_MA0116.1	Znf423	MA0116.1	C_Znf423	15766	0.33694	5564	0.32356	5116	0.03927	1.87E-73	FALSE
NKX2-3_MA0672.1	NKX2-3	MA0672.1	C_NKX2-3	16016	0.50162	4285	0.80833	3853	0.03913	4.14E-71	FALSE
POU3F2_MA0787.1	POU3F2	MA0787.1	C_POU1F1	22653	0.25094	4298	0.26976	4274	0.03905	8.61E-80	FALSE
NFICTLX1_MA0119.1	NFIC::TLX1	MA0119.1	C_NFIB	18018	0.28813	4923	0.28137	4231	0.03901	1.18E-75	FALSE
ZNF341_MA1655.1	ZNF341	MA1655.1	C_ZNF341	24492	0.29128	6821	0.28264	6198	0.03897	1.02E-78	FALSE
E2F7_MA0758.1	E2F7	MA0758.1	C_E2F7	9411	1.58674	2814	3.23841	2368	0.03832	1.54E-57	FALSE
NR3C2_MA0727.1	NR3C2	MA0727.1	C_NR3C1	9524	0.26047	2350	0.25084	2044	0.0379	4.63E-58	FALSE
NR2F2_MA1111.1	NR2F2	MA1111.1	C_NR2C2(var.2)	19911	0.26411	5206	0.25943	4600	0.03776	6.71E-74	FALSE
MAXMYC_MA0059.1	MAX::MYC	MA0059.1	C_MAX::MYC	11589	0.33699	3843	0.33961	3494	0.03758	9.03E-64	FALSE
NEUROG1_MA0623.2	NEUROG1	MA0623.2	C_NEUROG1	6655	0.24143	1460	0.24718	1287	0.03758	2.33E-50	FALSE
BCL6B_MA0731.1	BCL6B	MA0731.1	C_BCL6B	20349	0.25312	4688	0.24731	4080	0.03746	4.66E-76	FALSE
NFE2_MA0841.1	NFE2	MA0841.1	C_FOSL1::JUN	14575	0.24222	3061	0.2332	2585	0.03728	1.22E-73	FALSE
TBP_MA0108.2	TBP	MA0108.2	C_TBP	14335	0.24771	3085	0.24503	2976	0.03672	1.30E-68	FALSE
Plagl1_MA1615.1	Plagl1	MA1615.1	C_Plagl1	29195	0.36886	10260	0.34989	9467	0.03656	8.62E-85	FALSE
FOSL1JUNvar.2_MA1129.1	FOSL1::JUN(var.2)	MA1129.1	C_FOSL1::JUN(var.2)	6461	0.85902	2396	1.36105	2242	0.03627	1.07E-51	FALSE
Gfi1b_MA0483.1	Gfi1b	MA0483.1	C_Gfi1b	27741	0.44553	6874	0.65303	6238	0.03626	1.02E-82	TRUE
NFKB1_MA0105.4	NFKB1	MA0105.4	C_NFKB2	7815	0.31824	2541	0.30924	2387	0.03622	1.38E-54	FALSE
MGA_MA0801.1	MGA	MA0801.1	C_TBX4	16966	0.2981	4704	0.30657	4339	0.03594	7.80E-69	FALSE
SPDEF_MA0686.1	SPDEF	MA0686.1	C_SPDEF	11557	0.42447	4965	0.4077	5145	0.03591	2.40E-61	FALSE
NR1D1_MA1531.1	NR1D1	MA1531.1	C_NR1D2	16098	0.29845	4802	0.29503	4209	0.03563	3.51E-66	FALSE
TEAD3_MA0808.1	TEAD3	MA0808.1	C_TEAD4	12486	0.24464	2612	0.23857	2140	0.03536	5.74E-59	FALSE
ATF3_MA0605.2	ATF3	MA0605.2	C_FOSL1::JUN(var.2)	7564	0.44968	2826	0.43672	2681	0.03531	3.17E-54	FALSE
THRBvar.3_MA1576.1	THRB(var.3)	MA1576.1	C_THRB(var.3)	20597	0.29079	5656	0.28739	5068	0.03511	1.73E-70	FALSE
ZNF24_MA1124.1	ZNF24	MA1124.1	C_ZNF24	21079	0.24084	4521	0.24322	4321	0.03508	1.24E-71	FALSE
MSX2_MA0708.1	MSX2	MA0708.1	C_DLX6	9503	0.24763	1866	0.24153	1721	0.035	1.26E-55	FALSE
Msx3_MA0709.1	Msx3	MA0709.1	C_DLX6	9503	0.24763	1866	0.24153	1721	0.035	1.26E-55	FALSE
STAT1_MA0137.3	STAT1	MA0137.3	C_Stat4	27569	0.26599	6494	0.26318	6101	0.03485	1.20E-78	FALSE
Arntl_MA0603.1	Arntl	MA0603.1	C_ARNT2	8069	0.45508	3555	0.46613	3308	0.03482	1.54E-48	FALSE
NKX6-3_MA1530.1	NKX6-3	MA1530.1	C_NKX6-3	12390	0.25239	2622	0.26159	2551	0.03464	9.69E-69	FALSE
Rargvar.2_MA0860.1	Rarg(var.2)	MA0860.1	C_Rarg(var.2)	22239	0.28271	6373	0.27608	5913	0.03428	3.69E-79	FALSE
Rarg_MA0859.1	Rarg	MA0859.1	C_RARA	19114	0.2688	5015	0.27005	4924	0.03426	1.23E-69	FALSE
ARNT2_MA1464.1	ARNT2	MA1464.1	C_ARNT2	7493	0.46768	3414	0.47561	3207	0.03402	6.82E-50	FALSE
TBX5_MA0807.1	TBX5	MA0807.1	C_TBX4	22960	0.30898	6917	0.3087	6394	0.03386	4.81E-77	FALSE
USF2_MA0526.3	USF2	MA0526.3	C_USF2	17644	0.32183	5435	0.31684	5172	0.03384	9.52E-70	FALSE
POU3F4_MA0789.1	POU3F4	MA0789.1	C_POU1F1	19293	0.23965	3890	0.23543	3874	0.03379	3.18E-74	FALSE
FOSL2JUNDvar.2_MA1145.1	FOSL2::JUND(var.2)	MA1145.1	C_FOSL1::JUN(var.2)	10303	0.66893	3621	0.98214	3407	0.03377	8.97E-52	FALSE
NFYC_MA1644.1	NFYC	MA1644.1	C_NFYA	18723	0.53716	7660	0.50285	7927	0.03374	1.09E-65	FALSE
SOX4_MA0867.2	SOX4	MA0867.2	C_SOX4	29002	0.25192	6790	0.24778	6276	0.03318	3.93E-74	FALSE
NR1I3_MA1534.1	NR1I3	MA1534.1	C_NR1I3	16791	0.26018	4086	0.26859	3996	0.03311	7.06E-70	FALSE
SREBF2var.2_MA0828.1	SREBF2(var.2)	MA0828.1	C_SREBF2(var.2)	7937	0.41914	3298	0.41297	3174	0.03301	4.02E-47	FALSE
ZNF274_MA1592.1	ZNF274	MA1592.1	C_ZNF274	17886	0.27031	4641	0.26588	4117	0.03281	8.30E-67	FALSE
NR1H4RXRA_MA1146.1	NR1H4::RXRA	MA1146.1	C_NR2F1(var.3)	9356	0.28614	2740	0.2799	2470	0.03277	3.97E-52	FALSE
JUNJUNBvar.2_MA1133.1	JUN::JUNB(var.2)	MA1133.1	C_FOSL1::JUN(var.2)	10420	0.66451	3713	0.97082	3452	0.03266	3.96E-58	FALSE
TCF7L1_MA1421.1	TCF7L1	MA1421.1	C_TCF7L1	28129	0.246	6228	0.24391	5750	0.03261	5.49E-76	FALSE
TBXT_MA0009.2	TBXT	MA0009.2	C_TBX19	8225	0.26012	2097	0.26053	1842	0.03252	3.02E-55	FALSE
SREBF1_MA0595.1	SREBF1	MA0595.1	C_SREBF1	15246	0.33849	4613	0.32786	4178	0.03219	2.00E-61	FALSE
SOX21_MA0866.1	SOX21	MA0866.1	C_SOX21	16333	0.24019	3363	0.24273	3179	0.03182	3.25E-61	FALSE
Nfe2l2_MA0150.2	Nfe2l2	MA0150.2	C_BACH1	28929	0.27536	8034	0.26997	7281	0.03177	2.31E-74	FALSE
PITX2_MA1547.1	PITX2	MA1547.1	C_OTX2	10623	0.2514	2040	0.26105	1851	0.03149	8.64E-50	FALSE
Nr5a2_MA0505.1	Nr5a2	MA0505.1	C_Nr5a2	32307	0.2676	8063	0.2644	7135	0.03138	1.06E-76	FALSE
ZNF449_MA1656.1	ZNF449	MA1656.1	C_ZNF449	25328	0.34615	8225	0.3334	7650	0.03129	1.91E-77	FALSE
FOSL2JUNBvar.2_MA1139.1	FOSL2::JUNB(var.2)	MA1139.1	C_FOSL1::JUN(var.2)	7750	0.42364	2757	0.41278	2635	0.03105	4.12E-49	FALSE
DMRTA2_MA1478.1	DMRTA2	MA1478.1	C_DMRTC2	13711	0.23305	3004	0.23459	3088	0.0305	1.36E-53	FALSE
JUNJUNB_MA1132.1	JUN::JUNB	MA1132.1	C_FOSL1::JUN	17716	0.2811	4653	0.28181	4080	0.03038	3.62E-63	FALSE
Arx_MA0874.1	Arx	MA0874.1	C_PRRX2	8409	0.24465	1488	0.24638	1585	0.02949	5.28E-49	FALSE
NFATC1_MA0624.1	NFATC1	MA0624.1	C_NFATC3	19719	0.90168	4207	1.75747	3522	0.02921	6.17E-58	FALSE
Sox1_MA0870.1	Sox1	MA0870.1	C_SOX21	13272	0.24745	2704	0.25251	2434	0.02895	5.95E-53	FALSE
Creb5_MA0840.1	Creb5	MA0840.1	C_FOSL1::JUN(var.2)	9045	0.7239	3276	1.08733	3102	0.02834	7.79E-50	FALSE
NR1D2_MA1532.1	NR1D2	MA1532.1	C_NR1D2	16721	0.28474	4597	0.28619	4179	0.02816	7.66E-59	FALSE
SIX2_MA1119.1	SIX2	MA1119.1	C_SIX2	22067	0.48705	5709	0.76515	5142	0.02814	2.80E-64	FALSE
NFYB_MA0502.2	NFYB	MA0502.2	C_NFYB	19340	0.53708	8254	0.50358	8426	0.02794	1.83E-64	FALSE
Twist2_MA0633.1	Twist2	MA0633.1	C_NEUROG1	12867	0.23164	2861	0.23144	2578	0.02794	5.81E-56	FALSE
Nkx3-1_MA0124.2	Nkx3-1	MA0124.2	C_ISL2	14639	0.29147	3822	0.31729	3714	0.02783	3.13E-55	FALSE
NFE2L1_MA0089.2	NFE2L1	MA0089.2	C_BACH1	30716	0.26835	8275	0.26575	7537	0.02737	2.98E-69	FALSE
STAT3_MA0144.2	STAT3	MA0144.2	C_Stat4	32515	0.26371	7531	0.25887	7047	0.02737	5.84E-73	FALSE
DUX4_MA0468.1	DUX4	MA0468.1	C_DUXA	15234	0.26011	3072	0.27604	3093	0.0272	1.31E-53	FALSE
UNCX_MA0721.1	UNCX	MA0721.1	C_PRRX2	9071	0.22347	1529	0.22456	1528	0.02714	3.01E-43	FALSE
ZNF135_MA1587.1	ZNF135	MA1587.1	C_ZNF135	28217	0.34405	9473	0.34082	8842	0.02703	1.07E-66	FALSE
Nkx3-2_MA0122.3	Nkx3-2	MA0122.3	C_ISL2	16111	0.27509	3786	0.31346	3661	0.02694	5.95E-56	FALSE
MAFNFE2_MA0501.1	MAF::NFE2	MA0501.1	C_BACH1	30198	0.26531	7993	0.26263	7377	0.02685	2.50E-67	FALSE
MEIS3_MA0775.1	MEIS3	MA0775.1	C_MEIS2	19945	0.29416	5864	0.29261	5333	0.02666	5.04E-61	FALSE
NFATC3_MA0625.1	NFATC3	MA0625.1	C_NFATC3	22030	0.82935	4751	1.59328	4122	0.02657	2.99E-66	FALSE
NFYA_MA0060.3	NFYA	MA0060.3	C_NFYA	18397	0.56452	7943	0.53061	8343	0.02638	9.84E-61	FALSE
MYB_MA0100.3	MYB	MA0100.3	C_MYB	18441	0.29733	4447	0.34222	4202	0.02615	1.43E-60	FALSE
HNF4A_MA0114.4	HNF4A	MA0114.4	C_HNF4A	22909	0.26653	5390	0.26915	4989	0.02608	2.76E-63	FALSE
TFEB_MA0692.1	TFEB	MA0692.1	C_ARNT2	12310	0.3894	4513	0.38334	4284	0.02508	1.14E-54	FALSE
TP73_MA0861.1	TP73	MA0861.1	C_TP73	8596	0.30179	2365	0.29359	2120	0.02507	1.13E-39	FALSE
PpargRxra_MA0065.2	Pparg::Rxra	MA0065.2	C_Pparg::Rxra	37778	0.29234	10496	0.28904	9625	0.02494	5.40E-72	FALSE
JDP2var.2_MA0656.1	JDP2(var.2)	MA0656.1	C_FOSL1::JUN(var.2)	9287	0.41753	3298	0.40807	3178	0.02477	1.94E-41	FALSE
NRF1_MA0506.1	NRF1	MA0506.1	C_NRF1	21730	0.66346	13745	0.63385	14088	0.02448	1.73E-60	FALSE
TCF3_MA0522.3	TCF3	MA0522.3	C_TCF3	24085	0.3385	8315	0.32978	7815	0.02443	8.37E-60	FALSE
TFAP2Avar.2_MA0810.1	TFAP2A(var.2)	MA0810.1	C_TFAP2A(var.2)	20267	0.41727	8517	0.39905	8194	0.02375	5.08E-56	FALSE
AhrArnt_MA0006.1	Ahr::Arnt	MA0006.1	C_Ahr::Arnt	22840	0.3952	9383	0.39968	9019	0.02364	6.17E-53	FALSE
GSC_MA0648.1	GSC	MA0648.1	C_OTX2	9649	0.2483	1920	0.24975	1766	0.02304	1.13E-40	FALSE
Six3_MA0631.1	Six3	MA0631.1	C_Six3	8881	0.22923	1807	0.22596	1612	0.02271	3.27E-39	FALSE
NR2C2var.2_MA1536.1	NR2C2(var.2)	MA1536.1	C_NR2C2(var.2)	17285	0.27718	4819	0.27758	4407	0.02259	1.11E-54	FALSE
Stat5a_MA1624.1	Stat5a	MA1624.1	C_Stat5a	26191	0.259	5575	0.26403	5100	0.02241	1.78E-64	FALSE
RARARXRA_MA0159.1	RARA::RXRA	MA0159.1	C_RARA::RXRA	20023	0.29991	5870	0.29912	5486	0.02226	6.55E-57	FALSE
PKNOX1_MA0782.2	PKNOX1	MA0782.2	C_PBX3	27013	0.30349	7645	0.29691	6996	0.02185	3.59E-63	FALSE
NFIX_MA0671.1	NFIX	MA0671.1	C_NFIA	14824	0.26322	3902	0.26118	3750	0.02176	3.80E-52	FALSE
FOSBJUN_MA1127.1	FOSB::JUN	MA1127.1	C_FOSL1::JUN(var.2)	9690	0.68509	3386	1.01947	3206	0.02156	1.25E-40	FALSE
THAP1_MA0597.1	THAP1	MA0597.1	C_THAP1	21806	0.31769	6630	0.30989	6136	0.02123	3.14E-53	FALSE
Dmbx1_MA0883.1	Dmbx1	MA0883.1	C_Dmbx1	9805	0.25288	2248	0.25723	2263	0.0212	3.18E-38	FALSE
Ar_MA0007.3	Ar	MA0007.3	C_NR3C1	9620	0.27803	2573	0.27305	2223	0.02119	7.15E-38	FALSE
HNF4G_MA0484.2	HNF4G	MA0484.2	C_HNF4A	22920	0.26667	5408	0.26997	5019	0.02116	2.39E-58	FALSE
USF1_MA0093.3	USF1	MA0093.3	C_USF2	18417	0.3163	5658	0.3142	5483	0.02083	4.59E-49	FALSE
EWSR1-FLI1_MA0149.1	EWSR1-FLI1	MA0149.1	C_EWSR1-FLI1	72469	0.31369	22133	0.31058	20666	0.0208	2.55E-78	FALSE
RXRGvar.2_MA1556.1	RXRG(var.2)	MA1556.1	C_RXRG(var.2)	10995	0.35682	3682	0.34629	3573	0.02041	1.51E-39	FALSE
RFX5_MA0510.2	RFX5	MA0510.2	C_RFX2	11026	0.32246	3702	0.3227	3490	0.02014	7.97E-40	FALSE
PBX3_MA1114.1	PBX3	MA1114.1	C_PBX3	30847	0.31412	9037	0.30623	8372	0.02009	1.50E-60	FALSE
NR3C1_MA0113.3	NR3C1	MA0113.3	C_NR3C1	9168	0.2597	2260	0.25382	2004	0.01987	2.95E-35	FALSE
GSC2_MA0891.1	GSC2	MA0891.1	C_OTX2	9952	0.24658	1952	0.24869	1761	0.01986	1.06E-35	FALSE
PLAG1_MA0163.1	PLAG1	MA0163.1	C_PLAG1	30741	0.39381	12123	0.38315	11533	0.01895	3.67E-55	FALSE
SOX10_MA0442.2	SOX10	MA0442.2	C_SOX4	32838	0.24794	7843	0.2456	7633	0.01891	3.55E-58	FALSE
MAX_MA0058.3	MAX	MA0058.3	C_MNT	8913	0.41557	3704	0.42504	3472	0.01846	1.49E-34	FALSE
TCF21var.2_MA1568.1	TCF21(var.2)	MA1568.1	C_Atoh1	9683	0.2916	2769	0.31804	2706	0.01829	9.29E-31	FALSE
JUN_MA0488.1	JUN	MA0488.1	C_FOSL1::JUN(var.2)	20067	0.45896	5926	0.63113	5613	0.01769	7.34E-47	FALSE
SREBF2_MA0596.1	SREBF2	MA0596.1	C_SREBF1	16233	0.2935	4313	0.28526	3885	0.01744	2.17E-40	FALSE
GRHL2_MA1105.2	GRHL2	MA1105.2	C_GRHL2	20303	0.24727	4800	0.24749	4561	0.01743	5.31E-46	FALSE
MLXIPL_MA0664.1	MLXIPL	MA0664.1	C_ARNT2	6322	0.45451	2801	0.47464	2674	0.01738	4.77E-27	FALSE
BHLHE40_MA0464.2	BHLHE40	MA0464.2	C_ARNT2	6400	0.4765	2949	0.49345	2815	0.01699	1.49E-22	FALSE
NRL_MA0842.2	NRL	MA0842.2	C_MAFF	15559	0.26133	3989	0.2581	3758	0.01697	8.89E-42	FALSE
FOSL2JUNvar.2_MA1131.1	FOSL2::JUN(var.2)	MA1131.1	C_FOSL1::JUN(var.2)	11225	0.63595	3892	0.92527	3704	0.01617	2.39E-30	FALSE
NFATC4_MA1525.1	NFATC4	MA1525.1	C_NFATC3	19225	0.92973	4567	1.80172	3991	0.01589	7.21E-41	FALSE
ZNF382_MA1594.1	ZNF382	MA1594.1	C_ZNF382	20762	0.32522	5283	0.39373	5381	0.01588	4.19E-46	FALSE
Nr2f6var.2_MA0728.1	Nr2f6(var.2)	MA0728.1	C_RARA	20805	0.27735	5665	0.27676	5562	0.01549	2.15E-43	FALSE
Hand1Tcf3_MA0092.1	Hand1::Tcf3	MA0092.1	C_Hand1::Tcf3	21251	0.25274	4890	0.25249	4499	0.01513	9.57E-41	FALSE
TEAD2_MA1121.1	TEAD2	MA1121.1	C_TEAD4	16247	0.23912	3387	0.2371	2960	0.01513	1.97E-35	FALSE
THRBvar.2_MA1575.1	THRB(var.2)	MA1575.1	C_THRB(var.2)	9608	0.3096	2918	0.30254	2853	0.0142	3.27E-25	FALSE
TCF7L2_MA0523.1	TCF7L2	MA0523.1	C_LEF1	29774	0.24861	6824	0.25886	6916	0.01402	1.57E-41	FALSE
JUNDvar.2_MA0492.1	JUND(var.2)	MA0492.1	C_FOSL1::JUN(var.2)	17969	0.46215	5087	0.64803	4919	0.01356	1.89E-34	FALSE
TAL1TCF3_MA0091.1	TAL1::TCF3	MA0091.1	C_TAL1::TCF3	20051	0.25872	5150	0.26182	4788	0.01348	2.28E-33	FALSE
SOX14_MA1562.1	SOX14	MA1562.1	C_SOX14	9083	0.26699	2173	0.2825	2244	0.01328	7.98E-28	FALSE
NFAT5_MA0606.1	NFAT5	MA0606.1	C_NFATC3	27021	0.60844	5774	1.1057	5303	0.01318	2.03E-40	FALSE
TFAP2B_MA0811.1	TFAP2B	MA0811.1	C_TFAP2A(var.2)	16520	0.3788	6247	0.36392	6002	0.01312	1.81E-30	FALSE
OTX2_MA0712.2	OTX2	MA0712.2	C_OTX2	13488	0.2508	2789	0.2626	2643	0.01257	3.64E-28	FALSE
NFATC2_MA0152.1	NFATC2	MA0152.1	C_NFATC3	15026	0.77274	3096	1.48988	2637	0.01238	1.23E-26	FALSE
NFIXvar.2_MA1528.1	NFIX(var.2)	MA1528.1	C_NFIB	17344	0.30348	5025	0.30282	4661	0.01238	2.95E-34	FALSE
Dmrt1_MA1603.1	Dmrt1	MA1603.1	C_Dmrt1	20090	0.25087	4690	0.27562	4781	0.0121	3.06E-31	FALSE
Stat5b_MA1625.1	Stat5b	MA1625.1	C_Stat5b	32291	0.26974	8036	0.27082	7601	0.01162	6.32E-35	FALSE
GCM1_MA0646.1	GCM1	MA0646.1	C_GCM2	9338	0.31917	3036	0.31485	2821	0.01129	3.98E-19	FALSE
MEIS1_MA0498.2	MEIS1	MA0498.2	C_MEIS2	10269	0.29363	3063	0.30227	2824	0.01128	1.05E-21	FALSE
MNT_MA0825.1	MNT	MA0825.1	C_MNT	8617	0.4249	3622	0.43743	3395	0.01044	1.60E-15	FALSE
RORC_MA1151.1	RORC	MA1151.1	C_RORB	13991	0.26159	3625	0.26714	3575	0.01038	3.46E-22	FALSE
SOX2_MA0143.4	SOX2	MA0143.4	C_SOX13	17250	0.27618	3985	0.32227	3919	0.01028	6.78E-21	FALSE
POU6F2_MA0793.1	POU6F2	MA0793.1	C_POU6F2	14087	0.2462	3043	0.25822	3066	0.00982	8.83E-23	FALSE
CREB1_MA0018.4	CREB1	MA0018.4	C_FOSL1::JUN(var.2)	21925	0.30856	5984	0.31617	5735	0.00865	4.65E-25	FALSE
Sox17_MA0078.1	Sox17	MA0078.1	C_Sox17	15424	0.26313	3583	0.27936	3413	0.00856	7.42E-19	FALSE
BACH1_MA1633.1	BACH1	MA1633.1	C_BACH1	31772	0.2756	8664	0.2746	8145	0.00842	8.28E-23	FALSE
TFEC_MA0871.2	TFEC	MA0871.2	C_ARNT2	11702	0.42572	4812	0.42183	4679	0.00819	7.93E-17	FALSE
REL_MA0101.1	REL	MA0101.1	C_RELA	16160	0.28263	4281	0.27746	4082	0.00751	4.43E-15	FALSE
TFAP2Cvar.2_MA0814.2	TFAP2C(var.2)	MA0814.2	C_TFAP2A	29404	0.40442	12198	0.39439	11934	0.00723	3.46E-24	FALSE
GLIS3_MA0737.1	GLIS3	MA0737.1	C_GLIS3	10381	0.33746	3434	0.33109	3347	0.00701	6.63E-14	FALSE
MAZ_MA1522.1	MAZ	MA1522.1	C_ZNF148	54893	0.45926	25154	0.44667	25166	0.007	1.59E-29	FALSE
ZBTB7C_MA0695.1	ZBTB7C	MA0695.1	C_ZBTB7B	12733	0.35774	4597	0.35541	4512	0.00669	1.06E-12	FALSE
TCF12var.2_MA1648.1	TCF12(var.2)	MA1648.1	C_TCF3	28718	0.36926	10853	0.36273	10694	0.00598	2.75E-16	FALSE
NR2F1var.3_MA1538.1	NR2F1(var.3)	MA1538.1	C_NR2F1(var.3)	10782	0.31595	3697	0.31564	3550	0.00591	2.41E-09	FALSE
TEAD1_MA0090.3	TEAD1	MA0090.3	C_TEAD4	18760	0.49459	3899	0.81434	3337	0.0056	1.71E-13	FALSE
BARHL1_MA0877.2	BARHL1	MA0877.2	C_BARHL1	3220	0.3227	1007	0.32538	1047	0.00539	3.74E-02	FALSE
GRHL1_MA0647.1	GRHL1	MA0647.1	C_GRHL2	8318	0.25798	2210	0.26718	2243	0.00529	3.67E-05	FALSE
ZNF652_MA1657.1	ZNF652	MA1657.1	C_ZNF652	20035	0.24576	4495	0.25069	4718	0.00463	2.73E-10	FALSE
NKX2-8_MA0673.1	NKX2-8	MA0673.1	C_NKX2-3	14894	0.55368	4171	0.9067	3951	0.0043	6.78E-07	FALSE
SMAD3_MA0795.1	SMAD3	MA0795.1	C_SMAD3	8109	0.28096	2224	0.28064	2133	0.00388	2.87E-05	FALSE
EN2_MA0642.1	EN2	MA0642.1	C_GBX2	7111	0.294	1726	0.29255	1879	0.00342	7.68E-02	FALSE
KLF9_MA1107.2	KLF9	MA1107.2	C_KLF9	76339	0.42246	30523	0.41443	30255	0.00325	1.54E-15	FALSE
ZNF140_MA1589.1	ZNF140	MA1589.1	C_ZNF140	19843	0.30526	6314	0.30485	6393	0.00308	1.65E-02	FALSE
TEAD4_MA0809.2	TEAD4	MA0809.2	C_TEAD4	19287	0.47898	3968	0.78832	3397	0.00302	3.06E-03	FALSE
PRDM1_MA0508.3	PRDM1	MA0508.3	C_PRDM1	51323	0.26685	13689	0.26968	13813	0.00286	5.89E-08	FALSE
NR1I2_MA1533.1	NR1I2	MA1533.1	C_NR1I2	11415	0.32312	3567	0.32245	3468	0.00278	1.07E-02	FALSE
RFX1_MA0509.2	RFX1	MA0509.2	C_RFX1	20477	0.30232	6372	0.30613	6176	0.00262	4.07E-06	FALSE
Zic1Zic2_MA1628.1	Zic1::Zic2	MA1628.1	C_Zic2	40488	0.32285	13434	0.32622	12702	0.00242	7.52E-09	FALSE
NR4A2_MA0160.1	NR4A2	MA0160.1	C_NR4A2	20803	0.27497	5617	0.27517	5456	0.00148	9.89E-02	FALSE
RBPJ_MA1116.1	RBPJ	MA1116.1	C_RBPJ	36097	0.28253	9638	0.28505	9156	0.0014	6.53E-04	FALSE
Tcf21_MA0832.1	Tcf21	MA0832.1	C_MSC	17035	0.27797	4552	0.28698	4368	0.00118	1.93E-02	FALSE
Stat5aStat5b_MA0519.1	Stat5a::Stat5b	MA0519.1	C_Stat5b	30997	0.26283	7520	0.26565	7580	0.00102	1.18E-04	FALSE
ZNF682_MA1599.1	ZNF682	MA1599.1	C_ZNF682	26810	0.43978	10791	0.42508	10773	0.00096	8.05E-01	FALSE
NFIA_MA0670.1	NFIA	MA0670.1	C_NFIA	16190	0.25101	4029	0.25204	3995	0.00029	1.37E-01	FALSE
MEIS2_MA0774.1	MEIS2	MA0774.1	C_MEIS2	20505	0.29831	6198	0.30262	5899	-0.00019	8.92E-01	FALSE
RFX3_MA0798.2	RFX3	MA0798.2	C_RFX1	20214	0.32067	6522	0.32423	6355	-0.00067	3.82E-01	FALSE
NEUROG2var.2_MA1642.1	NEUROG2(var.2)	MA1642.1	C_NEUROD1	27957	0.25556	7078	0.25792	6618	-0.00088	4.05E-02	FALSE
DPRX_MA1480.1	DPRX	MA1480.1	C_DPRX	9644	0.26692	2751	0.27352	2817	-0.0017	3.21E-02	FALSE
ASCL1_MA1100.2	ASCL1	MA1100.2	C_Tcf12	24240	0.29744	7243	0.29223	6949	-0.00174	8.00E-03	FALSE
MZF1_MA0056.2	MZF1	MA0056.2	C_MZF1	17916	0.26909	4589	0.26767	4311	-0.002	2.03E-01	FALSE
Atoh1_MA0461.2	Atoh1	MA0461.2	C_Atoh1	9396	0.249	2291	0.26215	2272	-0.00219	9.89E-01	FALSE
RORA_MA0071.1	RORA	MA0071.1	C_RORA	18858	0.25898	4839	0.26462	4789	-0.00267	2.58E-06	FALSE
TLX2_MA1577.1	TLX2	MA1577.1	C_PRRX2	8071	0.25455	1634	0.25879	1799	-0.00325	1.05E-05	FALSE
Mlxip_MA0622.1	Mlxip	MA0622.1	C_MNT	8487	0.39484	3418	0.41045	3216	-0.00351	3.05E-03	FALSE
PBX1_MA0070.1	PBX1	MA0070.1	C_PBX1	14011	0.27622	3152	0.27974	3094	-0.00353	1.47E-05	FALSE
PITX1_MA0682.2	PITX1	MA0682.2	C_OTX2	12117	0.25531	2569	0.27064	2511	-0.00358	6.62E-03	FALSE
SOX13_MA1120.1	SOX13	MA1120.1	C_SOX13	16990	0.25924	4062	0.27848	4030	-0.00386	1.67E-05	FALSE
ZBTB6_MA1581.1	ZBTB6	MA1581.1	C_ZBTB6	26305	0.32422	8328	0.32348	7861	-0.00419	1.08E-07	FALSE
SREBF1var.2_MA0829.2	SREBF1(var.2)	MA0829.2	C_SREBF2(var.2)	11258	0.31837	3513	0.31818	3628	-0.00434	5.53E-09	FALSE
ISX_MA0654.1	ISX	MA0654.1	C_PRRX2	8418	0.24912	1683	0.25393	1817	-0.00444	1.10E-04	FALSE
RAX2_MA0717.1	RAX2	MA0717.1	C_PRRX2	8418	0.24912	1683	0.25393	1817	-0.00444	1.10E-04	FALSE
SHOX_MA0630.1	SHOX	MA0630.1	C_PRRX2	8418	0.24912	1683	0.25393	1817	-0.00444	1.10E-04	FALSE
Shox2_MA0720.1	Shox2	MA0720.1	C_PRRX2	8418	0.24912	1683	0.25393	1817	-0.00444	1.10E-04	FALSE
INSM1_MA0155.1	INSM1	MA0155.1	C_INSM1	27439	0.35392	9297	0.35708	9218	-0.00501	2.89E-10	FALSE
Dux_MA0611.1	Dux	MA0611.1	C_NFYA	15690	0.40276	5143	0.38846	5486	-0.00532	1.88E-07	FALSE
PITX3_MA0714.1	PITX3	MA0714.1	C_OTX2	11620	0.25802	2510	0.27375	2480	-0.00544	6.25E-07	FALSE
ESR1_MA0112.3	ESR1	MA0112.3	C_ESR2	13062	0.28982	3735	0.28926	3592	-0.0057	3.74E-10	FALSE
NR2F1_MA0017.2	NR2F1	MA0017.2	C_NR2C2(var.2)	22518	0.28108	6182	0.2833	5946	-0.00597	1.29E-13	FALSE
LEF1_MA0768.1	LEF1	MA0768.1	C_LEF1	31945	0.24291	7135	0.25689	7580	-0.00691	1.53E-19	FALSE
TFAP2C_MA0524.2	TFAP2C	MA0524.2	C_TFAP2A(var.2)	16665	0.37786	6460	0.36902	6346	-0.00748	2.54E-19	FALSE
NHLH2_MA1529.1	NHLH2	MA1529.1	C_NHLH2	21124	0.34492	7620	0.3402	7730	-0.00773	6.71E-20	FALSE
REST_MA0138.2	REST	MA0138.2	C_REST	28807	0.30452	9112	0.30838	8815	-0.00805	2.20E-28	FALSE
TFAP2A_MA0003.4	TFAP2A	MA0003.4	C_TFAP2A	28606	0.34488	9964	0.34005	9782	-0.00839	1.40E-27	FALSE
NFIB_MA1643.1	NFIB	MA1643.1	C_NFIB	23531	0.29457	6523	0.30811	6321	-0.00934	2.62E-26	FALSE
TP63_MA0525.2	TP63	MA0525.2	C_TP63	9170	0.30704	2642	0.32724	2809	-0.00975	4.53E-12	FALSE
SRF_MA0083.3	SRF	MA0083.3	C_SRF	7987	0.28188	2083	0.28256	2190	-0.01058	1.21E-17	FALSE
MYF6_MA0667.1	MYF6	MA0667.1	C_MSC	16410	0.26951	4477	0.28927	4351	-0.01059	2.34E-19	FALSE
MSC_MA0665.1	MSC	MA0665.1	C_MSC	23860	0.27916	6680	0.29233	6468	-0.01218	2.49E-39	FALSE
TP53_MA0106.3	TP53	MA0106.3	C_TP53	9658	0.28369	2439	0.28304	2468	-0.01235	1.29E-20	FALSE
ZFP57_MA1583.1	ZFP57	MA1583.1	C_ZFP57	5522	0.42189	2560	0.41612	2702	-0.01242	2.29E-16	FALSE
Zfx_MA0146.2	Zfx	MA0146.2	C_Zfx	34405	0.47995	16768	0.46556	17344	-0.0128	3.98E-45	FALSE
ZBTB7B_MA0694.1	ZBTB7B	MA0694.1	C_ZBTB7B	10591	0.36224	3788	0.3643	3860	-0.01282	2.39E-26	FALSE
NR2C1_MA1535.1	NR2C1	MA1535.1	C_NR2C2(var.2)	20719	0.29225	6042	0.29744	6092	-0.01568	3.76E-35	FALSE
MAFG_MA0659.2	MAFG	MA0659.2	C_MAFF	27824	0.25745	7050	0.27222	7333	-0.01595	1.13E-48	FALSE
RUNX1_MA0002.2	RUNX1	MA0002.2	C_RUNX1	54537	0.27313	15813	0.28386	15735	-0.01633	1.53E-59	TRUE
NEUROD1_MA1109.1	NEUROD1	MA1109.1	C_NEUROD1	29375	0.26574	7893	0.27156	7531	-0.01755	5.50E-52	FALSE
Rarbvar.2_MA0858.1	Rarb(var.2)	MA0858.1	C_Rarb(var.2)	19613	0.29592	5556	0.32239	5641	-0.01824	5.52E-43	FALSE
SOX18_MA1563.1	SOX18	MA1563.1	C_SOX13	12527	0.27728	3343	0.28101	3484	-0.01845	4.12E-34	FALSE
ESR2_MA0258.2	ESR2	MA0258.2	C_ESR2	24719	0.29189	7539	0.29805	7014	-0.01917	1.03E-48	FALSE
ATOH1var.2_MA1467.1	ATOH1(var.2)	MA1467.1	C_BHLHA15(var.2)	28529	0.26742	7468	0.26989	7165	-0.02017	1.23E-56	FALSE
ZNF684_MA1600.1	ZNF684	MA1600.1	C_ZNF684	27210	0.3358	8446	0.36308	8290	-0.02037	1.56E-60	FALSE
MXI1_MA1108.2	MXI1	MA1108.2	C_NEUROG1	26228	0.24793	6584	0.25728	6678	-0.02079	2.06E-54	FALSE
NFIC_MA0161.2	NFIC	MA0161.2	C_NFIC	22536	0.26551	6088	0.27288	6253	-0.0211	1.58E-55	FALSE
ZNF263_MA0528.2	ZNF263	MA0528.2	C_ZNF263	62252	0.39802	25404	0.40061	25107	-0.02227	3.86E-76	FALSE
Ascl2_MA0816.1	Ascl2	MA0816.1	C_Tcf12	31416	0.28447	8896	0.2867	8856	-0.02254	1.93E-64	FALSE
HAND2_MA1638.1	HAND2	MA1638.1	C_NEUROD1	30869	0.25317	7836	0.26022	7966	-0.02305	8.13E-63	FALSE
PKNOX2_MA0783.1	PKNOX2	MA0783.1	C_PKNOX2	19133	0.25925	5064	0.26664	4917	-0.02346	5.71E-56	FALSE
ZNF16_MA1654.1	ZNF16	MA1654.1	C_ZNF16	32899	0.29468	9905	0.29984	10172	-0.02363	6.57E-62	FALSE
MYOG_MA0500.2	MYOG	MA0500.2	C_Tcf12	23148	0.29196	6795	0.293	6689	-0.02371	1.07E-58	FALSE
NEUROG2_MA0669.1	NEUROG2	MA0669.1	C_NEUROG2	12424	0.251	3207	0.26588	3387	-0.02423	3.46E-46	FALSE
SMAD5_MA1557.1	SMAD5	MA1557.1	C_SMAD3	5980	0.29268	1690	0.29685	1729	-0.02432	4.42E-37	FALSE
CEBPD_MA0836.2	CEBPD	MA0836.2	C_CEBPA	18398	0.30524	6859	0.33105	7275	-0.02549	3.15E-58	FALSE
TFE3_MA0831.2	TFE3	MA0831.2	C_ARNT2	12247	0.3863	4595	0.39525	4752	-0.02788	4.42E-54	FALSE
TFAP4_MA0691.1	TFAP4	MA0691.1	C_MYF5	19842	0.27195	5199	0.27574	5021	-0.02892	1.24E-64	FALSE
SMAD2SMAD3SMAD4_MA0513.1	SMAD2::SMAD3::SMAD4	MA0513.1	C_SMAD2::SMAD3::SMAD4	37368	0.28532	10978	0.29474	10805	-0.02925	3.67E-73	FALSE
BHLHE22var.2_MA1635.1	BHLHE22(var.2)	MA1635.1	C_Tcf12	25753	0.29673	7551	0.2983	7488	-0.03057	7.08E-72	FALSE
BHLHA15var.2_MA1472.1	BHLHA15(var.2)	MA1472.1	C_BHLHA15(var.2)	24932	0.27422	6870	0.28198	6662	-0.03097	1.41E-72	FALSE
RARAvar.2_MA0730.1	RARA(var.2)	MA0730.1	C_Rarb(var.2)	20171	0.31512	6011	0.35414	6181	-0.03117	1.49E-67	FALSE
MAFF_MA0495.3	MAFF	MA0495.3	C_MAFF	27746	0.25327	6762	0.27618	7358	-0.03165	2.87E-72	FALSE
RORB_MA1150.1	RORB	MA1150.1	C_RORB	15584	0.25716	4105	0.2691	4501	-0.03192	1.92E-63	FALSE
Spz1_MA0111.1	Spz1	MA0111.1	C_Spz1	19057	0.28509	5642	0.29365	5897	-0.03225	7.86E-68	FALSE
Nkx2-5var.2_MA0503.1	Nkx2-5(var.2)	MA0503.1	C_Nkx2-5(var.2)	26745	0.28553	7844	0.29366	7909	-0.03511	1.07E-80	FALSE
Ptf1a_MA1618.1	Ptf1a	MA1618.1	C_Ptf1a	30436	0.24927	7435	0.26109	7817	-0.03673	3.97E-82	FALSE
IRF6_MA1509.1	IRF6	MA1509.1	C_IRF6	6319	0.3315	2409	0.34372	2611	-0.03926	3.36E-53	FALSE
Zic2_MA1629.1	Zic2	MA1629.1	C_Zic2	46895	0.30944	15245	0.32137	15150	-0.04021	8.21E-93	FALSE
Smad4_MA1153.1	Smad4	MA1153.1	C_Smad4	15890	0.28326	4640	0.29461	4780	-0.04232	1.92E-81	FALSE
RARARXRG_MA1149.1	RARA::RXRG	MA1149.1	C_RARA::RXRG	19874	0.31627	6373	0.33284	6618	-0.04359	5.28E-79	FALSE
FOXH1_MA0479.1	FOXH1	MA0479.1	C_FOXH1	19564	0.50854	5486	0.8344	5614	-0.04373	2.27E-86	FALSE
NHLH1_MA0048.2	NHLH1	MA0048.2	C_Tcf12	26840	0.29835	8036	0.30184	8404	-0.04549	1.71E-88	FALSE
RHOXF1_MA0719.1	RHOXF1	MA0719.1	C_RHOXF1	11602	0.25825	2727	0.28338	2925	-0.04645	3.87E-73	FALSE
GFI1_MA0038.2	GFI1	MA0038.2	C_GFI1	17942	0.80988	5126	1.44867	5207	-0.04656	1.01E-79	TRUE
ZSCAN4_MA1155.1	ZSCAN4	MA1155.1	C_ZSCAN4	45640	0.29524	14087	0.3354	14720	-0.04751	3.69E-102	FALSE
Mafb_MA0117.2	Mafb	MA0117.2	C_MAFF	21523	0.28236	6363	0.30883	6893	-0.04871	8.03E-89	FALSE
NR2C2_MA0504.1	NR2C2	MA0504.1	C_PPARD	35607	0.34481	12635	0.36103	13262	-0.04992	3.46E-100	FALSE
TGIF1_MA0796.1	TGIF1	MA0796.1	C_PKNOX2	18689	0.26211	5201	0.27718	5440	-0.05167	3.98E-90	FALSE
PAX1_MA0779.1	PAX1	MA0779.1	C_PAX9	7623	0.34425	2663	0.35361	2962	-0.0522	1.63E-66	FALSE
TGIF2_MA0797.1	TGIF2	MA0797.1	C_PKNOX2	17811	0.26507	5022	0.28009	5252	-0.05287	1.20E-86	FALSE
NR2F6var.3_MA1539.1	NR2F6(var.3)	MA1539.1	C_NR2F1(var.3)	10459	0.30172	3413	0.31275	3561	-0.05319	7.17E-75	FALSE
NR4A2RXRA_MA1147.1	NR4A2::RXRA	MA1147.1	C_NR2F1(var.3)	9705	0.3105	3185	0.32515	3400	-0.05797	4.93E-77	FALSE
GATA1TAL1_MA0140.2	GATA1::TAL1	MA0140.2	C_GATA1::TAL1	24181	0.24843	5399	0.25354	4752	-0.05851	3.71E-100	TRUE
GATA4_MA0482.2	GATA4	MA0482.2	C_GATA6	32311	0.24355	7371	0.2361	6308	-0.06778	2.48E-109	TRUE
HSF2_MA0770.1	HSF2	MA0770.1	C_HSF2	19554	0.28035	5999	0.31749	6168	-0.06836	2.68E-105	FALSE
ZBTB18_MA0698.1	ZBTB18	MA0698.1	C_ZBTB18	32721	0.25154	8067	0.27173	8881	-0.06857	7.53E-110	FALSE
ZNF410_MA0752.1	ZNF410	MA0752.1	C_ZNF410	13693	0.27165	3678	0.30571	4272	-0.06894	3.45E-93	FALSE
Bhlha15_MA0607.1	Bhlha15	MA0607.1	C_Ptf1a	19003	0.25119	4798	0.27505	5539	-0.07346	9.52E-100	FALSE
TWIST1_MA1123.2	TWIST1	MA1123.2	C_NEUROD1	31855	0.25192	8231	0.27201	9269	-0.07366	3.33E-109	FALSE
MYF5_MA1641.1	MYF5	MA1641.1	C_MYF5	23679	0.27313	6300	0.28953	6587	-0.0774	3.06E-109	FALSE
GATA3_MA0037.3	GATA3	MA0037.3	C_GATA6	19203	0.24462	4470	0.23879	3582	-0.0784	3.04E-101	TRUE
Ptf1avar.2_MA1619.1	Ptf1a(var.2)	MA1619.1	C_MYF5	23673	0.27266	6298	0.29014	6648	-0.08209	1.13E-107	FALSE
GATA5_MA0766.2	GATA5	MA0766.2	C_GATA6	20773	0.24901	4923	0.24223	3989	-0.08376	4.21E-107	TRUE
SCRT1_MA0743.2	SCRT1	MA0743.2	C_SCRT1	21191	0.28359	6605	0.31815	7707	-0.08547	5.72E-110	FALSE
MAFK_MA0496.3	MAFK	MA0496.3	C_BACH1	37013	0.29006	12482	0.31723	12683	-0.08555	1.43E-123	FALSE
GATA2_MA0036.3	GATA2	MA0036.3	C_GATA6	28422	0.23676	6121	0.22787	4929	-0.08699	1.69E-119	TRUE
THRB_MA1574.1	THRB	MA1574.1	C_PPARD	23832	0.32422	8213	0.36175	9120	-0.0879	1.79E-117	FALSE
TGIF2LY_MA1572.1	TGIF2LY	MA1572.1	C_PKNOX2	13133	0.27649	3970	0.30238	4380	-0.08866	2.24E-98	FALSE
Isl1_MA1608.1	Isl1	MA1608.1	C_VENTX	11604	0.27228	3618	0.29836	4120	-0.08878	1.27E-97	FALSE
GATA6_MA1104.2	GATA6	MA1104.2	C_GATA6	28525	0.24342	5767	0.25244	4785	-0.0889	1.06E-118	TRUE
TGIF2LX_MA1571.1	TGIF2LX	MA1571.1	C_PKNOX2	13191	0.27651	4004	0.29993	4379	-0.09217	4.22E-100	FALSE
ZBTB26_MA1579.1	ZBTB26	MA1579.1	C_ZBTB26	39027	0.27525	11879	0.30535	13127	-0.09833	2.81E-127	FALSE
Ebf2_MA1604.1	Ebf2	MA1604.1	C_EBF1	27346	0.3007	9288	0.32541	10023	-0.10473	2.38E-128	FALSE
GATA1_MA0035.4	GATA1	MA0035.4	C_GATA6	19019	0.24121	4086	0.22988	3236	-0.10875	2.06E-120	TRUE
EBF3_MA1637.1	EBF3	MA1637.1	C_EBF1	26259	0.30691	9201	0.33276	9944	-0.11089	5.99E-129	FALSE
EBF1_MA0154.4	EBF1	MA0154.4	C_EBF1	28603	0.30085	9746	0.33036	10646	-0.11603	2.11E-132	TRUE
ZNF317_MA1593.1	ZNF317	MA1593.1	C_ZNF317	41652	0.26968	12393	0.30275	14418	-0.1162	4.16E-135	TRUE
Rarb_MA0857.1	Rarb	MA0857.1	C_RARA	26551	0.28482	9119	0.32586	10223	-0.11796	1.41E-126	TRUE
Bach1Mafk_MA0591.1	Bach1::Mafk	MA0591.1	C_BACH1	35357	0.30893	13163	0.34412	13993	-0.11906	2.88E-138	TRUE
VENTX_MA0724.1	VENTX	MA0724.1	C_VENTX	9779	0.28612	3143	0.32326	3910	-0.12104	7.52E-106	TRUE
ASCL1var.2_MA1631.1	ASCL1(var.2)	MA1631.1	C_TCF3	37165	0.32525	14380	0.35754	15465	-0.1221	1.64E-137	TRUE
SIX1_MA1118.1	SIX1	MA1118.1	C_SIX1	19887	0.93472	6656	1.79819	7235	-0.12337	1.07E-130	TRUE
ZNF354C_MA0130.1	ZNF354C	MA0130.1	C_ZNF354C	39559	0.37544	13192	0.53048	15240	-0.12829	3.64E-137	TRUE
TFAP2Bvar.2_MA0812.1	TFAP2B(var.2)	MA0812.1	C_TFAP2A	21174	0.39565	9275	0.41848	10655	-0.12945	3.29E-134	TRUE
ZBTB12_MA1649.1	ZBTB12	MA1649.1	C_ZBTB12	30805	0.28266	10007	0.32129	11550	-0.13312	1.62E-138	TRUE
RARA_MA0729.1	RARA	MA0729.1	C_RARA	24943	0.27863	8280	0.31871	9526	-0.13507	1.51E-132	TRUE
Hic1_MA0739.1	Hic1	MA0739.1	C_Hic1	19645	0.29328	6692	0.33672	7226	-0.13631	1.25E-131	TRUE
Tcf12_MA0521.1	Tcf12	MA0521.1	C_Tcf12	45691	0.29699	15437	0.33233	17068	-0.13732	2.40E-147	TRUE
TCF4_MA0830.2	TCF4	MA0830.2	C_TCF3	32741	0.32669	12952	0.36469	14078	-0.14137	1.96E-144	TRUE
YY1_MA0095.2	YY1	MA0095.2	C_ZFP42	29391	0.35951	11686	0.39988	13959	-0.14597	1.25E-138	TRUE
ZSCAN29_MA1602.1	ZSCAN29	MA1602.1	C_ZSCAN29	13671	0.29992	4621	0.33708	5373	-0.14777	2.30E-125	TRUE
NKX2-2_MA1645.1	NKX2-2	MA1645.1	C_NKX2-5	27474	0.30843	9667	0.36243	11106	-0.14778	7.50E-139	TRUE
ZEB1_MA0103.3	ZEB1	MA0103.3	C_TCF3	34109	0.33049	13793	0.3697	15143	-0.14792	2.49E-148	TRUE
ZFP42_MA1651.1	ZFP42	MA1651.1	C_ZFP42	29447	0.35222	11774	0.38997	13785	-0.15578	4.99E-144	TRUE
SNAI1_MA1558.1	SNAI1	MA1558.1	C_MYOD1	29904	0.3193	11756	0.36661	12854	-0.15678	6.49E-144	TRUE
PPARG_MA0066.1	PPARG	MA0066.1	C_PPARG	23037	0.29012	7890	0.33244	9609	-0.16148	2.36E-140	TRUE
FIGLA_MA0820.1	FIGLA	MA0820.1	C_FIGLA	24945	0.29534	8569	0.34529	10134	-0.16154	8.85E-140	TRUE
MAF_MA1520.1	MAF	MA1520.1	C_MAFA	18551	0.31076	7529	0.36792	8150	-0.17071	3.92E-138	TRUE
GLI3_MA1491.1	GLI3	MA1491.1	C_GLI3	27817	0.3494	11461	0.39511	12915	-0.17429	2.24E-148	TRUE
GLI2_MA0734.2	GLI2	MA0734.2	C_GLI3	27611	0.3511	11465	0.39752	12867	-0.17518	4.30E-145	TRUE
HIC2_MA0738.1	HIC2	MA0738.1	C_HIC2	22220	0.31955	8723	0.37722	9647	-0.18934	7.98E-144	TRUE
MAFA_MA1521.1	MAFA	MA1521.1	C_MAFA	19180	0.32442	8187	0.3828	8924	-0.19048	1.03E-138	TRUE
SNAI2_MA0745.2	SNAI2	MA0745.2	C_MYOD1	29609	0.31738	11576	0.37817	12887	-0.19319	2.40E-155	TRUE
MSANTD3_MA1523.1	MSANTD3	MA1523.1	C_MSANTD3	29501	0.32216	12157	0.38108	14304	-0.20548	6.35E-158	TRUE
OSR2_MA1646.1	OSR2	MA1646.1	C_OSR2	54951	0.30656	21672	0.36479	25766	-0.21795	5.02E-175	TRUE
YY2_MA0748.2	YY2	MA0748.2	C_ZFP42	17119	0.50478	10358	0.54987	12282	-0.22028	6.93E-148	TRUE
FERD3L_MA1485.1	FERD3L	MA1485.1	C_FERD3L	24838	0.32445	9888	0.37985	11950	-0.2291	6.85E-156	TRUE
MYOD1_MA0499.2	MYOD1	MA0499.2	C_MYOD1	39591	0.3047	15184	0.36985	18119	-0.2301	2.68E-161	TRUE
SNAI3_MA1559.1	SNAI3	MA1559.1	C_MYOD1	35505	0.31957	14466	0.38859	17306	-0.23656	6.93E-164	TRUE
Rbpjl_MA1621.1	Rbpjl	MA1621.1	C_MYOD1	33722	0.31398	13575	0.38933	16452	-0.25759	2.77E-173	TRUE
HES6_MA1493.1	HES6	MA1493.1	C_MYOD1	13578	0.373	6619	0.44896	7488	-0.26068	1.18E-154	TRUE
Ptf1avar.3_MA1620.1	Ptf1a(var.3)	MA1620.1	C_MYOD1	33449	0.31097	13384	0.38768	16327	-0.26301	1.87E-172	TRUE
HEY2_MA0649.1	HEY2	MA0649.1	C_MYOD1	12600	0.41602	7067	0.51245	8257	-0.35967	3.80E-163	TRUE
