# Supplementary material for: A mechanism to initiate emergency type 2 myelopoiesis
Source: Nature. 2026 Mar 11;653(8113):212–20. doi: 10.1038/s41586-026-10256-6 (PMC13148993; doi:10.1038/s41586-026-10256-6)
Supplement: Supplementary file 3 — This zipped file contains Supplementary Tables 1–17 and a guide to the tables. [file 41586_2026_10256_MOESM3_ESM.zip › SupTable_11_TOBIAS_G320D_EMPP_bempRegion.csv]

output_prefix	name	motif_id	cluster	total_tfbs	WT_mean_score	WT_bound	G320D_mean_score	G320D_bound	WT_G320D_change	WT_G320D_pvalue	WT_G320D_highlighted
HOXA9_MA0594.2	HOXA9	MA0594.2	C_HOXC10	253	0.7909	170	0.65393	130	0.59165	4.95E-98	TRUE
HOXD12_MA0873.1	HOXD12	MA0873.1	C_HOXC10	453	0.81601	250	0.96389	177	0.57133	2.18E-108	TRUE
CEBPE_MA0837.1	CEBPE	MA0837.1	C_CEBPA	980	0.63441	651	0.5379	496	0.5675	6.19E-125	TRUE
CEBPB_MA0466.2	CEBPB	MA0466.2	C_CEBPA	962	0.63443	643	0.53834	488	0.56299	8.81E-128	TRUE
LHX1_MA1518.1	LHX1	MA1518.1	C_HOXC8	417	0.62812	240	0.5189	177	0.56116	4.09E-105	TRUE
MSX1_MA0666.1	MSX1	MA0666.1	C_DLX6	505	0.8245	316	0.67579	244	0.55426	2.28E-108	TRUE
HOXB6_MA1500.1	HOXB6	MA1500.1	C_HOXC8	531	0.5141	284	0.41008	201	0.55054	3.55E-114	TRUE
CEBPG_MA0838.1	CEBPG	MA0838.1	C_CEBPA	828	0.64845	569	0.54497	431	0.54769	4.59E-122	TRUE
Rhox11_MA0629.1	Rhox11	MA0629.1	C_Rhox11	875	0.58284	526	0.52321	378	0.54353	7.14E-122	TRUE
NFIL3_MA0025.2	NFIL3	MA0025.2	C_DBP	1241	0.63369	704	0.67244	513	0.54278	9.11E-135	TRUE
Crx_MA0467.1	Crx	MA0467.1	C_Crx	949	0.64739	572	0.61883	413	0.54236	1.52E-120	TRUE
CDX4_MA1473.1	CDX4	MA1473.1	C_HOXA10	1017	0.73008	511	0.89282	352	0.53522	1.08E-129	TRUE
TEF_MA0843.1	TEF	MA0843.1	C_DBP	563	0.57156	342	0.46673	260	0.53377	4.14E-108	TRUE
HLF_MA0043.3	HLF	MA0043.3	C_DBP	1340	0.5453	825	0.44439	631	0.52814	5.30E-126	TRUE
FOXC1_MA0032.2	FOXC1	MA0032.2	C_FOXC2	1750	0.47954	822	0.42665	565	0.52651	6.00E-128	TRUE
Dlx2_MA0885.1	Dlx2	MA0885.1	C_HOXC8	442	0.52586	224	0.42792	152	0.52461	2.64E-105	TRUE
SPIC_MA0687.1	SPIC	MA0687.1	C_SPIC	3694	0.83869	2668	0.89378	2169	0.52241	6.09E-148	TRUE
Dmbx1_MA0883.1	Dmbx1	MA0883.1	C_Dmbx1	630	0.5261	340	0.42778	232	0.52216	7.35E-111	TRUE
HOXC9_MA0485.2	HOXC9	MA0485.2	C_HOXC10	499	0.78639	256	0.91205	185	0.522	7.81E-109	TRUE
ZNF384_MA1125.1	ZNF384	MA1125.1	C_ZNF384	3161	0.85223	1469	1.24134	1004	0.52093	5.01E-148	TRUE
HSF2_MA0770.1	HSF2	MA0770.1	C_HSF2	1230	0.75493	762	0.81177	568	0.52038	1.02E-126	TRUE
OLIG1_MA0826.1	OLIG1	MA0826.1	C_Atoh1	322	0.61759	169	0.65054	117	0.52023	3.36E-99	TRUE
Dlx4_MA0881.1	Dlx4	MA0881.1	C_DLX6	459	0.62139	255	0.51618	186	0.51711	1.08E-104	TRUE
MEF2B_MA0660.1	MEF2B	MA0660.1	C_MEF2A	1017	0.57294	527	0.56314	370	0.51563	4.33E-128	TRUE
VENTX_MA0724.1	VENTX	MA0724.1	C_VENTX	490	0.6742	295	0.56684	224	0.51526	1.20E-107	TRUE
ONECUT2_MA0756.1	ONECUT2	MA0756.1	C_ONECUT1	628	0.80802	294	1.20014	191	0.51508	2.81E-110	TRUE
POU5F1_MA1115.1	POU5F1	MA1115.1	C_POU1F1	1516	0.74072	833	0.82612	632	0.51483	5.78E-131	TRUE
HOXD10_MA1506.1	HOXD10	MA1506.1	C_HOXC10	570	0.78865	315	0.89252	237	0.51477	8.33E-112	TRUE
Hmx1_MA0896.1	Hmx1	MA0896.1	C_Hmx3	690	0.54268	373	0.43062	275	0.51448	5.03E-115	TRUE
Isl1_MA1608.1	Isl1	MA1608.1	C_VENTX	593	0.62151	363	0.51057	269	0.51386	2.13E-107	TRUE
FOXD2_MA0847.2	FOXD2	MA0847.2	C_FOXD2	1682	0.70571	844	0.8873	595	0.51343	6.81E-132	TRUE
HOXC11_MA0651.1	HOXC11	MA0651.1	C_HOXC10	527	0.73313	271	0.85602	193	0.5134	2.24E-111	TRUE
SOX21_MA0866.1	SOX21	MA0866.1	C_SOX21	1009	0.58279	531	0.5716	401	0.51309	1.49E-123	TRUE
CEBPD_MA0836.2	CEBPD	MA0836.2	C_CEBPA	1886	0.57518	1161	0.52534	889	0.51247	3.77E-139	TRUE
HOXB8_MA1502.1	HOXB8	MA1502.1	C_HOXC8	491	0.56728	282	0.46894	203	0.51237	1.27E-107	TRUE
HOXD8_MA0910.2	HOXD8	MA0910.2	C_HOXC8	491	0.56728	282	0.46894	203	0.51237	1.27E-107	TRUE
Nr2f6var.2_MA0728.1	Nr2f6(var.2)	MA0728.1	C_RARA	1444	0.66915	995	0.55846	782	0.51219	2.43E-133	TRUE
HOXB9_MA1503.1	HOXB9	MA1503.1	C_HOXC10	500	0.79849	260	0.92936	187	0.512	9.16E-107	TRUE
ZIC5_MA1584.1	ZIC5	MA1584.1	C_ZIC4	2457	1.07306	2227	0.92291	1990	0.51156	2.74E-136	TRUE
Sox5_MA0087.1	Sox5	MA0087.1	C_SRY	801	0.52269	366	0.52269	263	0.51123	1.56E-119	FALSE
DLX5_MA1476.1	DLX5	MA1476.1	C_HOXC8	440	0.50987	223	0.4162	162	0.51112	7.11E-107	FALSE
HOXB7_MA1501.1	HOXB7	MA1501.1	C_HOXC8	505	0.51723	278	0.41567	200	0.51098	6.84E-105	FALSE
MEF2A_MA0052.4	MEF2A	MA0052.4	C_MEF2A	2341	0.44447	1015	0.42804	664	0.51059	1.73E-142	TRUE
Arid3b_MA0601.1	Arid3b	MA0601.1	C_Arid3b	963	0.42764	348	0.42299	225	0.51055	1.22E-123	FALSE
FOXB1_MA0845.1	FOXB1	MA0845.1	C_FOXC2	1451	0.7289	671	0.96198	465	0.50986	4.85E-129	TRUE
E2F4_MA0470.2	E2F4	MA0470.2	C_E2F2	394	1.00146	339	0.8604	299	0.50899	5.20E-105	FALSE
Hoxa11_MA0911.1	Hoxa11	MA0911.1	C_HOXC10	519	0.7544	258	0.87545	187	0.50879	6.67E-108	FALSE
MEIS2var.2_MA1640.1	MEIS2(var.2)	MA1640.1	C_MEIS2(var.2)	1053	0.45599	438	0.43933	295	0.5087	1.61E-127	FALSE
BARX1_MA0875.1	BARX1	MA0875.1	C_DLX6	583	0.67228	328	0.54645	246	0.50838	1.32E-108	FALSE
RORC_MA1151.1	RORC	MA1151.1	C_RORB	903	0.59026	525	0.55168	395	0.50837	1.12E-120	FALSE
CEBPA_MA0102.4	CEBPA	MA0102.4	C_CEBPA	1846	0.57407	1091	0.57797	821	0.50769	8.01E-130	TRUE
FOXD1_MA0031.1	FOXD1	MA0031.1	C_Foxj3	1058	0.54927	572	0.46316	420	0.50726	2.50E-117	FALSE
HOXC8_MA1505.1	HOXC8	MA1505.1	C_HOXC8	334	0.4437	157	0.35767	109	0.50664	2.02E-101	FALSE
Hmx2_MA0897.1	Hmx2	MA0897.1	C_Hmx3	877	0.58173	423	0.58293	303	0.50567	2.16E-118	FALSE
MEF2C_MA0497.1	MEF2C	MA0497.1	C_MEF2A	2356	0.49427	1031	0.51074	713	0.50473	3.46E-138	TRUE
FOXN3_MA1489.1	FOXN3	MA1489.1	C_FOXN3	1037	0.5262	550	0.43331	427	0.50456	2.43E-120	FALSE
FOXO3_MA0157.2	FOXO3	MA0157.2	C_Foxj3	1157	0.59911	667	0.50725	524	0.50319	2.80E-123	FALSE
SOX10_MA0442.2	SOX10	MA0442.2	C_SOX4	2118	0.55642	1299	0.4594	979	0.502	2.05E-143	FALSE
KLF3_MA1516.1	KLF3	MA1516.1	C_Klf12	5038	1.61106	4696	1.37602	4442	0.50166	1.33E-154	TRUE
GLIS2_MA0736.1	GLIS2	MA0736.1	C_GLIS2	1414	0.9982	1235	0.8572	1089	0.50123	7.99E-130	FALSE
ZFP57_MA1583.1	ZFP57	MA1583.1	C_ZFP57	676	1.06288	611	0.92018	546	0.50077	8.31E-120	FALSE
HOXB2_MA0902.2	HOXB2	MA0902.2	C_HOXD3	431	0.74492	257	0.6207	205	0.50071	1.04E-104	FALSE
PAX7_MA0680.1	PAX7	MA0680.1	C_PAX3	313	0.3859	118	0.30656	77	0.50045	1.24E-101	FALSE
HSF4_MA0771.1	HSF4	MA0771.1	C_HSF2	1156	0.72964	732	0.75311	560	0.50015	2.94E-125	FALSE
PLAGL2_MA1548.1	PLAGL2	MA1548.1	C_PLAGL2	1262	0.88524	1064	0.75817	942	0.49974	1.03E-126	FALSE
HOXA13_MA0650.2	HOXA13	MA0650.2	C_HOXB13	1108	0.69163	602	0.62574	459	0.49956	7.36E-126	TRUE
HOXA10_MA0899.1	HOXA10	MA0899.1	C_HOXA10	1292	0.69469	616	0.90804	433	0.49948	5.66E-122	FALSE
Pou5f1Sox2_MA0142.1	Pou5f1::Sox2	MA0142.1	C_Pou5f1::Sox2	1688	0.56785	834	0.60128	592	0.49942	2.02E-132	TRUE
VEZF1_MA1578.1	VEZF1	MA1578.1	C_ZNF740	1820	0.95276	1506	0.83077	1300	0.4987	1.30E-129	FALSE
KLF15_MA1513.1	KLF15	MA1513.1	C_KLF15	10083	1.58136	9686	1.35963	9180	0.49866	5.63E-169	TRUE
HOXB13_MA0901.2	HOXB13	MA0901.2	C_HOXB13	1863	0.729	820	0.92967	563	0.49837	1.35E-135	TRUE
ETV2_MA0762.1	ETV2	MA0762.1	C_FEV	2724	0.84789	2086	0.72077	1824	0.49825	5.93E-146	TRUE
NKX6-3_MA1530.1	NKX6-3	MA1530.1	C_NKX6-3	660	0.64608	336	0.72839	224	0.498	1.08E-105	FALSE
Foxl2_MA1607.1	Foxl2	MA1607.1	C_Foxj3	1821	0.68851	930	0.86042	674	0.49769	1.19E-134	TRUE
CUX1_MA0754.1	CUX1	MA0754.1	C_ONECUT1	226	0.55728	122	0.44262	90	0.49748	1.87E-91	FALSE
ZNF140_MA1589.1	ZNF140	MA1589.1	C_ZNF140	1460	0.73729	1032	0.62746	858	0.49721	1.03E-128	FALSE
NR2F1var.3_MA1538.1	NR2F1(var.3)	MA1538.1	C_NR2F1(var.3)	830	0.71681	607	0.60134	478	0.49691	3.19E-114	FALSE
BARHL1_MA0877.2	BARHL1	MA0877.2	C_BARHL1	283	0.75566	191	0.6678	158	0.49666	5.24E-96	FALSE
GRHL1_MA0647.1	GRHL1	MA0647.1	C_GRHL2	583	0.56532	342	0.46979	253	0.49577	1.52E-107	FALSE
PROP1_MA0715.1	PROP1	MA0715.1	C_PHOX2B	834	0.44575	331	0.42293	218	0.49577	7.41E-116	FALSE
MEF2D_MA0773.1	MEF2D	MA0773.1	C_MEF2A	1174	0.55574	583	0.56624	405	0.49566	1.90E-121	FALSE
BARX2_MA1471.1	BARX2	MA1471.1	C_BARX2	929	0.46094	367	0.51178	233	0.49542	6.33E-118	FALSE
FOXC2_MA0846.1	FOXC2	MA0846.1	C_FOXC2	2197	0.45434	1007	0.39473	699	0.49494	1.76E-138	FALSE
HOXA5_MA0158.2	HOXA5	MA0158.2	C_HOXD3	443	0.56265	252	0.47277	185	0.49456	3.35E-99	FALSE
HOXC12_MA0906.1	HOXC12	MA0906.1	C_HOXC10	553	0.68591	282	0.8015	201	0.49409	1.33E-110	FALSE
SOX12_MA1561.1	SOX12	MA1561.1	C_SOX12	645	0.86819	398	1.04692	295	0.49354	7.15E-112	FALSE
CDX2_MA0465.2	CDX2	MA0465.2	C_HOXA10	1401	0.75543	694	0.95314	499	0.49336	7.23E-131	TRUE
GATA1_MA0035.4	GATA1	MA0035.4	C_GATA6	1186	0.58806	664	0.55691	479	0.49331	7.84E-124	TRUE
SRY_MA0084.1	SRY	MA0084.1	C_SRY	1294	0.52163	597	0.5314	434	0.49305	1.40E-124	FALSE
PAX3_MA0780.1	PAX3	MA0780.1	C_PAX3	290	0.39827	116	0.31562	74	0.49297	6.10E-96	FALSE
PBX2_MA1113.2	PBX2	MA1113.2	C_MEIS2(var.2)	1065	0.46064	455	0.44349	304	0.49267	6.96E-122	FALSE
Znf281_MA1630.1	Znf281	MA1630.1	C_Wt1	4544	1.00434	3847	0.85753	3368	0.49192	3.74E-149	TRUE
NR1H4RXRA_MA1146.1	NR1H4::RXRA	MA1146.1	C_NR2F1(var.3)	742	0.70855	515	0.60376	398	0.49178	1.31E-111	FALSE
Nkx3-1_MA0124.2	Nkx3-1	MA0124.2	C_ISL2	906	1.03328	590	1.40785	458	0.49168	6.84E-119	FALSE
HOXA7_MA1498.1	HOXA7	MA1498.1	C_HOXC8	472	0.55403	273	0.46104	206	0.49144	3.48E-101	FALSE
IRF8_MA0652.1	IRF8	MA0652.1	C_IRF1	1298	0.98459	918	1.16366	747	0.49127	1.18E-123	FALSE
DBP_MA0639.1	DBP	MA0639.1	C_DBP	640	0.65242	418	0.5437	329	0.49118	4.50E-109	FALSE
YY2_MA0748.2	YY2	MA0748.2	C_ZFP42	2009	1.14095	1894	0.98865	1749	0.49074	2.24E-136	TRUE
NR2F6var.3_MA1539.1	NR2F6(var.3)	MA1539.1	C_NR2F1(var.3)	756	0.70825	558	0.58908	443	0.49064	1.02E-116	FALSE
SOX15_MA1152.1	SOX15	MA1152.1	C_SOX15	1853	0.49102	929	0.44822	675	0.49044	2.11E-136	TRUE
OVOL2_MA1545.1	OVOL2	MA1545.1	C_OVOL1	308	0.86348	232	0.72727	186	0.4897	2.21E-96	FALSE
ZIC4_MA0751.1	ZIC4	MA0751.1	C_ZIC4	2088	0.98557	1812	0.84797	1601	0.48889	3.31E-138	TRUE
Foxj3_MA0851.1	Foxj3	MA0851.1	C_Foxj3	1929	0.45553	915	0.37222	652	0.48873	1.59E-132	TRUE
ELF5_MA0136.2	ELF5	MA0136.2	C_EHF	3760	0.92502	3033	0.79312	2670	0.48859	9.61E-153	TRUE
HOXC10_MA0905.1	HOXC10	MA0905.1	C_HOXC10	623	0.69024	299	0.78386	205	0.4884	2.34E-110	FALSE
Foxd3_MA0041.1	Foxd3	MA0041.1	C_Foxd3	2450	0.43064	1054	0.38826	711	0.48801	3.93E-136	TRUE
TFDP1_MA1122.1	TFDP1	MA1122.1	C_E2F6	3744	1.21349	3458	1.05875	3132	0.48745	5.85E-147	FALSE
FOXI1_MA0042.2	FOXI1	MA0042.2	C_Foxj3	925	0.59222	544	0.50115	424	0.48741	4.66E-115	FALSE
TCF7L2_MA0523.1	TCF7L2	MA0523.1	C_LEF1	1785	0.63321	1003	0.67998	735	0.48711	2.24E-142	TRUE
SREBF2var.2_MA0828.1	SREBF2(var.2)	MA0828.1	C_SREBF2(var.2)	856	1.03959	718	0.91252	612	0.48582	2.66E-121	FALSE
MSX2_MA0708.1	MSX2	MA0708.1	C_DLX6	594	0.74497	346	0.61859	262	0.48547	3.65E-110	FALSE
Msx3_MA0709.1	Msx3	MA0709.1	C_DLX6	594	0.74497	346	0.61859	262	0.48547	3.65E-110	FALSE
MYBL1_MA0776.1	MYBL1	MA0776.1	C_MYBL1	296	0.67826	199	0.55014	162	0.4852	1.92E-95	FALSE
DMRTA2_MA1478.1	DMRTA2	MA1478.1	C_DMRTC2	820	0.45122	429	0.36762	304	0.48517	5.86E-117	FALSE
IRF6_MA1509.1	IRF6	MA1509.1	C_IRF6	531	0.75763	393	0.64942	321	0.48513	9.22E-109	FALSE
KLF2_MA1515.1	KLF2	MA1515.1	C_KLF4	8060	1.60871	7440	1.381	7046	0.48509	2.09E-167	TRUE
OVOL1_MA1544.1	OVOL1	MA1544.1	C_OVOL1	364	0.79038	247	0.65436	196	0.48502	8.01E-97	FALSE
PHOX2B_MA0681.2	PHOX2B	MA0681.2	C_PHOX2B	1577	0.38309	532	0.34378	331	0.48474	8.22E-132	TRUE
HNF1B_MA0153.2	HNF1B	MA0153.2	C_HNF1A	672	0.93368	280	1.48688	197	0.48446	5.96E-117	FALSE
BHLHE22_MA0818.1	BHLHE22	MA0818.1	C_Atoh1	274	0.73377	152	0.79955	117	0.48391	1.06E-96	FALSE
SP1_MA0079.4	SP1	MA0079.4	C_SP4	8194	1.79367	7646	1.53795	7286	0.48388	9.97E-161	TRUE
Lhx3_MA0135.1	Lhx3	MA0135.1	C_Lhx3	1042	0.36047	397	0.28317	262	0.48381	1.90E-116	FALSE
E2F6_MA0471.2	E2F6	MA0471.2	C_E2F6	6038	1.1267	5301	0.98478	4720	0.48377	6.95E-158	TRUE
ZNF652_MA1657.1	ZNF652	MA1657.1	C_ZNF652	1212	0.52414	672	0.44399	518	0.48326	1.22E-123	FALSE
SREBF1var.2_MA0829.2	SREBF1(var.2)	MA0829.2	C_SREBF2(var.2)	940	0.77947	664	0.66403	546	0.48289	1.72E-116	FALSE
HOXD11_MA0908.1	HOXD11	MA0908.1	C_HOXC10	612	0.65431	289	0.74914	213	0.48285	7.51E-110	FALSE
NKX6-2_MA0675.1	NKX6-2	MA0675.1	C_NKX6-2	708	0.46777	330	0.3853	229	0.48281	4.57E-117	FALSE
Atoh1_MA0461.2	Atoh1	MA0461.2	C_Atoh1	463	0.59213	250	0.59374	184	0.48247	1.20E-104	FALSE
RARA_MA0729.1	RARA	MA0729.1	C_RARA	1273	0.59084	797	0.48779	625	0.48198	5.74E-131	FALSE
NKX6-1_MA0674.1	NKX6-1	MA0674.1	C_NKX6-2	762	0.57558	350	0.65817	228	0.48157	1.34E-110	FALSE
SPI1_MA0080.5	SPI1	MA0080.5	C_SPI1	7807	0.78572	5472	0.78809	4450	0.48143	1.33E-163	TRUE
SPIB_MA0081.2	SPIB	MA0081.2	C_SPI1	6997	0.79913	5293	0.70204	4428	0.4813	2.99E-161	TRUE
GATA5_MA0766.2	GATA5	MA0766.2	C_GATA6	1236	0.52075	719	0.43047	511	0.48104	5.57E-124	TRUE
NEUROG2_MA0669.1	NEUROG2	MA0669.1	C_NEUROG2	656	0.55662	368	0.54172	268	0.4807	4.56E-114	FALSE
TFCP2_MA0145.3	TFCP2	MA0145.3	C_TFCP2	535	0.65909	377	0.55704	293	0.48052	2.39E-105	FALSE
GATA3_MA0037.3	GATA3	MA0037.3	C_GATA6	1165	0.50656	675	0.41787	484	0.48041	2.07E-123	TRUE
SP2_MA0516.2	SP2	MA0516.2	C_SP2	7345	1.50745	6601	1.2916	6152	0.4804	2.21E-164	TRUE
ZFP42_MA1651.1	ZFP42	MA1651.1	C_ZFP42	2062	0.92581	1634	0.78946	1439	0.48037	2.50E-136	TRUE
ZNF740_MA0753.2	ZNF740	MA0753.2	C_ZNF740	5109	1.103	4390	0.94233	3983	0.48002	1.27E-155	TRUE
ELF3_MA0640.2	ELF3	MA0640.2	C_EHF	6492	0.80071	4870	0.72023	4102	0.47992	1.27E-155	TRUE
HNF1A_MA0046.2	HNF1A	MA0046.2	C_HNF1A	829	0.80574	311	1.26011	212	0.47992	5.62E-116	FALSE
RELA_MA0107.1	RELA	MA0107.1	C_RELA	1765	0.78385	1292	0.75229	1057	0.47931	6.90E-128	FALSE
Six3_MA0631.1	Six3	MA0631.1	C_Six3	590	0.4616	321	0.37132	227	0.47926	5.08E-112	FALSE
Klf12_MA0742.1	Klf12	MA0742.1	C_Klf12	4603	1.6947	4175	1.45482	3931	0.479	7.20E-153	TRUE
KLF5_MA0599.1	KLF5	MA0599.1	C_KLF4	12457	1.51197	11359	1.2944	10685	0.47872	5.14E-171	TRUE
HINFP_MA0131.2	HINFP	MA0131.2	C_HINFP	1572	1.07762	1473	0.93686	1327	0.4786	2.10E-131	FALSE
GRHL2_MA1105.2	GRHL2	MA1105.2	C_GRHL2	1349	0.53749	800	0.4462	585	0.47858	1.33E-134	TRUE
Dlx3_MA0880.1	Dlx3	MA0880.1	C_DLX6	527	0.58288	281	0.481	203	0.4783	2.16E-108	FALSE
HEY2_MA0649.1	HEY2	MA0649.1	C_MYOD1	884	1.30794	758	1.14809	675	0.47824	5.40E-114	FALSE
Sox3_MA0514.1	Sox3	MA0514.1	C_SOX15	3225	0.5286	1871	0.43767	1405	0.47818	1.35E-139	TRUE
HIF1A_MA1106.1	HIF1A	MA1106.1	C_HIF1A	632	1.13575	539	0.98433	478	0.478	2.32E-117	FALSE
ZBED1_MA0749.1	ZBED1	MA0749.1	C_ZBED1	258	0.95847	203	0.81355	173	0.47798	4.32E-91	FALSE
Arid3a_MA0151.1	Arid3a	MA0151.1	C_Arid3a	2047	0.5289	909	0.57292	626	0.47764	5.00E-136	TRUE
GATA6_MA1104.2	GATA6	MA1104.2	C_GATA6	1675	0.65508	847	0.83028	585	0.47763	2.64E-130	TRUE
FOXF2_MA0030.1	FOXF2	MA0030.1	C_Foxj3	1208	0.54838	634	0.47025	491	0.47759	2.02E-121	FALSE
ETS1_MA0098.3	ETS1	MA0098.3	C_FEV	2793	0.97535	2270	0.83876	2032	0.47739	1.67E-141	FALSE
GCM2_MA0767.1	GCM2	MA0767.1	C_GCM2	731	0.74879	565	0.6452	476	0.47734	3.06E-112	FALSE
OSR2_MA1646.1	OSR2	MA1646.1	C_OSR2	2780	0.71074	1991	0.59938	1602	0.4772	7.12E-140	TRUE
KLF4_MA0039.4	KLF4	MA0039.4	C_KLF4	11080	1.36987	9910	1.17502	9178	0.47717	2.20E-180	TRUE
HOXA6_MA1497.1	HOXA6	MA1497.1	C_HOXC8	516	0.4668	257	0.37816	186	0.47665	9.39E-101	FALSE
Ebf2_MA1604.1	Ebf2	MA1604.1	C_EBF1	1888	0.74046	1376	0.62347	1117	0.47606	8.22E-135	TRUE
ZNF24_MA1124.1	ZNF24	MA1124.1	C_ZNF24	1256	0.53967	715	0.45807	544	0.476	1.41E-115	FALSE
GLIS3_MA0737.1	GLIS3	MA0737.1	C_GLIS3	1057	0.86856	834	0.74615	711	0.4758	1.03E-116	FALSE
SP3_MA0746.2	SP3	MA0746.2	C_KLF9	9144	1.7183	8532	1.47651	8156	0.47578	1.77E-168	TRUE
SP4_MA0685.1	SP4	MA0685.1	C_SP4	7690	1.775	7201	1.52566	6865	0.47546	5.81E-160	TRUE
TCFL5_MA0632.2	TCFL5	MA0632.2	C_TCFL5	2470	1.2893	2325	1.14182	2166	0.47545	3.06E-139	TRUE
MZF1var.2_MA0057.1	MZF1(var.2)	MA0057.1	C_MZF1(var.2)	2751	0.93503	2216	0.8005	1975	0.47539	1.26E-137	TRUE
HSF1_MA0486.2	HSF1	MA0486.2	C_HSF2	1107	0.8281	697	1.01948	515	0.47521	4.41E-122	FALSE
RXRAVDR_MA0074.1	RXRA::VDR	MA0074.1	C_RXRA::VDR	917	0.69895	625	0.60457	515	0.47483	4.21E-115	FALSE
SP9_MA1564.1	SP9	MA1564.1	C_KLF9	9388	1.68348	8760	1.44939	8319	0.4747	4.02E-169	TRUE
Zfx_MA0146.2	Zfx	MA0146.2	C_Zfx	4726	1.14811	4289	0.98639	3900	0.47464	1.42E-150	TRUE
ISL2_MA0914.1	ISL2	MA0914.1	C_ISL2	665	1.07993	404	1.62536	303	0.4745	1.47E-108	FALSE
IKZF1_MA1508.1	IKZF1	MA1508.1	C_IKZF1	6089	0.77479	4229	0.82384	3467	0.47424	1.02E-157	TRUE
Sox1_MA0870.1	Sox1	MA0870.1	C_SOX21	851	0.68853	479	0.7334	370	0.4742	5.65E-116	FALSE
TFAP2Avar.2_MA0810.1	TFAP2A(var.2)	MA0810.1	C_TFAP2A(var.2)	2424	1.01715	2081	0.86802	1855	0.47366	1.51E-133	FALSE
Ptf1avar.3_MA1620.1	Ptf1a(var.3)	MA1620.1	C_MYOD1	1450	0.75591	1008	0.65112	832	0.47365	7.11E-126	FALSE
Foxj2_MA0614.1	Foxj2	MA0614.1	C_Foxj3	1103	0.60272	634	0.51472	507	0.47351	7.67E-123	FALSE
Foxf1_MA1606.1	Foxf1	MA1606.1	C_Foxj3	1427	0.54713	783	0.45816	607	0.47342	3.45E-121	FALSE
EBF3_MA1637.1	EBF3	MA1637.1	C_EBF1	1865	0.74568	1381	0.63212	1117	0.47336	1.21E-135	TRUE
EHF_MA0598.3	EHF	MA0598.3	C_EHF	6400	0.81691	4874	0.73979	4110	0.47324	1.38E-159	TRUE
Nr2e1_MA0676.1	Nr2e1	MA0676.1	C_Nr2e1	1373	0.5188	745	0.43333	561	0.47318	1.13E-120	FALSE
ETV4_MA0764.2	ETV4	MA0764.2	C_ETV4	7262	0.7776	5498	0.66547	4596	0.47308	1.20E-168	TRUE
ZBTB14_MA1650.1	ZBTB14	MA1650.1	C_ZBTB14	3756	1.36753	3549	1.19158	3347	0.47297	1.26E-145	TRUE
RORB_MA1150.1	RORB	MA1150.1	C_RORB	938	0.53388	556	0.44831	422	0.47275	2.83E-124	FALSE
TBP_MA0108.2	TBP	MA0108.2	C_TBP	922	0.6994	558	0.5961	430	0.47247	1.22E-116	FALSE
HOXD9_MA0913.2	HOXD9	MA0913.2	C_HOXA10	1095	0.68503	538	0.84599	403	0.47243	7.91E-122	FALSE
SP8_MA0747.1	SP8	MA0747.1	C_KLF9	7418	1.53074	6698	1.31717	6278	0.47233	1.00E-164	TRUE
TFAP2B_MA0811.1	TFAP2B	MA0811.1	C_TFAP2A(var.2)	1762	0.95846	1455	0.81511	1268	0.47224	3.17E-130	TRUE
KLF6_MA1517.1	KLF6	MA1517.1	C_KLF4	6028	1.72701	5580	1.48911	5320	0.47212	9.30E-161	TRUE
FLI1_MA0475.2	FLI1	MA0475.2	C_FEV	2399	1.04561	2002	0.90382	1824	0.47173	2.23E-137	TRUE
Ar_MA0007.3	Ar	MA0007.3	C_NR3C1	737	0.64337	494	0.54751	401	0.47119	4.11E-112	FALSE
RAX_MA0718.1	RAX	MA0718.1	C_PRRX2	558	0.64282	285	0.53825	216	0.47115	2.03E-104	FALSE
ONECUT3_MA0757.1	ONECUT3	MA0757.1	C_ONECUT1	1076	0.72619	478	1.02337	319	0.47072	1.84E-124	FALSE
ZNF682_MA1599.1	ZNF682	MA1599.1	C_ZNF682	3030	1.22425	2578	1.04051	2325	0.47059	9.15E-144	TRUE
MAZ_MA1522.1	MAZ	MA1522.1	C_ZNF148	6857	1.19688	6107	1.03257	5597	0.47056	2.06E-155	TRUE
ERF_MA0760.1	ERF	MA0760.1	C_FEV	2610	0.98689	2144	0.85008	1931	0.47029	6.22E-136	TRUE
Spz1_MA0111.1	Spz1	MA0111.1	C_Spz1	1277	0.67643	905	0.56882	720	0.46989	5.50E-117	FALSE
NR4A2RXRA_MA1147.1	NR4A2::RXRA	MA1147.1	C_NR2F1(var.3)	753	0.76924	550	0.67247	433	0.46958	3.38E-111	FALSE
YY1_MA0095.2	YY1	MA0095.2	C_ZFP42	2101	0.99754	1651	0.93714	1488	0.46864	2.23E-138	TRUE
TBR1_MA0802.1	TBR1	MA0802.1	C_TBX2	1057	0.72952	678	0.86402	525	0.46858	4.66E-116	FALSE
CTCFL_MA1102.2	CTCFL	MA1102.2	C_CTCFL	4298	1.25052	3930	1.07647	3623	0.46833	5.70E-149	TRUE
EGR3_MA0732.1	EGR3	MA0732.1	C_EGR1	3757	1.50714	3475	1.32986	3234	0.46833	9.11E-145	TRUE
GATA2_MA0036.3	GATA2	MA0036.3	C_GATA6	1698	0.47499	899	0.3864	649	0.46811	7.06E-129	TRUE
ZIC3_MA0697.1	ZIC3	MA0697.1	C_ZIC4	2250	1.04818	1999	0.91123	1777	0.4681	8.30E-139	FALSE
BHLHE23_MA0817.1	BHLHE23	MA0817.1	C_Atoh1	360	0.64384	184	0.70467	128	0.46806	4.12E-96	FALSE
BARHL2_MA0635.1	BARHL2	MA0635.1	C_BARHL2	454	0.54692	253	0.46065	190	0.46799	5.33E-99	FALSE
PRRX1_MA0716.1	PRRX1	MA0716.1	C_PRRX2	588	0.63663	295	0.53225	229	0.46774	4.09E-102	FALSE
Sox11_MA0869.1	Sox11	MA0869.1	C_Sox11	1150	0.84171	606	1.20292	454	0.46767	1.29E-119	FALSE
ZNF148_MA1653.1	ZNF148	MA1653.1	C_ZNF148	11609	1.32568	10574	1.14278	9866	0.46746	1.56E-176	TRUE
ETV1_MA0761.2	ETV1	MA0761.2	C_EHF	6256	0.75598	4636	0.64703	3924	0.46709	4.20E-159	TRUE
KLF13_MA0657.1	KLF13	MA0657.1	C_KLF13	2530	1.65805	2225	1.42389	2082	0.46701	8.14E-139	FALSE
SPDEF_MA0686.1	SPDEF	MA0686.1	C_SPDEF	1335	1.02057	1101	0.8779	989	0.46684	4.50E-121	FALSE
FOXG1_MA0613.1	FOXG1	MA0613.1	C_Foxj3	1221	0.552	664	0.46227	517	0.46662	1.49E-122	FALSE
SNAI2_MA0745.2	SNAI2	MA0745.2	C_MYOD1	1615	0.79357	1183	0.68527	997	0.4664	3.54E-131	FALSE
LEF1_MA0768.1	LEF1	MA0768.1	C_LEF1	1798	0.61021	980	0.65608	705	0.46629	3.29E-124	FALSE
TFAP2E_MA1569.1	TFAP2E	MA1569.1	C_TFAP2A	1884	1.00891	1642	0.86052	1488	0.46612	8.25E-127	FALSE
ERG_MA0474.2	ERG	MA0474.2	C_FEV	2399	1.02146	1985	0.88461	1806	0.46611	7.31E-137	TRUE
ARNTHIF1A_MA0259.1	ARNT::HIF1A	MA0259.1	C_HIF1A	468	0.94658	393	0.8256	335	0.46605	1.01E-102	FALSE
Hmx3_MA0898.1	Hmx3	MA0898.1	C_Hmx3	881	0.52741	407	0.53931	287	0.46603	2.92E-116	FALSE
FOXK1_MA0852.2	FOXK1	MA0852.2	C_Foxj3	1537	0.58181	881	0.51658	704	0.46594	1.21E-126	FALSE
SCRT1_MA0743.2	SCRT1	MA0743.2	C_SCRT1	1176	0.67723	751	0.69502	586	0.46582	1.92E-123	FALSE
Klf1_MA0493.1	Klf1	MA0493.1	C_KLF4	5514	1.45459	4765	1.2497	4415	0.46575	6.17E-152	FALSE
Foxq1_MA0040.1	Foxq1	MA0040.1	C_Foxq1	1348	0.51503	645	0.469	486	0.46571	3.12E-126	FALSE
GABPA_MA0062.3	GABPA	MA0062.3	C_EHF	6255	0.78087	4703	0.67042	4000	0.46561	1.60E-153	TRUE
Npas2_MA0626.1	Npas2	MA0626.1	C_MNT	767	0.95145	627	0.82364	541	0.46497	6.62E-113	FALSE
GCM1_MA0646.1	GCM1	MA0646.1	C_GCM2	790	0.81597	625	0.70937	529	0.46494	4.16E-121	FALSE
KLF11_MA1512.1	KLF11	MA1512.1	C_KLF9	7402	1.61649	6762	1.39905	6384	0.46482	2.54E-163	TRUE
HEY1_MA0823.1	HEY1	MA0823.1	C_HEY1	954	1.12842	830	0.99213	750	0.464	1.86E-114	FALSE
KLF10_MA1511.1	KLF10	MA1511.1	C_KLF9	6524	1.54365	5817	1.33445	5448	0.464	3.59E-162	TRUE
SNAI3_MA1559.1	SNAI3	MA1559.1	C_MYOD1	1653	0.80704	1218	0.69229	1029	0.46387	2.79E-126	FALSE
PAX1_MA0779.1	PAX1	MA0779.1	C_PAX9	694	0.92664	540	0.80934	452	0.46372	1.28E-110	FALSE
HES6_MA1493.1	HES6	MA1493.1	C_MYOD1	898	1.09763	719	0.96654	615	0.46345	4.97E-119	FALSE
RORA_MA0071.1	RORA	MA0071.1	C_RORA	1186	0.53531	724	0.44678	559	0.46322	5.78E-118	FALSE
Dmrt1_MA1603.1	Dmrt1	MA1603.1	C_Dmrt1	1173	0.67906	626	0.85861	426	0.46317	3.72E-116	FALSE
HNF4Avar.2_MA1494.1	HNF4A(var.2)	MA1494.1	C_HNF4A(var.2)	1267	0.70077	858	0.59326	706	0.46295	2.64E-122	FALSE
HES1_MA1099.2	HES1	MA1099.2	C_HEY1	1645	1.25713	1517	1.12957	1394	0.46272	1.57E-129	FALSE
RUNX3_MA0684.2	RUNX3	MA0684.2	C_RUNX3	2289	0.61308	1422	0.53122	1114	0.46234	2.75E-142	FALSE
ZBTB26_MA1579.1	ZBTB26	MA1579.1	C_ZBTB26	2144	0.65476	1342	0.60073	1049	0.46197	7.36E-135	FALSE
Hand1Tcf3_MA0092.1	Hand1::Tcf3	MA0092.1	C_Hand1::Tcf3	1322	0.64873	833	0.59464	654	0.46194	1.45E-121	FALSE
DLX6_MA0882.1	DLX6	MA0882.1	C_DLX6	544	0.57958	297	0.47572	220	0.4618	4.32E-103	FALSE
REL_MA0101.1	REL	MA0101.1	C_RELA	1432	0.70304	1019	0.59958	828	0.4615	1.26E-128	FALSE
ZNF528_MA1597.1	ZNF528	MA1597.1	C_ZNF528	2213	0.66682	1534	0.56342	1228	0.46148	4.76E-133	TRUE
Rbpjl_MA1621.1	Rbpjl	MA1621.1	C_MYOD1	1506	0.76201	1056	0.65651	887	0.46131	2.69E-124	FALSE
ESR2_MA0258.2	ESR2	MA0258.2	C_ESR2	1797	0.69505	1303	0.5944	1061	0.46128	3.47E-131	FALSE
MEIS3_MA0775.1	MEIS3	MA0775.1	C_MEIS2	1506	0.73749	1074	0.6328	868	0.46102	1.06E-127	FALSE
MYCN_MA0104.4	MYCN	MA0104.4	C_MNT	919	1.08902	800	0.94777	715	0.46096	1.55E-116	FALSE
GATA4_MA0482.2	GATA4	MA0482.2	C_GATA6	1918	0.52066	1070	0.45021	790	0.4608	6.43E-125	FALSE
MITF_MA0620.3	MITF	MA0620.3	C_USF2	924	0.89513	707	0.77362	591	0.46074	1.11E-113	FALSE
KLF14_MA0740.1	KLF14	MA0740.1	C_KLF9	5960	1.80784	5578	1.5586	5354	0.46071	3.11E-154	TRUE
NR1I2_MA1533.1	NR1I2	MA1533.1	C_NR1I2	993	0.95137	755	0.86117	609	0.46064	3.73E-121	FALSE
CUX2_MA0755.1	CUX2	MA0755.1	C_ONECUT1	197	0.5535	108	0.45579	78	0.46032	1.96E-84	FALSE
ZBTB7B_MA0694.1	ZBTB7B	MA0694.1	C_ZBTB7B	1106	0.98811	880	0.89394	734	0.45989	1.86E-120	FALSE
ZIC1_MA0696.1	ZIC1	MA0696.1	C_ZIC4	2215	0.99094	1923	0.85927	1712	0.45961	3.49E-128	FALSE
Nobox_MA0125.1	Nobox	MA0125.1	C_GBX2	548	0.69155	313	0.57823	231	0.45952	1.13E-103	FALSE
REST_MA0138.2	REST	MA0138.2	C_REST	2118	0.77318	1629	0.66639	1387	0.45948	4.93E-132	TRUE
TFAP2C_MA0524.2	TFAP2C	MA0524.2	C_TFAP2A(var.2)	1710	0.93881	1419	0.79972	1242	0.45938	6.07E-134	TRUE
Arid5a_MA0602.1	Arid5a	MA0602.1	C_Arid5a	715	2.19036	292	4.25693	199	0.45935	1.34E-118	FALSE
IRF5_MA1420.1	IRF5	MA1420.1	C_IRF5	1100	0.95619	740	1.20863	578	0.45893	3.79E-121	FALSE
EN2_MA0642.1	EN2	MA0642.1	C_GBX2	485	0.80751	303	0.66965	255	0.45865	1.50E-94	FALSE
SRF_MA0083.3	SRF	MA0083.3	C_SRF	511	0.75173	327	0.63001	261	0.45844	1.26E-98	FALSE
SOX4_MA0867.2	SOX4	MA0867.2	C_SOX4	1998	0.59022	1213	0.53148	949	0.45824	1.69E-136	TRUE
ZKSCAN5_MA1652.1	ZKSCAN5	MA1652.1	C_ZKSCAN5	5260	0.89917	4148	0.80711	3557	0.4582	5.28E-152	TRUE
GBX2_MA0890.1	GBX2	MA0890.1	C_GBX2	551	0.7216	317	0.60473	240	0.45813	1.13E-106	FALSE
PAX9_MA0781.1	PAX9	MA0781.1	C_PAX9	752	0.98402	584	0.8583	493	0.45797	1.03E-109	FALSE
MYC_MA0147.3	MYC	MA0147.3	C_MNT	1255	1.03352	1061	0.89796	957	0.4579	3.02E-125	FALSE
Rxra_MA0512.2	Rxra	MA0512.2	C_PPARD	1557	0.7281	1068	0.64609	888	0.45748	5.73E-122	FALSE
Wt1_MA1627.1	Wt1	MA1627.1	C_Wt1	7394	1.1204	6461	0.96819	5811	0.45742	7.26E-164	TRUE
AhrArnt_MA0006.1	Ahr::Arnt	MA0006.1	C_Ahr::Arnt	2505	0.96796	2114	0.85872	1839	0.45716	1.71E-137	TRUE
OTX2_MA0712.2	OTX2	MA0712.2	C_OTX2	819	0.62272	430	0.6461	319	0.45716	3.16E-119	FALSE
ZBTB7C_MA0695.1	ZBTB7C	MA0695.1	C_ZBTB7B	1294	0.9598	1032	0.86109	867	0.45713	2.78E-121	FALSE
DMRTC2_MA1479.1	DMRTC2	MA1479.1	C_DMRTC2	936	0.6264	486	0.73671	350	0.45696	1.71E-116	FALSE
EGR1_MA0162.4	EGR1	MA0162.4	C_EGR1	6628	1.35345	6091	1.17956	5691	0.45687	6.15E-160	TRUE
EOMES_MA0800.1	EOMES	MA0800.1	C_TBX2	1074	0.93983	683	1.33414	526	0.45666	1.24E-116	FALSE
POU5F1B_MA0792.1	POU5F1B	MA0792.1	C_POU1F1	1168	0.63869	642	0.52373	513	0.45655	2.93E-116	FALSE
RUNX2_MA0511.2	RUNX2	MA0511.2	C_RUNX1	1708	0.78374	1112	0.84666	891	0.45619	7.02E-131	TRUE
ELK4_MA0076.2	ELK4	MA0076.2	C_FEV	4217	1.08983	3651	0.94951	3326	0.45602	9.99E-152	TRUE
LIN54_MA0619.1	LIN54	MA0619.1	C_LIN54	1333	0.56018	646	0.59201	473	0.45579	4.94E-122	FALSE
GLIS1_MA0735.1	GLIS1	MA0735.1	C_GLIS1	1011	1.04959	838	0.9014	737	0.45568	7.55E-118	FALSE
ELF1_MA0473.3	ELF1	MA0473.3	C_EHF	6154	0.83276	4693	0.75387	4013	0.45555	3.25E-159	TRUE
RELB_MA1117.1	RELB	MA1117.1	C_RELB	1167	0.78854	839	0.71679	694	0.45539	3.76E-116	FALSE
HNF4G_MA0484.2	HNF4G	MA0484.2	C_HNF4A	1532	0.69175	958	0.69701	749	0.45537	4.61E-120	FALSE
POU2F1_MA0785.1	POU2F1	MA0785.1	C_POU1F1	1241	0.86647	672	1.09368	506	0.45537	3.17E-126	FALSE
NR3C2_MA0727.1	NR3C2	MA0727.1	C_NR3C1	702	0.59514	471	0.50155	372	0.45536	1.55E-103	FALSE
RBPJ_MA1116.1	RBPJ	MA1116.1	C_RBPJ	2638	0.76113	1858	0.71717	1524	0.45522	1.56E-132	FALSE
FEV_MA0156.2	FEV	MA0156.2	C_FEV	2329	1.06435	1963	0.92554	1788	0.45518	2.58E-135	FALSE
TBX21_MA0690.1	TBX21	MA0690.1	C_TBX2	1123	0.97719	740	1.35606	580	0.45503	1.94E-119	FALSE
HOXD13_MA0909.2	HOXD13	MA0909.2	C_HOXD13	995	0.76152	594	0.72163	463	0.45496	5.00E-113	FALSE
TCF4_MA0830.2	TCF4	MA0830.2	C_TCF3	2062	0.84425	1614	0.73014	1394	0.45492	1.00E-134	TRUE
MAFG_MA0659.2	MAFG	MA0659.2	C_MAFF	1560	0.65757	964	0.705	753	0.45484	4.37E-125	FALSE
KLF16_MA0741.1	KLF16	MA0741.1	C_KLF9	9585	1.52415	8639	1.31745	8158	0.45482	3.72E-166	TRUE
E2F1_MA0024.3	E2F1	MA0024.3	C_E2F2	373	1.06484	330	0.94732	296	0.45476	7.01E-97	FALSE
NR1I3_MA1534.1	NR1I3	MA1534.1	C_NR1I3	1021	0.63407	581	0.70399	457	0.45468	3.76E-117	FALSE
SCRT2_MA0744.2	SCRT2	MA0744.2	C_SCRT1	1367	0.62245	891	0.52963	718	0.45467	3.99E-126	FALSE
HES2_MA0616.2	HES2	MA0616.2	C_HEY1	1083	1.20198	958	1.06454	876	0.4546	1.66E-122	FALSE
MEIS1var.2_MA1639.1	MEIS1(var.2)	MA1639.1	C_MEIS2(var.2)	867	0.61834	414	0.70258	290	0.45403	1.63E-117	FALSE
NR1H2RXRA_MA0115.1	NR1H2::RXRA	MA0115.1	C_NR1H2::RXRA	1418	0.63973	924	0.54978	743	0.45356	4.49E-124	FALSE
FIGLA_MA0820.1	FIGLA	MA0820.1	C_FIGLA	1145	0.61229	755	0.52526	621	0.45348	7.03E-118	FALSE
ETV5_MA0765.2	ETV5	MA0765.2	C_EHF	4031	1.04054	3431	0.90331	3095	0.45326	3.13E-148	TRUE
MAFF_MA0495.3	MAFF	MA0495.3	C_MAFF	1451	0.69795	852	0.82626	626	0.45323	1.01E-122	FALSE
TFAP2Cvar.2_MA0814.2	TFAP2C(var.2)	MA0814.2	C_TFAP2A	3471	0.98686	2983	0.84609	2710	0.45313	1.71E-142	FALSE
Sox6_MA0515.1	Sox6	MA0515.1	C_SOX15	2242	0.54237	1262	0.4906	966	0.45298	2.79E-136	FALSE
FOXL1_MA0033.2	FOXL1	MA0033.2	C_Foxj3	1273	0.57061	709	0.47872	561	0.4529	6.83E-121	FALSE
FOXO4_MA0848.1	FOXO4	MA0848.1	C_Foxj3	1273	0.57061	709	0.47872	561	0.4529	6.83E-121	FALSE
FOXO6_MA0849.1	FOXO6	MA0849.1	C_Foxj3	1273	0.57061	709	0.47872	561	0.4529	6.83E-121	FALSE
FOXP3_MA0850.1	FOXP3	MA0850.1	C_Foxj3	1273	0.57061	709	0.47872	561	0.4529	6.83E-121	FALSE
HOXC13_MA0907.1	HOXC13	MA0907.1	C_HOXC13	702	0.55435	365	0.47488	265	0.45276	4.17E-110	FALSE
Rargvar.2_MA0860.1	Rarg(var.2)	MA0860.1	C_Rarg(var.2)	1564	0.66018	1066	0.56893	865	0.45262	3.63E-122	FALSE
RFX2_MA0600.2	RFX2	MA0600.2	C_RFX2	1047	0.78681	761	0.68817	651	0.4526	1.20E-116	FALSE
DUX4_MA0468.1	DUX4	MA0468.1	C_DUXA	1019	0.77392	543	0.9245	401	0.45252	6.17E-116	FALSE
Stat4_MA0518.1	Stat4	MA0518.1	C_Stat4	2546	0.67988	1557	0.62797	1206	0.45247	4.99E-138	FALSE
THRBvar.2_MA1575.1	THRB(var.2)	MA1575.1	C_THRB(var.2)	818	0.78265	614	0.68055	539	0.45232	7.54E-115	FALSE
POU3F4_MA0789.1	POU3F4	MA0789.1	C_POU1F1	1117	0.65072	626	0.53714	489	0.4523	8.46E-118	FALSE
LHX2_MA0700.2	LHX2	MA0700.2	C_DLX6	640	0.66362	342	0.55933	256	0.45226	3.21E-110	FALSE
ZNF75D_MA1601.1	ZNF75D	MA1601.1	C_ZNF75D	2267	0.76689	1591	0.72131	1285	0.45218	5.20E-139	FALSE
PpargRxra_MA0065.2	Pparg::Rxra	MA0065.2	C_Pparg::Rxra	2972	0.72701	2142	0.62451	1780	0.45203	1.50E-141	FALSE
PAX3var.2_MA1546.1	PAX3(var.2)	MA1546.1	C_PAX3(var.2)	517	0.87309	356	0.75705	311	0.45183	2.98E-100	FALSE
ZEB1_MA0103.3	ZEB1	MA0103.3	C_TCF3	2276	0.83156	1811	0.71796	1573	0.4516	7.45E-127	FALSE
PAX6_MA0069.1	PAX6	MA0069.1	C_PAX6	687	0.73946	433	0.71334	344	0.45158	1.57E-111	FALSE
HOXB4_MA1499.1	HOXB4	MA1499.1	C_HOXD4	605	0.63456	295	0.74205	206	0.45137	4.00E-110	FALSE
HOXC4_MA1504.1	HOXC4	MA1504.1	C_HOXD4	605	0.63456	295	0.74205	206	0.45137	4.00E-110	FALSE
HOXD4_MA1507.1	HOXD4	MA1507.1	C_HOXD4	605	0.63456	295	0.74205	206	0.45137	4.00E-110	FALSE
EBF1_MA0154.4	EBF1	MA0154.4	C_EBF1	1916	0.72686	1403	0.62384	1158	0.45127	7.62E-131	FALSE
NFIA_MA0670.1	NFIA	MA0670.1	C_NFIA	981	0.55048	585	0.4612	436	0.45096	6.11E-113	FALSE
HAND2_MA1638.1	HAND2	MA1638.1	C_NEUROD1	1676	0.54919	1049	0.46108	808	0.45089	2.28E-129	FALSE
FOXE1_MA1487.1	FOXE1	MA1487.1	C_FOXD2	1941	0.52467	970	0.49496	711	0.45085	2.00E-129	FALSE
NFIC_MA0161.2	NFIC	MA0161.2	C_NFIC	1365	0.60881	847	0.51328	669	0.45085	4.08E-124	FALSE
ASCL1_MA1100.2	ASCL1	MA1100.2	C_Tcf12	1820	0.72059	1390	0.61206	1158	0.45068	2.82E-125	FALSE
CTCF_MA0139.1	CTCF	MA0139.1	C_CTCF	3333	1.15414	2881	0.99648	2619	0.45068	3.84E-138	FALSE
ETS2_MA1484.1	ETS2	MA1484.1	C_FEV	2663	1.03152	2244	0.90086	2032	0.45063	7.17E-139	FALSE
DMRT3_MA0610.1	DMRT3	MA0610.1	C_DMRTC2	715	0.5147	369	0.5288	253	0.45053	1.63E-110	FALSE
HNF4A_MA0114.4	HNF4A	MA0114.4	C_HNF4A	1547	0.68751	960	0.6937	756	0.45046	1.86E-129	FALSE
NHLH2_MA1529.1	NHLH2	MA1529.1	C_NHLH2	1916	0.85766	1576	0.73777	1380	0.4502	6.49E-124	FALSE
TCF3_MA0522.3	TCF3	MA0522.3	C_TCF3	2072	0.93674	1667	0.81156	1468	0.45019	1.33E-129	FALSE
TCF12var.2_MA1648.1	TCF12(var.2)	MA1648.1	C_TCF3	2731	0.97138	2293	0.84822	2044	0.44985	3.67E-141	FALSE
HOXB3_MA0903.1	HOXB3	MA0903.1	C_EMX1	652	0.65405	327	0.7435	247	0.44975	1.01E-109	FALSE
ELF4_MA0641.1	ELF4	MA0641.1	C_EHF	2940	1.06781	2489	0.94086	2255	0.44973	1.26E-136	FALSE
TP73_MA0861.1	TP73	MA0861.1	C_TP73	666	0.82802	463	0.72146	363	0.44971	3.60E-104	FALSE
TBX2_MA0688.1	TBX2	MA0688.1	C_TBX2	1058	0.78327	681	0.96423	523	0.44955	1.42E-117	FALSE
ASCL1var.2_MA1631.1	ASCL1(var.2)	MA1631.1	C_TCF3	2434	0.83323	1893	0.71771	1622	0.44954	3.08E-135	FALSE
Stat5b_MA1625.1	Stat5b	MA1625.1	C_Stat5b	2470	0.66295	1472	0.59878	1151	0.4494	5.62E-134	FALSE
SNAI1_MA1558.1	SNAI1	MA1558.1	C_MYOD1	1644	0.82471	1237	0.7144	1062	0.44925	4.25E-131	FALSE
GSX1_MA0892.1	GSX1	MA0892.1	C_PRRX2	651	0.54626	320	0.46008	240	0.44892	3.70E-109	FALSE
ZKSCAN1_MA1585.1	ZKSCAN1	MA1585.1	C_ZKSCAN1	921	1.05769	665	1.2345	552	0.44885	1.91E-114	FALSE
INSM1_MA0155.1	INSM1	MA0155.1	C_INSM1	2557	1.01304	2036	0.91184	1759	0.44878	2.45E-139	FALSE
ELF2_MA1483.1	ELF2	MA1483.1	C_EHF	2686	1.16779	2301	1.0282	2093	0.44852	5.77E-138	FALSE
RARARXRA_MA0159.1	RARA::RXRA	MA0159.1	C_RARA::RXRA	1656	0.76496	1176	0.69691	968	0.44847	2.45E-127	FALSE
TBX19_MA0804.1	TBX19	MA0804.1	C_TBX19	505	0.60296	310	0.55617	247	0.44827	2.68E-99	FALSE
POU2F3_MA0627.2	POU2F3	MA0627.2	C_POU1F1	1581	0.95459	844	1.36054	637	0.44816	6.00E-123	FALSE
THAP11_MA1573.1	THAP11	MA1573.1	C_THAP11	2231	1.17217	1710	1.21567	1467	0.448	1.01E-131	FALSE
POU3F1_MA0786.1	POU3F1	MA0786.1	C_POU1F1	1364	0.69814	701	0.78264	498	0.44792	2.04E-120	FALSE
Plagl1_MA1615.1	Plagl1	MA1615.1	C_Plagl1	3075	0.96427	2534	0.83095	2248	0.44771	1.34E-141	FALSE
Nr2f6_MA0677.1	Nr2f6	MA0677.1	C_PPARD	1706	0.71488	1198	0.63695	979	0.44734	1.27E-125	FALSE
NEUROD2_MA0668.1	NEUROD2	MA0668.1	C_Atoh1	321	0.70911	194	0.7594	149	0.44731	3.72E-94	FALSE
Lhx4_MA0704.1	Lhx4	MA0704.1	C_EMX1	469	0.43604	201	0.36998	149	0.44723	1.28E-98	FALSE
EGR2_MA0472.2	EGR2	MA0472.2	C_EGR1	2371	1.32383	2190	1.14609	2039	0.44717	1.00E-131	FALSE
PHOX2A_MA0713.1	PHOX2A	MA0713.1	C_PHOX2B	753	0.42088	314	0.34142	215	0.44659	1.27E-108	FALSE
EWSR1-FLI1_MA0149.1	EWSR1-FLI1	MA0149.1	C_EWSR1-FLI1	6199	0.8378	4649	0.73645	3920	0.44634	7.14E-155	TRUE
NHLH1_MA0048.2	NHLH1	MA0048.2	C_Tcf12	1912	0.75681	1480	0.6469	1238	0.44631	4.30E-125	FALSE
BHLHE22var.2_MA1635.1	BHLHE22(var.2)	MA1635.1	C_Tcf12	1877	0.73693	1429	0.63129	1187	0.4463	1.21E-134	FALSE
EGR4_MA0733.1	EGR4	MA0733.1	C_EGR1	2730	1.32144	2437	1.15513	2247	0.44629	3.57E-139	FALSE
ZNF460_MA1596.1	ZNF460	MA1596.1	C_ZNF460	7604	1.0694	6704	0.93878	6082	0.44623	1.53E-167	TRUE
NFKB2_MA0778.1	NFKB2	MA0778.1	C_NFKB2	891	0.73731	693	0.63381	582	0.44615	1.48E-109	FALSE
NR3C1_MA0113.3	NR3C1	MA0113.3	C_NR3C1	660	0.58599	435	0.49676	338	0.44608	5.33E-101	FALSE
RXRB_MA0855.1	RXRB	MA0855.1	C_PPARD	1590	0.71909	1090	0.63971	906	0.446	6.05E-121	FALSE
Rarg_MA0859.1	Rarg	MA0859.1	C_RARA	1328	0.67155	862	0.6239	680	0.44585	9.36E-123	FALSE
ETV6_MA0645.1	ETV6	MA0645.1	C_EHF	3831	1.02003	3254	0.88414	2932	0.44555	1.93E-146	FALSE
ZNF410_MA0752.1	ZNF410	MA0752.1	C_ZNF410	702	0.79982	406	0.96978	308	0.44544	2.06E-109	FALSE
FOXA3_MA1683.1	FOXA3	MA1683.1	C_Foxj3	1318	0.87211	743	1.178	569	0.44487	5.44E-127	FALSE
GBX1_MA0889.1	GBX1	MA0889.1	C_GBX2	452	0.81003	271	0.67747	215	0.4442	5.74E-97	FALSE
MNX1_MA0707.1	MNX1	MA0707.1	C_EMX1	809	0.6005	334	0.73898	232	0.44418	5.10E-108	FALSE
Mecom_MA0029.1	Mecom	MA0029.1	C_Mecom	1419	0.47365	733	0.38637	529	0.44405	3.62E-123	FALSE
Creb3l2_MA0608.1	Creb3l2	MA0608.1	C_Creb3l2	969	1.07169	828	0.93625	751	0.44403	3.93E-112	FALSE
TFAP2Bvar.2_MA0812.1	TFAP2B(var.2)	MA0812.1	C_TFAP2A	2111	0.98456	1795	0.84943	1619	0.44377	1.65E-128	FALSE
NKX2-2_MA1645.1	NKX2-2	MA1645.1	C_NKX2-5	1604	0.87854	1097	1.00452	876	0.4437	2.51E-126	FALSE
GSC2_MA0891.1	GSC2	MA0891.1	C_OTX2	655	0.60075	370	0.53709	279	0.4436	3.79E-111	FALSE
KLF17_MA1514.1	KLF17	MA1514.1	C_KLF17	3855	1.03751	3203	0.91696	2789	0.44339	3.89E-147	FALSE
PLAG1_MA0163.1	PLAG1	MA0163.1	C_PLAG1	3369	0.99545	2817	0.86612	2507	0.44298	4.68E-139	FALSE
ZBTB7A_MA0750.2	ZBTB7A	MA0750.2	C_EHF	4368	1.11426	3803	0.97211	3487	0.44298	8.75E-152	FALSE
ESRRB_MA0141.3	ESRRB	MA0141.3	C_Esrrg	1254	0.55806	761	0.47897	601	0.44264	1.27E-119	FALSE
MEIS1_MA0498.2	MEIS1	MA0498.2	C_MEIS2	722	0.75824	497	0.65473	398	0.44246	2.34E-106	FALSE
Ascl2_MA0816.1	Ascl2	MA0816.1	C_Tcf12	2137	0.67705	1557	0.57591	1296	0.44199	3.18E-132	FALSE
TCF7L1_MA1421.1	TCF7L1	MA1421.1	C_TCF7L1	1885	0.56821	1093	0.50398	819	0.44187	1.65E-124	FALSE
VDR_MA0693.2	VDR	MA0693.2	C_VDR	1421	0.57053	857	0.4922	678	0.44181	8.86E-124	FALSE
PRDM4_MA1647.1	PRDM4	MA1647.1	C_PRDM4	2132	0.66885	1306	0.67701	1024	0.44166	1.21E-131	FALSE
TBX18_MA1565.1	TBX18	MA1565.1	C_TBX2	1790	1.04484	1264	1.25144	1030	0.44132	1.33E-125	FALSE
LMX1B_MA0703.2	LMX1B	MA0703.2	C_EMX1	573	0.41017	244	0.34745	171	0.4412	2.14E-106	FALSE
CENPB_MA0637.1	CENPB	MA0637.1	C_CENPB	507	1.45918	436	1.9498	381	0.44105	4.67E-99	FALSE
RARBvar.3_MA1552.1	RARB(var.3)	MA1552.1	C_RXRG(var.2)	817	1.00657	595	1.03082	520	0.441	1.08E-117	FALSE
DPRX_MA1480.1	DPRX	MA1480.1	C_DPRX	548	0.55757	324	0.46322	248	0.44038	7.29E-102	FALSE
MSC_MA0665.1	MSC	MA0665.1	C_MSC	1559	0.66137	1044	0.6482	852	0.44035	1.06E-123	FALSE
Nr2e3_MA0164.1	Nr2e3	MA0164.1	C_Nr2e3	663	0.64338	415	0.54581	333	0.44032	4.90E-107	FALSE
PRDM1_MA0508.3	PRDM1	MA0508.3	C_PRDM1	3457	0.61058	2225	0.5191	1738	0.44019	3.16E-141	FALSE
MSGN1_MA1524.1	MSGN1	MA1524.1	C_MSGN1	721	0.60772	421	0.58408	330	0.44013	2.87E-109	FALSE
ZNF449_MA1656.1	ZNF449	MA1656.1	C_ZNF449	2388	0.92136	1892	0.8014	1648	0.44013	1.10E-137	FALSE
NFYC_MA1644.1	NFYC	MA1644.1	C_NFYA	2281	1.67889	1959	1.44657	1843	0.43971	2.41E-132	FALSE
Stat5aStat5b_MA0519.1	Stat5a::Stat5b	MA0519.1	C_Stat5b	2439	0.64365	1461	0.58643	1155	0.43958	1.85E-137	FALSE
SREBF2_MA0596.1	SREBF2	MA0596.1	C_SREBF1	1334	0.72434	951	0.61112	777	0.43931	8.39E-120	FALSE
NFYA_MA0060.3	NFYA	MA0060.3	C_NFYA	2269	1.76391	1999	1.52644	1904	0.43919	2.86E-136	FALSE
DUXA_MA0884.1	DUXA	MA0884.1	C_DUXA	855	0.86447	463	1.06727	346	0.43876	4.32E-111	FALSE
STAT3_MA0144.2	STAT3	MA0144.2	C_Stat4	2528	0.67857	1554	0.61636	1221	0.43818	1.89E-132	FALSE
NKX2-5_MA0063.2	NKX2-5	MA0063.2	C_NKX2-5	1026	1.07442	641	1.55679	511	0.43794	1.18E-116	FALSE
NFIX_MA0671.1	NFIX	MA0671.1	C_NFIA	988	0.57896	610	0.49023	466	0.43784	5.53E-113	FALSE
HLTF_MA0109.1	HLTF	MA0109.1	C_HLTF	908	0.47034	438	0.3928	314	0.43781	6.72E-109	FALSE
UNCX_MA0721.1	UNCX	MA0721.1	C_PRRX2	514	0.49312	249	0.4149	183	0.43778	1.08E-100	FALSE
IRF4_MA1419.1	IRF4	MA1419.1	C_IRF1	1199	1.04912	828	1.36181	673	0.43777	9.53E-119	FALSE
TFEC_MA0871.2	TFEC	MA0871.2	C_ARNT2	1420	1.09322	1199	0.95744	1070	0.43759	1.19E-116	FALSE
SREBF1_MA0595.1	SREBF1	MA0595.1	C_SREBF1	1451	0.95385	1112	0.841	957	0.43713	1.41E-118	FALSE
MYF6_MA0667.1	MYF6	MA0667.1	C_MSC	996	0.72737	609	0.80993	482	0.43709	2.48E-111	FALSE
TFEB_MA0692.1	TFEB	MA0692.1	C_ARNT2	1332	1.03167	1069	0.90168	928	0.43677	3.28E-120	FALSE
THRBvar.3_MA1576.1	THRB(var.3)	MA1576.1	C_THRB(var.3)	1643	0.72306	1175	0.65896	961	0.43658	7.37E-130	FALSE
MYOD1_MA0499.2	MYOD1	MA0499.2	C_MYOD1	1885	0.6787	1382	0.58067	1149	0.43656	5.48E-124	FALSE
TBX20_MA0689.1	TBX20	MA0689.1	C_TBX2	1290	1.06591	848	1.39359	666	0.43651	7.71E-121	FALSE
ZNF282_MA1154.1	ZNF282	MA1154.1	C_ZNF282	1504	0.72805	1019	0.68045	827	0.43647	1.01E-125	FALSE
ESR1_MA0112.3	ESR1	MA0112.3	C_ESR2	1090	0.69297	770	0.58966	656	0.43616	3.55E-116	FALSE
OTX1_MA0711.1	OTX1	MA0711.1	C_OTX2	596	0.59362	338	0.53144	248	0.43611	6.95E-102	FALSE
ALX3_MA0634.1	ALX3	MA0634.1	C_PRRX2	645	0.51617	312	0.4385	226	0.43601	1.51E-106	FALSE
Tcf12_MA0521.1	Tcf12	MA0521.1	C_Tcf12	2690	0.69177	1982	0.58878	1672	0.43554	2.27E-135	FALSE
NEUROG2var.2_MA1642.1	NEUROG2(var.2)	MA1642.1	C_NEUROD1	1663	0.57406	1032	0.49171	797	0.43547	5.41E-126	FALSE
PITX3_MA0714.1	PITX3	MA0714.1	C_OTX2	728	0.67725	389	0.7111	301	0.4354	9.85E-106	FALSE
PITX1_MA0682.2	PITX1	MA0682.2	C_OTX2	739	0.65908	390	0.69456	301	0.4353	9.65E-109	FALSE
Mafb_MA0117.2	Mafb	MA0117.2	C_MAFF	1243	0.81654	819	0.93133	636	0.43528	1.43E-122	FALSE
Stat5a_MA1624.1	Stat5a	MA1624.1	C_Stat5a	2098	0.70845	1198	0.76339	919	0.43511	5.87E-129	FALSE
FOXA2_MA0047.3	FOXA2	MA0047.3	C_Foxj3	1300	0.86484	724	1.17863	557	0.43504	9.00E-116	FALSE
TFAP4_MA0691.1	TFAP4	MA0691.1	C_MYF5	1311	0.633	894	0.53434	722	0.43464	5.30E-121	FALSE
TWIST1_MA1123.2	TWIST1	MA1123.2	C_NEUROD1	1587	0.52656	948	0.45197	774	0.43459	9.36E-126	FALSE
MYBL2_MA0777.1	MYBL2	MA0777.1	C_MYBL2	286	0.74575	196	0.64046	160	0.43454	1.63E-89	FALSE
ATF6_MA1466.1	ATF6	MA1466.1	C_CREB3	1021	1.07031	833	0.96058	741	0.43448	3.20E-115	FALSE
GSC_MA0648.1	GSC	MA0648.1	C_OTX2	640	0.61196	356	0.54767	275	0.43375	9.40E-104	FALSE
Znf423_MA0116.1	Znf423	MA0116.1	C_Znf423	1390	0.83533	1087	0.72284	949	0.43375	1.56E-118	FALSE
Lhx8_MA0705.1	Lhx8	MA0705.1	C_PRRX2	461	0.72464	258	0.61684	206	0.43372	1.08E-99	FALSE
NRL_MA0842.2	NRL	MA0842.2	C_MAFF	1055	0.62449	684	0.52485	535	0.43349	9.21E-115	FALSE
ZNF16_MA1654.1	ZNF16	MA1654.1	C_ZNF16	2407	0.73862	1736	0.6369	1450	0.43343	9.36E-131	FALSE
ELK3_MA0759.1	ELK3	MA0759.1	C_FEV	2284	1.11949	1965	0.97956	1823	0.43333	1.68E-132	FALSE
ZNF341_MA1655.1	ZNF341	MA1655.1	C_ZNF341	1827	0.76267	1339	0.67777	1106	0.43327	6.07E-128	FALSE
MZF1_MA0056.2	MZF1	MA0056.2	C_MZF1	1287	0.66792	860	0.57236	694	0.43268	1.11E-124	FALSE
ATOH1var.2_MA1467.1	ATOH1(var.2)	MA1467.1	C_BHLHA15(var.2)	1834	0.64318	1251	0.54647	1030	0.43265	1.97E-129	FALSE
NR2F1var.2_MA1537.1	NR2F1(var.2)	MA1537.1	C_PPARD	1775	0.78788	1280	0.70684	1072	0.4325	3.31E-132	FALSE
POU6F1var.2_MA1549.1	POU6F1(var.2)	MA1549.1	C_POU6F2	724	0.6591	397	0.73415	293	0.43232	2.91E-109	FALSE
MEOX2_MA0706.1	MEOX2	MA0706.1	C_EMX1	672	0.41496	316	0.34508	214	0.43225	4.54E-112	FALSE
HIC2_MA0738.1	HIC2	MA0738.1	C_HIC2	1308	0.82927	975	0.81453	814	0.4321	7.52E-119	FALSE
NRF1_MA0506.1	NRF1	MA0506.1	C_NRF1	4138	1.32493	3935	1.17509	3731	0.43182	9.51E-150	FALSE
BCL6_MA0463.2	BCL6	MA0463.2	C_BCL6	1373	0.64624	814	0.68783	627	0.43163	1.07E-116	FALSE
PITX2_MA1547.1	PITX2	MA1547.1	C_OTX2	668	0.66384	356	0.71081	275	0.43159	1.98E-102	FALSE
Pax2_MA0067.1	Pax2	MA0067.1	C_Pax2	906	1.02198	745	0.89979	665	0.43144	2.87E-113	FALSE
Nkx2-5var.2_MA0503.1	Nkx2-5(var.2)	MA0503.1	C_Nkx2-5(var.2)	1711	0.71346	1165	0.61387	946	0.43136	3.22E-131	FALSE
RXRGvar.2_MA1556.1	RXRG(var.2)	MA1556.1	C_RXRG(var.2)	1105	0.94137	851	0.81878	743	0.43136	5.83E-118	FALSE
ZNF274_MA1592.1	ZNF274	MA1592.1	C_ZNF274	1283	0.64492	840	0.56925	676	0.43131	1.16E-117	FALSE
HOXA4_MA1496.1	HOXA4	MA1496.1	C_HOXD4	677	0.64257	360	0.72955	257	0.43096	1.16E-108	FALSE
TBXT_MA0009.2	TBXT	MA0009.2	C_TBX19	548	0.57586	351	0.48807	288	0.43092	6.11E-101	FALSE
ISX_MA0654.1	ISX	MA0654.1	C_PRRX2	498	0.69568	272	0.58652	217	0.43079	2.95E-103	FALSE
RAX2_MA0717.1	RAX2	MA0717.1	C_PRRX2	498	0.69568	272	0.58652	217	0.43079	2.95E-103	FALSE
SHOX_MA0630.1	SHOX	MA0630.1	C_PRRX2	498	0.69568	272	0.58652	217	0.43079	2.95E-103	FALSE
Shox2_MA0720.1	Shox2	MA0720.1	C_PRRX2	498	0.69568	272	0.58652	217	0.43079	2.95E-103	FALSE
SOX14_MA1562.1	SOX14	MA1562.1	C_SOX14	608	0.78565	349	0.91255	281	0.43069	3.57E-112	FALSE
USF2_MA0526.3	USF2	MA0526.3	C_USF2	1549	0.81718	1141	0.717	971	0.43032	2.77E-122	FALSE
THAP1_MA0597.1	THAP1	MA0597.1	C_THAP1	1721	0.88914	1269	0.78778	1106	0.43027	6.16E-126	FALSE
PPARARXRA_MA1148.1	PPARA::RXRA	MA1148.1	C_PPARA::RXRA	1672	0.6361	1086	0.54712	894	0.43011	9.06E-126	FALSE
RORAvar.2_MA0072.1	RORA(var.2)	MA0072.1	C_RORA(var.2)	1013	0.53536	573	0.45183	433	0.43005	4.15E-118	FALSE
MYOG_MA0500.2	MYOG	MA0500.2	C_Tcf12	1624	0.68136	1203	0.58012	1001	0.42997	3.65E-129	FALSE
Dux_MA0611.1	Dux	MA0611.1	C_NFYA	1366	1.38749	1064	1.19913	978	0.42994	1.29E-113	FALSE
NFKB1_MA0105.4	NFKB1	MA0105.4	C_NFKB2	811	0.75708	638	0.65614	543	0.42972	4.76E-114	FALSE
RXRG_MA0856.1	RXRG	MA0856.1	C_PPARD	1539	0.74694	1056	0.69472	875	0.4297	2.56E-123	FALSE
NFYB_MA0502.2	NFYB	MA0502.2	C_NFYB	2343	1.66709	2032	1.44241	1898	0.42951	9.44E-130	FALSE
MAF_MA1520.1	MAF	MA1520.1	C_MAFA	946	0.65864	658	0.5617	549	0.42931	3.14E-107	FALSE
PAX5_MA0014.3	PAX5	MA0014.3	C_PAX5	1233	1.16224	1052	1.00217	963	0.42883	4.65E-118	FALSE
TFAP2A_MA0003.4	TFAP2A	MA0003.4	C_TFAP2A	2797	0.86519	2254	0.7423	2002	0.42856	2.41E-136	FALSE
TCF7_MA0769.2	TCF7	MA0769.2	C_TCF7	1415	0.69776	825	0.75189	646	0.4285	3.71E-122	FALSE
TBX3_MA1566.1	TBX3	MA1566.1	C_TBX4	1383	0.95595	1013	0.93805	840	0.42839	1.07E-118	FALSE
TBX4_MA0806.1	TBX4	MA0806.1	C_TBX4	900	0.76511	621	0.85751	503	0.42838	5.60E-106	FALSE
NR2C2_MA0504.1	NR2C2	MA0504.1	C_PPARD	3050	0.91632	2385	0.81468	2089	0.42823	5.44E-142	FALSE
NEUROD1_MA1109.1	NEUROD1	MA1109.1	C_NEUROD1	1792	0.61311	1171	0.52884	936	0.42821	4.40E-123	FALSE
TFAP2Cvar.3_MA0815.1	TFAP2C(var.3)	MA0815.1	C_TFAP2C(var.3)	1613	1.05559	1401	0.92112	1285	0.4281	9.97E-124	FALSE
BSX_MA0876.1	BSX	MA0876.1	C_PRRX2	598	0.75408	358	0.6405	282	0.42803	3.89E-110	FALSE
STAT1_MA0137.3	STAT1	MA0137.3	C_Stat4	2192	0.68316	1320	0.64412	1042	0.42692	5.76E-133	FALSE
Esrrg_MA0643.1	Esrrg	MA0643.1	C_Esrrg	1198	0.64725	744	0.65514	589	0.42647	7.20E-115	FALSE
EN1_MA0027.2	EN1	MA0027.2	C_PRRX2	436	0.76088	256	0.64354	210	0.42636	2.74E-96	FALSE
ZBTB32_MA1580.1	ZBTB32	MA1580.1	C_ZBTB32	884	0.66802	509	0.75912	390	0.42607	4.69E-109	FALSE
LMX1A_MA0702.2	LMX1A	MA0702.2	C_EMX1	538	0.43783	236	0.37006	174	0.42601	3.54E-102	FALSE
CREB1_MA0018.4	CREB1	MA0018.4	C_FOSL1::JUN(var.2)	1806	0.93114	1246	0.93262	1046	0.426	1.38E-126	FALSE
RUNX1_MA0002.2	RUNX1	MA0002.2	C_RUNX1	4041	0.60482	2605	0.52897	2093	0.42568	1.24E-144	FALSE
IRF2_MA0051.1	IRF2	MA0051.1	C_IRF2	1761	1.04769	1114	1.5394	830	0.42561	4.20E-123	FALSE
BHLHA15var.2_MA1472.1	BHLHA15(var.2)	MA1472.1	C_BHLHA15(var.2)	1621	0.60732	1124	0.52128	900	0.42541	1.52E-128	FALSE
Zic1Zic2_MA1628.1	Zic1::Zic2	MA1628.1	C_Zic2	3020	0.82851	2379	0.75595	2088	0.42485	4.21E-136	FALSE
PDX1_MA0132.2	PDX1	MA0132.2	C_EMX1	487	0.47276	233	0.40059	171	0.4244	9.43E-101	FALSE
DRGX_MA1481.1	DRGX	MA1481.1	C_EMX1	551	0.52637	269	0.45191	196	0.42376	2.31E-103	FALSE
E2F2_MA0864.2	E2F2	MA0864.2	C_E2F2	362	0.94899	307	0.81449	286	0.42371	3.62E-90	FALSE
BCL6B_MA0731.1	BCL6B	MA0731.1	C_BCL6B	1491	0.56821	876	0.4845	676	0.42341	2.79E-123	FALSE
ETV3_MA0763.1	ETV3	MA0763.1	C_FEV	2060	1.0894	1766	0.95253	1618	0.4232	8.79E-129	FALSE
FOXK2_MA1103.2	FOXK2	MA1103.2	C_Foxj3	1367	0.80413	766	1.02048	594	0.42293	6.54E-113	FALSE
Rarb_MA0857.1	Rarb	MA0857.1	C_RARA	1451	0.64258	930	0.59787	733	0.4229	3.67E-117	FALSE
ATF2_MA1632.1	ATF2	MA1632.1	C_FOSL1::JUN(var.2)	1605	0.7787	1140	0.68013	960	0.42275	1.37E-122	FALSE
MAFA_MA1521.1	MAFA	MA1521.1	C_MAFA	1066	0.71543	783	0.61254	670	0.42264	6.68E-113	FALSE
ARGFX_MA1463.1	ARGFX	MA1463.1	C_EMX1	553	0.50524	258	0.42974	196	0.4226	5.24E-104	FALSE
CREB3L1_MA0839.1	CREB3L1	MA0839.1	C_CREB3	1002	1.14649	806	1.03972	706	0.42223	4.78E-115	FALSE
ELK1_MA0028.2	ELK1	MA0028.2	C_FEV	2500	1.16961	2206	1.02714	2077	0.42214	1.26E-136	FALSE
NR1H4_MA1110.1	NR1H4	MA1110.1	C_NR1H4	1003	0.71981	657	0.74438	530	0.422	9.36E-117	FALSE
POU2F2_MA0507.1	POU2F2	MA0507.1	C_POU1F1	1546	1.09293	822	1.64572	637	0.4219	1.22E-126	FALSE
SOX8_MA0868.2	SOX8	MA0868.2	C_SOX8	1069	0.59845	576	0.63704	446	0.42178	2.25E-111	FALSE
HMBOX1_MA0895.1	HMBOX1	MA0895.1	C_HMBOX1	692	0.65298	404	0.63468	320	0.42169	3.73E-102	FALSE
OSR1_MA1542.1	OSR1	MA1542.1	C_OSR1	1023	0.79847	765	0.80876	623	0.42101	1.77E-116	FALSE
NR1D1_MA1531.1	NR1D1	MA1531.1	C_NR1D2	1292	0.73047	934	0.6464	769	0.42093	1.43E-119	FALSE
TBX6_MA1567.1	TBX6	MA1567.1	C_TBX4	1077	0.84082	750	0.97506	596	0.42087	6.88E-117	FALSE
Foxo1_MA0480.1	Foxo1	MA0480.1	C_Foxo1	2461	0.84252	1418	1.14912	1116	0.42075	3.26E-137	FALSE
LBX2_MA0699.1	LBX2	MA0699.1	C_PRRX2	553	0.70462	305	0.59381	244	0.42058	8.34E-104	FALSE
Zic2_MA1629.1	Zic2	MA1629.1	C_Zic2	3135	0.76658	2368	0.661	2022	0.42055	7.97E-135	FALSE
MIXL1_MA0662.1	MIXL1	MA0662.1	C_PRRX2	586	0.57691	288	0.48704	220	0.42052	3.10E-103	FALSE
TGIF2LY_MA1572.1	TGIF2LY	MA1572.1	C_PKNOX2	796	0.63942	533	0.59384	431	0.42029	7.65E-108	FALSE
POU6F2_MA0793.1	POU6F2	MA0793.1	C_POU6F2	746	0.58387	392	0.66167	271	0.42021	4.12E-106	FALSE
MYF5_MA1641.1	MYF5	MA1641.1	C_MYF5	1378	0.66078	974	0.5644	810	0.4202	4.02E-123	FALSE
FOXA1_MA0148.4	FOXA1	MA0148.4	C_Foxj3	1461	0.75887	787	0.99802	580	0.42012	1.84E-115	FALSE
Tcf21_MA0832.1	Tcf21	MA0832.1	C_MSC	1103	0.72521	727	0.75213	594	0.4196	7.54E-113	FALSE
TFAP2Avar.3_MA0872.1	TFAP2A(var.3)	MA0872.1	C_TFAP2C(var.3)	1619	1.06746	1415	0.93848	1297	0.41909	7.42E-124	FALSE
POU4F1_MA0790.1	POU4F1	MA0790.1	C_POU4F3	1089	0.83036	435	1.29099	291	0.41906	9.69E-113	FALSE
ESRRA_MA0592.3	ESRRA	MA0592.3	C_Esrrg	1589	0.57466	1008	0.49849	813	0.41866	2.22E-125	FALSE
FERD3L_MA1485.1	FERD3L	MA1485.1	C_FERD3L	1517	0.76938	1173	0.66785	1019	0.4185	2.09E-120	FALSE
MAX_MA0058.3	MAX	MA0058.3	C_MNT	988	1.15275	841	1.15237	747	0.4183	5.09E-116	FALSE
TFE3_MA0831.2	TFE3	MA0831.2	C_ARNT2	1204	1.07426	964	0.96375	848	0.41787	2.54E-117	FALSE
FOXP1_MA0481.3	FOXP1	MA0481.3	C_Foxj3	1366	0.85053	749	1.1414	573	0.41749	2.08E-117	FALSE
ZNF263_MA0528.2	ZNF263	MA0528.2	C_ZNF263	6620	1.05758	5623	0.93643	5016	0.41744	1.89E-152	TRUE
Nr1h3Rxra_MA0494.1	Nr1h3::Rxra	MA0494.1	C_Nr1h3::Rxra	1409	0.67079	922	0.58442	772	0.41694	1.09E-120	FALSE
SOX9_MA0077.1	SOX9	MA0077.1	C_SOX8	713	0.76978	385	1.05628	292	0.41694	1.20E-107	FALSE
VAX1_MA0722.1	VAX1	MA0722.1	C_EMX1	566	0.48661	268	0.41481	196	0.41678	1.05E-100	FALSE
VAX2_MA0723.1	VAX2	MA0723.1	C_EMX1	566	0.48661	268	0.41481	196	0.41678	1.05E-100	FALSE
Arnt_MA0004.1	Arnt	MA0004.1	C_MNT	1746	1.08107	1468	1.03041	1313	0.41677	8.70E-132	FALSE
mix-a_MA0621.1	mix-a	MA0621.1	C_EMX1	490	0.50709	212	0.54751	151	0.41661	1.50E-98	FALSE
RXRBvar.2_MA1555.1	RXRB(var.2)	MA1555.1	C_RXRG(var.2)	851	0.85248	623	0.73773	542	0.41653	2.10E-110	FALSE
HES5_MA0821.1	HES5	MA0821.1	C_HES5	726	1.24557	573	1.08447	505	0.41649	7.55E-104	FALSE
LBX1_MA0618.1	LBX1	MA0618.1	C_LBX1	520	0.61642	261	0.63472	203	0.41628	1.56E-96	FALSE
Ptf1avar.2_MA1619.1	Ptf1a(var.2)	MA1619.1	C_MYF5	1343	0.66004	941	0.56331	778	0.41611	4.65E-119	FALSE
Twist2_MA0633.1	Twist2	MA0633.1	C_NEUROG1	778	0.47437	465	0.4177	357	0.41575	7.37E-104	FALSE
PPARD_MA1550.1	PPARD	MA1550.1	C_PPARD	1612	0.77464	1122	0.72649	931	0.41562	7.79E-128	FALSE
TFAP2Bvar.3_MA0813.1	TFAP2B(var.3)	MA0813.1	C_TFAP2C(var.3)	1796	1.04009	1548	0.9118	1415	0.41544	1.05E-126	FALSE
BACH2var.2_MA1470.1	BACH2(var.2)	MA1470.1	C_BACH2(var.2)	641	0.871	440	0.943	352	0.41495	7.36E-102	FALSE
KLF9_MA1107.2	KLF9	MA1107.2	C_KLF9	7431	1.26521	6298	1.10855	5779	0.41411	2.97E-157	TRUE
TAL1TCF3_MA0091.1	TAL1::TCF3	MA0091.1	C_TAL1::TCF3	1143	0.55883	716	0.49401	559	0.41381	5.18E-116	FALSE
ZBTB12_MA1649.1	ZBTB12	MA1649.1	C_ZBTB12	1697	0.6426	1087	0.58148	877	0.41379	1.48E-123	FALSE
MEIS2_MA0774.1	MEIS2	MA0774.1	C_MEIS2	1540	0.75673	1086	0.65174	930	0.41372	2.44E-118	FALSE
RFX7_MA1554.1	RFX7	MA1554.1	C_RFX7	911	0.71807	667	0.63665	552	0.41324	2.67E-113	FALSE
NR5A1_MA1540.1	NR5A1	MA1540.1	C_Nr5a2	1692	0.62656	1173	0.53761	959	0.41315	2.35E-128	FALSE
RFX5_MA0510.2	RFX5	MA0510.2	C_RFX2	1159	0.79603	868	0.69899	757	0.41313	2.45E-116	FALSE
Bhlha15_MA0607.1	Bhlha15	MA0607.1	C_Ptf1a	855	0.57319	479	0.5504	375	0.41303	1.65E-108	FALSE
TP53_MA0106.3	TP53	MA0106.3	C_TP53	645	0.74419	428	0.6417	354	0.41284	3.34E-104	FALSE
Ptf1a_MA1618.1	Ptf1a	MA1618.1	C_Ptf1a	1675	0.54367	995	0.46912	791	0.41211	1.68E-125	FALSE
PBX1_MA0070.1	PBX1	MA0070.1	C_PBX1	905	0.88818	533	0.84479	457	0.412	2.95E-110	FALSE
POU3F3_MA0788.1	POU3F3	MA0788.1	C_POU1F1	1428	0.77706	702	1.01516	510	0.412	9.04E-120	FALSE
SMAD5_MA1557.1	SMAD5	MA1557.1	C_SMAD3	432	0.75192	296	0.67735	248	0.41193	1.18E-95	FALSE
MEOX1_MA0661.1	MEOX1	MA0661.1	C_EMX1	520	0.49484	274	0.42655	195	0.41153	4.82E-96	FALSE
Arx_MA0874.1	Arx	MA0874.1	C_PRRX2	492	0.57964	226	0.49284	177	0.41126	1.77E-101	FALSE
POU1F1_MA0784.1	POU1F1	MA0784.1	C_POU1F1	1388	0.961	733	1.33265	536	0.4112	2.57E-113	FALSE
Ddit3Cebpa_MA0019.1	Ddit3::Cebpa	MA0019.1	C_Ddit3::Cebpa	835	0.68427	538	0.6223	454	0.41004	2.05E-108	FALSE
GATA1TAL1_MA0140.2	GATA1::TAL1	MA0140.2	C_GATA1::TAL1	1256	0.69723	712	0.80509	546	0.40992	3.31E-109	FALSE
VSX2_MA0726.1	VSX2	MA0726.1	C_EMX1	574	0.60444	288	0.51277	222	0.40977	5.65E-100	FALSE
GLI2_MA0734.2	GLI2	MA0734.2	C_GLI3	1936	0.99803	1546	0.896	1346	0.40926	1.18E-127	FALSE
CREB3L4_MA1474.1	CREB3L4	MA1474.1	C_CREB3	1142	1.82389	986	2.48484	892	0.40878	1.36E-110	FALSE
FOXP2_MA0593.1	FOXP2	MA0593.1	C_Foxj3	2398	0.82866	1260	1.19099	978	0.40873	8.28E-132	FALSE
PRRX2_MA0075.3	PRRX2	MA0075.3	C_PRRX2	555	0.66195	299	0.55931	232	0.40853	9.42E-97	FALSE
USF1_MA0093.3	USF1	MA0093.3	C_USF2	1602	0.79201	1146	0.69349	974	0.40828	1.48E-119	FALSE
ZBTB6_MA1581.1	ZBTB6	MA1581.1	C_ZBTB6	2244	0.82278	1713	0.71007	1490	0.40822	2.42E-126	FALSE
ATOH7_MA1468.1	ATOH7	MA1468.1	C_Atoh1	790	0.53811	439	0.52925	336	0.40783	6.47E-106	FALSE
CREB3_MA0638.1	CREB3	MA0638.1	C_CREB3	1009	1.59262	868	1.94469	791	0.40782	9.87E-114	FALSE
HESX1_MA0894.1	HESX1	MA0894.1	C_PRRX2	518	0.68239	281	0.57788	225	0.40779	1.31E-98	FALSE
TBX15_MA0803.1	TBX15	MA0803.1	C_TBX4	1181	1.00487	842	1.12612	700	0.40772	1.86E-119	FALSE
TGIF1_MA0796.1	TGIF1	MA0796.1	C_PKNOX2	1104	0.56919	718	0.49772	571	0.4073	9.67E-115	FALSE
HES7_MA0822.1	HES7	MA0822.1	C_HES5	717	1.28611	585	1.124	533	0.40729	2.94E-104	FALSE
HOXD3_MA0912.2	HOXD3	MA0912.2	C_HOXD3	605	0.56375	338	0.48007	263	0.40724	9.22E-106	FALSE
ZNF382_MA1594.1	ZNF382	MA1594.1	C_ZNF382	1373	1.445	853	2.32572	695	0.40671	4.00E-114	FALSE
CLOCK_MA0819.1	CLOCK	MA0819.1	C_CLOCK	675	0.64622	499	0.56242	426	0.40664	7.85E-105	FALSE
Nkx3-2_MA0122.3	Nkx3-2	MA0122.3	C_ISL2	939	1.00875	507	1.54387	385	0.40614	3.59E-112	FALSE
LHX9_MA0701.2	LHX9	MA0701.2	C_PRRX2	571	0.74042	327	0.63098	260	0.40597	9.69E-95	FALSE
NR1D2_MA1532.1	NR1D2	MA1532.1	C_NR1D2	1239	0.69325	872	0.61878	708	0.40448	4.28E-115	FALSE
NR6A1_MA1541.1	NR6A1	MA1541.1	C_NR6A1	1415	0.5884	883	0.52487	727	0.40446	1.03E-119	FALSE
TBX5_MA0807.1	TBX5	MA0807.1	C_TBX4	1626	0.89844	1147	0.88006	966	0.40428	7.08E-125	FALSE
NFICvar.2_MA1527.1	NFIC(var.2)	MA1527.1	C_NFIB	1265	0.81186	894	0.80936	760	0.40406	8.08E-116	FALSE
TBX1_MA0805.1	TBX1	MA0805.1	C_TBX4	1274	0.93858	860	1.05224	703	0.40395	8.96E-115	FALSE
MLX_MA0663.1	MLX	MA0663.1	C_ARNT2	828	1.14857	712	1.18763	634	0.4039	3.53E-109	FALSE
GLI3_MA1491.1	GLI3	MA1491.1	C_GLI3	1960	0.97671	1565	0.8824	1358	0.40362	1.55E-123	FALSE
POU4F3_MA0791.1	POU4F3	MA0791.1	C_POU4F3	1116	0.73837	453	1.10178	302	0.40331	6.75E-113	FALSE
TGIF2LX_MA1571.1	TGIF2LX	MA1571.1	C_PKNOX2	779	0.63732	520	0.55493	434	0.40313	2.16E-103	FALSE
ZBTB18_MA0698.1	ZBTB18	MA0698.1	C_ZBTB18	1780	0.53586	1069	0.46756	865	0.40284	1.64E-124	FALSE
TLX2_MA1577.1	TLX2	MA1577.1	C_PRRX2	482	0.65037	255	0.55281	206	0.40204	6.20E-97	FALSE
GSX2_MA0893.2	GSX2	MA0893.2	C_HOXD3	658	0.55394	363	0.4765	277	0.40175	7.30E-105	FALSE
HOXA1_MA1495.1	HOXA1	MA1495.1	C_EMX1	248	0.49587	121	0.43384	88	0.40089	2.16E-88	FALSE
ZNF136_MA1588.1	ZNF136	MA1588.1	C_ZNF136	1129	0.53579	605	0.45672	471	0.40037	3.94E-116	FALSE
TGIF2_MA0797.1	TGIF2	MA0797.1	C_PKNOX2	1101	0.57579	711	0.50127	579	0.39937	3.49E-115	FALSE
Smad4_MA1153.1	Smad4	MA1153.1	C_Smad4	1094	0.7101	733	0.62515	624	0.39815	1.95E-114	FALSE
SOX18_MA1563.1	SOX18	MA1563.1	C_SOX13	857	0.71521	565	0.62276	486	0.39764	4.07E-113	FALSE
NR4A1_MA1112.2	NR4A1	MA1112.2	C_NR4A1	1759	0.83004	1058	1.06252	850	0.39699	2.99E-125	FALSE
Nr5a2_MA0505.1	Nr5a2	MA0505.1	C_Nr5a2	2336	0.64871	1509	0.6035	1237	0.39652	5.83E-129	FALSE
ZNF317_MA1593.1	ZNF317	MA1593.1	C_ZNF317	2076	0.59503	1326	0.51077	1072	0.39644	6.96E-125	FALSE
ZNF135_MA1587.1	ZNF135	MA1587.1	C_ZNF135	2795	0.88422	2201	0.79123	1899	0.39562	1.31E-132	FALSE
NFICTLX1_MA0119.1	NFIC::TLX1	MA0119.1	C_NFIB	1364	0.76528	935	0.72578	787	0.39536	1.51E-118	FALSE
JDP2var.2_MA0656.1	JDP2(var.2)	MA0656.1	C_FOSL1::JUN(var.2)	1107	1.20706	899	1.10433	801	0.39481	1.19E-115	FALSE
PKNOX2_MA0783.1	PKNOX2	MA0783.1	C_PKNOX2	1217	0.56982	790	0.49602	631	0.3946	2.62E-115	FALSE
MAFNFE2_MA0501.1	MAF::NFE2	MA0501.1	C_BACH1	2336	0.59458	1508	0.52108	1264	0.39436	1.00E-128	FALSE
RFX4_MA0799.1	RFX4	MA0799.1	C_RFX2	1230	0.78341	902	0.69658	779	0.39416	8.40E-115	FALSE
PBX3_MA1114.1	PBX3	MA1114.1	C_PBX3	2608	0.84252	1851	0.73117	1577	0.39404	2.05E-130	FALSE
Mlxip_MA0622.1	Mlxip	MA0622.1	C_MNT	914	1.13313	764	1.14909	678	0.39384	1.25E-108	FALSE
BHLHE41_MA0636.1	BHLHE41	MA0636.1	C_ARNT2	757	1.2811	667	1.32434	590	0.39351	3.05E-107	FALSE
XBP1_MA0844.1	XBP1	MA0844.1	C_XBP1	735	1.03783	597	0.89797	532	0.39346	1.46E-109	FALSE
NEUROG1_MA0623.2	NEUROG1	MA0623.2	C_NEUROG1	414	0.59004	227	0.64333	180	0.39333	7.10E-94	FALSE
ZSCAN29_MA1602.1	ZSCAN29	MA1602.1	C_ZSCAN29	787	0.76194	572	0.65541	474	0.39242	1.85E-100	FALSE
MLXIPL_MA0664.1	MLXIPL	MA0664.1	C_ARNT2	783	1.15657	670	1.21228	592	0.39203	9.46E-103	FALSE
EMX2_MA0886.1	EMX2	MA0886.1	C_EMX1	402	0.54223	201	0.45991	151	0.3919	1.09E-89	FALSE
NFIXvar.2_MA1528.1	NFIX(var.2)	MA1528.1	C_NFIB	1411	0.84508	1045	0.79914	906	0.39162	3.68E-126	FALSE
TP63_MA0525.2	TP63	MA0525.2	C_TP63	665	0.92072	430	1.02521	341	0.39148	2.55E-100	FALSE
TEAD3_MA0808.1	TEAD3	MA0808.1	C_TEAD4	870	0.61019	520	0.53475	416	0.39073	1.59E-111	FALSE
MSANTD3_MA1523.1	MSANTD3	MA1523.1	C_MSANTD3	1689	0.7491	1272	0.67657	1097	0.3906	1.78E-121	FALSE
FOSL2JUNBvar.2_MA1139.1	FOSL2::JUNB(var.2)	MA1139.1	C_FOSL1::JUN(var.2)	935	1.24243	759	1.14288	669	0.39055	5.15E-115	FALSE
RREB1_MA0073.1	RREB1	MA0073.1	C_RREB1	5510	0.98325	4117	0.96774	3527	0.39041	2.32E-147	FALSE
SMAD3_MA0795.1	SMAD3	MA0795.1	C_SMAD3	571	0.718	375	0.63757	305	0.38978	5.37E-93	FALSE
CREB3L4var.2_MA1475.1	CREB3L4(var.2)	MA1475.1	C_FOSL1::JUN(var.2)	1011	1.45079	891	1.32243	834	0.38858	2.65E-115	FALSE
POU4F2_MA0683.1	POU4F2	MA0683.1	C_POU4F3	1109	0.72521	489	1.04734	335	0.38837	6.16E-115	FALSE
MGA_MA0801.1	MGA	MA0801.1	C_TBX4	1188	0.95395	822	1.05465	685	0.38797	1.75E-109	FALSE
MNT_MA0825.1	MNT	MA0825.1	C_MNT	953	1.198	813	1.20928	728	0.3876	1.23E-113	FALSE
POU6F1_MA0628.1	POU6F1	MA0628.1	C_EMX1	355	0.42831	146	0.3737	107	0.3876	1.93E-89	FALSE
Bach1Mafk_MA0591.1	Bach1::Mafk	MA0591.1	C_BACH1	2460	0.70566	1753	0.60685	1503	0.38659	1.94E-127	FALSE
TFAP4var.2_MA1570.1	TFAP4(var.2)	MA1570.1	C_TFAP4(var.2)	636	0.48771	345	0.42624	274	0.38657	6.82E-99	FALSE
CREM_MA0609.2	CREM	MA0609.2	C_FOSL1::JUN(var.2)	1118	1.26905	915	1.15517	832	0.3861	1.18E-113	FALSE
PKNOX1_MA0782.2	PKNOX1	MA0782.2	C_PBX3	2191	0.80268	1514	0.69935	1284	0.38573	5.98E-127	FALSE
PAX4_MA0068.2	PAX4	MA0068.2	C_EMX1	360	0.57904	184	0.50725	149	0.38543	9.91E-88	FALSE
ZNF684_MA1600.1	ZNF684	MA1600.1	C_ZNF684	2086	0.95069	1563	0.9641	1342	0.38417	5.24E-126	FALSE
PPARG_MA0066.1	PPARG	MA0066.1	C_PPARG	1300	0.59779	846	0.50906	700	0.38315	1.10E-116	FALSE
Atf1_MA0604.1	Atf1	MA0604.1	C_Atf1	815	1.29815	707	1.14467	662	0.38246	9.04E-107	FALSE
RARAvar.2_MA0730.1	RARA(var.2)	MA0730.1	C_Rarb(var.2)	1516	1.03815	1083	1.39088	891	0.38236	3.12E-118	FALSE
THRB_MA1574.1	THRB	MA1574.1	C_PPARD	1746	0.86548	1287	0.84226	1121	0.38208	4.68E-128	FALSE
Nfe2l2_MA0150.2	Nfe2l2	MA0150.2	C_BACH1	2350	0.60782	1579	0.52679	1353	0.38166	5.69E-134	FALSE
Alx4_MA0853.1	Alx4	MA0853.1	C_PRRX2	447	0.54929	216	0.47019	168	0.38088	6.90E-91	FALSE
ARNT2_MA1464.1	ARNT2	MA1464.1	C_ARNT2	966	1.17815	836	1.20202	757	0.38083	1.05E-109	FALSE
ESX1_MA0644.1	ESX1	MA0644.1	C_PRRX2	578	0.64539	298	0.54865	236	0.37966	1.62E-93	FALSE
NFIB_MA1643.1	NFIB	MA1643.1	C_NFIB	1730	0.89191	1215	0.98505	1056	0.37906	6.12E-123	FALSE
ATF3_MA0605.2	ATF3	MA0605.2	C_FOSL1::JUN(var.2)	974	1.28976	815	1.18764	727	0.37829	4.76E-106	FALSE
VSX1_MA0725.1	VSX1	MA0725.1	C_EMX1	547	0.4385	247	0.37707	177	0.37696	2.38E-93	FALSE
POU3F2_MA0787.1	POU3F2	MA0787.1	C_POU1F1	1312	0.8879	707	1.18504	529	0.37529	1.20E-114	FALSE
TEAD2_MA1121.1	TEAD2	MA1121.1	C_TEAD4	1095	0.58455	626	0.51517	512	0.37448	8.67E-112	FALSE
SMAD2SMAD3SMAD4_MA0513.1	SMAD2::SMAD3::SMAD4	MA0513.1	C_SMAD2::SMAD3::SMAD4	2524	0.69239	1722	0.61216	1478	0.374	3.08E-126	FALSE
EVX1_MA0887.1	EVX1	MA0887.1	C_EVX2	427	0.64514	229	0.68245	170	0.37389	2.39E-89	FALSE
NOTO_MA0710.1	NOTO	MA0710.1	C_EMX1	554	0.56087	308	0.4864	240	0.37281	3.56E-96	FALSE
ZBTB33_MA0527.1	ZBTB33	MA0527.1	C_ZBTB33	1225	1.63198	1138	1.99188	1070	0.37274	1.97E-112	FALSE
RFX1_MA0509.2	RFX1	MA0509.2	C_RFX1	1839	0.7316	1269	0.64633	1098	0.37222	7.18E-117	FALSE
Stat6_MA0520.1	Stat6	MA0520.1	C_Stat6	1799	0.79664	977	1.0703	748	0.37155	2.19E-126	FALSE
TCF21var.2_MA1568.1	TCF21(var.2)	MA1568.1	C_Atoh1	537	0.90962	332	1.25769	276	0.37139	9.38E-95	FALSE
BHLHE40_MA0464.2	BHLHE40	MA0464.2	C_ARNT2	813	1.22166	708	1.26859	645	0.36995	1.70E-100	FALSE
Hic1_MA0739.1	Hic1	MA0739.1	C_Hic1	1107	0.73891	760	0.75985	649	0.36944	9.10E-113	FALSE
MAFK_MA0496.3	MAFK	MA0496.3	C_BACH1	2630	0.64133	1759	0.55215	1503	0.36789	7.63E-124	FALSE
SOHLH2_MA1560.1	SOHLH2	MA1560.1	C_MNT	607	1.2299	514	1.31215	464	0.36701	1.54E-96	FALSE
Arntl_MA0603.1	Arntl	MA0603.1	C_ARNT2	1001	1.16079	851	1.20072	773	0.36644	8.22E-104	FALSE
LHX6_MA0658.1	LHX6	MA0658.1	C_EMX1	399	0.51278	197	0.44417	149	0.3659	3.02E-91	FALSE
NR2F1_MA0017.2	NR2F1	MA0017.2	C_NR2C2(var.2)	1709	0.67228	1193	0.62368	971	0.36461	4.11E-114	FALSE
Sox17_MA0078.1	Sox17	MA0078.1	C_Sox17	978	0.79908	590	0.94411	475	0.36377	4.40E-109	FALSE
Dlx1_MA0879.1	Dlx1	MA0879.1	C_EMX1	496	0.52155	230	0.56516	168	0.36329	3.62E-99	FALSE
SOX13_MA1120.1	SOX13	MA1120.1	C_SOX13	1031	0.73948	604	0.89047	477	0.3627	2.85E-104	FALSE
PROX1_MA0794.1	PROX1	MA0794.1	C_PROX1	601	0.93069	416	1.06365	355	0.36075	4.40E-100	FALSE
ZSCAN4_MA1155.1	ZSCAN4	MA1155.1	C_ZSCAN4	2496	0.72044	1656	0.80683	1376	0.35916	3.99E-126	FALSE
NFE2_MA0841.1	NFE2	MA0841.1	C_FOSL1::JUN	1403	0.52158	777	0.44553	627	0.35909	6.47E-115	FALSE
MXI1_MA1108.2	MXI1	MA1108.2	C_NEUROG1	1463	0.50438	876	0.44949	695	0.35899	5.57E-119	FALSE
RFX3_MA0798.2	RFX3	MA0798.2	C_RFX1	1868	0.85311	1343	0.76287	1178	0.35803	1.57E-122	FALSE
BACH1_MA1633.1	BACH1	MA1633.1	C_BACH1	2793	0.6286	1852	0.5462	1583	0.35786	4.66E-126	FALSE
CEBPGvar.2_MA1636.1	CEBPG(var.2)	MA1636.1	C_CEBPG(var.2)	1819	2.14905	1148	4.06593	875	0.35555	7.09E-125	FALSE
NFE2L1_MA0089.2	NFE2L1	MA0089.2	C_BACH1	2445	0.59332	1554	0.52479	1311	0.35552	2.16E-120	FALSE
MTF1_MA0863.1	MTF1	MA0863.1	C_MTF1	1250	0.767	924	0.68077	799	0.3551	2.47E-107	FALSE
Gmeb1_MA0615.1	Gmeb1	MA0615.1	C_Gmeb1	310	1.00339	235	0.88741	210	0.3549	1.97E-82	FALSE
Rarbvar.2_MA0858.1	Rarb(var.2)	MA0858.1	C_Rarb(var.2)	1412	0.91367	983	1.14057	815	0.35475	6.82E-122	FALSE
GMEB2_MA0862.1	GMEB2	MA0862.1	C_GMEB2	232	1.02137	178	0.93181	157	0.35424	5.46E-74	FALSE
HOXA2_MA0900.2	HOXA2	MA0900.2	C_EMX1	405	0.46435	197	0.4039	143	0.35334	4.73E-87	FALSE
LHX5_MA1519.1	LHX5	MA1519.1	C_EMX1	405	0.46435	197	0.4039	143	0.35334	4.73E-87	FALSE
EVX2_MA0888.1	EVX2	MA0888.1	C_EVX2	427	0.62598	234	0.67241	177	0.35153	9.93E-87	FALSE
EMX1_MA0612.2	EMX1	MA0612.2	C_EMX1	350	0.47289	175	0.41423	129	0.35085	1.83E-86	FALSE
RARARXRG_MA1149.1	RARA::RXRG	MA1149.1	C_RARA::RXRG	1621	0.83041	1198	0.83139	1019	0.35039	2.58E-120	FALSE
Alx1_MA0854.1	Alx1	MA0854.1	C_PRRX2	548	0.50641	283	0.44497	226	0.35032	3.70E-92	FALSE
NR2C1_MA1535.1	NR2C1	MA1535.1	C_NR2C2(var.2)	1606	0.70774	1129	0.6624	944	0.34808	9.89E-121	FALSE
MYB_MA0100.3	MYB	MA0100.3	C_MYB	1283	1.16079	865	1.79017	699	0.34689	2.84E-108	FALSE
SOX2_MA0143.4	SOX2	MA0143.4	C_SOX13	1036	1.03491	591	1.5912	459	0.34466	3.89E-104	FALSE
ZNF143_MA0088.2	ZNF143	MA0088.2	C_ZNF143	1670	0.91021	1187	0.77991	1086	0.34465	1.35E-113	FALSE
FOSBJUNB_MA1135.1	FOSB::JUNB	MA1135.1	C_FOSL1::JUN	2248	0.53926	1290	0.46555	1091	0.3417	1.08E-122	FALSE
OLIG3_MA0827.1	OLIG3	MA0827.1	C_Atoh1	406	1.6603	233	3.02731	177	0.34101	2.31E-90	FALSE
FOSL2_MA0478.1	FOSL2	MA0478.1	C_FOSL1::JUN	2663	0.54647	1566	0.47233	1317	0.34063	5.77E-129	FALSE
FOSJUNB_MA1134.1	FOS::JUNB	MA1134.1	C_FOSL1::JUN	2205	0.53387	1255	0.46103	1058	0.33489	1.38E-118	FALSE
Smad2Smad3_MA1622.1	Smad2::Smad3	MA1622.1	C_FOSL1::JUN	2457	0.53495	1411	0.46175	1180	0.33477	3.43E-118	FALSE
FOSL1JUN_MA1128.1	FOSL1::JUN	MA1128.1	C_FOSL1::JUN	2538	0.56449	1472	0.49668	1241	0.33402	1.12E-122	FALSE
JUNB_MA0490.2	JUNB	MA0490.2	C_FOSL1::JUN	2193	0.50672	1208	0.43623	1012	0.33372	4.94E-121	FALSE
JUNvar.2_MA0489.1	JUN(var.2)	MA0489.1	C_FOSL1::JUN	2565	0.52318	1471	0.45057	1228	0.33352	6.15E-123	FALSE
FOSL2JUN_MA1130.1	FOSL2::JUN	MA1130.1	C_FOSL1::JUN	2297	0.55947	1327	0.483	1127	0.3331	1.12E-120	FALSE
NR2F2_MA1111.1	NR2F2	MA1111.1	C_NR2C2(var.2)	1439	0.56193	895	0.5185	723	0.33293	2.83E-112	FALSE
OLIG2_MA0678.1	OLIG2	MA0678.1	C_Atoh1	364	1.63731	204	2.97511	153	0.33253	5.38E-81	FALSE
JUND_MA0491.2	JUND	MA0491.2	C_FOSL1::JUN	2169	0.51492	1210	0.44452	1024	0.33217	1.58E-121	FALSE
FOS_MA0476.1	FOS	MA0476.1	C_FOSL1::JUN	2469	0.53369	1424	0.45954	1198	0.33181	5.67E-121	FALSE
FOSJUND_MA1141.1	FOS::JUND	MA1141.1	C_FOSL1::JUN	2532	0.56381	1475	0.48793	1246	0.3315	2.86E-121	FALSE
FOSL1_MA0477.2	FOSL1	MA0477.2	C_FOSL1::JUN	2389	0.53323	1368	0.46063	1147	0.33086	1.20E-120	FALSE
FOSJUN_MA0099.3	FOS::JUN	MA0099.3	C_FOSL1::JUN	2224	0.55484	1275	0.48042	1082	0.33023	1.24E-117	FALSE
BATFJUN_MA0462.2	BATF::JUN	MA0462.2	C_FOSL1::JUN	2573	0.53634	1487	0.46455	1241	0.32937	1.14E-120	FALSE
FOSL2JUND_MA1144.1	FOSL2::JUND	MA1144.1	C_FOSL1::JUN	2175	0.5401	1234	0.46682	1049	0.32931	1.28E-114	FALSE
IRF3_MA1418.1	IRF3	MA1418.1	C_IRF3	2734	2.6787	1747	5.30598	1377	0.32843	9.42E-125	FALSE
FOSL1JUNB_MA1137.1	FOSL1::JUNB	MA1137.1	C_FOSL1::JUN	2282	0.52391	1289	0.45285	1078	0.32744	1.20E-121	FALSE
HOXB5_MA0904.2	HOXB5	MA0904.2	C_EMX1	252	0.49837	124	0.44008	96	0.32727	4.54E-74	FALSE
BATF3_MA0835.2	BATF3	MA0835.2	C_FOSL1::JUN	2634	0.52596	1492	0.45525	1240	0.32648	9.11E-126	FALSE
FOSL2JUNB_MA1138.1	FOSL2::JUNB	MA1138.1	C_FOSL1::JUN	2189	0.53171	1232	0.45997	1045	0.32484	6.08E-118	FALSE
ATF4_MA0833.2	ATF4	MA0833.2	C_CEBPG(var.2)	1623	2.30199	1022	4.38934	801	0.32439	6.02E-111	FALSE
BATF_MA1634.1	BATF	MA1634.1	C_FOSL1::JUN	2566	0.53449	1476	0.46324	1232	0.3235	3.24E-123	FALSE
FOSL1JUND_MA1142.1	FOSL1::JUND	MA1142.1	C_FOSL1::JUN	2190	0.5392	1227	0.47946	1025	0.32204	3.67E-119	FALSE
BACH2_MA1101.2	BACH2	MA1101.2	C_FOSL1::JUN	1468	0.50296	812	0.4395	682	0.31917	3.11E-104	FALSE
JDP2_MA0655.1	JDP2	MA0655.1	C_FOSL1::JUN	1554	0.48912	824	0.42217	678	0.31848	1.34E-109	FALSE
NR2C2var.2_MA1536.1	NR2C2(var.2)	MA1536.1	C_NR2C2(var.2)	1391	0.64101	947	0.61986	787	0.31836	2.58E-106	FALSE
JUNJUNB_MA1132.1	JUN::JUNB	MA1132.1	C_FOSL1::JUN	1905	0.65561	1108	0.64402	946	0.31813	1.62E-114	FALSE
RHOXF1_MA0719.1	RHOXF1	MA0719.1	C_RHOXF1	608	0.63868	311	0.72214	251	0.31287	3.73E-92	FALSE
MAXMYC_MA0059.1	MAX::MYC	MA0059.1	C_MAX::MYC	1134	0.86112	847	0.89635	754	0.31143	5.25E-107	FALSE
STAT1STAT2_MA0517.1	STAT1::STAT2	MA0517.1	C_STAT1::STAT2	4728	2.67055	2948	5.28071	2287	0.31065	2.37E-131	FALSE
IRF1_MA0050.2	IRF1	MA0050.2	C_IRF1	6112	2.7573	3742	5.54143	2849	0.30901	5.19E-138	FALSE
JUN_MA0488.1	JUN	MA0488.1	C_FOSL1::JUN(var.2)	1978	2.24837	1421	3.9529	1202	0.30382	5.59E-118	FALSE
NR4A2_MA0160.1	NR4A2	MA0160.1	C_NR4A2	1645	0.64647	1090	0.59607	923	0.30112	4.12E-111	TRUE
E2F8_MA0865.1	E2F8	MA0865.1	C_E2F8	1303	3.40126	963	6.58339	787	0.28177	1.68E-101	TRUE
JUNDvar.2_MA0492.1	JUND(var.2)	MA0492.1	C_FOSL1::JUN(var.2)	1748	2.32152	1250	4.18514	1070	0.27595	4.20E-114	TRUE
ZNF354C_MA0130.1	ZNF354C	MA0130.1	C_ZNF354C	2160	2.23438	1438	4.29235	1182	0.25757	3.68E-107	TRUE
Prdm15_MA1616.1	Prdm15	MA1616.1	C_Prdm15	2156	2.70942	1460	5.31704	1203	0.236	9.95E-110	TRUE
RARGvar.3_MA1553.1	RARG(var.3)	MA1553.1	C_RXRG(var.2)	792	2.19113	568	4.05294	492	0.23594	2.27E-82	TRUE
ONECUT1_MA0679.2	ONECUT1	MA0679.2	C_ONECUT1	1215	2.60756	565	5.23908	413	0.23318	2.65E-93	TRUE
FOSL2JUNDvar.2_MA1145.1	FOSL2::JUND(var.2)	MA1145.1	C_FOSL1::JUN(var.2)	1332	3.13029	1068	5.54842	953	0.22024	3.98E-91	TRUE
FOSL2JUNvar.2_MA1131.1	FOSL2::JUN(var.2)	MA1131.1	C_FOSL1::JUN(var.2)	1356	3.09198	1109	5.46373	990	0.22004	2.12E-88	TRUE
CDX1_MA0878.2	CDX1	MA0878.2	C_HOXA10	1110	4.18324	621	8.95851	462	0.2193	1.36E-90	TRUE
FOSJUNvar.2_MA1126.1	FOS::JUN(var.2)	MA1126.1	C_FOSL1::JUN(var.2)	1256	3.29503	957	6.07225	833	0.21722	2.17E-82	TRUE
JUNJUNBvar.2_MA1133.1	JUN::JUNB(var.2)	MA1133.1	C_FOSL1::JUN(var.2)	1315	3.12699	1053	5.56016	936	0.21633	1.46E-91	TRUE
Stat2_MA1623.1	Stat2	MA1623.1	C_Stat2	6191	3.53661	3758	7.36476	2942	0.21467	3.11E-126	TRUE
FOSL1JUNDvar.2_MA1143.1	FOSL1::JUND(var.2)	MA1143.1	C_FOSL1::JUN(var.2)	1273	3.26323	1013	5.81808	900	0.1992	2.94E-93	TRUE
IRF9_MA0653.1	IRF9	MA0653.1	C_IRF1	1742	3.63996	1180	7.49057	967	0.18072	1.35E-89	TRUE
FOSBJUN_MA1127.1	FOSB::JUN	MA1127.1	C_FOSL1::JUN(var.2)	1230	3.31613	998	5.94201	899	0.18042	1.55E-81	TRUE
Creb5_MA0840.1	Creb5	MA0840.1	C_FOSL1::JUN(var.2)	1179	3.44695	961	6.22397	859	0.18029	5.10E-84	TRUE
SIX2_MA1119.1	SIX2	MA1119.1	C_SIX2	1728	3.4168	1101	6.86236	863	0.17984	2.71E-84	TRUE
FOSBJUNBvar.2_MA1136.1	FOSB::JUNB(var.2)	MA1136.1	C_FOSL1::JUN(var.2)	1070	3.73526	895	6.79507	797	0.1723	1.45E-75	TRUE
Gfi1b_MA0483.1	Gfi1b	MA0483.1	C_Gfi1b	2322	2.71269	1549	5.179	1265	0.1679	2.38E-96	TRUE
NKX2-3_MA0672.1	NKX2-3	MA0672.1	C_NKX2-3	1202	3.69315	786	7.78391	651	0.15978	1.40E-73	TRUE
JUNBvar.2_MA1140.2	JUNB(var.2)	MA1140.2	C_FOSL1::JUN(var.2)	1102	3.70146	933	6.66454	849	0.15557	7.79E-69	TRUE
ATF7_MA0834.1	ATF7	MA0834.1	C_FOSL1::JUN(var.2)	987	3.98079	837	7.30826	753	0.15094	3.43E-68	TRUE
FOSL1JUNvar.2_MA1129.1	FOSL1::JUN(var.2)	MA1129.1	C_FOSL1::JUN(var.2)	898	4.16911	756	7.78366	675	0.13739	6.33E-68	TRUE
FOXH1_MA0479.1	FOXH1	MA0479.1	C_FOXH1	1226	4.46069	742	9.23989	603	0.1338	3.48E-70	TRUE
TEAD1_MA0090.3	TEAD1	MA0090.3	C_TEAD4	1363	4.03999	862	8.31719	706	0.11961	5.47E-65	TRUE
NKX2-8_MA0673.1	NKX2-8	MA0673.1	C_NKX2-3	1148	4.17863	791	8.63815	660	0.11927	4.15E-65	TRUE
TEAD4_MA0809.2	TEAD4	MA0809.2	C_TEAD4	1380	3.91138	823	8.04501	689	0.11059	9.52E-63	TRUE
IRF7_MA0772.1	IRF7	MA0772.1	C_IRF1	2478	4.74388	1538	10.06408	1222	0.10966	4.75E-80	TRUE
NFAT5_MA0606.1	NFAT5	MA0606.1	C_NFATC3	2259	4.88766	1337	10.61279	1063	0.05053	8.81E-41	TRUE
NFATC3_MA0625.1	NFATC3	MA0625.1	C_NFATC3	2130	6.52148	1335	14.24141	1089	-0.00396	9.26E-01	TRUE
NFATC4_MA1525.1	NFATC4	MA1525.1	C_NFATC3	1974	7.0145	1340	15.29485	1107	-0.03062	5.66E-26	TRUE
NFATC1_MA0624.1	NFATC1	MA0624.1	C_NFATC3	1996	6.95062	1257	15.23015	1043	-0.04626	2.40E-38	TRUE
NFATC2_MA0152.1	NFATC2	MA0152.1	C_NFATC3	1355	6.35489	844	14.02335	706	-0.04916	2.01E-37	TRUE
GFI1_MA0038.2	GFI1	MA0038.2	C_GFI1	1524	6.70965	1111	14.00005	985	-0.08041	7.41E-52	TRUE
SIX1_MA1118.1	SIX1	MA1118.1	C_SIX1	1560	8.7747	1118	19.18016	951	-0.11678	3.63E-66	TRUE
E2F7_MA0758.1	E2F7	MA0758.1	C_E2F7	1338	9.63722	1052	21.19869	914	-0.22464	8.87E-92	TRUE
E2F3_MA0469.3	E2F3	MA0469.3	C_E2F3	303	10.49584	244	22.56731	219	-0.24077	2.25E-62	TRUE
