# Supplementary material for: A mechanism to initiate emergency type 2 myelopoiesis
Source: Nature. 2026 Mar 11;653(8113):212–20. doi: 10.1038/s41586-026-10256-6 (PMC13148993; doi:10.1038/s41586-026-10256-6)
Supplement: Supplementary file 3 — This zipped file contains Supplementary Tables 1–17 and a guide to the tables. [file 41586_2026_10256_MOESM3_ESM.zip › SupTable_12_TOBIAS_G320D_EMPP_premegeRegion.csv]

output_prefix	name	motif_id	cluster	total_tfbs	G320D_mean_score	G320D_bound	WT_mean_score	WT_bound	WT_G320D_change	WT_G320D_pvalue	WT_G320D_highlighted
AhrArnt_MA0006.1	Ahr::Arnt	MA0006.1	C_Ahr::Arnt	480	0.29931	146	0.30029	135	-0.06938	2.17E-30	FALSE
Alx1_MA0854.1	Alx1	MA0854.1	C_PRRX2	230	0.62236	30	0.63436	28	-0.06598	7.61E-19	FALSE
ALX3_MA0634.1	ALX3	MA0634.1	C_PRRX2	290	0.80919	44	0.85475	33	-0.04738	4.80E-15	FALSE
Alx4_MA0853.1	Alx4	MA0853.1	C_PRRX2	207	0.59323	28	0.58613	20	-0.13964	2.60E-35	FALSE
Ar_MA0007.3	Ar	MA0007.3	C_NR3C1	276	0.28356	68	0.27251	49	-0.14003	8.73E-38	FALSE
ARGFX_MA1463.1	ARGFX	MA1463.1	C_EMX1	277	0.66574	38	0.68349	29	-0.02028	4.53E-04	FALSE
Arid3a_MA0151.1	Arid3a	MA0151.1	C_Arid3a	970	0.3045	131	0.32714	88	-0.1609	9.27E-69	FALSE
Arid3b_MA0601.1	Arid3b	MA0601.1	C_Arid3b	492	0.92009	73	0.94691	53	-0.12295	2.35E-51	FALSE
Arid5a_MA0602.1	Arid5a	MA0602.1	C_Arid5a	326	0.56589	31	0.55373	27	-0.08302	4.62E-30	FALSE
Arnt_MA0004.1	Arnt	MA0004.1	C_MNT	326	0.27982	107	0.26599	81	-0.08773	7.96E-30	FALSE
ARNTHIF1A_MA0259.1	ARNT::HIF1A	MA0259.1	C_HIF1A	103	0.47631	39	0.46804	26	-0.18726	2.45E-32	FALSE
ARNT2_MA1464.1	ARNT2	MA1464.1	C_ARNT2	149	0.29513	55	0.26943	36	-0.18273	5.11E-42	FALSE
Arntl_MA0603.1	Arntl	MA0603.1	C_ARNT2	170	0.28101	54	0.25382	35	-0.21174	3.08E-54	FALSE
Arx_MA0874.1	Arx	MA0874.1	C_PRRX2	224	0.91795	31	0.93726	25	-0.11461	7.18E-31	FALSE
ASCL1_MA1100.2	ASCL1	MA1100.2	C_Tcf12	699	0.33726	211	0.32602	180	-0.12711	2.79E-53	FALSE
ASCL1var.2_MA1631.1	ASCL1(var.2)	MA1631.1	C_TCF3	733	0.2743	207	0.27055	181	-0.11343	1.04E-52	FALSE
Ascl2_MA0816.1	Ascl2	MA0816.1	C_Tcf12	959	0.35388	286	0.33651	223	-0.19175	9.09E-84	TRUE
Atf1_MA0604.1	Atf1	MA0604.1	C_Atf1	83	0.24774	20	0.22142	21	-0.18231	9.30E-34	FALSE
ATF2_MA1632.1	ATF2	MA1632.1	C_FOSL1::JUN(var.2)	486	0.37793	110	0.3595	87	-0.20361	8.30E-72	FALSE
ATF3_MA0605.2	ATF3	MA0605.2	C_FOSL1::JUN(var.2)	166	0.42153	44	0.40648	30	-0.19086	6.07E-48	FALSE
ATF4_MA0833.2	ATF4	MA0833.2	C_CEBPG(var.2)	299	0.42418	60	0.40857	44	-0.22713	1.00E-64	FALSE
ATF6_MA1466.1	ATF6	MA1466.1	C_CREB3	200	0.23552	46	0.22795	39	-0.06239	8.00E-16	FALSE
ATF7_MA0834.1	ATF7	MA0834.1	C_FOSL1::JUN(var.2)	142	0.43244	35	0.42212	25	-0.19077	1.13E-38	FALSE
Atoh1_MA0461.2	Atoh1	MA0461.2	C_Atoh1	295	0.261	57	0.25141	42	-0.12531	1.11E-41	FALSE
ATOH1var.2_MA1467.1	ATOH1(var.2)	MA1467.1	C_BHLHA15(var.2)	875	0.30264	250	0.28976	200	-0.15243	9.23E-69	FALSE
ATOH7_MA1468.1	ATOH7	MA1468.1	C_Atoh1	412	0.22824	90	0.20784	64	-0.1482	1.56E-52	FALSE
BACH1_MA1633.1	BACH1	MA1633.1	C_BACH1	893	0.2864	230	0.29015	190	-0.10899	2.74E-54	FALSE
Bach1Mafk_MA0591.1	Bach1::Mafk	MA0591.1	C_BACH1	793	0.27512	213	0.27478	180	-0.12895	2.84E-58	FALSE
BACH2_MA1101.2	BACH2	MA1101.2	C_FOSL1::JUN	429	0.21689	76	0.20881	71	-0.06875	4.24E-27	FALSE
BACH2var.2_MA1470.1	BACH2(var.2)	MA1470.1	C_BACH2(var.2)	241	0.67157	56	0.68548	40	-0.24173	2.04E-65	TRUE
BARHL1_MA0877.2	BARHL1	MA0877.2	C_BARHL1	99	0.7613	19	0.74052	12	-0.15114	2.75E-24	FALSE
BARHL2_MA0635.1	BARHL2	MA0635.1	C_BARHL2	214	0.51198	43	0.52633	30	-0.1757	9.25E-47	FALSE
BARX1_MA0875.1	BARX1	MA0875.1	C_DLX6	265	0.62183	54	0.63901	38	-0.12453	7.89E-40	FALSE
BARX2_MA1471.1	BARX2	MA1471.1	C_BARX2	439	0.93217	92	0.9234	62	-0.11674	2.14E-47	FALSE
BATF_MA1634.1	BATF	MA1634.1	C_FOSL1::JUN	677	0.29341	148	0.29365	117	-0.08498	1.43E-47	FALSE
BATFJUN_MA0462.2	BATF::JUN	MA0462.2	C_FOSL1::JUN	670	0.29539	148	0.2955	117	-0.08442	5.86E-37	FALSE
BATF3_MA0835.2	BATF3	MA0835.2	C_FOSL1::JUN	728	0.28692	156	0.28704	127	-0.07929	1.13E-37	FALSE
BCL6_MA0463.2	BCL6	MA0463.2	C_BCL6	508	0.31	95	0.30958	72	-0.07597	2.52E-29	FALSE
BCL6B_MA0731.1	BCL6B	MA0731.1	C_BCL6B	536	0.31641	101	0.31807	68	-0.10897	6.77E-43	FALSE
Bhlha15_MA0607.1	Bhlha15	MA0607.1	C_Ptf1a	520	0.24811	106	0.24359	91	-0.08282	1.73E-44	FALSE
BHLHA15var.2_MA1472.1	BHLHA15(var.2)	MA1472.1	C_BHLHA15(var.2)	815	0.38919	250	0.37915	190	-0.17165	2.84E-73	FALSE
BHLHE22_MA0818.1	BHLHE22	MA0818.1	C_Atoh1	159	0.21431	35	0.19493	25	-0.11864	1.64E-22	FALSE
BHLHE22var.2_MA1635.1	BHLHE22(var.2)	MA1635.1	C_Tcf12	808	0.30729	257	0.2949	229	-0.139	1.36E-61	FALSE
BHLHE23_MA0817.1	BHLHE23	MA0817.1	C_Atoh1	229	0.20425	41	0.18502	26	-0.14521	6.34E-41	FALSE
BHLHE40_MA0464.2	BHLHE40	MA0464.2	C_ARNT2	131	0.28939	45	0.25972	29	-0.20664	1.26E-46	FALSE
BHLHE41_MA0636.1	BHLHE41	MA0636.1	C_ARNT2	123	0.30234	43	0.26862	31	-0.28777	3.71E-49	TRUE
BSX_MA0876.1	BSX	MA0876.1	C_PRRX2	257	0.70655	50	0.7346	36	-0.05636	4.15E-15	FALSE
CDX1_MA0878.2	CDX1	MA0878.2	C_HOXA10	434	0.28841	62	0.27642	36	-0.18345	2.82E-57	FALSE
CDX2_MA0465.2	CDX2	MA0465.2	C_HOXA10	672	0.35696	99	0.34688	54	-0.18095	2.92E-67	FALSE
CDX4_MA1473.1	CDX4	MA1473.1	C_HOXA10	448	0.36244	69	0.35175	36	-0.23848	3.70E-71	FALSE
CEBPA_MA0102.4	CEBPA	MA0102.4	C_CEBPA	276	0.50069	44	0.49889	32	-0.23142	3.77E-64	FALSE
CEBPB_MA0466.2	CEBPB	MA0466.2	C_CEBPA	54	0.28756	12	0.2649	9	-0.21653	5.84E-32	FALSE
CEBPD_MA0836.2	CEBPD	MA0836.2	C_CEBPA	253	0.31647	43	0.29294	36	-0.22194	2.78E-58	FALSE
CEBPE_MA0837.1	CEBPE	MA0837.1	C_CEBPA	57	0.27716	12	0.2505	8	-0.2678	6.44E-37	TRUE
CEBPG_MA0838.1	CEBPG	MA0838.1	C_CEBPA	46	0.30569	10	0.25749	5	-0.48336	2.96E-54	TRUE
CEBPGvar.2_MA1636.1	CEBPG(var.2)	MA1636.1	C_CEBPG(var.2)	292	0.38066	56	0.37153	41	-0.1481	7.59E-43	FALSE
CENPB_MA0637.1	CENPB	MA0637.1	C_CENPB	71	0.21265	11	0.18759	8	-0.19031	1.05E-30	FALSE
CLOCK_MA0819.1	CLOCK	MA0819.1	C_CLOCK	184	0.25846	54	0.24339	43	-0.15747	4.65E-40	FALSE
CREB1_MA0018.4	CREB1	MA0018.4	C_FOSL1::JUN(var.2)	543	0.32881	130	0.32055	92	-0.1714	8.64E-62	FALSE
CREB3_MA0638.1	CREB3	MA0638.1	C_CREB3	142	0.30499	43	0.30542	33	0.00802	5.45E-02	TRUE
CREB3L1_MA0839.1	CREB3L1	MA0839.1	C_CREB3	201	0.44306	59	0.49988	49	-0.09008	3.83E-23	FALSE
Creb3l2_MA0608.1	Creb3l2	MA0608.1	C_Creb3l2	151	0.25873	36	0.25941	32	-0.01417	2.08E-01	FALSE
CREB3L4_MA1474.1	CREB3L4	MA1474.1	C_CREB3	159	0.27564	44	0.27661	34	-0.01194	6.99E-01	FALSE
CREB3L4var.2_MA1475.1	CREB3L4(var.2)	MA1475.1	C_FOSL1::JUN(var.2)	130	0.30915	36	0.27157	26	-0.24752	3.48E-45	TRUE
Creb5_MA0840.1	Creb5	MA0840.1	C_FOSL1::JUN(var.2)	210	0.51072	54	0.49081	40	-0.2221	3.13E-50	FALSE
CREM_MA0609.2	CREM	MA0609.2	C_FOSL1::JUN(var.2)	222	0.26406	61	0.23498	41	-0.25856	7.23E-59	TRUE
Crx_MA0467.1	Crx	MA0467.1	C_Crx	474	0.30035	110	0.33715	81	-0.12193	2.49E-43	FALSE
CTCF_MA0139.1	CTCF	MA0139.1	C_CTCF	1057	0.3579	503	0.32874	430	-0.14938	2.03E-67	FALSE
CTCFL_MA1102.2	CTCFL	MA1102.2	C_CTCFL	883	0.4013	411	0.4417	369	-0.11068	3.90E-57	FALSE
CUX1_MA0754.1	CUX1	MA0754.1	C_ONECUT1	79	1.14465	17	1.24595	13	0.07293	1.23E-09	TRUE
CUX2_MA0755.1	CUX2	MA0755.1	C_ONECUT1	77	1.48837	16	1.60124	12	0.04244	4.44E-04	TRUE
DBP_MA0639.1	DBP	MA0639.1	C_DBP	116	0.43026	19	0.42833	14	-0.02114	9.55E-03	FALSE
Ddit3Cebpa_MA0019.1	Ddit3::Cebpa	MA0019.1	C_Ddit3::Cebpa	206	0.22827	48	0.21428	30	-0.06363	9.44E-15	FALSE
Dlx1_MA0879.1	Dlx1	MA0879.1	C_EMX1	242	1.26162	42	1.30124	30	0.00313	9.19E-01	FALSE
Dlx2_MA0885.1	Dlx2	MA0885.1	C_HOXC8	230	0.88782	42	0.90039	26	-0.17496	1.30E-49	FALSE
Dlx3_MA0880.1	Dlx3	MA0880.1	C_DLX6	242	0.5723	44	0.5811	32	-0.05308	5.12E-19	FALSE
Dlx4_MA0881.1	Dlx4	MA0881.1	C_DLX6	215	0.82327	42	0.81438	27	-0.14196	9.06E-35	FALSE
DLX5_MA1476.1	DLX5	MA1476.1	C_HOXC8	218	1.24052	46	1.26259	31	-0.15783	2.85E-44	FALSE
DLX6_MA0882.1	DLX6	MA0882.1	C_DLX6	241	0.58723	43	0.57267	28	-0.12487	3.35E-40	FALSE
Dmbx1_MA0883.1	Dmbx1	MA0883.1	C_Dmbx1	261	0.62506	42	0.64497	30	-0.03706	1.52E-06	FALSE
Dmrt1_MA1603.1	Dmrt1	MA1603.1	C_Dmrt1	492	0.31088	81	0.29517	53	-0.17839	7.90E-63	FALSE
DMRT3_MA0610.1	DMRT3	MA0610.1	C_DMRTC2	310	0.29583	55	0.275	36	-0.19814	1.69E-58	FALSE
DMRTA2_MA1478.1	DMRTA2	MA1478.1	C_DMRTC2	344	0.28293	61	0.25137	34	-0.25454	1.86E-67	TRUE
DMRTC2_MA1479.1	DMRTC2	MA1479.1	C_DMRTC2	396	0.32306	56	0.3076	37	-0.15343	5.88E-49	FALSE
DPRX_MA1480.1	DPRX	MA1480.1	C_DPRX	268	0.3997	58	0.39166	40	-0.13155	1.25E-41	FALSE
DRGX_MA1481.1	DRGX	MA1481.1	C_EMX1	257	0.8239	37	0.83411	29	0.01668	1.33E-02	TRUE
Dux_MA0611.1	Dux	MA0611.1	C_NFYA	262	0.25103	65	0.22492	43	-0.20028	6.72E-54	FALSE
DUX4_MA0468.1	DUX4	MA0468.1	C_DUXA	358	0.67476	74	0.70983	60	-0.08437	8.64E-25	FALSE
DUXA_MA0884.1	DUXA	MA0884.1	C_DUXA	306	0.6745	55	0.72255	39	-0.09289	3.65E-33	FALSE
E2F1_MA0024.3	E2F1	MA0024.3	C_E2F2	58	0.27212	16	0.25198	9	-0.12128	4.37E-16	FALSE
E2F2_MA0864.2	E2F2	MA0864.2	C_E2F2	51	0.29057	17	0.24025	11	-0.35664	5.13E-50	TRUE
E2F3_MA0469.3	E2F3	MA0469.3	C_E2F3	49	0.19869	7	0.17922	4	-0.15347	3.59E-17	FALSE
E2F4_MA0470.2	E2F4	MA0470.2	C_E2F2	53	0.26093	13	0.2185	6	-0.30109	1.22E-40	TRUE
E2F6_MA0471.2	E2F6	MA0471.2	C_E2F6	1153	0.29563	379	0.29193	345	-0.09441	2.00E-53	FALSE
E2F7_MA0758.1	E2F7	MA0758.1	C_E2F7	279	0.26738	51	0.25222	35	-0.16849	6.28E-43	FALSE
E2F8_MA0865.1	E2F8	MA0865.1	C_E2F8	325	0.24937	63	0.23154	50	-0.18481	1.76E-56	FALSE
EBF1_MA0154.4	EBF1	MA0154.4	C_EBF1	673	0.2384	163	0.22654	119	-0.07566	3.43E-37	FALSE
Ebf2_MA1604.1	Ebf2	MA1604.1	C_EBF1	660	0.2467	161	0.23313	133	-0.11273	1.02E-44	FALSE
EBF3_MA1637.1	EBF3	MA1637.1	C_EBF1	627	0.24905	160	0.2373	138	-0.09638	1.42E-42	FALSE
EGR1_MA0162.4	EGR1	MA0162.4	C_EGR1	980	0.61149	390	0.98907	375	0.05749	1.82E-33	TRUE
EGR2_MA0472.2	EGR2	MA0472.2	C_EGR1	331	0.31321	118	0.30179	111	-0.02139	1.85E-05	FALSE
EGR3_MA0732.1	EGR3	MA0732.1	C_EGR1	486	0.33001	179	0.32372	172	-0.06146	9.95E-27	FALSE
EGR4_MA0733.1	EGR4	MA0733.1	C_EGR1	468	0.30226	159	0.304	148	-0.07973	1.03E-34	FALSE
EHF_MA0598.3	EHF	MA0598.3	C_EHF	1680	0.30489	552	0.2727	389	-0.22298	6.13E-99	TRUE
ELF1_MA0473.3	ELF1	MA0473.3	C_EHF	1766	0.30838	585	0.27889	419	-0.22369	1.98E-95	TRUE
ELF2_MA1483.1	ELF2	MA1483.1	C_EHF	345	0.31155	112	0.29064	83	-0.24961	2.42E-67	TRUE
ELF3_MA0640.2	ELF3	MA0640.2	C_EHF	1963	0.286	632	0.25973	453	-0.17694	3.01E-92	TRUE
ELF4_MA0641.1	ELF4	MA0641.1	C_EHF	420	0.27757	138	0.23938	97	-0.26707	1.89E-77	TRUE
ELF5_MA0136.2	ELF5	MA0136.2	C_EHF	807	0.2895	260	0.2599	177	-0.24089	3.61E-90	TRUE
ELK1_MA0028.2	ELK1	MA0028.2	C_FEV	272	0.3464	97	0.33097	72	-0.22761	1.56E-53	FALSE
ELK3_MA0759.1	ELK3	MA0759.1	C_FEV	291	0.34903	107	0.32801	75	-0.25233	8.86E-72	TRUE
ELK4_MA0076.2	ELK4	MA0076.2	C_FEV	697	0.32072	262	0.28911	190	-0.24164	1.97E-83	TRUE
EMX1_MA0612.2	EMX1	MA0612.2	C_EMX1	173	0.98857	29	0.99362	23	-0.02929	3.17E-04	FALSE
EMX2_MA0886.1	EMX2	MA0886.1	C_EMX1	201	1.03691	27	1.05577	26	-0.00832	4.10E-01	FALSE
EN1_MA0027.2	EN1	MA0027.2	C_PRRX2	193	0.86662	34	0.89617	28	-0.06898	1.16E-17	FALSE
EN2_MA0642.1	EN2	MA0642.1	C_GBX2	185	0.88115	39	0.86669	31	-0.14356	5.75E-36	FALSE
EOMES_MA0800.1	EOMES	MA0800.1	C_TBX2	382	0.29718	85	0.28712	71	-0.13596	2.13E-45	FALSE
ERF_MA0760.1	ERF	MA0760.1	C_FEV	499	0.32147	187	0.2899	140	-0.27281	6.38E-82	TRUE
ERG_MA0474.2	ERG	MA0474.2	C_FEV	397	0.32804	144	0.30255	106	-0.26456	4.68E-78	TRUE
ESR1_MA0112.3	ESR1	MA0112.3	C_ESR2	350	0.25227	98	0.25663	95	0.02363	1.78E-04	TRUE
ESR2_MA0258.2	ESR2	MA0258.2	C_ESR2	652	0.24957	168	0.23574	131	-0.1075	3.45E-50	FALSE
ESRRA_MA0592.3	ESRRA	MA0592.3	C_Esrrg	562	0.24326	105	0.25166	79	-0.00946	9.19E-03	FALSE
ESRRB_MA0141.3	ESRRB	MA0141.3	C_Esrrg	487	0.24435	89	0.25029	63	-0.07353	1.59E-22	FALSE
Esrrg_MA0643.1	Esrrg	MA0643.1	C_Esrrg	431	0.20722	83	0.19938	54	-0.04735	1.95E-21	FALSE
ESX1_MA0644.1	ESX1	MA0644.1	C_PRRX2	264	1.05471	43	1.06707	37	-0.07207	9.48E-19	FALSE
ETS1_MA0098.3	ETS1	MA0098.3	C_FEV	563	0.31269	198	0.28655	147	-0.23163	1.72E-72	FALSE
ETS2_MA1484.1	ETS2	MA1484.1	C_FEV	482	0.33657	179	0.30603	130	-0.2284	3.20E-73	FALSE
ETV1_MA0761.2	ETV1	MA0761.2	C_EHF	2033	0.29744	635	0.26944	472	-0.19643	9.10E-100	TRUE
ETV2_MA0762.1	ETV2	MA0762.1	C_FEV	683	0.29797	221	0.26625	150	-0.27168	3.24E-83	TRUE
ETV3_MA0763.1	ETV3	MA0763.1	C_FEV	262	0.33625	86	0.32197	61	-0.22123	1.06E-57	FALSE
ETV4_MA0764.2	ETV4	MA0764.2	C_ETV4	2440	0.294	754	0.26639	572	-0.19583	3.66E-99	TRUE
ETV5_MA0765.2	ETV5	MA0765.2	C_EHF	699	0.33734	259	0.30625	199	-0.23987	1.86E-79	TRUE
ETV6_MA0645.1	ETV6	MA0645.1	C_EHF	646	0.37475	247	0.34478	182	-0.26052	8.28E-83	TRUE
EVX1_MA0887.1	EVX1	MA0887.1	C_EVX2	209	1.00754	45	1.02613	40	-0.0124	2.94E-01	FALSE
EVX2_MA0888.1	EVX2	MA0888.1	C_EVX2	223	0.94428	44	0.9623	40	0.00815	1.91E-01	TRUE
EWSR1-FLI1_MA0149.1	EWSR1-FLI1	MA0149.1	C_EWSR1-FLI1	2028	0.29476	532	0.28028	415	-0.1373	2.71E-80	TRUE
FERD3L_MA1485.1	FERD3L	MA1485.1	C_FERD3L	507	0.31559	152	0.29658	125	-0.14498	7.73E-55	FALSE
FEV_MA0156.2	FEV	MA0156.2	C_FEV	337	0.33513	123	0.31211	90	-0.26077	1.57E-70	TRUE
FIGLA_MA0820.1	FIGLA	MA0820.1	C_FIGLA	440	0.46	126	0.48598	107	-0.04034	1.39E-16	FALSE
FLI1_MA0475.2	FLI1	MA0475.2	C_FEV	379	0.32097	132	0.29811	99	-0.24981	1.53E-71	TRUE
FOS_MA0476.1	FOS	MA0476.1	C_FOSL1::JUN	649	0.22694	130	0.22254	104	-0.06465	3.03E-30	FALSE
FOSJUN_MA0099.3	FOS::JUN	MA0099.3	C_FOSL1::JUN	559	0.27612	115	0.27589	90	-0.0546	8.66E-24	FALSE
FOSJUNvar.2_MA1126.1	FOS::JUN(var.2)	MA1126.1	C_FOSL1::JUN(var.2)	251	0.44206	65	0.42421	40	-0.17248	6.23E-48	FALSE
FOSJUNB_MA1134.1	FOS::JUNB	MA1134.1	C_FOSL1::JUN	558	0.23349	113	0.23194	84	-0.06913	2.24E-30	FALSE
FOSJUND_MA1141.1	FOS::JUND	MA1141.1	C_FOSL1::JUN	624	0.22728	131	0.22251	103	-0.07326	1.10E-33	FALSE
FOSBJUN_MA1127.1	FOSB::JUN	MA1127.1	C_FOSL1::JUN(var.2)	225	0.35443	48	0.3397	33	-0.16951	2.70E-46	FALSE
FOSBJUNB_MA1135.1	FOSB::JUNB	MA1135.1	C_FOSL1::JUN	556	0.23365	115	0.23245	88	-0.07047	1.38E-32	FALSE
FOSBJUNBvar.2_MA1136.1	FOSB::JUNB(var.2)	MA1136.1	C_FOSL1::JUN(var.2)	170	0.38153	35	0.37284	27	-0.16068	3.04E-44	FALSE
FOSL1_MA0477.2	FOSL1	MA0477.2	C_FOSL1::JUN	623	0.27888	129	0.28611	112	-0.04501	6.40E-22	FALSE
FOSL1JUN_MA1128.1	FOSL1::JUN	MA1128.1	C_FOSL1::JUN	626	0.27225	129	0.27341	104	-0.06393	3.22E-34	FALSE
FOSL1JUNvar.2_MA1129.1	FOSL1::JUN(var.2)	MA1129.1	C_FOSL1::JUN(var.2)	137	0.42244	28	0.41795	24	-0.12083	2.80E-28	FALSE
FOSL1JUNB_MA1137.1	FOSL1::JUNB	MA1137.1	C_FOSL1::JUN	598	0.27122	122	0.2712	99	-0.05633	5.23E-29	FALSE
FOSL1JUND_MA1142.1	FOSL1::JUND	MA1142.1	C_FOSL1::JUN	592	0.26772	116	0.2695	94	-0.03715	7.81E-19	FALSE
FOSL1JUNDvar.2_MA1143.1	FOSL1::JUND(var.2)	MA1143.1	C_FOSL1::JUN(var.2)	207	0.35032	37	0.34071	29	-0.1474	3.26E-37	FALSE
FOSL2_MA0478.1	FOSL2	MA0478.1	C_FOSL1::JUN	701	0.27385	146	0.26884	116	-0.07843	2.11E-39	FALSE
FOSL2JUN_MA1130.1	FOSL2::JUN	MA1130.1	C_FOSL1::JUN	573	0.22145	116	0.21228	90	-0.05916	1.81E-25	FALSE
FOSL2JUNvar.2_MA1131.1	FOSL2::JUN(var.2)	MA1131.1	C_FOSL1::JUN(var.2)	262	0.34605	58	0.32768	45	-0.23292	1.08E-59	FALSE
FOSL2JUNB_MA1138.1	FOSL2::JUNB	MA1138.1	C_FOSL1::JUN	549	0.23242	108	0.23271	85	-0.06081	3.61E-25	FALSE
FOSL2JUNBvar.2_MA1139.1	FOSL2::JUNB(var.2)	MA1139.1	C_FOSL1::JUN(var.2)	166	0.39396	36	0.3786	27	-0.21205	6.87E-52	FALSE
FOSL2JUND_MA1144.1	FOSL2::JUND	MA1144.1	C_FOSL1::JUN	550	0.23286	110	0.23404	87	-0.05099	2.52E-24	FALSE
FOSL2JUNDvar.2_MA1145.1	FOSL2::JUND(var.2)	MA1145.1	C_FOSL1::JUN(var.2)	227	0.35924	53	0.34034	39	-0.21692	3.28E-57	FALSE
FOXA1_MA0148.4	FOXA1	MA0148.4	C_Foxj3	674	0.24211	107	0.24038	91	-0.11756	4.07E-53	FALSE
FOXA2_MA0047.3	FOXA2	MA0047.3	C_Foxj3	622	0.26042	115	0.25924	103	-0.11072	5.85E-50	FALSE
FOXA3_MA1683.1	FOXA3	MA1683.1	C_Foxj3	657	0.27498	131	0.29316	116	-0.10512	1.67E-47	FALSE
FOXB1_MA0845.1	FOXB1	MA0845.1	C_FOXC2	701	0.22541	104	0.20907	78	-0.16299	3.31E-66	FALSE
FOXC1_MA0032.2	FOXC1	MA0032.2	C_FOXC2	863	0.33688	115	0.33291	102	-0.13331	1.95E-61	FALSE
FOXC2_MA0846.1	FOXC2	MA0846.1	C_FOXC2	1077	0.32686	153	0.32423	128	-0.13082	6.21E-70	FALSE
FOXD1_MA0031.1	FOXD1	MA0031.1	C_Foxj3	505	0.26524	94	0.26766	94	-0.06062	1.96E-22	FALSE
FOXD2_MA0847.2	FOXD2	MA0847.2	C_FOXD2	848	0.34534	136	0.34221	116	-0.09963	2.57E-48	FALSE
Foxd3_MA0041.1	Foxd3	MA0041.1	C_Foxd3	1158	0.37105	126	0.37409	95	-0.13888	3.58E-68	FALSE
FOXE1_MA1487.1	FOXE1	MA1487.1	C_FOXD2	974	0.29991	172	0.3173	137	-0.08959	2.70E-49	FALSE
Foxf1_MA1606.1	Foxf1	MA1606.1	C_Foxj3	736	0.28611	157	0.30321	126	-0.12423	2.27E-55	FALSE
FOXF2_MA0030.1	FOXF2	MA0030.1	C_Foxj3	671	0.30099	141	0.30974	120	-0.1054	1.73E-47	FALSE
FOXG1_MA0613.1	FOXG1	MA0613.1	C_Foxj3	609	0.26438	123	0.25638	100	-0.1262	2.39E-52	FALSE
FOXH1_MA0479.1	FOXH1	MA0479.1	C_FOXH1	538	0.37202	118	0.37609	94	-0.18853	2.03E-66	FALSE
FOXI1_MA0042.2	FOXI1	MA0042.2	C_Foxj3	457	0.29274	95	0.29265	92	-0.14871	3.18E-51	FALSE
Foxj2_MA0614.1	Foxj2	MA0614.1	C_Foxj3	524	0.42136	114	0.42278	106	-0.08176	1.59E-34	FALSE
Foxj3_MA0851.1	Foxj3	MA0851.1	C_Foxj3	971	0.3653	164	0.36132	139	-0.15235	1.79E-66	FALSE
FOXK1_MA0852.2	FOXK1	MA0852.2	C_Foxj3	755	0.2578	150	0.25266	132	-0.12105	2.06E-55	FALSE
FOXK2_MA1103.2	FOXK2	MA1103.2	C_Foxj3	723	0.26318	150	0.25636	126	-0.12976	2.18E-59	FALSE
FOXL1_MA0033.2	FOXL1	MA0033.2	C_Foxj3	671	0.26435	145	0.25611	115	-0.11891	2.82E-52	FALSE
Foxl2_MA1607.1	Foxl2	MA1607.1	C_Foxj3	967	0.28307	159	0.2992	131	-0.13086	8.13E-65	FALSE
FOXN3_MA1489.1	FOXN3	MA1489.1	C_FOXN3	473	0.20946	84	0.19477	57	-0.1889	1.00E-61	FALSE
Foxo1_MA0480.1	Foxo1	MA0480.1	C_Foxo1	1146	0.23526	221	0.22372	176	-0.12783	6.37E-62	FALSE
FOXO3_MA0157.2	FOXO3	MA0157.2	C_Foxj3	525	0.27211	110	0.26929	103	-0.12305	9.06E-53	FALSE
FOXO4_MA0848.1	FOXO4	MA0848.1	C_Foxj3	671	0.26435	145	0.25611	115	-0.11891	2.82E-52	FALSE
FOXO6_MA0849.1	FOXO6	MA0849.1	C_Foxj3	671	0.26435	145	0.25611	115	-0.11891	2.82E-52	FALSE
FOXP1_MA0481.3	FOXP1	MA0481.3	C_Foxj3	706	0.26951	137	0.28421	116	-0.1189	2.78E-63	FALSE
FOXP2_MA0593.1	FOXP2	MA0593.1	C_Foxj3	1184	0.2572	202	0.24843	166	-0.14601	7.85E-76	TRUE
FOXP3_MA0850.1	FOXP3	MA0850.1	C_Foxj3	671	0.26435	145	0.25611	115	-0.11891	2.82E-52	FALSE
Foxq1_MA0040.1	Foxq1	MA0040.1	C_Foxq1	653	0.28037	104	0.28139	78	-0.09346	1.31E-39	FALSE
GABPA_MA0062.3	GABPA	MA0062.3	C_EHF	1912	0.30233	613	0.27341	440	-0.19853	9.44E-91	TRUE
GATA1_MA0035.4	GATA1	MA0035.4	C_GATA6	1000	0.28771	320	0.25735	211	-0.23495	6.69E-90	TRUE
GATA1TAL1_MA0140.2	GATA1::TAL1	MA0140.2	C_GATA1::TAL1	1710	0.28854	614	0.26295	412	-0.18861	3.05E-93	TRUE
GATA2_MA0036.3	GATA2	MA0036.3	C_GATA6	1612	0.31999	550	0.29384	386	-0.22006	1.36E-96	TRUE
GATA3_MA0037.3	GATA3	MA0037.3	C_GATA6	1126	0.30051	407	0.26754	273	-0.25807	5.16E-95	TRUE
GATA4_MA0482.2	GATA4	MA0482.2	C_GATA6	1604	0.31457	554	0.28916	366	-0.22373	2.93E-106	TRUE
GATA5_MA0766.2	GATA5	MA0766.2	C_GATA6	1209	0.32415	456	0.29529	310	-0.24873	1.69E-93	TRUE
GATA6_MA1104.2	GATA6	MA1104.2	C_GATA6	1413	0.36742	436	0.33922	295	-0.24899	7.94E-99	TRUE
GBX1_MA0889.1	GBX1	MA0889.1	C_GBX2	212	0.84649	39	0.8668	28	-0.08433	5.56E-23	FALSE
GBX2_MA0890.1	GBX2	MA0890.1	C_GBX2	264	0.75467	46	0.75461	37	-0.10083	2.66E-29	FALSE
GCM1_MA0646.1	GCM1	MA0646.1	C_GCM2	244	0.23929	58	0.22102	41	-0.16849	9.39E-50	FALSE
GCM2_MA0767.1	GCM2	MA0767.1	C_GCM2	233	0.26937	70	0.2838	66	-0.08115	5.80E-19	FALSE
GFI1_MA0038.2	GFI1	MA0038.2	C_GFI1	318	0.38635	87	0.60728	74	0.00663	1.61E-01	FALSE
Gfi1b_MA0483.1	Gfi1b	MA0483.1	C_Gfi1b	700	0.35505	173	0.39871	140	-0.12013	4.77E-51	FALSE
GLI2_MA0734.2	GLI2	MA0734.2	C_GLI3	502	0.26867	143	0.2713	126	-0.05668	1.44E-32	FALSE
GLI3_MA1491.1	GLI3	MA1491.1	C_GLI3	540	0.31634	150	0.315	132	-0.06731	2.85E-29	FALSE
GLIS1_MA0735.1	GLIS1	MA0735.1	C_GLIS1	200	0.27718	58	0.26293	50	-0.05293	6.20E-13	FALSE
GLIS2_MA0736.1	GLIS2	MA0736.1	C_GLIS2	292	0.28783	97	0.28171	90	-0.00071	5.68E-01	FALSE
GLIS3_MA0737.1	GLIS3	MA0737.1	C_GLIS3	278	0.25342	74	0.23865	66	-0.05138	3.49E-12	FALSE
Gmeb1_MA0615.1	Gmeb1	MA0615.1	C_Gmeb1	52	0.85135	25	1.01003	24	0.21054	1.39E-23	TRUE
GMEB2_MA0862.1	GMEB2	MA0862.1	C_GMEB2	19	0.20193	5	0.18549	3	-0.02914	1.42E-02	FALSE
GRHL1_MA0647.1	GRHL1	MA0647.1	C_GRHL2	181	0.20972	39	0.18471	23	-0.23611	6.17E-56	FALSE
GRHL2_MA1105.2	GRHL2	MA1105.2	C_GRHL2	518	0.24319	111	0.2177	79	-0.23403	1.05E-75	TRUE
GSC_MA0648.1	GSC	MA0648.1	C_OTX2	248	0.45389	49	0.50333	46	0.01169	4.11E-02	TRUE
GSC2_MA0891.1	GSC2	MA0891.1	C_OTX2	271	0.52932	56	0.57201	49	0.00227	2.83E-01	FALSE
GSX1_MA0892.1	GSX1	MA0892.1	C_PRRX2	331	0.75596	52	0.74455	34	-0.12559	5.36E-40	FALSE
GSX2_MA0893.2	GSX2	MA0893.2	C_HOXD3	321	0.5367	61	0.52849	49	-0.08071	3.17E-29	FALSE
Hand1Tcf3_MA0092.1	Hand1::Tcf3	MA0092.1	C_Hand1::Tcf3	633	0.21775	117	0.21035	108	-0.09452	1.80E-48	FALSE
HAND2_MA1638.1	HAND2	MA1638.1	C_NEUROD1	856	0.24862	175	0.24156	145	-0.10251	1.04E-50	FALSE
HES1_MA1099.2	HES1	MA1099.2	C_HEY1	203	0.30011	80	0.28211	65	-0.07219	7.53E-16	FALSE
HES2_MA0616.2	HES2	MA0616.2	C_HEY1	164	0.26032	54	0.25487	38	-0.02393	3.49E-05	FALSE
HES5_MA0821.1	HES5	MA0821.1	C_HES5	145	0.24234	42	0.23783	33	-0.05488	1.78E-15	FALSE
HES6_MA1493.1	HES6	MA1493.1	C_MYOD1	216	0.37284	57	0.39633	54	0.05496	1.27E-10	TRUE
HES7_MA0822.1	HES7	MA0822.1	C_HES5	137	0.25146	41	0.24316	33	-0.0758	1.90E-17	FALSE
HESX1_MA0894.1	HESX1	MA0894.1	C_PRRX2	230	0.84248	37	0.86562	29	-0.0949	1.55E-28	FALSE
HEY1_MA0823.1	HEY1	MA0823.1	C_HEY1	170	0.25044	51	0.25194	42	0.04648	9.19E-07	TRUE
HEY2_MA0649.1	HEY2	MA0649.1	C_MYOD1	157	0.24579	43	0.2493	37	0.04073	8.00E-04	TRUE
Hic1_MA0739.1	Hic1	MA0739.1	C_Hic1	488	0.29593	126	0.2917	102	-0.07409	1.96E-31	FALSE
HIC2_MA0738.1	HIC2	MA0738.1	C_HIC2	575	0.28781	138	0.30481	162	0.05841	1.38E-25	TRUE
HIF1A_MA1106.1	HIF1A	MA1106.1	C_HIF1A	118	0.26393	39	0.23195	24	-0.25943	7.75E-49	TRUE
HINFP_MA0131.2	HINFP	MA0131.2	C_HINFP	178	0.3302	67	0.3073	62	-0.13123	2.45E-29	FALSE
HLF_MA0043.3	HLF	MA0043.3	C_DBP	253	0.3023	38	0.28615	24	-0.18453	3.13E-52	FALSE
HLTF_MA0109.1	HLTF	MA0109.1	C_HLTF	477	0.53866	101	0.52805	63	-0.16789	8.13E-60	FALSE
HMBOX1_MA0895.1	HMBOX1	MA0895.1	C_HMBOX1	252	0.44976	49	0.4533	35	-0.13111	1.66E-40	FALSE
Hmx1_MA0896.1	Hmx1	MA0896.1	C_Hmx3	322	0.65392	58	0.65803	41	-0.17736	2.78E-54	FALSE
Hmx2_MA0897.1	Hmx2	MA0897.1	C_Hmx3	383	0.41841	67	0.40442	44	-0.19011	1.18E-56	FALSE
Hmx3_MA0898.1	Hmx3	MA0898.1	C_Hmx3	412	0.5426	66	0.54686	46	-0.16483	1.39E-56	FALSE
HNF1A_MA0046.2	HNF1A	MA0046.2	C_HNF1A	389	0.47375	61	0.47767	40	-0.19906	3.79E-57	FALSE
HNF1B_MA0153.2	HNF1B	MA0153.2	C_HNF1A	293	0.57401	48	0.55668	32	-0.2092	1.62E-60	FALSE
HNF4A_MA0114.4	HNF4A	MA0114.4	C_HNF4A	633	0.26744	142	0.25334	93	-0.09441	2.00E-48	FALSE
HNF4Avar.2_MA1494.1	HNF4A(var.2)	MA1494.1	C_HNF4A(var.2)	396	0.31667	92	0.29955	72	-0.12476	3.39E-37	FALSE
HNF4G_MA0484.2	HNF4G	MA0484.2	C_HNF4A	634	0.2687	145	0.25221	96	-0.11279	2.36E-50	FALSE
HOXA1_MA1495.1	HOXA1	MA1495.1	C_EMX1	132	1.59495	25	1.63897	19	0.00333	7.58E-01	FALSE
HOXA10_MA0899.1	HOXA10	MA0899.1	C_HOXA10	566	0.37423	86	0.37459	45	-0.18372	1.47E-63	FALSE
Hoxa11_MA0911.1	Hoxa11	MA0911.1	C_HOXC10	185	0.35118	34	0.31845	23	-0.33122	1.59E-68	TRUE
HOXA13_MA0650.2	HOXA13	MA0650.2	C_HOXB13	437	0.49849	67	0.51674	44	-0.08885	1.86E-34	FALSE
HOXA2_MA0900.2	HOXA2	MA0900.2	C_EMX1	207	1.21026	36	1.23196	27	-0.0569	1.59E-11	FALSE
HOXA4_MA1496.1	HOXA4	MA1496.1	C_HOXD4	303	0.49909	55	0.47899	40	-0.07855	2.34E-25	FALSE
HOXA5_MA0158.2	HOXA5	MA0158.2	C_HOXD3	188	0.9045	34	0.9241	28	0.01744	1.00E-02	TRUE
HOXA6_MA1497.1	HOXA6	MA1497.1	C_HOXC8	260	0.97689	50	0.99547	34	-0.09811	2.85E-26	FALSE
HOXA7_MA1498.1	HOXA7	MA1498.1	C_HOXC8	201	0.80017	46	0.80688	32	-0.09719	2.44E-25	FALSE
HOXA9_MA0594.2	HOXA9	MA0594.2	C_HOXC10	67	0.28501	10	0.27654	8	-0.21337	2.23E-30	FALSE
HOXB13_MA0901.2	HOXB13	MA0901.2	C_HOXB13	908	0.46392	109	0.47719	78	-0.11653	1.13E-57	FALSE
HOXB2_MA0902.2	HOXB2	MA0902.2	C_HOXD3	190	1.10094	34	1.14413	28	0.00981	5.75E-02	TRUE
HOXB3_MA0903.1	HOXB3	MA0903.1	C_EMX1	341	0.72144	63	0.70321	43	-0.13055	1.79E-39	FALSE
HOXB4_MA1499.1	HOXB4	MA1499.1	C_HOXD4	282	0.66938	49	0.65203	37	-0.02405	4.36E-06	FALSE
HOXB5_MA0904.2	HOXB5	MA0904.2	C_EMX1	136	1.75902	32	1.7896	22	-0.1076	7.26E-25	FALSE
HOXB6_MA1500.1	HOXB6	MA1500.1	C_HOXC8	234	0.71376	47	0.71387	33	-0.11556	3.42E-32	FALSE
HOXB7_MA1501.1	HOXB7	MA1501.1	C_HOXC8	241	0.76967	51	0.75937	35	-0.10117	4.28E-33	FALSE
HOXB8_MA1502.1	HOXB8	MA1502.1	C_HOXC8	202	0.45306	37	0.45555	25	-0.08169	2.09E-17	FALSE
HOXB9_MA1503.1	HOXB9	MA1503.1	C_HOXC10	177	0.32718	32	0.30147	21	-0.32293	4.41E-71	TRUE
HOXC10_MA0905.1	HOXC10	MA0905.1	C_HOXC10	234	0.38028	43	0.36698	29	-0.28771	1.30E-65	TRUE
HOXC11_MA0651.1	HOXC11	MA0651.1	C_HOXC10	176	0.32631	31	0.29202	20	-0.30598	4.86E-70	TRUE
HOXC12_MA0906.1	HOXC12	MA0906.1	C_HOXC10	174	0.24031	33	0.22273	22	-0.16401	1.49E-33	FALSE
HOXC13_MA0907.1	HOXC13	MA0907.1	C_HOXC13	302	0.26521	53	0.26993	38	-0.25996	4.74E-68	TRUE
HOXC4_MA1504.1	HOXC4	MA1504.1	C_HOXD4	282	0.66938	49	0.65203	37	-0.02405	4.36E-06	FALSE
HOXC8_MA1505.1	HOXC8	MA1505.1	C_HOXC8	174	1.16818	28	1.18261	17	-0.10252	2.14E-19	FALSE
HOXC9_MA0485.2	HOXC9	MA0485.2	C_HOXC10	173	0.24032	31	0.23071	20	-0.3131	1.89E-67	TRUE
HOXD10_MA1506.1	HOXD10	MA1506.1	C_HOXC10	176	0.25041	29	0.24641	24	-0.26879	7.43E-65	TRUE
HOXD11_MA0908.1	HOXD11	MA0908.1	C_HOXC10	233	0.31604	40	0.31165	27	-0.25047	1.50E-58	TRUE
HOXD12_MA0873.1	HOXD12	MA0873.1	C_HOXC10	143	0.24702	28	0.2515	21	-0.15362	5.75E-31	FALSE
HOXD13_MA0909.2	HOXD13	MA0909.2	C_HOXD13	363	0.28242	60	0.26671	29	-0.22155	8.54E-63	FALSE
HOXD3_MA0912.2	HOXD3	MA0912.2	C_HOXD3	286	0.73657	59	0.73348	45	-0.06687	2.79E-19	FALSE
HOXD4_MA1507.1	HOXD4	MA1507.1	C_HOXD4	282	0.66938	49	0.65203	37	-0.02405	4.36E-06	FALSE
HOXD8_MA0910.2	HOXD8	MA0910.2	C_HOXC8	202	0.45306	37	0.45555	25	-0.08169	2.09E-17	FALSE
HOXD9_MA0913.2	HOXD9	MA0913.2	C_HOXA10	463	0.31251	65	0.30642	35	-0.17663	2.74E-57	FALSE
HSF1_MA0486.2	HSF1	MA0486.2	C_HSF2	408	0.2638	55	0.24929	37	-0.0945	1.64E-36	FALSE
HSF2_MA0770.1	HSF2	MA0770.1	C_HSF2	460	0.33726	67	0.32155	41	-0.13759	4.25E-52	FALSE
HSF4_MA0771.1	HSF4	MA0771.1	C_HSF2	402	0.26252	65	0.23926	35	-0.177	8.82E-57	FALSE
IKZF1_MA1508.1	IKZF1	MA1508.1	C_IKZF1	2041	0.28456	564	0.26043	394	-0.19346	3.55E-96	TRUE
INSM1_MA0155.1	INSM1	MA0155.1	C_INSM1	766	0.399	227	0.51771	186	-0.02548	6.77E-11	FALSE
IRF1_MA0050.2	IRF1	MA0050.2	C_IRF1	2098	0.25716	369	0.24169	283	-0.14844	4.07E-85	TRUE
IRF2_MA0051.1	IRF2	MA0051.1	C_IRF2	616	0.35501	127	0.34181	114	-0.12485	4.43E-53	FALSE
IRF3_MA1418.1	IRF3	MA1418.1	C_IRF3	958	0.26996	185	0.24802	134	-0.14823	6.71E-73	FALSE
IRF4_MA1419.1	IRF4	MA1419.1	C_IRF1	346	0.4862	92	0.45853	83	-0.19771	9.15E-58	FALSE
IRF5_MA1420.1	IRF5	MA1420.1	C_IRF5	335	0.46208	82	0.45077	86	-0.07784	5.56E-28	FALSE
IRF6_MA1509.1	IRF6	MA1509.1	C_IRF6	126	0.32976	20	0.34829	23	0.0641	3.46E-11	TRUE
IRF7_MA0772.1	IRF7	MA0772.1	C_IRF1	782	0.27489	161	0.28701	125	-0.14545	8.89E-61	FALSE
IRF8_MA0652.1	IRF8	MA0652.1	C_IRF1	382	0.4151	110	0.38359	98	-0.1599	7.53E-52	FALSE
IRF9_MA0653.1	IRF9	MA0653.1	C_IRF1	548	0.43784	122	0.40457	100	-0.18518	1.64E-63	FALSE
Isl1_MA1608.1	Isl1	MA1608.1	C_VENTX	256	0.31925	52	0.3147	26	-0.19669	1.00E-56	FALSE
ISL2_MA0914.1	ISL2	MA0914.1	C_ISL2	302	0.40379	55	0.40321	37	-0.14246	1.27E-44	FALSE
ISX_MA0654.1	ISX	MA0654.1	C_PRRX2	214	0.50749	29	0.52503	23	-0.15272	1.42E-36	FALSE
JDP2_MA0655.1	JDP2	MA0655.1	C_FOSL1::JUN	432	0.29183	76	0.3151	70	0.00155	3.08E-01	FALSE
JDP2var.2_MA0656.1	JDP2(var.2)	MA0656.1	C_FOSL1::JUN(var.2)	221	0.37824	56	0.35326	40	-0.26266	2.44E-56	TRUE
JUN_MA0488.1	JUN	MA0488.1	C_FOSL1::JUN(var.2)	449	0.40765	91	0.39929	73	-0.12347	2.99E-47	FALSE
JUNJUNB_MA1132.1	JUN::JUNB	MA1132.1	C_FOSL1::JUN	456	0.28018	84	0.28022	68	-0.08777	4.84E-34	FALSE
JUNJUNBvar.2_MA1133.1	JUN::JUNB(var.2)	MA1133.1	C_FOSL1::JUN(var.2)	241	0.35773	56	0.3438	46	-0.16567	1.44E-50	FALSE
JUNvar.2_MA0489.1	JUN(var.2)	MA0489.1	C_FOSL1::JUN	673	0.22842	148	0.21624	114	-0.10532	5.80E-49	FALSE
JUNB_MA0490.2	JUNB	MA0490.2	C_FOSL1::JUN	601	0.28076	122	0.29336	101	-0.05137	2.66E-20	FALSE
JUNBvar.2_MA1140.2	JUNB(var.2)	MA1140.2	C_FOSL1::JUN(var.2)	166	0.58727	49	0.62313	41	-0.10745	1.21E-28	FALSE
JUND_MA0491.2	JUND	MA0491.2	C_FOSL1::JUN	575	0.2854	118	0.29688	99	-0.06596	3.50E-30	FALSE
JUNDvar.2_MA0492.1	JUND(var.2)	MA0492.1	C_FOSL1::JUN(var.2)	450	0.46589	92	0.46563	68	-0.10462	7.21E-39	FALSE
Klf1_MA0493.1	Klf1	MA0493.1	C_KLF4	1196	0.32362	462	0.32237	404	-0.07557	8.42E-46	FALSE
KLF10_MA1511.1	KLF10	MA1511.1	C_KLF9	1166	0.33197	459	0.32121	394	-0.10454	2.25E-56	FALSE
KLF11_MA1512.1	KLF11	MA1512.1	C_KLF9	1191	0.5867	495	0.88562	447	-0.03302	2.49E-20	FALSE
Klf12_MA0742.1	Klf12	MA0742.1	C_Klf12	756	0.34197	307	0.33896	286	-0.05762	8.54E-30	FALSE
KLF13_MA0657.1	KLF13	MA0657.1	C_KLF13	420	0.34506	170	0.31349	141	-0.19174	4.48E-64	FALSE
KLF14_MA0740.1	KLF14	MA0740.1	C_KLF9	732	0.41248	335	0.4135	303	-0.11728	2.80E-56	FALSE
KLF15_MA1513.1	KLF15	MA1513.1	C_KLF15	999	0.39925	461	0.39649	417	-0.08368	3.20E-47	FALSE
KLF16_MA0741.1	KLF16	MA0741.1	C_KLF9	1494	0.34246	553	0.34525	494	-0.09363	3.74E-55	FALSE
KLF17_MA1514.1	KLF17	MA1514.1	C_KLF17	963	0.30781	308	0.29026	265	-0.10306	9.22E-53	FALSE
KLF2_MA1515.1	KLF2	MA1515.1	C_KLF4	1219	0.36531	518	0.35439	460	-0.0741	4.07E-46	FALSE
KLF3_MA1516.1	KLF3	MA1516.1	C_Klf12	697	0.36297	308	0.34838	284	-0.09033	2.00E-44	FALSE
KLF4_MA0039.4	KLF4	MA0039.4	C_KLF4	2122	0.32465	786	0.31911	686	-0.09726	2.63E-64	FALSE
KLF5_MA0599.1	KLF5	MA0599.1	C_KLF4	2069	0.34988	802	0.34982	723	-0.10271	2.16E-72	FALSE
KLF6_MA1517.1	KLF6	MA1517.1	C_KLF4	841	0.37046	379	0.35746	329	-0.10376	2.36E-54	FALSE
KLF9_MA1107.2	KLF9	MA1107.2	C_KLF9	1867	0.30416	679	0.30713	628	-0.05534	2.01E-41	FALSE
LBX1_MA0618.1	LBX1	MA0618.1	C_LBX1	252	0.95712	47	0.95313	36	-0.08132	1.06E-26	FALSE
LBX2_MA0699.1	LBX2	MA0699.1	C_PRRX2	235	0.77546	38	0.78477	27	-0.14425	3.15E-37	FALSE
LEF1_MA0768.1	LEF1	MA0768.1	C_LEF1	811	0.26363	147	0.24917	101	-0.10592	1.11E-50	FALSE
LHX1_MA1518.1	LHX1	MA1518.1	C_HOXC8	179	1.21968	40	1.29446	29	-0.10993	3.35E-29	FALSE
LHX2_MA0700.2	LHX2	MA0700.2	C_DLX6	291	1.0394	59	1.0905	43	-0.24312	3.21E-70	TRUE
Lhx3_MA0135.1	Lhx3	MA0135.1	C_Lhx3	523	0.65708	77	0.69591	57	-0.07888	1.37E-30	FALSE
Lhx4_MA0704.1	Lhx4	MA0704.1	C_EMX1	225	0.79468	29	0.80986	24	0.02947	4.32E-06	TRUE
LHX5_MA1519.1	LHX5	MA1519.1	C_EMX1	207	1.21026	36	1.23196	27	-0.0569	1.59E-11	FALSE
LHX6_MA0658.1	LHX6	MA0658.1	C_EMX1	205	0.88322	29	0.88615	32	-0.03548	1.48E-08	FALSE
Lhx8_MA0705.1	Lhx8	MA0705.1	C_PRRX2	234	0.82374	46	0.85448	42	-0.04644	3.29E-11	FALSE
LHX9_MA0701.2	LHX9	MA0701.2	C_PRRX2	256	0.7451	42	0.75384	31	-0.10454	8.15E-27	FALSE
LIN54_MA0619.1	LIN54	MA0619.1	C_LIN54	533	0.30832	53	0.30329	34	-0.16486	3.78E-59	FALSE
LMX1A_MA0702.2	LMX1A	MA0702.2	C_EMX1	264	0.80606	38	0.81451	29	-0.01006	9.59E-01	FALSE
LMX1B_MA0703.2	LMX1B	MA0703.2	C_EMX1	295	0.86139	47	0.88004	29	-0.05888	1.36E-20	FALSE
MAF_MA1520.1	MAF	MA1520.1	C_MAFA	361	0.3732	100	0.47921	71	-0.15328	1.36E-53	FALSE
MAFNFE2_MA0501.1	MAF::NFE2	MA0501.1	C_BACH1	883	0.30243	226	0.30371	192	-0.14859	3.18E-69	FALSE
MAFA_MA1521.1	MAFA	MA1521.1	C_MAFA	376	0.33638	113	0.35047	84	-0.15167	8.11E-51	FALSE
Mafb_MA0117.2	Mafb	MA0117.2	C_MAFF	529	0.25693	118	0.26914	100	-0.17143	1.16E-64	FALSE
MAFF_MA0495.3	MAFF	MA0495.3	C_MAFF	676	0.28332	132	0.2726	97	-0.1507	9.79E-55	FALSE
MAFG_MA0659.2	MAFG	MA0659.2	C_MAFF	695	0.28911	138	0.29107	110	-0.14114	2.73E-60	FALSE
MAFK_MA0496.3	MAFK	MA0496.3	C_BACH1	934	0.29575	249	0.31565	206	-0.08614	1.10E-50	FALSE
MAX_MA0058.3	MAX	MA0058.3	C_MNT	192	0.26356	61	0.25084	45	-0.08102	3.41E-19	FALSE
MAXMYC_MA0059.1	MAX::MYC	MA0059.1	C_MAX::MYC	368	0.25899	92	0.28423	123	0.14108	4.66E-45	TRUE
MAZ_MA1522.1	MAZ	MA1522.1	C_ZNF148	1334	0.33265	451	0.33429	423	-0.1154	1.60E-61	FALSE
Mecom_MA0029.1	Mecom	MA0029.1	C_Mecom	813	0.33764	211	0.31495	137	-0.22502	4.30E-79	TRUE
MEF2A_MA0052.4	MEF2A	MA0052.4	C_MEF2A	1394	0.30682	183	0.29449	116	-0.14888	3.75E-73	FALSE
MEF2B_MA0660.1	MEF2B	MA0660.1	C_MEF2A	617	0.60364	101	0.60881	70	-0.06214	2.65E-26	FALSE
MEF2C_MA0497.1	MEF2C	MA0497.1	C_MEF2A	1386	0.26432	182	0.2547	109	-0.14201	4.42E-71	FALSE
MEF2D_MA0773.1	MEF2D	MA0773.1	C_MEF2A	689	0.50564	102	0.50462	67	-0.06225	8.05E-28	FALSE
MEIS1_MA0498.2	MEIS1	MA0498.2	C_MEIS2	296	0.25646	80	0.24786	62	-0.15144	4.66E-47	FALSE
MEIS1var.2_MA1639.1	MEIS1(var.2)	MA1639.1	C_MEIS2(var.2)	385	0.63488	47	0.63524	46	-0.06583	2.81E-23	FALSE
MEIS2_MA0774.1	MEIS2	MA0774.1	C_MEIS2	589	0.26661	162	0.26197	144	-0.07959	7.53E-37	FALSE
MEIS2var.2_MA1640.1	MEIS2(var.2)	MA1640.1	C_MEIS2(var.2)	542	0.57266	73	0.56344	55	-0.11569	1.76E-47	FALSE
MEIS3_MA0775.1	MEIS3	MA0775.1	C_MEIS2	586	0.26485	152	0.26009	134	-0.09681	1.46E-43	FALSE
MEOX1_MA0661.1	MEOX1	MA0661.1	C_EMX1	266	0.88143	49	0.87648	35	-0.08871	1.13E-23	FALSE
MEOX2_MA0706.1	MEOX2	MA0706.1	C_EMX1	342	0.8971	60	0.91343	42	-0.12059	1.29E-36	FALSE
MGA_MA0801.1	MGA	MA0801.1	C_TBX4	378	0.25316	97	0.23806	88	-0.1476	6.68E-48	FALSE
MITF_MA0620.3	MITF	MA0620.3	C_USF2	234	0.27169	67	0.24378	48	-0.23152	5.21E-57	FALSE
mix-a_MA0621.1	mix-a	MA0621.1	C_EMX1	240	0.9315	35	0.95655	30	0.02682	3.97E-08	TRUE
MIXL1_MA0662.1	MIXL1	MA0662.1	C_PRRX2	275	0.66761	45	0.67277	31	-0.09719	1.21E-30	FALSE
MLX_MA0663.1	MLX	MA0663.1	C_ARNT2	133	0.3028	49	0.27148	34	-0.22911	1.04E-45	FALSE
Mlxip_MA0622.1	Mlxip	MA0622.1	C_MNT	182	0.26538	58	0.24347	44	-0.15731	3.70E-40	FALSE
MLXIPL_MA0664.1	MLXIPL	MA0664.1	C_ARNT2	123	0.29667	41	0.2769	34	-0.15598	2.97E-26	FALSE
MNT_MA0825.1	MNT	MA0825.1	C_MNT	196	0.26149	60	0.24733	40	-0.08425	2.81E-23	FALSE
MNX1_MA0707.1	MNX1	MA0707.1	C_EMX1	432	0.63514	80	0.64916	57	-0.1172	2.33E-44	FALSE
MSANTD3_MA1523.1	MSANTD3	MA1523.1	C_MSANTD3	505	0.36992	126	0.46155	132	-0.0125	1.91E-02	FALSE
MSC_MA0665.1	MSC	MA0665.1	C_MSC	721	0.43056	208	0.42197	144	-0.17485	6.94E-66	FALSE
MSGN1_MA1524.1	MSGN1	MA1524.1	C_MSGN1	306	0.2273	64	0.20556	44	-0.17547	7.71E-56	FALSE
MSX1_MA0666.1	MSX1	MA0666.1	C_DLX6	202	0.53826	38	0.56262	28	-0.11916	3.39E-29	FALSE
MSX2_MA0708.1	MSX2	MA0708.1	C_DLX6	253	0.44445	46	0.46744	35	-0.11775	8.82E-36	FALSE
Msx3_MA0709.1	Msx3	MA0709.1	C_DLX6	253	0.44445	46	0.46744	35	-0.11775	8.82E-36	FALSE
MTF1_MA0863.1	MTF1	MA0863.1	C_MTF1	332	0.3986	102	0.52466	78	-0.19096	2.58E-55	FALSE
MXI1_MA1108.2	MXI1	MA1108.2	C_NEUROG1	726	0.23521	162	0.23711	173	-0.03215	7.96E-14	FALSE
MYB_MA0100.3	MYB	MA0100.3	C_MYB	586	0.27724	146	0.25339	111	-0.21545	4.11E-75	TRUE
MYBL1_MA0776.1	MYBL1	MA0776.1	C_MYBL1	90	0.5085	18	0.47702	17	0.13205	3.88E-21	TRUE
MYBL2_MA0777.1	MYBL2	MA0777.1	C_MYBL2	93	0.84086	21	0.76712	16	-0.17235	5.88E-32	FALSE
MYC_MA0147.3	MYC	MA0147.3	C_MNT	245	0.27612	82	0.2696	64	-0.04108	7.60E-09	FALSE
MYCN_MA0104.4	MYCN	MA0104.4	C_MNT	167	0.28295	55	0.28147	45	-0.01574	2.79E-02	FALSE
MYF5_MA1641.1	MYF5	MA1641.1	C_MYF5	705	0.39782	243	0.38761	183	-0.14371	1.38E-61	FALSE
MYF6_MA0667.1	MYF6	MA0667.1	C_MSC	506	0.30658	141	0.29354	96	-0.17855	1.03E-60	FALSE
MYOD1_MA0499.2	MYOD1	MA0499.2	C_MYOD1	749	0.30952	237	0.30973	191	-0.09773	1.35E-46	FALSE
MYOG_MA0500.2	MYOG	MA0500.2	C_Tcf12	698	0.38812	224	0.37355	186	-0.13771	1.71E-60	FALSE
MZF1_MA0056.2	MZF1	MA0056.2	C_MZF1	445	0.29998	94	0.29757	64	-0.18404	1.09E-61	FALSE
MZF1var.2_MA0057.1	MZF1(var.2)	MA0057.1	C_MZF1(var.2)	755	0.31146	224	0.28926	181	-0.11816	2.24E-58	FALSE
NEUROD1_MA1109.1	NEUROD1	MA1109.1	C_NEUROD1	862	0.29785	223	0.28582	176	-0.1061	4.48E-55	FALSE
NEUROD2_MA0668.1	NEUROD2	MA0668.1	C_Atoh1	163	0.22767	37	0.20606	29	-0.15367	7.22E-33	FALSE
NEUROG1_MA0623.2	NEUROG1	MA0623.2	C_NEUROG1	213	0.24074	56	0.22143	38	-0.10022	5.27E-28	FALSE
NEUROG2_MA0669.1	NEUROG2	MA0669.1	C_NEUROG2	355	0.27328	82	0.2619	53	-0.14162	4.20E-47	FALSE
NEUROG2var.2_MA1642.1	NEUROG2(var.2)	MA1642.1	C_NEUROD1	829	0.25459	192	0.24464	147	-0.11774	4.23E-57	FALSE
NFAT5_MA0606.1	NFAT5	MA0606.1	C_NFATC3	754	0.2159	97	0.20448	60	-0.10745	8.50E-51	FALSE
NFATC1_MA0624.1	NFATC1	MA0624.1	C_NFATC3	578	0.23428	82	0.22684	45	-0.05283	5.54E-22	FALSE
NFATC2_MA0152.1	NFATC2	MA0152.1	C_NFATC3	400	0.18528	54	0.1749	37	-0.10563	8.12E-42	FALSE
NFATC3_MA0625.1	NFATC3	MA0625.1	C_NFATC3	643	0.22858	89	0.21824	53	-0.09013	1.44E-38	FALSE
NFATC4_MA1525.1	NFATC4	MA1525.1	C_NFATC3	566	0.25191	92	0.23714	57	-0.0907	1.25E-41	FALSE
NFE2_MA0841.1	NFE2	MA0841.1	C_FOSL1::JUN	385	0.37176	73	0.37995	61	-0.05756	7.54E-20	FALSE
NFE2L1_MA0089.2	NFE2L1	MA0089.2	C_BACH1	892	0.33008	220	0.33059	185	-0.11999	1.21E-62	FALSE
Nfe2l2_MA0150.2	Nfe2l2	MA0150.2	C_BACH1	828	0.34105	218	0.34023	182	-0.14737	1.22E-67	FALSE
NFIA_MA0670.1	NFIA	MA0670.1	C_NFIA	461	0.22214	89	0.2096	70	-0.10769	6.08E-48	FALSE
NFIB_MA1643.1	NFIB	MA1643.1	C_NFIB	785	0.24444	218	0.231	149	-0.08332	1.08E-43	FALSE
NFIC_MA0161.2	NFIC	MA0161.2	C_NFIC	612	0.26499	135	0.25207	119	-0.12411	4.16E-53	FALSE
NFICTLX1_MA0119.1	NFIC::TLX1	MA0119.1	C_NFIB	634	0.28472	171	0.27041	122	-0.10259	6.49E-44	FALSE
NFICvar.2_MA1527.1	NFIC(var.2)	MA1527.1	C_NFIB	545	0.28628	146	0.27813	115	-0.04	8.05E-17	FALSE
NFIL3_MA0025.2	NFIL3	MA0025.2	C_DBP	312	0.37826	35	0.37594	33	-0.07766	6.22E-24	FALSE
NFIX_MA0671.1	NFIX	MA0671.1	C_NFIA	417	0.23294	88	0.2169	69	-0.12904	2.56E-49	FALSE
NFIXvar.2_MA1528.1	NFIX(var.2)	MA1528.1	C_NFIB	617	0.24388	165	0.23839	122	-0.04772	3.11E-18	FALSE
NFKB1_MA0105.4	NFKB1	MA0105.4	C_NFKB2	201	0.27522	60	0.2551	43	-0.10278	5.02E-27	FALSE
NFKB2_MA0778.1	NFKB2	MA0778.1	C_NFKB2	227	0.26814	65	0.24948	49	-0.09735	1.19E-26	FALSE
NFYA_MA0060.3	NFYA	MA0060.3	C_NFYA	340	0.31135	96	0.30819	79	-0.04931	3.82E-17	FALSE
NFYB_MA0502.2	NFYB	MA0502.2	C_NFYB	422	0.38165	124	0.36255	103	-0.07028	2.82E-23	FALSE
NFYC_MA1644.1	NFYC	MA1644.1	C_NFYA	357	0.31247	105	0.30994	85	-0.04993	1.03E-11	FALSE
NHLH1_MA0048.2	NHLH1	MA0048.2	C_Tcf12	759	0.27244	229	0.25984	205	-0.13815	1.84E-65	FALSE
NHLH2_MA1529.1	NHLH2	MA1529.1	C_NHLH2	579	0.29222	183	0.27351	155	-0.13708	1.26E-50	FALSE
NKX2-2_MA1645.1	NKX2-2	MA1645.1	C_NKX2-5	575	0.30653	157	0.33366	135	-0.06062	8.39E-26	FALSE
NKX2-3_MA0672.1	NKX2-3	MA0672.1	C_NKX2-3	466	0.29791	107	0.28059	77	-0.17822	6.89E-58	FALSE
NKX2-5_MA0063.2	NKX2-5	MA0063.2	C_NKX2-5	379	0.32955	93	0.33642	69	-0.06411	6.85E-21	FALSE
Nkx2-5var.2_MA0503.1	Nkx2-5(var.2)	MA0503.1	C_Nkx2-5(var.2)	676	0.27031	170	0.25837	117	-0.12806	3.36E-63	FALSE
NKX2-8_MA0673.1	NKX2-8	MA0673.1	C_NKX2-3	430	0.31182	95	0.29521	70	-0.17856	2.36E-62	FALSE
Nkx3-1_MA0124.2	Nkx3-1	MA0124.2	C_ISL2	395	0.35225	73	0.3516	63	0.00241	8.33E-01	FALSE
Nkx3-2_MA0122.3	Nkx3-2	MA0122.3	C_ISL2	455	0.37105	87	0.40354	70	-0.07936	4.00E-32	FALSE
NKX6-1_MA0674.1	NKX6-1	MA0674.1	C_NKX6-2	379	0.44576	57	0.43924	41	-0.0975	5.59E-36	FALSE
NKX6-2_MA0675.1	NKX6-2	MA0675.1	C_NKX6-2	355	0.35594	55	0.35056	38	-0.12563	2.17E-42	FALSE
NKX6-3_MA1530.1	NKX6-3	MA1530.1	C_NKX6-3	355	0.66422	71	0.65945	43	-0.17856	1.59E-56	FALSE
Nobox_MA0125.1	Nobox	MA0125.1	C_GBX2	282	1.02631	53	1.04378	39	-0.1051	2.91E-32	FALSE
NOTO_MA0710.1	NOTO	MA0710.1	C_EMX1	276	0.70074	51	0.68661	39	-0.11106	2.80E-30	FALSE
Npas2_MA0626.1	Npas2	MA0626.1	C_MNT	191	0.26088	60	0.25157	46	-0.03758	4.41E-05	FALSE
NR1D1_MA1531.1	NR1D1	MA1531.1	C_NR1D2	439	0.26643	126	0.24249	95	-0.16849	2.37E-61	FALSE
NR1D2_MA1532.1	NR1D2	MA1532.1	C_NR1D2	451	0.37558	124	0.37591	95	-0.10441	3.91E-40	FALSE
NR1H2RXRA_MA0115.1	NR1H2::RXRA	MA0115.1	C_NR1H2::RXRA	476	0.27174	101	0.25716	76	-0.04587	2.03E-23	FALSE
Nr1h3Rxra_MA0494.1	Nr1h3::Rxra	MA0494.1	C_Nr1h3::Rxra	543	0.37029	165	0.38326	119	-0.11709	3.33E-56	FALSE
NR1H4_MA1110.1	NR1H4	MA1110.1	C_NR1H4	358	0.30388	67	0.30398	47	-0.0169	2.63E-03	FALSE
NR1H4RXRA_MA1146.1	NR1H4::RXRA	MA1146.1	C_NR2F1(var.3)	235	0.23982	45	0.22695	34	-0.04734	1.87E-09	FALSE
NR1I2_MA1533.1	NR1I2	MA1533.1	C_NR1I2	299	0.23924	69	0.22092	63	-0.13379	3.82E-44	FALSE
NR1I3_MA1534.1	NR1I3	MA1534.1	C_NR1I3	436	0.26802	78	0.28159	48	-0.10623	1.97E-43	FALSE
NR2C1_MA1535.1	NR2C1	MA1535.1	C_NR2C2(var.2)	439	0.22672	103	0.21197	74	-0.09829	1.87E-38	FALSE
NR2C2_MA0504.1	NR2C2	MA0504.1	C_PPARD	881	0.41212	247	0.61663	214	-0.04059	4.22E-19	FALSE
NR2C2var.2_MA1536.1	NR2C2(var.2)	MA1536.1	C_NR2C2(var.2)	421	0.23153	100	0.21284	73	-0.1146	1.41E-44	FALSE
Nr2e1_MA0676.1	Nr2e1	MA0676.1	C_Nr2e1	578	0.27705	123	0.27388	98	-0.18564	2.13E-66	FALSE
Nr2e3_MA0164.1	Nr2e3	MA0164.1	C_Nr2e3	260	0.36432	66	0.34919	50	-0.03931	4.16E-07	FALSE
NR2F1_MA0017.2	NR2F1	MA0017.2	C_NR2C2(var.2)	509	0.29838	130	0.27848	90	-0.15877	3.46E-56	FALSE
NR2F1var.2_MA1537.1	NR2F1(var.2)	MA1537.1	C_PPARD	590	0.4067	151	0.53976	126	-0.07416	1.08E-28	FALSE
NR2F1var.3_MA1538.1	NR2F1(var.3)	MA1538.1	C_NR2F1(var.3)	286	0.43563	71	0.42779	58	-0.05062	4.56E-13	FALSE
NR2F2_MA1111.1	NR2F2	MA1111.1	C_NR2C2(var.2)	483	0.35273	109	0.34035	80	-0.09758	4.90E-40	FALSE
Nr2f6_MA0677.1	Nr2f6	MA0677.1	C_PPARD	568	0.2871	131	0.27146	95	-0.1235	1.60E-49	FALSE
Nr2f6var.2_MA0728.1	Nr2f6(var.2)	MA0728.1	C_RARA	475	0.31225	100	0.30597	74	-0.11132	5.66E-51	FALSE
NR2F6var.3_MA1539.1	NR2F6(var.3)	MA1539.1	C_NR2F1(var.3)	259	0.36683	64	0.36051	49	-0.094	1.58E-37	FALSE
NR3C1_MA0113.3	NR3C1	MA0113.3	C_NR3C1	296	0.23034	66	0.2055	42	-0.15527	4.96E-48	FALSE
NR3C2_MA0727.1	NR3C2	MA0727.1	C_NR3C1	297	0.22727	67	0.20867	45	-0.10963	3.03E-34	FALSE
NR4A1_MA1112.2	NR4A1	MA1112.2	C_NR4A1	681	0.33326	131	0.32145	99	-0.1097	1.13E-48	FALSE
NR4A2_MA0160.1	NR4A2	MA0160.1	C_NR4A2	484	0.22598	115	0.21746	84	-0.02939	1.57E-08	FALSE
NR4A2RXRA_MA1147.1	NR4A2::RXRA	MA1147.1	C_NR2F1(var.3)	222	0.51545	54	0.52198	52	0.02239	2.30E-03	TRUE
NR5A1_MA1540.1	NR5A1	MA1540.1	C_Nr5a2	534	0.28106	109	0.27981	101	0.00369	3.35E-01	FALSE
Nr5a2_MA0505.1	Nr5a2	MA0505.1	C_Nr5a2	848	0.24437	179	0.25665	156	0.00156	2.39E-01	FALSE
NR6A1_MA1541.1	NR6A1	MA1541.1	C_NR6A1	496	0.28325	94	0.3396	68	-0.1005	3.51E-46	FALSE
NRF1_MA0506.1	NRF1	MA0506.1	C_NRF1	379	0.39795	184	0.38244	177	-0.0281	1.73E-08	FALSE
NRL_MA0842.2	NRL	MA0842.2	C_MAFF	465	0.27234	107	0.25212	83	-0.17647	8.79E-65	FALSE
OLIG1_MA0826.1	OLIG1	MA0826.1	C_Atoh1	207	0.20075	38	0.18499	23	-0.1776	4.85E-44	FALSE
OLIG2_MA0678.1	OLIG2	MA0678.1	C_Atoh1	199	0.19866	36	0.17871	21	-0.18711	3.25E-44	FALSE
OLIG3_MA0827.1	OLIG3	MA0827.1	C_Atoh1	234	0.19942	43	0.17977	24	-0.17907	3.00E-47	FALSE
ONECUT1_MA0679.2	ONECUT1	MA0679.2	C_ONECUT1	509	0.66754	57	0.69225	48	-0.01517	5.38E-07	FALSE
ONECUT2_MA0756.1	ONECUT2	MA0756.1	C_ONECUT1	295	0.46344	40	0.51713	30	-0.08521	6.13E-29	FALSE
ONECUT3_MA0757.1	ONECUT3	MA0757.1	C_ONECUT1	523	0.55015	89	0.71023	71	-0.02749	1.28E-10	FALSE
OSR1_MA1542.1	OSR1	MA1542.1	C_OSR1	393	0.32863	103	0.31751	80	-0.14186	6.34E-54	FALSE
OSR2_MA1646.1	OSR2	MA1646.1	C_OSR2	1101	0.24379	279	0.22784	223	-0.13535	2.71E-69	FALSE
OTX1_MA0711.1	OTX1	MA0711.1	C_OTX2	216	0.41672	34	0.45751	34	0.03731	9.18E-06	TRUE
OTX2_MA0712.2	OTX2	MA0712.2	C_OTX2	352	0.67071	61	0.71386	51	-0.02056	2.25E-03	FALSE
OVOL1_MA1544.1	OVOL1	MA1544.1	C_OVOL1	111	0.70032	27	0.70695	15	-0.10054	3.38E-16	FALSE
OVOL2_MA1545.1	OVOL2	MA1545.1	C_OVOL1	78	0.65822	21	0.6111	14	-0.21433	1.02E-32	FALSE
PAX1_MA0779.1	PAX1	MA0779.1	C_PAX9	164	0.24566	40	0.23048	38	-0.09826	8.22E-27	FALSE
Pax2_MA0067.1	Pax2	MA0067.1	C_Pax2	159	0.26009	43	0.24809	36	-0.07573	3.73E-11	FALSE
PAX3_MA0780.1	PAX3	MA0780.1	C_PAX3	134	0.4657	20	0.47328	13	-0.24613	2.43E-48	TRUE
PAX3var.2_MA1546.1	PAX3(var.2)	MA1546.1	C_PAX3(var.2)	166	0.31866	37	0.33025	32	-0.06302	1.27E-15	FALSE
PAX4_MA0068.2	PAX4	MA0068.2	C_EMX1	163	0.77051	24	0.78102	19	-0.045	1.98E-07	FALSE
PAX5_MA0014.3	PAX5	MA0014.3	C_PAX5	216	0.30686	72	0.33474	72	-0.00993	4.47E-02	FALSE
PAX6_MA0069.1	PAX6	MA0069.1	C_PAX6	247	0.36496	55	0.33831	35	-0.2431	1.67E-60	TRUE
PAX7_MA0680.1	PAX7	MA0680.1	C_PAX3	137	0.4471	20	0.50848	13	-0.17428	5.94E-39	FALSE
PAX9_MA0781.1	PAX9	MA0781.1	C_PAX9	187	0.24967	40	0.2341	42	-0.16839	1.14E-37	FALSE
PBX1_MA0070.1	PBX1	MA0070.1	C_PBX1	298	0.39973	50	0.40987	36	-0.11912	2.74E-40	FALSE
PBX2_MA1113.2	PBX2	MA1113.2	C_MEIS2(var.2)	520	0.75291	71	0.77657	64	-0.07289	4.54E-33	FALSE
PBX3_MA1114.1	PBX3	MA1114.1	C_PBX3	962	0.2688	285	0.26308	245	-0.10545	3.18E-59	FALSE
PDX1_MA0132.2	PDX1	MA0132.2	C_EMX1	235	0.94807	39	0.9685	32	0.0299	3.19E-05	TRUE
PHOX2A_MA0713.1	PHOX2A	MA0713.1	C_PHOX2B	340	0.94658	52	0.98116	30	-0.04087	7.45E-14	FALSE
PHOX2B_MA0681.2	PHOX2B	MA0681.2	C_PHOX2B	770	0.68556	92	0.71348	63	-0.12	6.62E-57	FALSE
PITX1_MA0682.2	PITX1	MA0682.2	C_OTX2	315	0.61144	47	0.66002	43	0.00682	5.46E-01	FALSE
PITX2_MA1547.1	PITX2	MA1547.1	C_OTX2	279	0.64709	49	0.74859	49	0.09046	3.70E-31	TRUE
PITX3_MA0714.1	PITX3	MA0714.1	C_OTX2	294	0.58567	44	0.63604	41	0.02921	2.33E-07	TRUE
PKNOX1_MA0782.2	PKNOX1	MA0782.2	C_PBX3	780	0.25577	213	0.25433	172	-0.09236	1.82E-44	FALSE
PKNOX2_MA0783.1	PKNOX2	MA0783.1	C_PKNOX2	531	0.2416	141	0.22707	117	-0.09967	1.52E-43	FALSE
PLAG1_MA0163.1	PLAG1	MA0163.1	C_PLAG1	843	0.39536	286	0.48151	231	-0.03367	7.11E-22	FALSE
Plagl1_MA1615.1	Plagl1	MA1615.1	C_Plagl1	838	0.28509	242	0.27116	203	-0.13439	3.43E-65	FALSE
PLAGL2_MA1548.1	PLAGL2	MA1548.1	C_PLAGL2	361	0.27291	113	0.25562	92	-0.1142	9.97E-43	FALSE
POU1F1_MA0784.1	POU1F1	MA0784.1	C_POU1F1	618	0.49655	84	0.48116	64	-0.12134	5.78E-52	FALSE
POU2F1_MA0785.1	POU2F1	MA0785.1	C_POU1F1	557	0.40386	81	0.38889	64	-0.11101	1.11E-46	FALSE
POU2F2_MA0507.1	POU2F2	MA0507.1	C_POU1F1	702	0.32942	94	0.32751	76	-0.14331	4.46E-62	FALSE
POU2F3_MA0627.2	POU2F3	MA0627.2	C_POU1F1	668	0.29866	96	0.29651	73	-0.16053	5.57E-65	FALSE
POU3F1_MA0786.1	POU3F1	MA0786.1	C_POU1F1	643	0.40668	92	0.39489	66	-0.15451	3.67E-59	FALSE
POU3F2_MA0787.1	POU3F2	MA0787.1	C_POU1F1	605	0.46779	87	0.45478	67	-0.12393	2.78E-51	FALSE
POU3F3_MA0788.1	POU3F3	MA0788.1	C_POU1F1	651	0.48636	92	0.49194	74	-0.09759	8.67E-46	FALSE
POU3F4_MA0789.1	POU3F4	MA0789.1	C_POU1F1	489	0.30193	77	0.29708	62	-0.1059	5.10E-40	FALSE
POU4F1_MA0790.1	POU4F1	MA0790.1	C_POU4F3	582	0.62204	74	0.62673	56	-0.03808	3.31E-10	FALSE
POU4F2_MA0683.1	POU4F2	MA0683.1	C_POU4F3	566	0.51312	72	0.50133	48	-0.06945	1.34E-28	FALSE
POU4F3_MA0791.1	POU4F3	MA0791.1	C_POU4F3	584	0.5607	74	0.55727	50	-0.07585	2.95E-30	FALSE
POU5F1_MA1115.1	POU5F1	MA1115.1	C_POU1F1	680	0.2805	97	0.28431	80	-0.11894	2.68E-60	FALSE
Pou5f1Sox2_MA0142.1	Pou5f1::Sox2	MA0142.1	C_Pou5f1::Sox2	783	0.42947	132	0.43222	87	-0.12333	8.35E-53	FALSE
POU5F1B_MA0792.1	POU5F1B	MA0792.1	C_POU1F1	516	0.35234	82	0.35626	71	-0.0989	4.11E-37	FALSE
POU6F1_MA0628.1	POU6F1	MA0628.1	C_EMX1	184	1.23272	29	1.24892	26	-0.04589	2.38E-09	FALSE
POU6F1var.2_MA1549.1	POU6F1(var.2)	MA1549.1	C_POU6F2	399	0.39989	77	0.39184	44	-0.16299	4.02E-58	FALSE
POU6F2_MA0793.1	POU6F2	MA0793.1	C_POU6F2	390	0.5587	71	0.55783	49	-0.08244	1.45E-28	FALSE
PPARARXRA_MA1148.1	PPARA::RXRA	MA1148.1	C_PPARA::RXRA	595	0.52185	143	0.71826	120	-0.06586	4.79E-26	FALSE
PPARD_MA1550.1	PPARD	MA1550.1	C_PPARD	553	0.4069	131	0.54918	107	-0.08421	1.89E-37	FALSE
PPARG_MA0066.1	PPARG	MA0066.1	C_PPARG	471	0.35826	103	0.34584	84	-0.12879	9.02E-51	FALSE
PpargRxra_MA0065.2	Pparg::Rxra	MA0065.2	C_Pparg::Rxra	1040	0.40704	247	0.51871	205	-0.07511	4.39E-41	FALSE
PRDM1_MA0508.3	PRDM1	MA0508.3	C_PRDM1	1349	0.28648	348	0.26473	241	-0.20102	2.03E-97	TRUE
Prdm15_MA1616.1	Prdm15	MA1616.1	C_Prdm15	731	0.28365	145	0.26735	106	-0.14624	8.05E-63	FALSE
PRDM4_MA1647.1	PRDM4	MA1647.1	C_PRDM4	1028	0.23621	232	0.21368	174	-0.17602	1.48E-77	TRUE
PROP1_MA0715.1	PROP1	MA0715.1	C_PHOX2B	399	0.83838	58	0.85026	39	-0.12381	1.85E-42	FALSE
PROX1_MA0794.1	PROX1	MA0794.1	C_PROX1	179	0.43407	39	0.47201	28	-0.13647	5.60E-36	FALSE
PRRX1_MA0716.1	PRRX1	MA0716.1	C_PRRX2	271	0.59237	36	0.61199	28	-0.05092	5.48E-11	FALSE
PRRX2_MA0075.3	PRRX2	MA0075.3	C_PRRX2	271	0.71042	42	0.71931	32	-0.09138	9.36E-25	FALSE
Ptf1a_MA1618.1	Ptf1a	MA1618.1	C_Ptf1a	865	0.30615	180	0.31178	154	-0.06821	3.40E-34	FALSE
Ptf1avar.2_MA1619.1	Ptf1a(var.2)	MA1619.1	C_MYF5	687	0.40188	239	0.39371	185	-0.13452	1.79E-55	FALSE
Ptf1avar.3_MA1620.1	Ptf1a(var.3)	MA1620.1	C_MYOD1	484	0.32176	131	0.35864	106	0.02088	1.81E-02	TRUE
RARA_MA0729.1	RARA	MA0729.1	C_RARA	449	0.23833	89	0.23239	68	-0.09003	4.93E-36	FALSE
RARARXRA_MA0159.1	RARA::RXRA	MA0159.1	C_RARA::RXRA	575	0.27722	122	0.28824	100	-0.12927	3.61E-54	FALSE
RARARXRG_MA1149.1	RARA::RXRG	MA1149.1	C_RARA::RXRG	501	0.23768	113	0.23003	90	-0.06827	2.47E-29	FALSE
RARAvar.2_MA0730.1	RARA(var.2)	MA0730.1	C_Rarb(var.2)	499	0.22972	109	0.21638	89	-0.12734	3.18E-52	FALSE
Rarb_MA0857.1	Rarb	MA0857.1	C_RARA	519	0.23761	115	0.22874	76	-0.11719	4.54E-57	FALSE
Rarbvar.2_MA0858.1	Rarb(var.2)	MA0858.1	C_Rarb(var.2)	504	0.21995	104	0.2049	77	-0.1391	9.87E-48	FALSE
RARBvar.3_MA1552.1	RARB(var.3)	MA1552.1	C_RXRG(var.2)	217	0.4231	62	0.51281	53	-0.01589	4.87E-03	FALSE
Rarg_MA0859.1	Rarg	MA0859.1	C_RARA	459	0.23412	81	0.22818	64	-0.13371	5.60E-48	FALSE
Rargvar.2_MA0860.1	Rarg(var.2)	MA0860.1	C_Rarg(var.2)	534	0.25255	138	0.23342	108	-0.11001	4.04E-40	FALSE
RARGvar.3_MA1553.1	RARG(var.3)	MA1553.1	C_RXRG(var.2)	218	0.37072	49	0.42864	38	-0.0224	8.69E-02	FALSE
RAX_MA0718.1	RAX	MA0718.1	C_PRRX2	274	0.68247	45	0.70147	31	-0.12268	3.26E-41	FALSE
RAX2_MA0717.1	RAX2	MA0717.1	C_PRRX2	214	0.50749	29	0.52503	23	-0.15272	1.42E-36	FALSE
RBPJ_MA1116.1	RBPJ	MA1116.1	C_RBPJ	1085	0.23608	239	0.22223	203	-0.10218	1.58E-55	FALSE
Rbpjl_MA1621.1	Rbpjl	MA1621.1	C_MYOD1	487	0.3768	135	0.42037	115	0.04116	9.96E-18	TRUE
REL_MA0101.1	REL	MA0101.1	C_RELA	452	0.23081	96	0.21756	75	-0.08961	1.25E-34	FALSE
RELA_MA0107.1	RELA	MA0107.1	C_RELA	517	0.29012	113	0.28296	87	-0.09066	7.62E-37	FALSE
RELB_MA1117.1	RELB	MA1117.1	C_RELB	414	0.27403	105	0.28517	85	-0.12776	5.95E-49	FALSE
REST_MA0138.2	REST	MA0138.2	C_REST	807	0.24997	231	0.25022	205	-0.04306	3.32E-26	FALSE
RFX1_MA0509.2	RFX1	MA0509.2	C_RFX1	567	0.24479	143	0.2519	101	-0.05894	7.20E-20	FALSE
RFX2_MA0600.2	RFX2	MA0600.2	C_RFX2	265	0.25102	60	0.28175	49	-0.08469	1.13E-24	FALSE
RFX3_MA0798.2	RFX3	MA0798.2	C_RFX1	600	0.25974	167	0.26261	125	-0.09888	7.92E-46	FALSE
RFX4_MA0799.1	RFX4	MA0799.1	C_RFX2	334	0.25654	75	0.28638	68	-0.05482	2.84E-12	FALSE
RFX5_MA0510.2	RFX5	MA0510.2	C_RFX2	276	0.24721	65	0.28248	50	-0.01124	3.05E-02	FALSE
RFX7_MA1554.1	RFX7	MA1554.1	C_RFX7	247	0.2731	86	0.27145	75	-0.05341	4.13E-14	FALSE
Rhox11_MA0629.1	Rhox11	MA0629.1	C_Rhox11	377	0.33713	75	0.32209	54	-0.10933	3.43E-40	FALSE
RHOXF1_MA0719.1	RHOXF1	MA0719.1	C_RHOXF1	261	0.76738	44	0.82399	41	0.05459	5.42E-13	TRUE
RORA_MA0071.1	RORA	MA0071.1	C_RORA	449	0.38435	102	0.44611	69	-0.11457	5.48E-42	FALSE
RORAvar.2_MA0072.1	RORA(var.2)	MA0072.1	C_RORA(var.2)	472	0.62999	129	0.95433	92	-0.05656	2.27E-24	FALSE
RORB_MA1150.1	RORB	MA1150.1	C_RORB	396	0.29143	83	0.28901	63	-0.11066	3.88E-37	FALSE
RORC_MA1151.1	RORC	MA1151.1	C_RORB	410	0.41868	90	0.40591	64	-0.14698	2.94E-50	FALSE
RREB1_MA0073.1	RREB1	MA0073.1	C_RREB1	1843	0.32749	560	0.35805	489	-0.04992	9.31E-42	FALSE
RUNX1_MA0002.2	RUNX1	MA0002.2	C_RUNX1	1737	0.2731	489	0.2593	380	-0.12844	9.26E-74	FALSE
RUNX2_MA0511.2	RUNX2	MA0511.2	C_RUNX1	688	0.3217	212	0.3034	172	-0.13471	1.38E-61	FALSE
RUNX3_MA0684.2	RUNX3	MA0684.2	C_RUNX3	919	0.35419	233	0.34308	196	-0.11125	7.88E-59	FALSE
Rxra_MA0512.2	Rxra	MA0512.2	C_PPARD	529	0.29294	127	0.27754	95	-0.12876	1.05E-53	FALSE
RXRAVDR_MA0074.1	RXRA::VDR	MA0074.1	C_RXRA::VDR	288	0.57554	71	0.58026	57	-0.15373	5.96E-44	FALSE
RXRB_MA0855.1	RXRB	MA0855.1	C_PPARD	526	0.28676	124	0.27705	95	-0.09016	1.32E-41	FALSE
RXRBvar.2_MA1555.1	RXRB(var.2)	MA1555.1	C_RXRG(var.2)	219	0.26566	53	0.31867	49	0.04799	7.02E-09	TRUE
RXRG_MA0856.1	RXRG	MA0856.1	C_PPARD	524	0.28689	125	0.277	92	-0.08215	8.32E-31	FALSE
RXRGvar.2_MA1556.1	RXRG(var.2)	MA1556.1	C_RXRG(var.2)	256	0.255	64	0.29784	57	0.03875	1.05E-08	TRUE
SCRT1_MA0743.2	SCRT1	MA0743.2	C_SCRT1	454	0.29442	125	0.28185	103	-0.17558	5.77E-58	FALSE
SCRT2_MA0744.2	SCRT2	MA0744.2	C_SCRT1	528	0.2874	133	0.27286	108	-0.1635	8.19E-63	FALSE
SHOX_MA0630.1	SHOX	MA0630.1	C_PRRX2	214	0.50749	29	0.52503	23	-0.15272	1.42E-36	FALSE
Shox2_MA0720.1	Shox2	MA0720.1	C_PRRX2	214	0.50749	29	0.52503	23	-0.15272	1.42E-36	FALSE
SIX1_MA1118.1	SIX1	MA1118.1	C_SIX1	464	0.36203	102	0.346	85	-0.07938	8.59E-36	FALSE
SIX2_MA1119.1	SIX2	MA1119.1	C_SIX2	624	0.3527	130	0.34689	100	-0.09401	3.62E-44	FALSE
Six3_MA0631.1	Six3	MA0631.1	C_Six3	267	0.30302	59	0.29454	45	-0.05429	2.96E-11	FALSE
Smad2Smad3_MA1622.1	Smad2::Smad3	MA1622.1	C_FOSL1::JUN	640	0.23374	138	0.22816	112	-0.07801	1.80E-34	FALSE
SMAD2SMAD3SMAD4_MA0513.1	SMAD2::SMAD3::SMAD4	MA0513.1	C_SMAD2::SMAD3::SMAD4	1073	0.25459	289	0.24428	238	-0.1029	1.26E-57	FALSE
SMAD3_MA0795.1	SMAD3	MA0795.1	C_SMAD3	215	0.2592	63	0.26121	51	-0.03897	7.63E-06	FALSE
Smad4_MA1153.1	Smad4	MA1153.1	C_Smad4	402	0.24595	100	0.24968	92	0.0195	1.60E-04	TRUE
SMAD5_MA1557.1	SMAD5	MA1557.1	C_SMAD3	144	0.26822	42	0.2751	34	-0.0172	2.10E-02	FALSE
SNAI1_MA1558.1	SNAI1	MA1558.1	C_MYOD1	478	0.27675	139	0.28907	120	-0.05148	3.54E-23	FALSE
SNAI2_MA0745.2	SNAI2	MA0745.2	C_MYOD1	504	0.27665	148	0.30961	127	0.02263	1.63E-09	TRUE
SNAI3_MA1559.1	SNAI3	MA1559.1	C_MYOD1	522	0.28568	164	0.31729	145	0.00423	5.71E-01	FALSE
SOHLH2_MA1560.1	SOHLH2	MA1560.1	C_MNT	136	0.26686	49	0.24268	32	-0.12564	5.52E-29	FALSE
Sox1_MA0870.1	Sox1	MA0870.1	C_SOX21	393	0.34528	71	0.32719	45	-0.12724	1.85E-44	FALSE
SOX10_MA0442.2	SOX10	MA0442.2	C_SOX4	948	0.22687	195	0.21713	160	-0.0797	8.26E-39	FALSE
Sox11_MA0869.1	Sox11	MA0869.1	C_Sox11	596	0.33082	97	0.31574	72	-0.16914	1.66E-62	FALSE
SOX12_MA1561.1	SOX12	MA1561.1	C_SOX12	266	0.40713	53	0.44567	46	-0.16501	4.19E-46	FALSE
SOX13_MA1120.1	SOX13	MA1120.1	C_SOX13	465	0.28666	97	0.26505	73	-0.13964	4.30E-48	FALSE
SOX14_MA1562.1	SOX14	MA1562.1	C_SOX14	264	0.25936	46	0.25189	38	-0.15702	4.72E-46	FALSE
SOX15_MA1152.1	SOX15	MA1152.1	C_SOX15	953	0.31073	158	0.30625	125	-0.10918	2.45E-58	FALSE
Sox17_MA0078.1	Sox17	MA0078.1	C_Sox17	431	0.29801	90	0.28238	67	-0.09462	1.92E-36	FALSE
SOX18_MA1563.1	SOX18	MA1563.1	C_SOX13	300	0.23067	64	0.21235	58	-0.13055	5.53E-48	FALSE
SOX2_MA0143.4	SOX2	MA0143.4	C_SOX13	471	0.29138	97	0.26637	63	-0.19184	3.97E-66	FALSE
SOX21_MA0866.1	SOX21	MA0866.1	C_SOX21	497	0.40553	87	0.39701	62	-0.15195	1.72E-61	FALSE
Sox3_MA0514.1	Sox3	MA0514.1	C_SOX15	1410	0.2348	278	0.22237	223	-0.10635	4.58E-66	FALSE
SOX4_MA0867.2	SOX4	MA0867.2	C_SOX4	810	0.26097	175	0.24171	130	-0.13163	1.51E-56	FALSE
Sox5_MA0087.1	Sox5	MA0087.1	C_SRY	404	0.50336	70	0.49626	49	-0.21616	6.18E-63	FALSE
Sox6_MA0515.1	Sox6	MA0515.1	C_SOX15	1039	0.23104	179	0.21506	132	-0.1219	2.66E-64	FALSE
SOX8_MA0868.2	SOX8	MA0868.2	C_SOX8	520	0.34664	94	0.33794	67	-0.15247	8.83E-59	FALSE
SOX9_MA0077.1	SOX9	MA0077.1	C_SOX8	348	0.50843	67	0.50419	48	-0.1264	4.64E-49	FALSE
SP1_MA0079.4	SP1	MA0079.4	C_SP4	965	0.38296	423	0.35986	359	-0.18402	3.98E-75	TRUE
SP2_MA0516.2	SP2	MA0516.2	C_SP2	1186	0.32383	411	0.31953	379	-0.09575	6.44E-53	FALSE
SP3_MA0746.2	SP3	MA0746.2	C_KLF9	1162	0.6121	520	0.90757	465	-0.06167	5.70E-40	FALSE
SP4_MA0685.1	SP4	MA0685.1	C_SP4	899	0.38369	384	0.36341	342	-0.17759	8.80E-69	FALSE
SP8_MA0747.1	SP8	MA0747.1	C_KLF9	1201	0.33898	459	0.31915	384	-0.15036	7.20E-74	FALSE
SP9_MA1564.1	SP9	MA1564.1	C_KLF9	1192	0.603	528	0.88905	469	-0.08378	9.77E-48	FALSE
SPDEF_MA0686.1	SPDEF	MA0686.1	C_SPDEF	208	0.27875	60	0.25996	52	-0.0892	1.72E-25	FALSE
SPI1_MA0080.5	SPI1	MA0080.5	C_SPI1	2339	0.28677	652	0.26398	481	-0.18145	1.40E-95	TRUE
SPIB_MA0081.2	SPIB	MA0081.2	C_SPI1	1879	0.29987	597	0.27634	457	-0.17042	4.73E-92	TRUE
SPIC_MA0687.1	SPIC	MA0687.1	C_SPIC	882	0.32954	243	0.29612	158	-0.24461	1.08E-89	TRUE
Spz1_MA0111.1	Spz1	MA0111.1	C_Spz1	482	0.32533	120	0.31824	94	-0.14772	1.30E-55	FALSE
SREBF1_MA0595.1	SREBF1	MA0595.1	C_SREBF1	443	0.57129	143	0.59691	130	-0.05361	4.77E-18	FALSE
SREBF1var.2_MA0829.2	SREBF1(var.2)	MA0829.2	C_SREBF2(var.2)	246	0.35494	61	0.33153	42	-0.24649	5.55E-58	TRUE
SREBF2_MA0596.1	SREBF2	MA0596.1	C_SREBF1	508	0.57392	168	0.64677	150	-0.00303	6.73E-01	FALSE
SREBF2var.2_MA0828.1	SREBF2(var.2)	MA0828.1	C_SREBF2(var.2)	162	0.4372	50	0.41397	31	-0.23091	2.62E-47	FALSE
SRF_MA0083.3	SRF	MA0083.3	C_SRF	222	0.47838	57	0.47709	31	-0.23398	1.05E-51	FALSE
SRY_MA0084.1	SRY	MA0084.1	C_SRY	636	0.35997	95	0.34874	72	-0.17513	3.27E-62	FALSE
STAT1_MA0137.3	STAT1	MA0137.3	C_Stat4	750	0.24562	141	0.22887	115	-0.12608	3.77E-52	FALSE
STAT1STAT2_MA0517.1	STAT1::STAT2	MA0517.1	C_STAT1::STAT2	1594	0.26839	270	0.25682	197	-0.13587	6.10E-81	TRUE
Stat2_MA1623.1	Stat2	MA1623.1	C_Stat2	2268	0.22669	454	0.20905	346	-0.15674	1.71E-88	TRUE
STAT3_MA0144.2	STAT3	MA0144.2	C_Stat4	897	0.24313	177	0.23378	143	-0.11626	5.51E-57	FALSE
Stat4_MA0518.1	Stat4	MA0518.1	C_Stat4	931	0.2228	200	0.20592	160	-0.10955	3.80E-55	FALSE
Stat5a_MA1624.1	Stat5a	MA1624.1	C_Stat5a	679	0.26104	112	0.25362	82	-0.08152	2.40E-37	FALSE
Stat5aStat5b_MA0519.1	Stat5a::Stat5b	MA0519.1	C_Stat5b	771	0.23829	141	0.22831	114	-0.10354	2.65E-49	FALSE
Stat5b_MA1625.1	Stat5b	MA1625.1	C_Stat5b	865	0.2658	161	0.25027	120	-0.14343	2.19E-64	FALSE
Stat6_MA0520.1	Stat6	MA0520.1	C_Stat6	759	0.37124	154	0.38765	125	-0.07993	3.72E-44	FALSE
TAL1TCF3_MA0091.1	TAL1::TCF3	MA0091.1	C_TAL1::TCF3	615	0.34741	131	0.34266	97	-0.14262	2.36E-58	FALSE
TBP_MA0108.2	TBP	MA0108.2	C_TBP	440	0.19931	71	0.1874	43	-0.06344	1.96E-18	FALSE
TBR1_MA0802.1	TBR1	MA0802.1	C_TBX2	405	0.34807	84	0.3347	65	-0.14737	2.95E-55	FALSE
TBX1_MA0805.1	TBX1	MA0805.1	C_TBX4	416	0.31422	108	0.2941	89	-0.15328	7.01E-51	FALSE
TBX15_MA0803.1	TBX15	MA0803.1	C_TBX4	336	0.25518	87	0.23918	73	-0.13289	2.26E-44	FALSE
TBX18_MA1565.1	TBX18	MA1565.1	C_TBX2	562	0.33574	134	0.32724	108	-0.09799	6.39E-49	FALSE
TBX19_MA0804.1	TBX19	MA0804.1	C_TBX19	215	0.27439	38	0.29358	33	0.03642	2.65E-07	TRUE
TBX2_MA0688.1	TBX2	MA0688.1	C_TBX2	398	0.35825	91	0.34385	67	-0.15401	1.48E-55	FALSE
TBX20_MA0689.1	TBX20	MA0689.1	C_TBX2	403	0.35674	83	0.34329	73	-0.1571	1.09E-50	FALSE
TBX21_MA0690.1	TBX21	MA0690.1	C_TBX2	380	0.37698	93	0.35709	69	-0.18188	1.28E-57	FALSE
TBX3_MA1566.1	TBX3	MA1566.1	C_TBX4	407	0.25962	108	0.23125	84	-0.21124	7.08E-66	FALSE
TBX4_MA0806.1	TBX4	MA0806.1	C_TBX4	261	0.23717	61	0.2244	52	-0.15122	1.25E-39	FALSE
TBX5_MA0807.1	TBX5	MA0807.1	C_TBX4	451	0.30444	106	0.29977	88	-0.12766	8.39E-48	FALSE
TBX6_MA1567.1	TBX6	MA1567.1	C_TBX4	315	0.33941	79	0.31643	61	-0.21569	2.61E-62	FALSE
TBXT_MA0009.2	TBXT	MA0009.2	C_TBX19	213	0.32211	54	0.34985	49	-0.06231	1.78E-16	FALSE
Tcf12_MA0521.1	Tcf12	MA0521.1	C_Tcf12	1181	0.31798	377	0.30603	317	-0.13787	4.70E-71	FALSE
TCF12var.2_MA1648.1	TCF12(var.2)	MA1648.1	C_TCF3	602	0.29434	193	0.30287	175	-0.06789	1.91E-30	FALSE
Tcf21_MA0832.1	Tcf21	MA0832.1	C_MSC	560	0.39579	147	0.39148	104	-0.12845	3.79E-53	FALSE
TCF21var.2_MA1568.1	TCF21(var.2)	MA1568.1	C_Atoh1	253	0.35109	62	0.3357	49	-0.09696	6.98E-30	FALSE
TCF3_MA0522.3	TCF3	MA0522.3	C_TCF3	509	0.26341	149	0.27162	116	-0.0517	2.12E-22	FALSE
TCF4_MA0830.2	TCF4	MA0830.2	C_TCF3	579	0.2768	162	0.27765	139	-0.08786	1.98E-34	FALSE
TCF7_MA0769.2	TCF7	MA0769.2	C_TCF7	562	0.34463	109	0.32254	71	-0.11166	9.23E-48	FALSE
TCF7L1_MA1421.1	TCF7L1	MA1421.1	C_TCF7L1	782	0.31348	131	0.30301	100	-0.06419	7.79E-30	FALSE
TCF7L2_MA0523.1	TCF7L2	MA0523.1	C_LEF1	746	0.32952	131	0.31196	90	-0.15626	3.54E-71	FALSE
TCFL5_MA0632.2	TCFL5	MA0632.2	C_TCFL5	252	0.32835	100	0.3244	90	-0.02775	3.08E-09	FALSE
TEAD1_MA0090.3	TEAD1	MA0090.3	C_TEAD4	570	0.28826	95	0.27432	68	-0.11827	2.48E-49	FALSE
TEAD2_MA1121.1	TEAD2	MA1121.1	C_TEAD4	505	0.28996	92	0.28088	66	-0.08878	1.72E-30	FALSE
TEAD3_MA0808.1	TEAD3	MA0808.1	C_TEAD4	384	0.27696	78	0.26828	51	-0.04647	9.70E-12	FALSE
TEAD4_MA0809.2	TEAD4	MA0809.2	C_TEAD4	599	0.26891	98	0.26702	71	-0.09083	7.11E-38	FALSE
TEF_MA0843.1	TEF	MA0843.1	C_DBP	132	0.77316	21	0.8088	19	0.05964	1.26E-09	TRUE
TFAP2A_MA0003.4	TFAP2A	MA0003.4	C_TFAP2A	744	0.27843	210	0.27781	189	-0.1035	1.12E-54	FALSE
TFAP2Avar.2_MA0810.1	TFAP2A(var.2)	MA0810.1	C_TFAP2A(var.2)	529	0.30726	186	0.31949	154	-0.07342	4.76E-32	FALSE
TFAP2Avar.3_MA0872.1	TFAP2A(var.3)	MA0872.1	C_TFAP2C(var.3)	392	0.36884	124	0.37411	119	-0.06833	3.56E-22	FALSE
TFAP2B_MA0811.1	TFAP2B	MA0811.1	C_TFAP2A(var.2)	432	0.26854	125	0.25384	110	-0.06968	6.83E-28	FALSE
TFAP2Bvar.2_MA0812.1	TFAP2B(var.2)	MA0812.1	C_TFAP2A	434	0.30468	134	0.29562	112	-0.14627	1.07E-48	FALSE
TFAP2Bvar.3_MA0813.1	TFAP2B(var.3)	MA0813.1	C_TFAP2C(var.3)	443	0.34589	136	0.34974	118	-0.05198	2.29E-17	FALSE
TFAP2C_MA0524.2	TFAP2C	MA0524.2	C_TFAP2A(var.2)	424	0.27029	124	0.27242	106	-0.0735	1.58E-24	FALSE
TFAP2Cvar.2_MA0814.2	TFAP2C(var.2)	MA0814.2	C_TFAP2A	742	0.29904	220	0.32375	207	-0.05812	3.49E-28	FALSE
TFAP2Cvar.3_MA0815.1	TFAP2C(var.3)	MA0815.1	C_TFAP2C(var.3)	376	0.36869	126	0.3741	112	-0.05212	1.04E-15	FALSE
TFAP2E_MA1569.1	TFAP2E	MA1569.1	C_TFAP2A	374	0.32057	127	0.31896	110	-0.09243	2.00E-34	FALSE
TFAP4_MA0691.1	TFAP4	MA0691.1	C_MYF5	593	0.41868	189	0.41452	137	-0.17443	2.84E-72	FALSE
TFAP4var.2_MA1570.1	TFAP4(var.2)	MA1570.1	C_TFAP4(var.2)	274	0.47042	62	0.46573	48	-0.15548	4.65E-50	FALSE
TFCP2_MA0145.3	TFCP2	MA0145.3	C_TFCP2	132	0.24362	42	0.20412	21	-0.28633	9.90E-55	TRUE
TFDP1_MA1122.1	TFDP1	MA1122.1	C_E2F6	460	0.33735	158	0.34276	166	-0.04359	7.96E-15	FALSE
TFE3_MA0831.2	TFE3	MA0831.2	C_ARNT2	291	0.26393	76	0.24572	60	-0.15119	9.01E-51	FALSE
TFEB_MA0692.1	TFEB	MA0692.1	C_ARNT2	387	0.34775	94	0.36253	116	0.05117	2.12E-11	TRUE
TFEC_MA0871.2	TFEC	MA0871.2	C_ARNT2	280	0.26651	74	0.24652	55	-0.14421	3.64E-41	FALSE
TGIF1_MA0796.1	TGIF1	MA0796.1	C_PKNOX2	481	0.23859	125	0.22189	101	-0.11438	7.03E-43	FALSE
TGIF2_MA0797.1	TGIF2	MA0797.1	C_PKNOX2	462	0.23616	117	0.21884	89	-0.1287	2.27E-45	FALSE
TGIF2LX_MA1571.1	TGIF2LX	MA1571.1	C_PKNOX2	324	0.25129	95	0.23207	71	-0.14037	1.45E-45	FALSE
TGIF2LY_MA1572.1	TGIF2LY	MA1572.1	C_PKNOX2	321	0.25138	95	0.23372	69	-0.14897	6.69E-50	FALSE
THAP1_MA0597.1	THAP1	MA0597.1	C_THAP1	647	0.30361	190	0.302	149	-0.15398	5.74E-59	FALSE
THAP11_MA1573.1	THAP11	MA1573.1	C_THAP11	627	0.29637	157	0.27319	117	-0.17662	1.77E-72	FALSE
THRB_MA1574.1	THRB	MA1574.1	C_PPARD	581	0.50992	157	0.79247	134	-0.07245	8.75E-29	FALSE
THRBvar.2_MA1575.1	THRB(var.2)	MA1575.1	C_THRB(var.2)	259	0.23452	52	0.21447	38	-0.202	1.52E-63	FALSE
THRBvar.3_MA1576.1	THRB(var.3)	MA1576.1	C_THRB(var.3)	547	0.40262	140	0.41731	125	-0.01416	7.38E-03	FALSE
TLX2_MA1577.1	TLX2	MA1577.1	C_PRRX2	207	0.73997	27	0.76096	25	-0.07004	1.58E-15	FALSE
TP53_MA0106.3	TP53	MA0106.3	C_TP53	285	0.27466	85	0.26854	63	-0.09534	1.11E-28	FALSE
TP63_MA0525.2	TP63	MA0525.2	C_TP63	216	0.2324	36	0.21864	36	-0.09445	2.71E-25	FALSE
TP73_MA0861.1	TP73	MA0861.1	C_TP73	264	0.27804	73	0.28576	65	0.04083	1.13E-14	TRUE
TWIST1_MA1123.2	TWIST1	MA1123.2	C_NEUROD1	821	0.2773	165	0.28252	145	-0.03558	1.11E-17	FALSE
Twist2_MA0633.1	Twist2	MA0633.1	C_NEUROG1	397	0.22201	92	0.21238	76	-0.08388	1.56E-32	FALSE
UNCX_MA0721.1	UNCX	MA0721.1	C_PRRX2	244	0.5807	33	0.58363	25	-0.07907	9.64E-25	FALSE
USF1_MA0093.3	USF1	MA0093.3	C_USF2	511	0.34024	161	0.3382	130	-0.1294	1.02E-51	FALSE
USF2_MA0526.3	USF2	MA0526.3	C_USF2	498	0.34064	156	0.33481	124	-0.14895	8.11E-58	FALSE
VAX1_MA0722.1	VAX1	MA0722.1	C_EMX1	269	0.79856	41	0.80752	33	-0.00153	2.17E-01	FALSE
VAX2_MA0723.1	VAX2	MA0723.1	C_EMX1	269	0.79856	41	0.80752	33	-0.00153	2.17E-01	FALSE
VDR_MA0693.2	VDR	MA0693.2	C_VDR	573	0.21178	99	0.21397	74	-0.12094	1.31E-51	FALSE
VENTX_MA0724.1	VENTX	MA0724.1	C_VENTX	225	0.764	46	0.78801	35	-0.18661	5.47E-50	FALSE
VEZF1_MA1578.1	VEZF1	MA1578.1	C_ZNF740	429	0.26404	128	0.25594	90	-0.08948	5.04E-33	FALSE
VSX1_MA0725.1	VSX1	MA0725.1	C_EMX1	266	0.91143	39	0.91274	33	0.00943	1.87E-03	TRUE
VSX2_MA0726.1	VSX2	MA0726.1	C_EMX1	276	0.84971	40	0.86716	34	-0.00852	7.44E-02	FALSE
Wt1_MA1627.1	Wt1	MA1627.1	C_Wt1	1651	0.31851	571	0.31988	514	-0.08052	1.91E-54	FALSE
XBP1_MA0844.1	XBP1	MA0844.1	C_XBP1	131	0.24505	34	0.22874	21	-0.12003	6.93E-29	FALSE
YY1_MA0095.2	YY1	MA0095.2	C_ZFP42	475	0.25203	79	0.24099	56	-0.1527	6.29E-63	FALSE
YY2_MA0748.2	YY2	MA0748.2	C_ZFP42	170	0.39455	65	0.44758	56	-0.03584	1.33E-09	FALSE
ZBED1_MA0749.1	ZBED1	MA0749.1	C_ZBED1	32	0.24522	10	0.22447	6	-0.12053	2.52E-06	FALSE
ZBTB12_MA1649.1	ZBTB12	MA1649.1	C_ZBTB12	551	0.23338	131	0.22545	93	-0.028	3.52E-11	FALSE
ZBTB14_MA1650.1	ZBTB14	MA1650.1	C_ZBTB14	406	0.32058	155	0.31289	143	-0.08952	6.29E-37	FALSE
ZBTB18_MA0698.1	ZBTB18	MA0698.1	C_ZBTB18	916	0.32682	226	0.32894	197	-0.09818	1.79E-51	FALSE
ZBTB26_MA1579.1	ZBTB26	MA1579.1	C_ZBTB26	955	0.24785	216	0.24077	175	-0.14115	1.30E-64	FALSE
ZBTB32_MA1580.1	ZBTB32	MA1580.1	C_ZBTB32	428	0.24893	102	0.26215	75	-0.11045	3.49E-42	FALSE
ZBTB33_MA0527.1	ZBTB33	MA0527.1	C_ZBTB33	114	0.3056	37	0.29586	39	-0.09049	6.45E-18	FALSE
ZBTB6_MA1581.1	ZBTB6	MA1581.1	C_ZBTB6	758	0.31643	207	0.32179	187	-0.09884	3.97E-50	FALSE
ZBTB7A_MA0750.2	ZBTB7A	MA0750.2	C_EHF	704	0.2903	242	0.25973	182	-0.18066	7.02E-71	FALSE
ZBTB7B_MA0694.1	ZBTB7B	MA0694.1	C_ZBTB7B	232	0.45402	78	0.4527	69	-0.07731	4.54E-19	FALSE
ZBTB7C_MA0695.1	ZBTB7C	MA0695.1	C_ZBTB7B	289	0.2652	90	0.2498	77	-0.08119	6.02E-28	FALSE
ZEB1_MA0103.3	ZEB1	MA0103.3	C_TCF3	535	0.26694	143	0.27334	121	-0.04824	3.53E-18	FALSE
ZFP42_MA1651.1	ZFP42	MA1651.1	C_ZFP42	603	0.31458	138	0.30595	110	-0.18846	9.51E-68	FALSE
ZFP57_MA1583.1	ZFP57	MA1583.1	C_ZFP57	99	0.29728	38	0.26524	28	-0.24219	5.20E-42	TRUE
Zfx_MA0146.2	Zfx	MA0146.2	C_Zfx	804	0.31921	310	0.30814	282	-0.11838	4.17E-53	FALSE
ZIC1_MA0696.1	ZIC1	MA0696.1	C_ZIC4	517	0.29227	175	0.301	151	-0.0571	4.53E-23	FALSE
Zic1Zic2_MA1628.1	Zic1::Zic2	MA1628.1	C_Zic2	1136	0.27984	376	0.28028	323	-0.0787	4.33E-50	FALSE
Zic2_MA1629.1	Zic2	MA1629.1	C_Zic2	1317	0.27984	433	0.27404	359	-0.07212	1.26E-49	FALSE
ZIC3_MA0697.1	ZIC3	MA0697.1	C_ZIC4	512	0.30184	182	0.30561	152	-0.09167	3.52E-39	FALSE
ZIC4_MA0751.1	ZIC4	MA0751.1	C_ZIC4	472	0.29636	165	0.2995	136	-0.07916	4.95E-29	FALSE
ZIC5_MA1584.1	ZIC5	MA1584.1	C_ZIC4	473	0.30997	174	0.31376	150	-0.06716	7.23E-25	FALSE
ZKSCAN1_MA1585.1	ZKSCAN1	MA1585.1	C_ZKSCAN1	337	0.54024	105	0.53054	78	-0.18957	1.33E-57	FALSE
ZKSCAN5_MA1652.1	ZKSCAN5	MA1652.1	C_ZKSCAN5	1439	0.27964	411	0.2708	355	-0.09209	4.10E-59	FALSE
ZNF135_MA1587.1	ZNF135	MA1587.1	C_ZNF135	715	0.43804	185	0.67396	166	-0.03258	6.80E-15	FALSE
ZNF136_MA1588.1	ZNF136	MA1588.1	C_ZNF136	459	0.2446	78	0.25061	52	-0.08027	1.33E-37	FALSE
ZNF140_MA1589.1	ZNF140	MA1589.1	C_ZNF140	487	0.3539	130	0.35464	101	-0.07913	1.32E-33	FALSE
ZNF143_MA0088.2	ZNF143	MA0088.2	C_ZNF143	502	0.24244	121	0.22485	95	-0.14426	1.80E-63	FALSE
ZNF148_MA1653.1	ZNF148	MA1653.1	C_ZNF148	1964	0.34319	709	0.34738	644	-0.10066	1.46E-68	FALSE
ZNF16_MA1654.1	ZNF16	MA1654.1	C_ZNF16	901	0.25638	237	0.24789	185	-0.08755	6.60E-46	FALSE
ZNF24_MA1124.1	ZNF24	MA1124.1	C_ZNF24	597	0.41549	120	0.43191	76	-0.0786	1.37E-38	FALSE
ZNF263_MA0528.2	ZNF263	MA0528.2	C_ZNF263	1560	0.33128	515	0.3591	458	-0.04099	4.75E-34	FALSE
ZNF274_MA1592.1	ZNF274	MA1592.1	C_ZNF274	491	0.28481	120	0.28064	90	-0.0929	8.86E-38	FALSE
Znf281_MA1630.1	Znf281	MA1630.1	C_Wt1	1137	0.30737	352	0.30918	328	-0.07441	8.53E-49	FALSE
ZNF282_MA1154.1	ZNF282	MA1154.1	C_ZNF282	535	0.29387	157	0.27649	109	-0.1839	2.25E-64	FALSE
ZNF317_MA1593.1	ZNF317	MA1593.1	C_ZNF317	1057	0.289	274	0.33784	216	-0.09687	7.66E-50	FALSE
ZNF341_MA1655.1	ZNF341	MA1655.1	C_ZNF341	746	0.30745	212	0.30888	173	-0.1106	7.77E-47	FALSE
ZNF354C_MA0130.1	ZNF354C	MA0130.1	C_ZNF354C	761	0.3844	161	0.40308	148	-0.11885	1.25E-52	FALSE
ZNF382_MA1594.1	ZNF382	MA1594.1	C_ZNF382	556	0.46661	131	0.52676	93	-0.0962	5.69E-43	FALSE
ZNF384_MA1125.1	ZNF384	MA1125.1	C_ZNF384	1289	0.25129	123	0.24744	92	-0.18075	2.95E-79	TRUE
ZNF410_MA0752.1	ZNF410	MA0752.1	C_ZNF410	350	0.32138	66	0.31212	46	-0.13507	5.40E-40	FALSE
Znf423_MA0116.1	Znf423	MA0116.1	C_Znf423	475	0.27798	153	0.26101	134	-0.12983	1.06E-56	FALSE
ZNF449_MA1656.1	ZNF449	MA1656.1	C_ZNF449	764	0.36739	233	0.35576	199	-0.14187	1.99E-63	FALSE
ZNF460_MA1596.1	ZNF460	MA1596.1	C_ZNF460	1457	0.40158	481	0.55668	447	-0.00621	1.07E-02	FALSE
ZNF528_MA1597.1	ZNF528	MA1597.1	C_ZNF528	751	0.22924	164	0.21963	124	-0.06584	5.89E-33	FALSE
ZNF652_MA1657.1	ZNF652	MA1657.1	C_ZNF652	531	0.44803	113	0.42988	79	-0.16368	7.42E-63	FALSE
ZNF682_MA1599.1	ZNF682	MA1599.1	C_ZNF682	717	0.28471	222	0.27538	211	-0.07596	5.40E-36	FALSE
ZNF684_MA1600.1	ZNF684	MA1600.1	C_ZNF684	816	0.66443	321	1.06214	280	0.12596	3.66E-62	TRUE
ZNF740_MA0753.2	ZNF740	MA0753.2	C_ZNF740	1087	0.30173	356	0.30299	311	-0.08313	1.43E-47	FALSE
ZNF75D_MA1601.1	ZNF75D	MA1601.1	C_ZNF75D	878	0.26237	210	0.26393	156	-0.11997	1.02E-62	FALSE
ZSCAN29_MA1602.1	ZSCAN29	MA1602.1	C_ZSCAN29	244	0.24997	75	0.22556	43	-0.13746	2.72E-42	FALSE
ZSCAN4_MA1155.1	ZSCAN4	MA1155.1	C_ZSCAN4	1111	0.3163	316	0.37555	283	-0.09345	1.32E-54	FALSE
