# Supplementary material for: A mechanism to initiate emergency type 2 myelopoiesis
Source: Nature. 2026 Mar 11;653(8113):212–20. doi: 10.1038/s41586-026-10256-6 (PMC13148993; doi:10.1038/s41586-026-10256-6)
Supplement: Supplementary file 3 — This zipped file contains Supplementary Tables 1–17 and a guide to the tables. [file 41586_2026_10256_MOESM3_ESM.zip › SupTable_13_FACS_Antibodies.csv]

Antigen	Clones	Conjugated.to	Reference	Supplier	Target.species	Dilution	Application
SiglecF	E50-2440	PE	552126	BD Biosciences	mouse	1 in 200	FACS
CD150	TC15-12F12.2	APC	115910	Biolegend	mouse	1 in 100	FACS
FceR1a	MAR-1	APC	17-5898-82	eBioscience	mouse	1 in 200	FACS
c-kit	2B8	APC-eFluor780	47-1171-82	eBioscience	mouse	1 in 1200	FACS
CD4	RM4-5	APC-eFluor780	47-0042-82	eBioscience	mouse	1 in 200	FACS
CD8a	53-6.7	APC-eFluor780	47-0081-82	eBioscience	mouse	1 in 200	FACS
CD11b	M1/70	Alexa Fluor 700	56-0112-80	eBioscience	mouse	1 in 500	FACS
CD16/32	93	PE-Cy7	25-0161-82	eBioscience	mouse	1 in 100	FACS
CD19	1D3	PE-Cy7	25-0193-81	eBioscience	mouse	1 in 200	FACS
CD41	MWRAG30	BV421	133911	Biolegend	mouse	1 in 100	FACS
SiglecF	E50-2440	BV421	562681	BD Biosciences	mouse	1 in 200	FACS
CD105	MJ7/18	BV421	562760	BD Biosciences	mouse	1 in 100	FACS
Ter119	TER-119	BV650	116235	Biolegend	mouse	1 in 200	FACS
CD41	MWReg30	BV650	740504	BD Biosciences	mouse	1 in 100	FACS
CD105	MJ7/18	BV650	740609	BD Biosciences	mouse	1 in 100	FACS
Sca-1	D7	BV786	563991	BD Biosciences	mouse	1 in 200	FACS
Ly-6G/Ly-6C	RB6-8C5	Pacific Orange	RM3030	Invitrogen	mouse	1 in 100	FACS
Lmo4	EPR6731(2)	NA	ab131030	Abcam	mouse	1 in 100	FACS
Streptavidin	NA	PE	12-4317-87	eBioscience	NA	1 in 100	FACS
CD45.1	A20	FITC	11-0453-85	eBioscience	mouse	1 in 50	FACS
CD45.2	104	AF700	56-0454-82	eBioscience	mouse	1 in 50	FACS
CD14	63D3	APC	367118	Biolegend	Human	1 in 50	FACS
CD15	W6D3	FITC	323004	Biolegend	Human	1 in 50	FACS
CD117	104D2	APC-Fire750	313240	Biolegend	Human	1 in 50	FACS
CCR3	5E8	BV421	310714	Biolegend	Human	1 in 40	FACS
Fcer1a	AER-37	PE-Dazzle	334634	Biolegend	Human	1 in 40	FACS
Siglec8	7C9	PE	347104	Biolegend	Human	1 in 20	FACS
CD235a	HI264	PE-Cy7	349112	Biolegend	Human	1 in 50	FACS
CD41	HIP8	BV785	303744	Biolegend	Human	1 in 50	FACS
CD34	581	APC	343510	Biolegend	Human	1 in 40	FACS
CD38	HIT2	BV421	303526	Biolegend	Human	1 in 20	FACS
CD123	6H6	PE-Cy7	306010	Biolegend	Human	1 in 20	FACS
CD45RA	HI100	BV650	304136	Biolegend	Human	1 in 20	FACS
CD131	1C1	PE	306104	Biolegend	Human	1 in 20	FACS
anti-GATA2	AF2046	N/A	AF2046	R&D	N/A	1 in 500	WB/coIP
anti-Flag	M2	N/A	F3165	Sigma	N/A	1 in 1000	WB/coIP
anti-Flag	2368	N/A	2368S	Cell Signaling	N/A	1 in 1000	WB/coIP
anti-Myc	71D10	N/A	2278	Cell Signaling	N/A	1 in 1000	WB/coIP
anti-Myc	9E10	N/A	MA1-980	Invitrogen	N/A	1 in 1000	WB/coIP
anti-HA	2-2.2.14	N/A	26183	Invitrogen	N/A	1 in 1000	WB/coIP
anti-V5	A190-120A	N/A	A190-120A	Bethyl Laboratories	N/A	1 in 1000	WB/coIP
