# Supplementary material for: A mechanism to initiate emergency type 2 myelopoiesis
Source: Nature. 2026 Mar 11;653(8113):212–20. doi: 10.1038/s41586-026-10256-6 (PMC13148993; doi:10.1038/s41586-026-10256-6)
Supplement: Supplementary file 3 — This zipped file contains Supplementary Tables 1–17 and a guide to the tables. [file 41586_2026_10256_MOESM3_ESM.zip › SupTable_14_Taqman.csv]

Target	Species	AssayID	Signature
B2m	Mouse	Mm00437762_m1	Housekeeping
Hprt	Mouse	Mm01545399_m1	Housekeeping
Lmo2	Mouse	Mm01281680_m1	preMegE
Bcl11a	Mouse	Mm00479358_m1	preMegE
Klf1	Mouse	Mm00516096_m1	preMegE
Gfi1b	Mouse	Mm00492318_m1	preMegE
Zfpm1	Mouse	Mm00494336_m1	preMegE
Ces2g	Mouse	Mm01250988_m1	preMegE
Gp5	Mouse	Mm00515021_s1	preMegE
Car1	Mouse	Mm00486717_m1	preMegE
Lmo4	Mouse	Mm00495373_m1	BEMP
Ikzf2	Mouse	Mm00496108_m1	BEMP
Cpa3	Mouse	Mm00483940_m1	BEMP
Ly6c2	Mouse	Mm00841873_m1	BEMP
Spi1	Mouse	Mm00488142_m1	BEMP
Il1rl1	Mouse	Mm04176272_s1	BEMP
Gata2	Mouse	Mm00492301_m1	Other
Gzmb	Mouse	Mm00442837_m1	BEMP
Mpo	Mouse	Mm01298424_m1	BEMP
Gata1	Mouse	Mm01352636_m1	Other
Dntt	Mouse	Mm00493500_m1	Lymphoid
Irf8	Mouse	Mm00492567_m1	Lymphoid
Ebf1	Mouse	Mm00432954_m1	Lymphoid
Pax5	Mouse	Mm00435501_m1	Lymphoid
Tcf7	Mouse	Mm01188711_m1	Lymphoid
Runx1	Mouse	Mm01213404_m1	BEMP
Satb1	Mouse	Mm01268940_m1	BEMP
Csf3r	Mouse	Mm00432735_m1	MonNeu
Elane	Mouse	Mm00469310_m1	MonNeu
HPRT1	Human	Hs02800695_m1	Housekeeping
B2M	Human	Hs00984230_m1	Housekeeping
GPR56	Human	Hs00938474_m1	MEP
LMO2	Human	Hs00153473_m1	MEP
HIST1H4C	Human	Hs00543883_s1	MEP
CKS2	Human	Hs01048812_g1	MEP
KLF1	Human	Hs00610592_m1	MEP
LMO4	Human	Hs01086790_m1	BMCP
CLC	Human	Hs01055743_m1	BMCP
IL5RA	Human	Hs01064360_m1	BMCP
IL1RL1	Human	Hs00249384_m1	BMCP
MPO	Human	Hs00924296_m1	BMCP
MS4A2	Human	Hs00175091_m1	BMCP
CSF2RB	Human	Hs00166144_m1	BMCP
EREG	Human	Hs00914313_m1	BMCP
FAM46A	Human	Hs00214159_m1	BMCP
IKZF2	Human	Hs00915979_m1	BMCP
HDC	Human	Hs00157914_m1	BMCP
AKR1B1	Human	Hs01091553_g1	BMCP
LAPTM4B	Human	Hs00363282_m1	MEP
TOP2A	Human	Hs01032137_m1	MEP
SERPINB1	Human	Hs00961948_m1	MEP
GATA1	Human	Hs01085823_m1	Other
GATA2	Human	Hs00231119_m1	BMCP
PRKAG2	Human	Hs00211903_m1	BMCP
SPINK2	Human	Hs01598293_m1	IMMATURE
PRG2	Human	Hs00794928_m1	BMCP
BCL11A	Human	Hs01093197_m1	MEP
ZFPM1	Human	Hs00419119_m1	MEP
GLIPR1	Human	Hs01564146_g1	IMMATURE
NUSAP1	Human	Hs01006195_m1	MEP
GFI1B	Human	Hs01062469_m1	MEP
EPX	Human	Hs00946412_g1	BMCP
SRGN	Human	Hs06639477_s1	BMCP
RUNX1	Human	Hs00231079_m1	BMCP
BLVRB	Human	Hs01106480_m1	MEP
DNTT	Human	Hs00172743_m1	LYMPHOID
TCF7	Human	Hs00175273_m1	LYMPHOID
IRF8	Human	Hs00175238_m1	LYMPHOID
ELANE	Human	Hs00975994_g1	MONNEU
GATA3	Human	Hs00231122_m1	LYMPHOID
FCER1A	Human	Hs00758600_m1	BMCP
SPI1	Human	Hs02786711_m1	BMCP
CEPBA	Human	Hs00269972_s1	BMCP
MS4A3	Human	Hs00960994_m1	BMCP
