# Supplementary material for: A mechanism to initiate emergency type 2 myelopoiesis
Source: Nature. 2026 Mar 11;653(8113):212–20. doi: 10.1038/s41586-026-10256-6 (PMC13148993; doi:10.1038/s41586-026-10256-6)
Supplement: Supplementary file 3 — This zipped file contains Supplementary Tables 1–17 and a guide to the tables. [file 41586_2026_10256_MOESM3_ESM.zip › SupTable_15_Fluidigm_G320D.csv]

Cell	B2m	Hprt	Lmo2	Bcl11a	Klf1	Gfi1b	Zfpm1	Ces2g	Gp5	Car1	Lmo4	Ikzf2	Cpa3	Ly6c2	Spi1	Il1rl1	Gata2	Gzmb	Mpo	Gata1	Dntt	Irf8	Ebf1	Pax5	Tcf7	Runx1	Celltype	Genotype	Subgroup
Id1	1.393950577	0.706704701	0.320674027	0.132052124	0.119012038	0.19877103	0.078518663	0.044169044	1.00E-04	0.044476264	4.624121837	8.688935321	12.89892929	1.00E-04	10.69733418	8.871508323	0.915453489	1.00E-04	1.00E-04	0.054002852	1.00E-04	1.00E-04	1.00E-04	1.00E-04	1.00E-04	5.025194409	BEMP	WT	BEMP
Id2	1.00E-04	1.00E-04	1.00E-04	1.00E-04	1.00E-04	1.00E-04	1.00E-04	1.00E-04	1.00E-04	1.00E-04	1.00E-04	1.00E-04	1.00E-04	1.00E-04	1.00E-04	1.00E-04	1.00E-04	1.00E-04	1.00E-04	1.00E-04	1.00E-04	1.00E-04	1.00E-04	1.00E-04	1.00E-04	1.00E-04	BEMP	WT	BEMP
Id3	1.00E-04	1.00E-04	1.00E-04	1.00E-04	1.00E-04	1.00E-04	1.00E-04	1.00E-04	1.00E-04	1.00E-04	1.00E-04	1.00E-04	1.00E-04	1.00E-04	1.00E-04	1.00E-04	1.00E-04	1.00E-04	1.00E-04	1.00E-04	1.00E-04	1.00E-04	1.00E-04	1.00E-04	1.00E-04	1.00E-04	BEMP	WT	BEMP
Id4	1.00E-04	1.00E-04	1.00E-04	1.00E-04	1.00E-04	1.00E-04	1.00E-04	1.00E-04	1.00E-04	1.00E-04	1.00E-04	1.00E-04	1.00E-04	1.00E-04	1.00E-04	1.00E-04	1.00E-04	1.00E-04	1.00E-04	1.00E-04	1.00E-04	1.00E-04	1.00E-04	1.00E-04	1.00E-04	1.00E-04	BEMP	WT	BEMP
Id5	1.00E-04	1.00E-04	1.00E-04	1.00E-04	1.00E-04	1.00E-04	1.00E-04	1.00E-04	1.00E-04	1.00E-04	1.00E-04	1.00E-04	1.00E-04	1.00E-04	1.00E-04	1.00E-04	1.00E-04	1.00E-04	1.00E-04	1.00E-04	1.00E-04	1.00E-04	1.00E-04	1.00E-04	1.00E-04	1.00E-04	BEMP	WT	BEMP
Id6	1.00E-04	1.00E-04	1.00E-04	1.00E-04	1.00E-04	1.00E-04	1.00E-04	1.00E-04	1.00E-04	1.00E-04	1.00E-04	1.00E-04	1.00E-04	1.00E-04	1.00E-04	1.00E-04	1.00E-04	1.00E-04	1.00E-04	1.00E-04	1.00E-04	1.00E-04	1.00E-04	1.00E-04	1.00E-04	1.00E-04	BEMP	WT	BEMP
Id7	1.00E-04	1.00E-04	1.00E-04	1.00E-04	1.00E-04	1.00E-04	1.00E-04	1.00E-04	1.00E-04	1.00E-04	1.00E-04	1.00E-04	1.00E-04	1.00E-04	1.00E-04	1.00E-04	1.00E-04	1.00E-04	1.00E-04	1.00E-04	1.00E-04	1.00E-04	1.00E-04	1.00E-04	1.00E-04	1.00E-04	BEMP	WT	BEMP
Id8	1.089993661	0.916571762	0.666335076	0.576071482	0.188720067	1.00E-04	1.00E-04	0.053821251	1.00E-04	0.104699013	4.011994824	15.28791487	7.80457323	1.00E-04	21.62037655	1.00E-04	0.903173958	1.00E-04	1.00E-04	0.195375266	1.00E-04	1.00E-04	1.00E-04	1.00E-04	1.00E-04	1.964714582	BEMP	WT	BEMP
Id9	1.089993661	0.916571762	0.666335076	0.576071482	0.377440135	0.501499353	0.300267398	0.107642503	1.00E-04	0.104699013	4.011994824	7.643957435	3.902286615	1.00E-04	10.81018827	12.59098936	1.903173958	1.00E-04	1.00E-04	0.195375266	1.00E-04	1.00E-04	1.00E-04	1.00E-04	1.00E-04	1.964714582	BEMP	WT	BEMP
Id10	1.00E-04	1.00E-04	1.00E-04	1.00E-04	1.00E-04	1.00E-04	1.00E-04	1.00E-04	1.00E-04	1.00E-04	1.00E-04	1.00E-04	1.00E-04	1.00E-04	1.00E-04	1.00E-04	1.00E-04	1.00E-04	1.00E-04	1.00E-04	1.00E-04	1.00E-04	1.00E-04	1.00E-04	1.00E-04	1.00E-04	BEMP	WT	BEMP
Id11	1.135678114	0.878767846	0.749268128	0.515324821	1.00E-04	0.44244008	0.182194838	1.00E-04	1.00E-04	1.00E-04	11.57992487	5.952740437	14.06028554	27.73342687	10.01127619	11.90548087	1.801729018	1.00E-04	0.003808805	0.242079696	1.00E-04	1.00E-04	1.00E-04	1.00E-04	1.00E-04	6.604979064	BEMP	WT	BEMP
Id12	0.821530758	1.211157507	0.407928015	0.147254793	0.242555449	0.249374611	0.053898409	1.00E-04	1.00E-04	1.00E-04	3.44949817	5.085488967	6.08976474	5.1923459	9.689260057	1.00E-04	1.552738884	1.00E-04	0.016704568	0.062343653	1.00E-04	1.00E-04	1.00E-04	1.00E-04	1.00E-04	2.490415559	BEMP	WT	BEMP
Id13	0.996539423	1.003470902	0.216884489	0.129857278	0.224532904	0.079384369	0.103306203	0.018262129	1.00E-04	0.023930574	5.483126596	4.675105052	3.305798485	2.611717372	2.419986138	2.918038228	1.543067089	0.013840106	0.002396258	0.074583421	1.00E-04	1.00E-04	1.00E-04	1.00E-04	1.00E-04	1.168776263	BEMP	WT	BEMP
Id14	1.00E-04	1.00E-04	1.00E-04	1.00E-04	1.00E-04	1.00E-04	1.00E-04	1.00E-04	1.00E-04	1.00E-04	1.00E-04	1.00E-04	1.00E-04	1.00E-04	1.00E-04	1.00E-04	1.00E-04	1.00E-04	1.00E-04	1.00E-04	1.00E-04	1.00E-04	1.00E-04	1.00E-04	1.00E-04	1.00E-04	BEMP	WT	BEMP
Id15	0.84832108	1.17501756	0.448345343	0.698669621	0.567496074	0.548165075	1.00E-04	0.068520634	1.00E-04	0.137994466	14.14953089	7.582545856	5.474329669	11.17871394	6.5553932	5.706801243	1.014887763	1.00E-04	1.00E-04	0.21208027	1.00E-04	1.00E-04	1.00E-04	1.00E-04	1.00E-04	3.636832086	BEMP	WT	BEMP
Id16	1.00E-04	1.00E-04	1.00E-04	1.00E-04	1.00E-04	1.00E-04	1.00E-04	1.00E-04	1.00E-04	1.00E-04	1.00E-04	1.00E-04	1.00E-04	1.00E-04	1.00E-04	1.00E-04	1.00E-04	1.00E-04	1.00E-04	1.00E-04	1.00E-04	1.00E-04	1.00E-04	1.00E-04	1.00E-04	1.00E-04	BEMP	WT	BEMP
Id17	1.00E-04	1.00E-04	1.00E-04	1.00E-04	1.00E-04	1.00E-04	1.00E-04	1.00E-04	1.00E-04	1.00E-04	1.00E-04	1.00E-04	1.00E-04	1.00E-04	1.00E-04	1.00E-04	1.00E-04	1.00E-04	1.00E-04	1.00E-04	1.00E-04	1.00E-04	1.00E-04	1.00E-04	1.00E-04	1.00E-04	BEMP	WT	BEMP
Id18	1.031612162	0.969223094	0.11148339	0.22923523	0.147103215	1.00E-04	1.00E-04	1.00E-04	1.00E-04	1.00E-04	1.992943328	1.00E-04	6.657131591	4.069638608	6.168418658	5.080254198	1.747025524	1.00E-04	1.00E-04	0.105469714	1.00E-04	1.00E-04	1.00E-04	1.00E-04	1.00E-04	1.333206897	BEMP	WT	BEMP
Id19	1.124014552	0.888017931	0.34119318	0.190605376	0.190605376	0.121469054	0.048991006	1.00E-04	1.00E-04	1.00E-04	5.12894007	10.69348882	7.253416607	4.988688934	8.930003334	11.62098711	2.786898991	0.02059818	1.00E-04	0.036871776	1.00E-04	1.00E-04	1.00E-04	1.00E-04	1.00E-04	1.524843006	BEMP	WT	BEMP
Id20	1.045949214	0.955821287	0.354734807	0.212393689	0.714404366	0.83209076	0.152281522	0.162083912	1.00E-04	0.076670362	6.168042915	4.06939071	5.916782255	1.00E-04	5.332502744	5.558951531	0.958113007	0.02786915	0.002810053	0.382839821	1.00E-04	1.00E-04	1.00E-04	1.00E-04	1.00E-04	5.222761425	BEMP	WT	BEMP
Id21	1.269915281	0.781724552	0.729374797	0.40746054	0.657349373	0.760348253	1.00E-04	0.063141496	1.00E-04	1.00E-04	7.385687673	4.452860005	5.079661125	13.87804318	8.967664191	13.40530608	1.861105736	0.053464766	0.003556644	0.195431138	1.00E-04	1.00E-04	1.00E-04	1.00E-04	1.00E-04	6.385201972	BEMP	WT	BEMP
Id22	1.179006295	0.845321132	0.761846061	0.705917465	0.408263195	0.701041337	1.00E-04	0.088853439	1.00E-04	1.00E-04	13.43171316	19.12743375	8.325699112	5.531119151	4.916294776	4.077179351	1.500639748	0.042616958	1.00E-04	0.197178126	1.00E-04	1.00E-04	1.00E-04	1.00E-04	1.00E-04	1.187206932	BEMP	WT	BEMP
Id23	1.00E-04	1.00E-04	1.00E-04	1.00E-04	1.00E-04	1.00E-04	1.00E-04	1.00E-04	1.00E-04	1.00E-04	1.00E-04	1.00E-04	1.00E-04	1.00E-04	1.00E-04	1.00E-04	1.00E-04	1.00E-04	1.00E-04	1.00E-04	1.00E-04	1.00E-04	1.00E-04	1.00E-04	1.00E-04	1.00E-04	BEMP	WT	BEMP
Id24	0.821530758	1.211157507	0.407928015	0.147254793	0.485110898	0.498749222	0.107796818	1.00E-04	1.00E-04	0.04959665	3.44949817	1.169901036	0.252855751	1.00E-04	2.542744483	3.44949817	0.646181796	1.00E-04	1.00E-04	0.062343653	1.00E-04	1.00E-04	1.00E-04	1.00E-04	1.00E-04	2.490415559	BEMP	WT	BEMP
Id25	0.8452506	1.178907921	0.705858565	0.202704643	0.269330784	0.3553841	0.091979173	0.026969097	1.00E-04	1.00E-04	3.500233191	11.93768379	10.39235735	9.431263364	16.42078327	1.00E-04	1.222313309	1.00E-04	1.00E-04	0.168106923	1.00E-04	1.00E-04	1.00E-04	1.00E-04	1.00E-04	1.644274355	BEMP	WT	BEMP
Id26	1.053174283	0.94917381	0.388165607	0.335583619	0.580249065	0.321913325	0.149140522	0.062705865	1.00E-04	1.00E-04	6.210649706	9.092923397	6.297347145	2.97882671	7.084883836	6.040819163	1.642033516	0.019569412	0.002235393	0.268825928	1.00E-04	1.00E-04	1.00E-04	1.00E-04	1.00E-04	2.504884702	BEMP	WT	BEMP
Id27	1.00E-04	1.00E-04	1.00E-04	1.00E-04	1.00E-04	1.00E-04	1.00E-04	1.00E-04	1.00E-04	1.00E-04	1.00E-04	1.00E-04	1.00E-04	1.00E-04	1.00E-04	1.00E-04	1.00E-04	1.00E-04	1.00E-04	1.00E-04	1.00E-04	1.00E-04	1.00E-04	1.00E-04	1.00E-04	1.00E-04	BEMP	WT	BEMP
Id28	1.393950577	0.706704701	0.320674027	0.132052124	0.238024075	0.39754206	0.157037325	0.088338088	1.00E-04	0.044476264	4.624121837	4.344467661	6.449464644	1.00E-04	5.348667089	4.435754161	0.915453489	1.00E-04	1.00E-04	0.054002852	1.00E-04	1.00E-04	1.00E-04	1.00E-04	1.00E-04	5.025194409	BEMP	WT	BEMP
Id29	1.00E-04	1.00E-04	1.00E-04	1.00E-04	1.00E-04	1.00E-04	1.00E-04	1.00E-04	1.00E-04	1.00E-04	1.00E-04	1.00E-04	1.00E-04	1.00E-04	1.00E-04	1.00E-04	1.00E-04	1.00E-04	1.00E-04	1.00E-04	1.00E-04	1.00E-04	1.00E-04	1.00E-04	1.00E-04	1.00E-04	BEMP	WT	BEMP
Id30	1.00E-04	1.00E-04	1.00E-04	1.00E-04	1.00E-04	1.00E-04	1.00E-04	1.00E-04	1.00E-04	1.00E-04	1.00E-04	1.00E-04	1.00E-04	1.00E-04	1.00E-04	1.00E-04	1.00E-04	1.00E-04	1.00E-04	1.00E-04	1.00E-04	1.00E-04	1.00E-04	1.00E-04	1.00E-04	1.00E-04	BEMP	WT	BEMP
Id31	1.00E-04	1.00E-04	1.00E-04	1.00E-04	1.00E-04	1.00E-04	1.00E-04	1.00E-04	1.00E-04	1.00E-04	1.00E-04	1.00E-04	1.00E-04	1.00E-04	1.00E-04	1.00E-04	1.00E-04	1.00E-04	1.00E-04	1.00E-04	1.00E-04	1.00E-04	1.00E-04	1.00E-04	1.00E-04	1.00E-04	BEMP	WT	BEMP
Id32	0.78154168	1.269618205	0.250762708	0.252506901	0.424664295	0.380085191	0.15543623	1.00E-04	1.00E-04	0.083875584	4.421067374	4.211676772	2.998819566	1.00E-04	3.929633378	3.373847396	1.691979955	1.00E-04	1.00E-04	0.335502337	1.00E-04	1.00E-04	1.00E-04	1.00E-04	1.00E-04	1.252138996	BEMP	WT	BEMP
Id33	1.2193075	0.815672551	0.347735439	0.15888579	0.173867719	0.167945146	0.315576571	0.058560107	1.00E-04	0.06189909	4.426179649	2.687122343	2.595589092	3.42490034	2.840336794	3.42490034	1.285384008	0.046910738	1.00E-04	0.055018553	1.00E-04	1.00E-04	1.00E-04	1.00E-04	1.00E-04	0.997274114	BEMP	WT	BEMP
Id34	1.00E-04	1.00E-04	1.00E-04	1.00E-04	1.00E-04	1.00E-04	1.00E-04	1.00E-04	1.00E-04	1.00E-04	1.00E-04	1.00E-04	1.00E-04	1.00E-04	1.00E-04	1.00E-04	1.00E-04	1.00E-04	1.00E-04	1.00E-04	1.00E-04	1.00E-04	1.00E-04	1.00E-04	1.00E-04	1.00E-04	BEMP	WT	BEMP
Id35	0.996539423	1.003470902	0.216884489	0.129857278	0.224532904	0.079384369	0.103306203	1.00E-04	1.00E-04	0.023930574	5.483126596	0.186209526	0.24232225	1.00E-04	4.675105052	5.483126596	0.771533544	1.00E-04	1.00E-04	0.074583421	1.00E-04	1.00E-04	1.00E-04	1.00E-04	1.00E-04	1.168776263	BEMP	WT	BEMP
Id36	1.135678114	0.878767846	0.749268128	0.515324821	0.630056883	0.88488016	0.364389676	0.074508766	1.00E-04	1.00E-04	11.57992487	2.976370219	7.030142772	13.86671344	5.005638094	5.952740437	1.801729018	1.00E-04	0.003808805	0.242079696	1.00E-04	1.00E-04	1.00E-04	1.00E-04	1.00E-04	6.604979064	BEMP	WT	BEMP
Id37	1.00E-04	1.00E-04	1.00E-04	1.00E-04	1.00E-04	1.00E-04	1.00E-04	1.00E-04	1.00E-04	1.00E-04	1.00E-04	1.00E-04	1.00E-04	1.00E-04	1.00E-04	1.00E-04	1.00E-04	1.00E-04	1.00E-04	1.00E-04	1.00E-04	1.00E-04	1.00E-04	1.00E-04	1.00E-04	1.00E-04	BEMP	WT	BEMP
Id38	0.84832108	1.17501756	0.448345343	0.698669621	0.567496074	0.548165075	0.164104001	1.00E-04	1.00E-04	0.137994466	14.14953089	1.285814315	0.384933815	1.00E-04	7.582545856	14.14953089	0.575707807	1.00E-04	1.00E-04	0.21208027	1.00E-04	1.00E-04	1.00E-04	1.00E-04	1.00E-04	3.636832086	BEMP	WT	BEMP
Id39	1.00E-04	1.00E-04	1.00E-04	1.00E-04	1.00E-04	1.00E-04	1.00E-04	1.00E-04	1.00E-04	1.00E-04	1.00E-04	1.00E-04	1.00E-04	1.00E-04	1.00E-04	1.00E-04	1.00E-04	1.00E-04	1.00E-04	1.00E-04	1.00E-04	1.00E-04	1.00E-04	1.00E-04	1.00E-04	1.00E-04	BEMP	WT	BEMP
Id40	1.00E-04	1.00E-04	1.00E-04	1.00E-04	1.00E-04	1.00E-04	1.00E-04	1.00E-04	1.00E-04	1.00E-04	1.00E-04	1.00E-04	1.00E-04	1.00E-04	1.00E-04	1.00E-04	1.00E-04	1.00E-04	1.00E-04	1.00E-04	1.00E-04	1.00E-04	1.00E-04	1.00E-04	1.00E-04	1.00E-04	BEMP	WT	BEMP
Id41	1.00E-04	1.00E-04	1.00E-04	1.00E-04	1.00E-04	1.00E-04	1.00E-04	1.00E-04	1.00E-04	1.00E-04	1.00E-04	1.00E-04	1.00E-04	1.00E-04	1.00E-04	1.00E-04	1.00E-04	1.00E-04	1.00E-04	1.00E-04	1.00E-04	1.00E-04	1.00E-04	1.00E-04	1.00E-04	1.00E-04	BEMP	WT	BEMP
Id42	1.00E-04	1.00E-04	1.00E-04	1.00E-04	1.00E-04	1.00E-04	1.00E-04	1.00E-04	1.00E-04	1.00E-04	1.00E-04	1.00E-04	1.00E-04	1.00E-04	1.00E-04	1.00E-04	1.00E-04	1.00E-04	1.00E-04	1.00E-04	1.00E-04	1.00E-04	1.00E-04	1.00E-04	1.00E-04	1.00E-04	BEMP	WT	BEMP
Id43	1.00E-04	1.00E-04	1.00E-04	1.00E-04	1.00E-04	1.00E-04	1.00E-04	1.00E-04	1.00E-04	1.00E-04	1.00E-04	1.00E-04	1.00E-04	1.00E-04	1.00E-04	1.00E-04	1.00E-04	1.00E-04	1.00E-04	1.00E-04	1.00E-04	1.00E-04	1.00E-04	1.00E-04	1.00E-04	1.00E-04	BEMP	WT	BEMP
Id44	1.00E-04	1.00E-04	1.00E-04	1.00E-04	1.00E-04	1.00E-04	1.00E-04	1.00E-04	1.00E-04	1.00E-04	1.00E-04	1.00E-04	1.00E-04	1.00E-04	1.00E-04	1.00E-04	1.00E-04	1.00E-04	1.00E-04	1.00E-04	1.00E-04	1.00E-04	1.00E-04	1.00E-04	1.00E-04	1.00E-04	BEMP	WT	BEMP
Id45	1.00E-04	1.00E-04	1.00E-04	1.00E-04	1.00E-04	1.00E-04	1.00E-04	1.00E-04	1.00E-04	1.00E-04	1.00E-04	1.00E-04	1.00E-04	1.00E-04	1.00E-04	1.00E-04	1.00E-04	1.00E-04	1.00E-04	1.00E-04	1.00E-04	1.00E-04	1.00E-04	1.00E-04	1.00E-04	1.00E-04	BEMP	WT	BEMP
Id46	1.112515253	0.897401261	0.139064407	0.1939592	0.21670812	0.17972028	0.088010845	1.00E-04	1.00E-04	1.00E-04	2.503289449	3.08191082	3.235133205	1.00E-04	1.93700156	4.298475597	1.090466778	0.050548956	0.002712474	0.10835406	1.00E-04	1.00E-04	1.00E-04	1.00E-04	1.00E-04	1.573334159	BEMP	WT	BEMP
Id47	1.00E-04	1.00E-04	1.00E-04	1.00E-04	1.00E-04	1.00E-04	1.00E-04	1.00E-04	1.00E-04	1.00E-04	1.00E-04	1.00E-04	1.00E-04	1.00E-04	1.00E-04	1.00E-04	1.00E-04	1.00E-04	1.00E-04	1.00E-04	1.00E-04	1.00E-04	1.00E-04	1.00E-04	1.00E-04	1.00E-04	BEMP	WT	BEMP
Id48	1.031612162	0.969223094	0.11148339	0.22923523	0.294206431	0.242305774	0.118659596	0.0740632	1.00E-04	1.00E-04	1.992943328	5.999742926	3.328565795	2.034819304	3.084209329	2.540127099	1.747025524	1.00E-04	1.00E-04	0.105469714	1.00E-04	1.00E-04	1.00E-04	1.00E-04	1.00E-04	1.333206897	BEMP	WT	BEMP
Id49	1.124014552	0.888017931	0.34119318	0.190605376	0.381210751	0.242938107	0.097982011	0.064197491	1.00E-04	0.057858018	5.12894007	0.569852605	0.229833454	1.00E-04	5.346744412	5.12894007	0.636567101	1.00E-04	1.00E-04	0.036871776	1.00E-04	1.00E-04	1.00E-04	1.00E-04	1.00E-04	1.524843006	BEMP	WT	BEMP
Id50	0.821530758	1.211157507	0.407928015	0.147254793	0.485110898	0.498749222	0.107796818	1.00E-04	1.00E-04	1.00E-04	3.44949817	2.542744483	3.04488237	2.59617295	4.844630028	1.00E-04	1.552738884	1.00E-04	0.016704568	0.062343653	1.00E-04	1.00E-04	1.00E-04	1.00E-04	1.00E-04	2.490415559	BEMP	WT	BEMP
Id51	1	1	0.332171454	0.493116352	0.646176415	0.453759578	0.071793647	1.00E-04	1.00E-04	1.00E-04	8.0556444	5.063026376	6.543216468	1.00E-04	3.655325801	7.361501205	0.190259974	0.100133735	0.000622344	0.262429171	1.00E-04	1.00E-04	1.00E-04	1.00E-04	1.00E-04	1.741101127	BEMP	WT	BEMP
Id52	1.00E-04	1.00E-04	1.00E-04	1.00E-04	1.00E-04	1.00E-04	1.00E-04	1.00E-04	1.00E-04	1.00E-04	1.00E-04	1.00E-04	1.00E-04	1.00E-04	1.00E-04	1.00E-04	1.00E-04	1.00E-04	1.00E-04	1.00E-04	1.00E-04	1.00E-04	1.00E-04	1.00E-04	1.00E-04	1.00E-04	BEMP	WT	BEMP
Id53	0.919790807	1.086266194	0.546910886	0.320718101	1.00E-04	0.22058058	1.00E-04	0.034659092	1.00E-04	0.091465893	5.894533676	19.28460491	24.75036137	1.00E-04	1.00E-04	12.12050315	1.185623707	1.00E-04	1.00E-04	0.069800331	1.00E-04	1.00E-04	1.00E-04	1.00E-04	1.00E-04	3.998274946	BEMP	WT	BEMP
Id54	1.00E-04	1.00E-04	1.00E-04	1.00E-04	1.00E-04	1.00E-04	1.00E-04	1.00E-04	1.00E-04	1.00E-04	1.00E-04	1.00E-04	1.00E-04	1.00E-04	1.00E-04	1.00E-04	1.00E-04	1.00E-04	1.00E-04	1.00E-04	1.00E-04	1.00E-04	1.00E-04	1.00E-04	1.00E-04	1.00E-04	BEMP	WT	BEMP
Id55	1.00E-04	1.00E-04	1.00E-04	1.00E-04	1.00E-04	1.00E-04	1.00E-04	1.00E-04	1.00E-04	1.00E-04	1.00E-04	1.00E-04	1.00E-04	1.00E-04	1.00E-04	1.00E-04	1.00E-04	1.00E-04	1.00E-04	1.00E-04	1.00E-04	1.00E-04	1.00E-04	1.00E-04	1.00E-04	1.00E-04	BEMP	WT	BEMP
Id56	1.010444794	0.989650141	0.962588106	0.328733526	0.580348137	0.771100336	0.292192389	1.00E-04	1.00E-04	1.00E-04	10.23181729	8.784684678	5.407607732	8.083558355	5.151492604	7.754267487	1.500963857	1.00E-04	0.007572527	0.123706268	1.00E-04	1.00E-04	1.00E-04	1.00E-04	1.00E-04	2.648160387	BEMP	WT	BEMP
Id57	1.00E-04	1.00E-04	1.00E-04	1.00E-04	1.00E-04	1.00E-04	1.00E-04	1.00E-04	1.00E-04	1.00E-04	1.00E-04	1.00E-04	1.00E-04	1.00E-04	1.00E-04	1.00E-04	1.00E-04	1.00E-04	1.00E-04	1.00E-04	1.00E-04	1.00E-04	1.00E-04	1.00E-04	1.00E-04	1.00E-04	BEMP	WT	BEMP
Id58	1.00E-04	1.00E-04	1.00E-04	1.00E-04	1.00E-04	1.00E-04	1.00E-04	1.00E-04	1.00E-04	1.00E-04	1.00E-04	1.00E-04	1.00E-04	1.00E-04	1.00E-04	1.00E-04	1.00E-04	1.00E-04	1.00E-04	1.00E-04	1.00E-04	1.00E-04	1.00E-04	1.00E-04	1.00E-04	1.00E-04	BEMP	WT	BEMP
Id59	0.84832108	1.17501756	0.448345343	0.698669621	0.283748037	0.274082537	1.00E-04	0.034260317	1.00E-04	0.137994466	14.14953089	15.16509171	10.94865934	22.35742789	13.1107864	11.41360249	1.014887763	1.00E-04	1.00E-04	0.21208027	1.00E-04	1.00E-04	1.00E-04	1.00E-04	1.00E-04	3.636832086	BEMP	WT	BEMP
Id60	1.124014552	0.888017931	0.34119318	0.190605376	0.381210751	0.242938107	0.097982011	1.00E-04	1.00E-04	1.00E-04	5.12894007	5.346744412	3.626708304	2.494344467	4.465001667	5.810493554	1.786898991	0.02059818	1.00E-04	0.036871776	1.00E-04	1.00E-04	1.00E-04	1.00E-04	1.00E-04	1.524843006	BEMP	WT	BEMP
Id61	0.932722705	1.071417037	0.307683747	0.299270119	0.142548043	1.00E-04	0.05145732	0.021337281	1.00E-04	1.00E-04	2.827486513	5.654973025	4.197470374	6.188201363	8.87360382	1.00E-04	0.807955637	1.00E-04	1.00E-04	0.075861943	1.00E-04	1.00E-04	1.00E-04	1.00E-04	1.00E-04	1.504746168	BEMP	WT	BEMP
Id62	1.00E-04	1.00E-04	1.00E-04	1.00E-04	1.00E-04	1.00E-04	1.00E-04	1.00E-04	1.00E-04	1.00E-04	1.00E-04	1.00E-04	1.00E-04	1.00E-04	1.00E-04	1.00E-04	1.00E-04	1.00E-04	1.00E-04	1.00E-04	1.00E-04	1.00E-04	1.00E-04	1.00E-04	1.00E-04	1.00E-04	BEMP	WT	BEMP
Id63	1.00E-04	1.00E-04	1.00E-04	1.00E-04	1.00E-04	1.00E-04	1.00E-04	1.00E-04	1.00E-04	1.00E-04	1.00E-04	1.00E-04	1.00E-04	1.00E-04	1.00E-04	1.00E-04	1.00E-04	1.00E-04	1.00E-04	1.00E-04	1.00E-04	1.00E-04	1.00E-04	1.00E-04	1.00E-04	1.00E-04	BEMP	WT	BEMP
Id64	0.8452506	1.178907921	0.705858565	0.202704643	0.538661567	0.710768199	0.183958346	0.053938194	1.00E-04	1.00E-04	3.500233191	5.968841896	5.196178675	4.715631682	8.210391634	1.00E-04	1.222313309	1.00E-04	1.00E-04	0.168106923	1.00E-04	1.00E-04	1.00E-04	1.00E-04	1.00E-04	1.644274355	BEMP	WT	BEMP
Id65	1.00E-04	1.00E-04	1.00E-04	1.00E-04	1.00E-04	1.00E-04	1.00E-04	1.00E-04	1.00E-04	1.00E-04	1.00E-04	1.00E-04	1.00E-04	1.00E-04	1.00E-04	1.00E-04	1.00E-04	1.00E-04	1.00E-04	1.00E-04	1.00E-04	1.00E-04	1.00E-04	1.00E-04	1.00E-04	1.00E-04	BEMP	WT	BEMP
Id66	1.179006295	0.845321132	0.761846061	0.705917465	1.00E-04	0.350520669	1.00E-04	0.044426719	1.00E-04	1.00E-04	13.43171316	38.25486749	16.65139822	11.0622383	9.832589552	8.154358701	0.500639748	0.042616958	1.00E-04	0.197178126	1.00E-04	1.00E-04	1.00E-04	1.00E-04	1.00E-04	1.187206932	BEMP	WT	BEMP
Id67	1.082543678	0.923014512	0.424673278	0.3425592	0.252512242	0.280179875	0.298215104	0.081583728	1.00E-04	1.00E-04	7.805143926	3.902571963	7.384116095	6.842033821	4.040195866	4.673246819	1.58692013	0.098374297	1.00E-04	0.118620498	1.00E-04	1.00E-04	1.00E-04	1.00E-04	1.00E-04	3.37391876	BEMP	WT	BEMP
Id68	0.919790807	1.086266194	0.546910886	0.320718101	0.692256061	0.441161159	0.114179669	0.069318185	1.00E-04	0.091465893	5.894533676	1.034818452	0.267827811	1.00E-04	9.642302455	5.894533676	1.689316594	1.00E-04	1.00E-04	0.069800331	1.00E-04	1.00E-04	1.00E-04	1.00E-04	1.00E-04	3.998274946	BEMP	WT	BEMP
Id69	1.179006295	0.845321132	0.761846061	0.705917465	0.408263195	0.701041337	0.294751574	0.088853439	1.00E-04	0.091351449	13.43171316	1.644411562	0.691389894	0.208420837	19.12743375	13.43171316	0.454970599	1.00E-04	1.00E-04	0.197178126	1.00E-04	1.00E-04	1.00E-04	1.00E-04	1.00E-04	1.187206932	BEMP	WT	BEMP
Id70	1.010444794	0.989650141	0.962588106	0.328733526	0.580348137	0.771100336	0.292192389	1.00E-04	1.00E-04	0.230844058	10.23181729	1.808746848	0.68538689	1.00E-04	8.784684678	10.23181729	1.500963857	1.00E-04	1.00E-04	0.123706268	1.00E-04	1.00E-04	1.00E-04	1.00E-04	1.00E-04	2.648160387	BEMP	WT	BEMP
Id71	1.00E-04	1.00E-04	1.00E-04	1.00E-04	1.00E-04	1.00E-04	1.00E-04	1.00E-04	1.00E-04	1.00E-04	1.00E-04	1.00E-04	1.00E-04	1.00E-04	1.00E-04	1.00E-04	1.00E-04	1.00E-04	1.00E-04	1.00E-04	1.00E-04	1.00E-04	1.00E-04	1.00E-04	1.00E-04	1.00E-04	BEMP	WT	BEMP
Id72	1.00E-04	1.00E-04	1.00E-04	1.00E-04	1.00E-04	1.00E-04	1.00E-04	1.00E-04	1.00E-04	1.00E-04	1.00E-04	1.00E-04	1.00E-04	1.00E-04	1.00E-04	1.00E-04	1.00E-04	1.00E-04	1.00E-04	1.00E-04	1.00E-04	1.00E-04	1.00E-04	1.00E-04	1.00E-04	1.00E-04	BEMP	WT	BEMP
Id73	1.00E-04	1.00E-04	1.00E-04	1.00E-04	1.00E-04	1.00E-04	1.00E-04	1.00E-04	1.00E-04	1.00E-04	1.00E-04	1.00E-04	1.00E-04	1.00E-04	1.00E-04	1.00E-04	1.00E-04	1.00E-04	1.00E-04	1.00E-04	1.00E-04	1.00E-04	1.00E-04	1.00E-04	1.00E-04	1.00E-04	BEMP	WT	BEMP
Id74	1.089993661	0.916571762	0.666335076	0.576071482	0.377440135	0.501499353	0.300267398	0.107642503	1.00E-04	0.104699013	4.011994824	1.176351936	0.704328197	0.252493778	7.643957435	4.011994824	1.281254014	1.00E-04	1.00E-04	0.195375266	1.00E-04	1.00E-04	1.00E-04	1.00E-04	1.00E-04	1.964714582	BEMP	WT	BEMP
Id75	0.78173434	1.269931182	0.330964944	0.252569147	0.592443845	0.515752323	0.404651071	1.00E-04	1.00E-04	0.164339401	5.115057007	5.009790656	4.301233101	1.00E-04	8.484033508	8.844314446	1.040844788	0.049885015	0.000441515	0.238944973	1.00E-04	1.00E-04	1.00E-04	1.00E-04	1.00E-04	3.616891496	BEMP	WT	BEMP
Id76	1.00E-04	1.00E-04	1.00E-04	1.00E-04	1.00E-04	1.00E-04	1.00E-04	1.00E-04	1.00E-04	1.00E-04	1.00E-04	1.00E-04	1.00E-04	1.00E-04	1.00E-04	1.00E-04	1.00E-04	1.00E-04	1.00E-04	1.00E-04	1.00E-04	1.00E-04	1.00E-04	1.00E-04	1.00E-04	1.00E-04	BEMP	WT	BEMP
Id77	0.932722705	1.071417037	0.307683747	0.299270119	0.285096087	0.180431126	0.102914641	0.042674562	1.00E-04	1.00E-04	2.827486513	2.827486513	2.098735187	3.094100681	4.43680191	6.231243707	1.807955637	1.00E-04	1.00E-04	0.075861943	1.00E-04	1.00E-04	1.00E-04	1.00E-04	1.00E-04	1.504746168	BEMP	WT	BEMP
Id78	0.919790807	1.086266194	0.546910886	0.320718101	0.692256061	0.441161159	1.00E-04	0.069318185	1.00E-04	0.091465893	5.894533676	9.642302455	12.37518068	1.00E-04	13.08078924	6.060251574	1.185623707	1.00E-04	1.00E-04	0.069800331	1.00E-04	1.00E-04	1.00E-04	1.00E-04	1.00E-04	3.998274946	BEMP	WT	BEMP
Id79	1.060433	0.942558111	0.319669603	0.182333742	0.243949338	0.300336864	0.184879026	0.101859572	1.00E-04	1.00E-04	3.744189545	2.557356824	2.95806442	5.51994339	3.397923733	3.020219641	0.120866	1.00E-04	1.00E-04	0.048855117	1.00E-04	1.00E-04	1.00E-04	1.00E-04	1.00E-04	1.269845935	BEMP	WT	BEMP
Id80	0.78154168	1.269618205	0.250762708	0.252506901	0.212332148	0.190042595	0.077718115	1.00E-04	1.00E-04	0.083875584	4.421067374	8.423353544	5.997639131	1.00E-04	7.859266756	6.747694793	0.691979955	1.00E-04	1.00E-04	0.335502337	1.00E-04	1.00E-04	1.00E-04	1.00E-04	1.00E-04	1.252138996	BEMP	WT	BEMP
Id81	1.335616634	0.740979722	0.924987623	1.130927124	0.636179578	0.833645523	0.127406074	1.00E-04	1.00E-04	0.195807233	8.267814189	1.955457209	0.298852593	1.00E-04	8.097665033	8.267814189	0.725913857	1.00E-04	1.00E-04	0.309391607	1.00E-04	1.00E-04	1.00E-04	1.00E-04	1.00E-04	2.544718312	BEMP	WT	BEMP
Id82	1.335616634	0.740979722	0.924987623	1.130927124	0.318089789	0.416822761	0.063703037	1.00E-04	1.00E-04	0.195807233	8.267814189	16.19533007	13.2461938	1.00E-04	21.36986614	21.51850531	1.246193801	1.00E-04	0.017670736	0.309391607	1.00E-04	1.00E-04	1.00E-04	1.00E-04	1.00E-04	2.544718312	BEMP	WT	BEMP
Id83	1.00E-04	1.00E-04	1.00E-04	1.00E-04	1.00E-04	1.00E-04	1.00E-04	1.00E-04	1.00E-04	1.00E-04	1.00E-04	1.00E-04	1.00E-04	1.00E-04	1.00E-04	1.00E-04	1.00E-04	1.00E-04	1.00E-04	1.00E-04	1.00E-04	1.00E-04	1.00E-04	1.00E-04	1.00E-04	1.00E-04	BEMP	WT	BEMP
Id84	0.996539423	1.003470902	0.216884489	0.129857278	0.112266452	1.00E-04	0.051653101	0.009131065	1.00E-04	0.023930574	5.483126596	9.350210104	6.61159697	5.223434744	4.839972276	5.836076456	0.543067089	0.013840106	0.002396258	0.074583421	1.00E-04	1.00E-04	1.00E-04	1.00E-04	1.00E-04	1.168776263	BEMP	WT	BEMP
Id85	1.03518086	0.965857895	0.363463614	0.211669139	0.323061973	0.503436893	0.081327262	0.073806048	1.00E-04	1.00E-04	5.539987989	1.681656269	4.4379175	1.00E-04	3.86343158	4.169524451	1.915736247	1.00E-04	1.00E-04	0.260595278	1.00E-04	1.00E-04	1.00E-04	1.00E-04	1.00E-04	1.079140603	BEMP	WT	BEMP
Id86	0.891092714	1.120115459	0.227454117	0.184750151	0.159723384	0.192595707	0.128839552	0.018371936	1.00E-04	1.00E-04	2.209388998	3.639265864	1.782185428	1.757649554	1.498633338	1.00E-04	2.367964496	0.008934777	0.000139606	0.055308593	1.00E-04	1.00E-04	1.00E-04	1.00E-04	1.00E-04	0.548531908	BEMP	WT	BEMP
Id87	1.00E-04	1.00E-04	1.00E-04	1.00E-04	1.00E-04	1.00E-04	1.00E-04	1.00E-04	1.00E-04	1.00E-04	1.00E-04	1.00E-04	1.00E-04	1.00E-04	1.00E-04	1.00E-04	1.00E-04	1.00E-04	1.00E-04	1.00E-04	1.00E-04	1.00E-04	1.00E-04	1.00E-04	1.00E-04	1.00E-04	BEMP	WT	BEMP
Id88	1.010444794	0.989650141	0.962588106	0.328733526	0.290174068	1.00E-04	0.146096194	1.00E-04	1.00E-04	1.00E-04	10.23181729	17.56936936	10.81521546	16.16711671	10.30298521	15.50853497	1.500963857	1.00E-04	0.007572527	0.123706268	1.00E-04	1.00E-04	1.00E-04	1.00E-04	1.00E-04	2.648160387	BEMP	WT	BEMP
Id89	0.959146094	1.042337499	0.194767178	0.37108523	0.169554677	0.239786523	0.168383477	0.025913047	1.00E-04	0.07855367	2.638691124	1.265600859	1.579888214	3.293958739	2.013663314	2.968681837	2.013663314	0.018071029	1.00E-04	0.0669776	1.00E-04	1.00E-04	1.00E-04	1.00E-04	1.00E-04	0.979299792	BEMP	WT	BEMP
Id90	1.335616634	0.740979722	0.924987623	1.130927124	0.636179578	0.833645523	0.127406074	1.00E-04	1.00E-04	0.195807233	8.267814189	8.097665033	6.6230969	1.00E-04	10.68493307	10.75925266	1.246193801	1.00E-04	0.017670736	0.309391607	1.00E-04	1.00E-04	1.00E-04	1.00E-04	1.00E-04	2.544718312	BEMP	WT	BEMP
Id91	1.00E-04	1.00E-04	1.00E-04	1.00E-04	1.00E-04	1.00E-04	1.00E-04	1.00E-04	1.00E-04	1.00E-04	1.00E-04	1.00E-04	1.00E-04	1.00E-04	1.00E-04	1.00E-04	1.00E-04	1.00E-04	1.00E-04	1.00E-04	1.00E-04	1.00E-04	1.00E-04	1.00E-04	1.00E-04	1.00E-04	BEMP	WT	BEMP
Id92	1.035185406	0.965862136	0.747367215	0.220658799	0.120732767	0.566398435	1.00E-04	1.00E-04	1.00E-04	1.00E-04	4.756463093	12.12480117	9.252794719	8.937610563	7.46369061	3.655045039	0.815443357	0.021195315	0.005600957	0.189450018	1.00E-04	1.00E-04	1.00E-04	1.00E-04	1.00E-04	1.814898899	BEMP	WT	BEMP
Id93	1.03518086	0.965857895	0.363463614	0.211669139	0.161530986	0.251718446	1.00E-04	1.00E-04	1.00E-04	1.00E-04	5.539987989	3.363312538	8.875835001	1.00E-04	7.726863159	1.00E-04	0.915736247	1.00E-04	1.00E-04	0.260595278	1.00E-04	1.00E-04	1.00E-04	1.00E-04	1.00E-04	1.079140603	BEMP	WT	BEMP
Id94	1	1	0.392292049	0.611320139	0.318640157	0.566441943	0.122427537	0.064704058	1.00E-04	0.076946526	3.758090997	3.732131966	4.469148552	6.821079134	4.112455307	7.464263932	0.821079134	0.021344379	0.037681495	0.066523136	1.00E-04	1.00E-04	1.00E-04	1.00E-04	1.00E-04	2.329467173	BEMP	WT	BEMP
Id95	1.00E-04	1.00E-04	1.00E-04	1.00E-04	1.00E-04	1.00E-04	1.00E-04	1.00E-04	1.00E-04	1.00E-04	1.00E-04	1.00E-04	1.00E-04	1.00E-04	1.00E-04	1.00E-04	1.00E-04	1.00E-04	1.00E-04	1.00E-04	1.00E-04	1.00E-04	1.00E-04	1.00E-04	1.00E-04	1.00E-04	BEMP	WT	BEMP
Id96	1.056801774	0.945864082	0.171907548	0.220630599	0.371054959	0.469665261	1.00E-04	0.037155119	1.00E-04	0.035889479	2.46178504	5.276951753	4.92357008	2.907350066	6.77257654	2.548599702	0.530608385	1.00E-04	1.00E-04	0.176740527	1.00E-04	1.00E-04	1.00E-04	1.00E-04	1.00E-04	1.23089252	BEMP	WT	BEMP
Id97	0.818828594	1.215570348	2.482224131	1.934061122	0.712831694	1.198835232	1.527988186	1.00E-04	1.00E-04	0.980529804	2.381108545	3.098636212	1.00E-04	0.18321803	0.046123103	0.275788344	0.227136803	1.00E-04	1.00E-04	0.16398473	1.00E-04	1.00E-04	1.00E-04	1.00E-04	1.00E-04	3.976869961	EMPP	G320D	EMPP_G320D
Id98	0.945876451	1.056815593	0.578233323	0.870383829	0.543263362	0.42036768	0.606981167	0.21018384	1.00E-04	1.00E-04	1.239470262	1.728743298	1.00E-04	2.39449871	0.305601527	1.789707299	1.00E-04	1.00E-04	1.00E-04	0.211645784	1.00E-04	1.00E-04	1.00E-04	1.00E-04	1.00E-04	0.493021907	EMPP	G320D	EMPP_G320D
Id99	0.952493949	1.049557955	0.986083575	2.694059721	3.33984658	2.055916729	0.687666911	1.00E-04	1.00E-04	0.752509569	2.411250993	0.256989591	0.687666911	1.00E-04	1.789779467	0.150703187	0.128418476	1.00E-04	1.00E-04	0.231611988	1.00E-04	1.00E-04	1.00E-04	1.00E-04	1.00E-04	2.769800049	EMPP	G320D	EMPP_G320D
Id100	1.031612231	0.96922316	0.549008649	1.185011273	0.982753011	0.781815874	0.315322666	1.00E-04	1.00E-04	1.00E-04	1.821214415	1.370688537	1.00E-04	1.00E-04	0.008819428	1.00E-04	0.270725143	1.00E-04	1.00E-04	0.093098439	1.00E-04	1.00E-04	1.00E-04	1.00E-04	1.00E-04	1.060614799	EMPP	G320D	EMPP_G320D
Id101	0.972603237	1.028059168	1.035209885	0.901202548	0.582335832	0.870504281	1.00E-04	0.65971888	1.00E-04	0.271669272	1.117227738	7.012472937	0.054406518	1.00E-04	0.051471702	0.673580976	0.348667379	1.00E-04	1.00E-04	0.042098811	1.00E-04	1.00E-04	1.00E-04	1.00E-04	1.00E-04	1.972360544	EMPP	G320D	EMPP_G320D
Id102	0.824534511	1.207189183	1.198850518	1.947538412	1.029291618	1.29383333	0.493681259	0.525459612	1.00E-04	1.00E-04	1.934085782	6.828893258	1.00E-04	0.101647863	0.091610183	0.525459612	0.412267255	1.00E-04	1.00E-04	0.241760723	1.00E-04	1.00E-04	1.00E-04	1.00E-04	1.00E-04	1.455638166	EMPP	G320D	EMPP_G320D
Id103	0.932731106	1.071426687	0.51746498	1.020681774	1.443462008	2.968086498	0.513890589	0.368448053	1.00E-04	0.619653295	2.055562355	0.371010812	0.513890589	1.00E-04	1.086383246	0.128472647	0.740537788	1.00E-04	1.00E-04	0.244775851	1.00E-04	1.00E-04	1.00E-04	1.00E-04	1.00E-04	0.945751547	EMPP	G320D	EMPP_G320D
Id104	1.075078314	0.929445229	0.671026551	0.580127436	1.652261178	0.975654163	0.393501695	0.187432334	1.00E-04	0.268769578	0.694690251	0.12195677	0.393501695	1.00E-04	0.367150064	0.043418141	1.296337846	1.00E-04	1.00E-04	0.055339053	1.00E-04	1.00E-04	1.00E-04	1.00E-04	1.00E-04	1.37978335	EMPP	G320D	EMPP_G320D
Id105	1.00E-04	1.00E-04	1.00E-04	1.00E-04	1.00E-04	1.00E-04	1.00E-04	1.00E-04	1.00E-04	1.00E-04	1.00E-04	1.00E-04	1.00E-04	1.00E-04	1.00E-04	1.00E-04	1.00E-04	1.00E-04	1.00E-04	1.00E-04	1.00E-04	1.00E-04	1.00E-04	1.00E-04	1.00E-04	1.00E-04	EMPP	G320D	EMPP_G320D
Id106	0.775789543	1.277866599	0.344777429	0.661465233	1.045169722	1.251568484	0.661465233	0.270506888	1.00E-04	0.270506888	0.497834196	0.06715959	0.015343136	0.221248141	0.008394949	0.050196731	0.121897229	1.00E-04	1.00E-04	0.063097963	1.00E-04	1.00E-04	1.00E-04	1.00E-04	1.00E-04	1.082027552	EMPP	G320D	EMPP_G320D
Id107	1.07876978	0.926194447	0.414483625	0.864169976	0.363338717	0.447322432	1.00E-04	1.00E-04	1.00E-04	0.173065134	0.882328024	0.392125403	0.024678303	0.051452572	0.033478693	0.109529167	0.210134801	1.00E-04	1.00E-04	0.01990655	1.00E-04	1.00E-04	1.00E-04	1.00E-04	1.00E-04	1.394151179	EMPP	G320D	EMPP_G320D
Id108	0.972603237	1.028059168	1.035209885	1.337856425	1.30127267	2.070419769	0.403299437	1.00E-04	1.00E-04	0.314236637	1.117227738	0.258802471	0.403299437	1.00E-04	2.15834172	0.069826734	0.205743722	1.00E-04	1.00E-04	0.042098811	1.00E-04	1.00E-04	1.00E-04	1.00E-04	1.00E-04	1.972360544	EMPP	G320D	EMPP_G320D
Id109	0.900687939	1.108876924	0.673196344	1.155966226	1.813905437	2.749366521	0.606718517	1.00E-04	1.00E-04	0.800569882	1.493916224	2.040749702	1.00E-04	1.00E-04	0.338939397	2.926343746	0.570025849	1.00E-04	1.00E-04	0.093369764	1.00E-04	1.00E-04	1.00E-04	1.00E-04	1.00E-04	3.180159768	EMPP	G320D	EMPP_G320D
Id110	1.07876978	0.926194447	0.414483625	1.07876978	0.482762999	0.447322432	1.00E-04	1.00E-04	1.00E-04	0.200182396	0.882328024	0.12069075	0.008427889	0.017571571	0.009816245	0.015726997	0.071763149	1.00E-04	1.00E-04	0.01990655	1.00E-04	1.00E-04	1.00E-04	1.00E-04	1.00E-04	1.394151179	EMPP	G320D	EMPP_G320D
Id111	1.00E-04	1.00E-04	1.00E-04	1.00E-04	1.00E-04	1.00E-04	1.00E-04	1.00E-04	1.00E-04	1.00E-04	1.00E-04	1.00E-04	1.00E-04	1.00E-04	1.00E-04	1.00E-04	1.00E-04	1.00E-04	1.00E-04	1.00E-04	1.00E-04	1.00E-04	1.00E-04	1.00E-04	1.00E-04	1.00E-04	EMPP	G320D	EMPP_G320D
Id112	0.975994039	1.024517226	0.904344425	1.121122747	1.965565229	0.885733286	0.734555927	0.300397402	1.00E-04	0.284193259	0.787277549	0.242313089	1.00E-04	0.012301212	0.019169337	1.00E-04	0.28616998	1.00E-04	1.00E-04	0.268863206	1.00E-04	1.00E-04	1.00E-04	1.00E-04	1.00E-04	1.531498806	EMPP	G320D	EMPP_G320D
Id113	0.942559406	1.060434457	0.666490148	3.020223793	0.867331526	2.665960592	0.498151148	1.00E-04	1.00E-04	0.292124538	1.209705152	0.333245074	0.498151148	1.00E-04	1.113155742	0.075606572	0.978840668	1.00E-04	1.00E-04	0.09243964	1.00E-04	1.00E-04	1.00E-04	1.00E-04	1.00E-04	1.734663051	EMPP	G320D	EMPP_G320D
Id114	1.082496242	0.922974066	0.948922399	0.837616645	0.471183856	0.617436218	0.259599951	1.00E-04	1.00E-04	1.00E-04	1.003028095	0.433577566	0.016565919	0.037795598	0.020395038	0.019161602	0.100436949	1.00E-04	1.00E-04	0.115371758	1.00E-04	1.00E-04	1.00E-04	1.00E-04	1.00E-04	0.885375904	EMPP	G320D	EMPP_G320D
Id115	0.809706972	1.227286272	0.292289884	0.962909293	0.81533893	0.572549291	0.34759321	0.166716847	1.00E-04	0.240727323	1.137188808	0.071568661	0.34759321	1.00E-04	1.653441274	0.071074301	0.734824588	1.00E-04	1.00E-04	0.129002578	1.00E-04	1.00E-04	1.00E-04	1.00E-04	1.00E-04	1.479871394	EMPP	G320D	EMPP_G320D
Id116	0.972603237	1.028059168	1.035209885	1.124998672	0.773741359	0.870504281	1.00E-04	0.752583361	1.00E-04	0.314236637	1.117227738	2.15834172	0.018580373	1.00E-04	0.015091953	0.09671767	0.119073419	1.00E-04	1.00E-04	0.042098811	1.00E-04	1.00E-04	1.00E-04	1.00E-04	1.00E-04	1.972360544	EMPP	G320D	EMPP_G320D
Id117	1.236473067	0.804537078	1.44016171	1.381495455	2.16779873	1.620266151	0.905151266	0.601330823	1.00E-04	0.905151266	2.228743848	2.198060073	1.00E-04	6.174108411	0.640038598	1.00E-04	0.880399857	1.00E-04	1.00E-04	0.140265374	1.00E-04	1.00E-04	1.00E-04	1.00E-04	1.00E-04	2.860427573	EMPP	G320D	EMPP_G320D
Id118	0.900683857	1.108871898	2.529921654	4.404849442	12.11810922	3.678436556	2.886042827	1.00E-04	1.00E-04	0.594229737	1.788924758	0.45980457	2.886042827	1.00E-04	3.24696697	0.111807797	3.653027739	1.00E-04	1.00E-04	0.641309511	1.00E-04	1.00E-04	1.00E-04	1.00E-04	1.00E-04	7.306055478	EMPP	G320D	EMPP_G320D
Id119	1.00E-04	1.00E-04	1.00E-04	1.00E-04	1.00E-04	1.00E-04	1.00E-04	1.00E-04	1.00E-04	1.00E-04	1.00E-04	1.00E-04	1.00E-04	1.00E-04	1.00E-04	1.00E-04	1.00E-04	1.00E-04	1.00E-04	1.00E-04	1.00E-04	1.00E-04	1.00E-04	1.00E-04	1.00E-04	1.00E-04	EMPP	G320D	EMPP_G320D
Id120	1.00E-04	1.00E-04	1.00E-04	1.00E-04	1.00E-04	1.00E-04	1.00E-04	1.00E-04	1.00E-04	1.00E-04	1.00E-04	1.00E-04	1.00E-04	1.00E-04	1.00E-04	1.00E-04	1.00E-04	1.00E-04	1.00E-04	1.00E-04	1.00E-04	1.00E-04	1.00E-04	1.00E-04	1.00E-04	1.00E-04	EMPP	G320D	EMPP_G320D
Id121	0.942559406	1.060434457	0.666490148	1.26984768	1.458671942	1.120898352	0.498151148	0.259652758	1.00E-04	0.292124538	1.209705152	0.556577871	1.00E-04	0.063138135	0.030493709	0.008517557	0.112239738	1.00E-04	1.00E-04	0.09243964	1.00E-04	1.00E-04	1.00E-04	1.00E-04	1.00E-04	1.734663051	EMPP	G320D	EMPP_G320D
Id122	0.863551651	1.155369549	2.442492914	1.393153646	1.943092224	1.336402305	1.204433196	1.00E-04	1.00E-04	1.00E-04	1.983920722	3.55131757	1.00E-04	1.00E-04	0.14745579	6.183203022	0.211445004	1.00E-04	1.00E-04	0.517042356	1.00E-04	1.00E-04	1.00E-04	1.00E-04	1.00E-04	4.884985827	EMPP	G320D	EMPP_G320D
Id123	1.049559495	0.952495346	1.10940332	2.281185786	1.536645043	2.099118989	0.624071809	1.00E-04	1.00E-04	0.888709582	2.479044122	0.864407772	0.035643528	0.049370188	0.098740376	0.144564372	0.222457194	1.00E-04	1.00E-04	0.156017952	1.00E-04	1.00E-04	1.00E-04	1.00E-04	1.00E-04	1.681540992	EMPP	G320D	EMPP_G320D
Id124	1.155013525	0.86328555	0.893729249	1.983309383	0.762024742	0.686775151	0.546354689	1.00E-04	1.00E-04	1.00E-04	1.187485375	0.211379848	1.00E-04	0.045370858	0.034623845	0.166998812	0.074217836	1.00E-04	1.00E-04	0.118907346	1.00E-04	1.00E-04	1.00E-04	1.00E-04	1.00E-04	0.767325043	EMPP	G320D	EMPP_G320D
Id125	0.854362818	1.167094003	2.350423568	3.871575474	1.340638962	2.162830741	1.00E-04	0.515098687	1.00E-04	1.00E-04	5.991514674	4.178313572	1.00E-04	1.00E-04	0.283794939	0.436157398	0.533263603	1.00E-04	1.00E-04	0.599952741	1.00E-04	1.00E-04	1.00E-04	1.00E-04	1.00E-04	7.427726876	EMPP	G320D	EMPP_G320D
Id126	0.996539454	1.003470934	1.244010644	1.39958473	2.049111983	1.55293649	0.820740943	0.352329903	1.00E-04	0.232451047	0.390934504	0.194117061	0.820740943	0.044041238	1.024555991	0.024433407	0.735075966	1.00E-04	1.00E-04	0.054598262	1.00E-04	1.00E-04	1.00E-04	1.00E-04	1.00E-04	2.91803832	EMPP	G320D	EMPP_G320D
Id127	1	1	0.655196702	2	0.737134609	0.939522749	0.870550563	0.241484082	1.00E-04	0.341510064	1.274560627	1.464085696	1.00E-04	0.032803646	0.011280697	0.017948412	0.066523136	1.00E-04	1.00E-04	0.027393929	1.00E-04	1.00E-04	1.00E-04	1.00E-04	1.00E-04	0.732042848	EMPP	G320D	EMPP_G320D
Id128	1.00E-04	1.00E-04	1.00E-04	1.00E-04	1.00E-04	1.00E-04	1.00E-04	1.00E-04	1.00E-04	1.00E-04	1.00E-04	1.00E-04	1.00E-04	1.00E-04	1.00E-04	1.00E-04	1.00E-04	1.00E-04	1.00E-04	1.00E-04	1.00E-04	1.00E-04	1.00E-04	1.00E-04	1.00E-04	1.00E-04	EMPP	G320D	EMPP_G320D
Id129	0.854362818	1.167094003	2.350423568	2.873722524	4.236640656	5.144107411	2.607958237	0.587605892	1.00E-04	1.359353584	5.991514674	0.643013426	2.607958237	1.00E-04	5.144107411	0.374469667	0.866622152	1.00E-04	1.00E-04	0.599952741	1.00E-04	1.00E-04	1.00E-04	1.00E-04	1.00E-04	7.427726876	EMPP	G320D	EMPP_G320D
Id130	1.07876978	0.926194447	0.414483625	1.282880698	0.79519854	1.063918038	0.736821474	0.181669359	1.00E-04	0.200182396	0.882328024	0.132989755	0.736821474	0.181669359	0.965525999	0.055145501	0.459898377	1.00E-04	1.00E-04	0.01990655	1.00E-04	1.00E-04	1.00E-04	1.00E-04	1.00E-04	1.394151179	EMPP	G320D	EMPP_G320D
Id131	1.00E-04	1.00E-04	1.00E-04	1.00E-04	1.00E-04	1.00E-04	1.00E-04	1.00E-04	1.00E-04	1.00E-04	1.00E-04	1.00E-04	1.00E-04	1.00E-04	1.00E-04	1.00E-04	1.00E-04	1.00E-04	1.00E-04	1.00E-04	1.00E-04	1.00E-04	1.00E-04	1.00E-04	1.00E-04	1.00E-04	EMPP	G320D	EMPP_G320D
Id132	0.989649049	1.01044368	0.639487875	1.209984789	0.421904655	0.385549743	0.265169897	0.254367968	1.00E-04	1.00E-04	1.003464035	0.079383826	1.00E-04	0.027488822	0.013744411	0.022797018	0.14308942	1.00E-04	1.00E-04	0.148135458	1.00E-04	1.00E-04	1.00E-04	1.00E-04	1.00E-04	0.694953768	EMPP	G320D	EMPP_G320D
Id133	1	1	0.655196702	1.602139755	0.554784736	0.939522749	0.795536484	0.211686328	1.00E-04	0.295248165	1.274560627	4.75682846	1.00E-04	0.096054699	0.038473263	0.125	0.194791145	1.00E-04	1.00E-04	0.027393929	1.00E-04	1.00E-04	1.00E-04	1.00E-04	1.00E-04	0.732042848	EMPP	G320D	EMPP_G320D
Id134	1.00E-04	1.00E-04	1.00E-04	1.00E-04	1.00E-04	1.00E-04	1.00E-04	1.00E-04	1.00E-04	1.00E-04	1.00E-04	1.00E-04	1.00E-04	1.00E-04	1.00E-04	1.00E-04	1.00E-04	1.00E-04	1.00E-04	1.00E-04	1.00E-04	1.00E-04	1.00E-04	1.00E-04	1.00E-04	1.00E-04	EMPP	G320D	EMPP_G320D
Id135	0.989649373	1.01044401	0.923375515	1.585556603	1.342562621	1.053353283	1.00E-04	1.00E-04	1.00E-04	1.00E-04	0.418990484	1.43892299	1.00E-04	1.00E-04	0.018645734	0.01327623	0.270741769	1.00E-04	1.00E-04	0.082754948	1.00E-04	1.00E-04	1.00E-04	1.00E-04	1.00E-04	1.136808606	EMPP	G320D	EMPP_G320D
Id136	1.035194018	0.965870171	1.265669901	0.72191515	0.6925073	1.189125665	0.840838822	1.00E-04	1.00E-04	0.72191515	1.958706433	1.394648139	5.617394737	1.00E-04	0.619811396	3.706098397	1.164653813	1.00E-04	1.00E-04	0.037160177	1.00E-04	1.00E-04	1.00E-04	1.00E-04	1.00E-04	7.999452074	EMPP	G320D	EMPP_G320D
Id137	0.936031345	1.067790596	1.024293205	1.031417728	0.704479069	1.144429624	0.556567568	0.421799341	1.00E-04	0.427687441	2.120829654	1.48929417	1.00E-04	2.978588341	0.14108424	2.958013728	0.174903219	1.00E-04	1.00E-04	0.292119131	1.00E-04	1.00E-04	1.00E-04	1.00E-04	1.00E-04	2.937581235	EMPP	G320D	EMPP_G320D
Id138	0.809706972	1.227286272	0.292289884	0.324315933	0.258005157	0.240727323	0.317641607	1.00E-04	1.00E-04	1.00E-04	1.137188808	0.335752909	0.061021938	0.14818505	0.028865135	0.044055679	0.208117733	1.00E-04	1.00E-04	0.129002578	1.00E-04	1.00E-04	1.00E-04	1.00E-04	1.00E-04	1.479871394	EMPP	G320D	EMPP_G320D
Id139	0.809706972	1.227286272	0.292289884	0.404853486	0.342807792	0.240727323	0.34759321	1.00E-04	1.00E-04	1.00E-04	1.137188808	0.10334008	0.020839606	0.050606686	0.00846351	0.006325836	0.071074301	1.00E-04	1.00E-04	0.129002578	1.00E-04	1.00E-04	1.00E-04	1.00E-04	1.00E-04	1.479871394	EMPP	G320D	EMPP_G320D
Id140	1.049562085	0.952497697	0.81213277	3.316789625	4.406971323	3.629541995	0.768324418	1.00E-04	1.00E-04	0.441286497	1.384905474	0.453692749	0.768324418	1.00E-04	1.891836629	0.086556592	0.052068853	1.00E-04	1.00E-04	0.30140756	1.00E-04	1.00E-04	1.00E-04	1.00E-04	1.00E-04	1.484304935	EMPP	G320D	EMPP_G320D
Id141	0.932731106	1.071426687	0.51746498	0.858287645	0.858287645	1.247926648	1.00E-04	1.00E-04	1.00E-04	1.00E-04	2.055562355	0.135797906	1.00E-04	1.00E-04	0.028350798	0.112619858	0.07692163	1.00E-04	1.00E-04	0.244775851	1.00E-04	1.00E-04	1.00E-04	1.00E-04	1.00E-04	0.945751547	EMPP	G320D	EMPP_G320D
Id142	1.075078314	0.929445229	0.671026551	0.975654163	1.389380502	0.410212044	0.393501695	1.00E-04	1.00E-04	0.268769578	0.694690251	0.045893758	2.452820664	0.021559115	0.003811149	0.059723468	0.043418141	1.00E-04	1.00E-04	0.055339053	1.00E-04	1.00E-04	1.00E-04	1.00E-04	1.00E-04	1.37978335	EMPP	G320D	EMPP_G320D
Id143	0.751699843	1.317888766	0.502859966	0.845706286	0.851588638	0.822580403	0.318249159	0.422853143	1.00E-04	0.535229154	1.281851028	2.262987486	3.575707205	3.676234018	0.079012713	1.00E-04	0.1042579	1.00E-04	1.00E-04	0.123127814	1.00E-04	1.00E-04	1.00E-04	1.00E-04	1.00E-04	0.649872501	EMPP	G320D	EMPP_G320D
Id144	0.875658246	1.139530726	0.623490648	0.602252268	0.434804816	0.772946157	1.00E-04	0.286864197	1.00E-04	0.440874465	0.731251622	1.041339016	1.00E-04	1.788115373	0.050710905	2.965838059	0.081245957	1.00E-04	1.00E-04	0.068319434	1.00E-04	1.00E-04	1.00E-04	1.00E-04	1.00E-04	0.663624855	EMPP	G320D	EMPP_G320D
Id145	0.996539454	1.003470934	1.244010644	0.71449649	1.296838502	0.652929364	1.00E-04	1.00E-04	1.00E-04	1.00E-04	0.390934504	0.832198059	1.00E-04	1.00E-04	0.337977434	0.179866552	0.419986214	1.00E-04	3.64E-05	0.054598262	1.00E-04	1.00E-04	1.00E-04	1.00E-04	1.00E-04	2.91803832	EMPP	G320D	EMPP_G320D
Id146	1.00E-04	1.00E-04	1.00E-04	1.00E-04	1.00E-04	1.00E-04	1.00E-04	1.00E-04	1.00E-04	1.00E-04	1.00E-04	1.00E-04	1.00E-04	1.00E-04	1.00E-04	1.00E-04	1.00E-04	1.00E-04	1.00E-04	1.00E-04	1.00E-04	1.00E-04	1.00E-04	1.00E-04	1.00E-04	1.00E-04	EMPP	G320D	EMPP_G320D
Id147	1.162761536	0.85711177	0.388922675	0.589496541	1.055228367	0.362877687	0.394351833	0.329318452	1.00E-04	0.168119066	0.658636904	0.097906961	0.007533601	1.00E-04	0.027729305	1.00E-04	0.30726498	1.00E-04	1.00E-04	0.049293979	1.00E-04	1.00E-04	1.00E-04	1.00E-04	1.00E-04	1.203766233	EMPP	G320D	EMPP_G320D
Id148	0.906912574	1.101168608	0.520884491	0.265914691	0.566063336	0.386632652	0.411520267	0.211544838	1.00E-04	0.397502376	1.546530609	0.100066806	0.004484104	0.055515536	0.014978484	0.032107083	0.205760133	1.00E-04	1.00E-04	0.061598344	1.00E-04	1.00E-04	1.00E-04	1.00E-04	1.00E-04	0.773265304	EMPP	G320D	EMPP_G320D
Id149	0.996539454	1.003470934	1.244010644	0.891927795	1.723090921	0.652929364	1.00E-04	1.00E-04	1.00E-04	1.00E-04	0.390934504	0.256138998	1.00E-04	1.00E-04	0.099097937	0.025826551	0.826449647	1.00E-04	3.64E-05	0.054598262	1.00E-04	1.00E-04	1.00E-04	1.00E-04	1.00E-04	2.91803832	EMPP	G320D	EMPP_G320D
Id150	1.031612231	0.96922316	0.549008649	1.226800605	1.168696873	1.859482001	0.315322666	0.306700151	1.00E-04	0.324187593	1.821214415	0.23243525	0.315322666	1.00E-04	1.370688537	0.113825901	0.783734364	1.00E-04	1.00E-04	0.093098439	1.00E-04	1.00E-04	1.00E-04	1.00E-04	1.00E-04	1.060614799	EMPP	G320D	EMPP_G320D
Id151	0.897521838	1.112664734	3.125352568	5.594537808	6.699339887	9.808407701	1.858345755	1.00E-04	1.00E-04	0.935635786	3.665522721	1.226050963	1.858345755	1.00E-04	2.777946756	0.22909517	4.544176741	1.00E-04	1.00E-04	0.396122608	1.00E-04	1.00E-04	1.00E-04	1.00E-04	1.00E-04	7.331045441	EMPP	G320D	EMPP_G320D
Id152	0.900683857	1.108871898	2.529921654	1.483590267	3.834644163	1.546592057	2.637356702	0.926005526	1.00E-04	0.513733732	1.788924758	2.637356702	0.100766829	0.106512356	0.482664528	0.348466702	2.264343308	1.00E-04	1.00E-04	0.641309511	1.00E-04	1.00E-04	1.00E-04	1.00E-04	1.00E-04	7.306055478	EMPP	G320D	EMPP_G320D
Id153	1.00E-04	1.00E-04	1.00E-04	1.00E-04	1.00E-04	1.00E-04	1.00E-04	1.00E-04	1.00E-04	1.00E-04	1.00E-04	1.00E-04	1.00E-04	1.00E-04	1.00E-04	1.00E-04	1.00E-04	1.00E-04	1.00E-04	1.00E-04	1.00E-04	1.00E-04	1.00E-04	1.00E-04	1.00E-04	1.00E-04	EMPP	G320D	EMPP_G320D
Id154	1.031619752	0.969230225	1.399499819	0.709518054	0.487985877	0.508708569	0.396367698	0.188797465	1.00E-04	0.310983793	2.092041253	0.809392452	1.54211601	0.923325541	0.043734369	1.176834381	0.16435774	1.00E-04	1.00E-04	0.079931684	1.00E-04	1.00E-04	1.00E-04	1.00E-04	1.00E-04	1.305779503	EMPP	G320D	EMPP_G320D
Id155	0.942559406	1.060434457	0.666490148	1.017236726	1.097830598	1.120898352	0.455226186	0.227613093	1.00E-04	0.25255254	1.209705152	1.808326838	1.00E-04	0.18487928	0.104000002	0.059319714	0.328657191	1.00E-04	1.00E-04	0.09243964	1.00E-04	1.00E-04	1.00E-04	1.00E-04	1.00E-04	1.734663051	EMPP	G320D	EMPP_G320D
Id156	0.854362818	1.167094003	2.350423568	4.833005937	1.78128797	2.162830741	1.00E-04	0.587605892	1.00E-04	1.00E-04	5.991514674	1.286026853	1.00E-04	1.00E-04	0.083211156	0.062626661	0.182114887	1.00E-04	1.00E-04	0.599952741	1.00E-04	1.00E-04	1.00E-04	1.00E-04	1.00E-04	7.427726876	EMPP	G320D	EMPP_G320D
Id157	0.775911915	1.278068166	0.7340574	2.384959529	3.280611566	3.235446417	0.744304459	1.00E-04	1.00E-04	0.568000768	2.119853822	0.404430802	0.744304459	1.00E-04	2.352125086	0.132490864	0.573486482	1.00E-04	1.00E-04	0.096988989	1.00E-04	1.00E-04	1.00E-04	1.00E-04	1.00E-04	3.280611566	EMPP	G320D	EMPP_G320D
Id158	1.042355073	0.959162265	1.505086921	3.554993218	1.46393024	0.876512644	0.952536848	1.328544735	1.00E-04	1.00E-04	4.198420902	0.73196512	0.432222718	0.047690536	0.142580324	0.057505622	0.49994691	0.000690461	1.00E-04	0.36852817	1.00E-04	1.00E-04	1.00E-04	1.00E-04	1.00E-04	7.209238148	EMPP	G320D	EMPP_G320D
Id159	1.155013525	0.86328555	0.893729249	2.358565629	1.373550302	1.633435792	0.546354689	1.00E-04	1.00E-04	0.405538207	1.187485375	0.204179474	0.546354689	1.00E-04	1.691038781	0.074217836	0.107963032	1.00E-04	1.00E-04	0.118907346	1.00E-04	1.00E-04	1.00E-04	1.00E-04	1.00E-04	0.767325043	EMPP	G320D	EMPP_G320D
Id160	0.775911915	1.278068166	0.7340574	2.005503918	1.950663308	1.360337647	0.744304459	1.00E-04	1.00E-04	1.00E-04	2.119853822	0.588031272	0.013084157	0.187370377	0.038847479	0.103232188	0.096319037	1.00E-04	1.00E-04	0.096988989	1.00E-04	1.00E-04	1.00E-04	1.00E-04	1.00E-04	3.280611566	EMPP	G320D	EMPP_G320D
Id161	0.824534511	1.207189183	1.198850518	2.431171695	1.367605172	1.29383333	0.540232292	0.599425259	1.00E-04	1.00E-04	1.934085782	2.101838446	1.00E-04	0.034713768	0.026860906	0.075449324	0.140793417	1.00E-04	1.00E-04	0.241760723	1.00E-04	1.00E-04	1.00E-04	1.00E-04	1.00E-04	1.455638166	EMPP	G320D	EMPP_G320D
Id162	1.00E-04	1.00E-04	1.00E-04	1.00E-04	1.00E-04	1.00E-04	1.00E-04	1.00E-04	1.00E-04	1.00E-04	1.00E-04	1.00E-04	1.00E-04	1.00E-04	1.00E-04	1.00E-04	1.00E-04	1.00E-04	1.00E-04	1.00E-04	1.00E-04	1.00E-04	1.00E-04	1.00E-04	1.00E-04	1.00E-04	EMPP	G320D	EMPP_G320D
Id163	1.00E-04	1.00E-04	1.00E-04	1.00E-04	1.00E-04	1.00E-04	1.00E-04	1.00E-04	1.00E-04	1.00E-04	1.00E-04	1.00E-04	1.00E-04	1.00E-04	1.00E-04	1.00E-04	1.00E-04	1.00E-04	1.00E-04	1.00E-04	1.00E-04	1.00E-04	1.00E-04	1.00E-04	1.00E-04	1.00E-04	EMPP	G320D	EMPP_G320D
Id164	1.00E-04	1.00E-04	1.00E-04	1.00E-04	1.00E-04	1.00E-04	1.00E-04	1.00E-04	1.00E-04	1.00E-04	1.00E-04	1.00E-04	1.00E-04	1.00E-04	1.00E-04	1.00E-04	1.00E-04	1.00E-04	1.00E-04	1.00E-04	1.00E-04	1.00E-04	1.00E-04	1.00E-04	1.00E-04	1.00E-04	EMPP	G320D	EMPP_G320D
Id165	1.049562085	0.952497697	0.81213277	1.394538253	3.226091839	1.526034426	0.768324418	1.00E-04	1.00E-04	1.00E-04	1.384905474	0.472959157	0.293165554	1.00E-04	0.129389057	1.00E-04	0.707002641	1.00E-04	1.00E-04	0.30140756	1.00E-04	1.00E-04	1.00E-04	1.00E-04	1.00E-04	1.484304935	EMPP	G320D	EMPP_G320D
Id166	1.344303081	0.735531197	0.937479104	2.726137706	3.523131782	1.401389935	0.886909275	0.833271441	1.00E-04	1.00E-04	3.10987898	2.023507841	0.078937708	0.021004736	0.014149143	0.182612628	0.1524976	1.00E-04	1.00E-04	0.119647192	1.00E-04	1.00E-04	1.00E-04	1.00E-04	1.00E-04	3.10987898	EMPP	G320D	EMPP_G320D
Id167	1.049559495	0.952495346	1.10940332	1.814766519	1.214013066	4.992574474	0.68291785	0.846618517	1.00E-04	1.027959873	2.479044122	0.624071809	0.68291785	1.00E-04	2.128421598	0.154940258	1.137866444	1.00E-04	1.00E-04	0.156017952	1.00E-04	1.00E-04	1.00E-04	1.00E-04	1.00E-04	1.681540992	EMPP	G320D	EMPP_G320D
Id168	1.00E-04	1.00E-04	1.00E-04	1.00E-04	1.00E-04	1.00E-04	1.00E-04	1.00E-04	1.00E-04	1.00E-04	1.00E-04	1.00E-04	1.00E-04	1.00E-04	1.00E-04	1.00E-04	1.00E-04	1.00E-04	1.00E-04	1.00E-04	1.00E-04	1.00E-04	1.00E-04	1.00E-04	1.00E-04	1.00E-04	EMPP	G320D	EMPP_G320D
Id169	0.906912574	1.101168608	0.520884491	0.316227642	1.020329686	0.919572602	0.411520267	0.211544838	1.00E-04	0.397502376	1.546530609	0.114946575	0.411520267	0.026443105	0.800534446	0.096658163	0.85193747	1.00E-04	1.00E-04	0.061598344	1.00E-04	1.00E-04	1.00E-04	1.00E-04	1.00E-04	0.773265304	EMPP	G320D	EMPP_G320D
Id170	1.00E-04	1.00E-04	1.00E-04	1.00E-04	1.00E-04	1.00E-04	1.00E-04	1.00E-04	1.00E-04	1.00E-04	1.00E-04	1.00E-04	1.00E-04	1.00E-04	1.00E-04	1.00E-04	1.00E-04	1.00E-04	1.00E-04	1.00E-04	1.00E-04	1.00E-04	1.00E-04	1.00E-04	1.00E-04	1.00E-04	EMPP	G320D	EMPP_G320D
Id171	1.00E-04	1.00E-04	1.00E-04	1.00E-04	1.00E-04	1.00E-04	1.00E-04	1.00E-04	1.00E-04	1.00E-04	1.00E-04	1.00E-04	1.00E-04	1.00E-04	1.00E-04	1.00E-04	1.00E-04	1.00E-04	1.00E-04	1.00E-04	1.00E-04	1.00E-04	1.00E-04	1.00E-04	1.00E-04	1.00E-04	EMPP	G320D	EMPP_G320D
Id172	0.818828594	1.215570348	2.482224131	4.599998493	1.695409044	2.851326776	1.527988186	1.649047995	1.00E-04	0.980529804	2.381108545	0.356415847	1.527988186	1.649047995	6.197272423	0.148819284	0.536668955	1.00E-04	1.00E-04	0.16398473	1.00E-04	1.00E-04	1.00E-04	1.00E-04	1.00E-04	3.976869961	EMPP	G320D	EMPP_G320D
Id173	1.049562085	0.952497697	0.81213277	1.117122588	2.428032123	1.526034426	0.702119017	1.00E-04	1.00E-04	1.00E-04	1.384905474	1.536648835	0.85843899	1.00E-04	0.441286497	1.00E-04	1.070224907	1.00E-04	1.00E-04	0.30140756	1.00E-04	1.00E-04	1.00E-04	1.00E-04	1.00E-04	1.484304935	EMPP	G320D	EMPP_G320D
Id174	1.00E-04	1.00E-04	1.00E-04	1.00E-04	1.00E-04	1.00E-04	1.00E-04	1.00E-04	1.00E-04	1.00E-04	1.00E-04	1.00E-04	1.00E-04	1.00E-04	1.00E-04	1.00E-04	1.00E-04	1.00E-04	1.00E-04	1.00E-04	1.00E-04	1.00E-04	1.00E-04	1.00E-04	1.00E-04	1.00E-04	EMPP	G320D	EMPP_G320D
Id175	0.897521838	1.112664734	3.125352568	2.352213394	5.71209094	4.123927438	1.858345755	1.00E-04	1.00E-04	0.935635786	3.665522721	0.173621672	0.038580588	0.049173299	0.043105595	0.254197007	0.287975693	1.00E-04	1.00E-04	0.396122608	1.00E-04	1.00E-04	1.00E-04	1.00E-04	1.00E-04	7.331045441	EMPP	G320D	EMPP_G320D
Id176	1	1	0.655196702	2.37841423	1.753211443	2.234574276	0.870550563	0.241484082	1.00E-04	0.341510064	1.274560627	0.279321785	0.870550563	1.00E-04	1.464085696	0.079660039	0.765405993	1.00E-04	1.00E-04	0.027393929	1.00E-04	1.00E-04	1.00E-04	1.00E-04	1.00E-04	0.732042848	EMPP	G320D	EMPP_G320D
Id177	0.906912574	1.101168608	0.520884491	0.213016249	0.426032497	0.386632652	0.376060162	0.185441415	1.00E-04	0.343655603	1.546530609	0.325118011	0.013130224	0.162559006	0.051084711	0.22360671	0.602500936	1.00E-04	1.00E-04	0.061598344	1.00E-04	1.00E-04	1.00E-04	1.00E-04	1.00E-04	0.773265304	EMPP	G320D	EMPP_G320D
Id178	1.049559495	0.952495346	1.10940332	2.847673905	2.04171847	2.099118989	0.68291785	1.00E-04	1.00E-04	1.027959873	2.479044122	0.2660527	0.012172624	0.016860416	0.028951541	0.020757607	0.417481435	1.00E-04	1.00E-04	0.156017952	1.00E-04	1.00E-04	1.00E-04	1.00E-04	1.00E-04	1.681540992	EMPP	G320D	EMPP_G320D
Id179	1.082496242	0.922974066	0.948922399	0.670989463	0.354623984	0.617436218	0.2372306	1.00E-04	1.00E-04	1.00E-04	1.003028095	1.408697668	0.048507849	0.110671988	0.069558085	0.13344915	0.294096601	1.00E-04	1.00E-04	0.115371758	1.00E-04	1.00E-04	1.00E-04	1.00E-04	1.00E-04	0.885375904	EMPP	G320D	EMPP_G320D
Id180	0.804447684	1.23633568	1.66563294	5.014377131	2.762683907	8.089611981	0.970009314	1.00E-04	1.00E-04	0.862185679	2.631837666	3.308255146	1.00E-04	1.00E-04	0.102668855	1.00E-04	0.478327455	1.00E-04	1.00E-04	0.290391374	1.00E-04	1.00E-04	1.00E-04	1.00E-04	1.00E-04	2.108285877	EMPP	G320D	EMPP_G320D
Id181	0.900683857	1.108871898	2.529921654	1.852011053	5.095037302	1.546592057	2.886042827	1.056353505	1.00E-04	0.594229737	1.788924758	0.811741742	0.034412886	0.036375042	0.141521457	0.050035391	0.773296028	1.00E-04	1.00E-04	0.641309511	1.00E-04	1.00E-04	1.00E-04	1.00E-04	1.00E-04	7.306055478	EMPP	G320D	EMPP_G320D
Id182	0.824758932	1.207517755	3.391784248	0.908806087	2.993938118	1.207517755	1.894798458	0.401102928	1.00E-04	1.00E-04	1.649517865	1.39672152	1.00E-04	1.00E-04	0.660689537	6.462285111	2.059143541	1.00E-04	1.00E-04	0.250354519	1.00E-04	1.00E-04	1.00E-04	1.00E-04	1.00E-04	2.812872972	EMPP	G320D	EMPP_G320D
Id183	0.952493949	1.049557955	0.986083575	1.132712581	1.404232508	0.864406504	0.687666911	1.00E-04	1.00E-04	0.752509569	2.411250993	0.223722433	1.00E-04	1.00E-04	0.104370206	0.200237187	0.381507105	1.00E-04	1.00E-04	0.231611988	1.00E-04	1.00E-04	1.00E-04	1.00E-04	1.00E-04	2.769800049	EMPP	G320D	EMPP_G320D
Id184	1.031612231	0.96922316	0.549008649	0.949276835	0.739642886	0.781815874	0.288151769	1.00E-04	1.00E-04	1.00E-04	1.821214415	4.453380196	1.00E-04	1.00E-04	0.030079008	1.00E-04	0.792729617	1.00E-04	1.00E-04	0.093098439	1.00E-04	1.00E-04	1.00E-04	1.00E-04	1.00E-04	1.060614799	EMPP	G320D	EMPP_G320D
Id185	1.082496242	0.922974066	0.948922399	1.992199347	1.120670389	1.468519086	0.259599951	1.00E-04	1.00E-04	0.380076575	1.003028095	0.183564886	0.259599951	1.00E-04	1.734310264	0.062689256	1.045622446	1.00E-04	1.00E-04	0.115371758	1.00E-04	1.00E-04	1.00E-04	1.00E-04	1.00E-04	0.885375904	EMPP	G320D	EMPP_G320D
Id186	0.824534511	1.207189183	1.198850518	1.779721852	1.855299094	3.077271604	0.540232292	0.599425259	1.00E-04	0.480181519	1.934085782	0.384658951	0.540232292	1.00E-04	2.101838446	0.120880361	0.592895676	1.00E-04	1.00E-04	0.241760723	1.00E-04	1.00E-04	1.00E-04	1.00E-04	1.00E-04	1.455638166	EMPP	G320D	EMPP_G320D
Id187	0.836315146	1.190954747	1.539133738	2.698426881	2.316776053	1.276433693	1.00E-04	1.00E-04	1.00E-04	1.088331903	3.923438525	0.511256291	0.05840026	1.00E-04	0.021228093	0.118430994	0.607989619	0.000550152	1.00E-04	0.136987731	1.00E-04	1.00E-04	1.00E-04	1.00E-04	1.00E-04	1.830348792	EMPP	G320D	EMPP_G320D
Id188	1.00E-04	1.00E-04	1.00E-04	1.00E-04	1.00E-04	1.00E-04	1.00E-04	1.00E-04	1.00E-04	1.00E-04	1.00E-04	1.00E-04	1.00E-04	1.00E-04	1.00E-04	1.00E-04	1.00E-04	1.00E-04	1.00E-04	1.00E-04	1.00E-04	1.00E-04	1.00E-04	1.00E-04	1.00E-04	1.00E-04	EMPP	G320D	EMPP_G320D
Id189	1.082570404	0.923037299	0.694699446	0.729237599	0.803550641	0.910329572	0.675702853	1.00E-04	1.00E-04	0.452020733	1.226426565	0.916661415	3.875710611	2.817588356	0.114582677	2.091388164	0.377477054	1.00E-04	1.00E-04	0.164306431	1.00E-04	1.00E-04	1.00E-04	1.00E-04	1.00E-04	3.591187183	EMPP	G320D	EMPP_G320D
Id190	1.162761536	0.85711177	0.388922675	0.701033481	1.34495253	0.863073454	0.394351833	0.329318452	1.00E-04	0.168119066	0.658636904	0.107884182	0.394351833	1.00E-04	0.783255692	0.041164806	1.411819109	1.00E-04	1.00E-04	0.049293979	1.00E-04	1.00E-04	1.00E-04	1.00E-04	1.00E-04	1.203766233	EMPP	G320D	EMPP_G320D
Id191	1.00E-04	1.00E-04	1.00E-04	1.00E-04	1.00E-04	1.00E-04	1.00E-04	1.00E-04	1.00E-04	1.00E-04	1.00E-04	1.00E-04	1.00E-04	1.00E-04	1.00E-04	1.00E-04	1.00E-04	1.00E-04	1.00E-04	1.00E-04	1.00E-04	1.00E-04	1.00E-04	1.00E-04	1.00E-04	1.00E-04	EMPP	G320D	EMPP_G320D
Id192	1.00E-04	1.00E-04	1.00E-04	1.00E-04	1.00E-04	1.00E-04	1.00E-04	1.00E-04	1.00E-04	1.00E-04	1.00E-04	1.00E-04	1.00E-04	1.00E-04	1.00E-04	1.00E-04	1.00E-04	1.00E-04	1.00E-04	1.00E-04	1.00E-04	1.00E-04	1.00E-04	1.00E-04	1.00E-04	1.00E-04	EMPP	G320D	EMPP_G320D
Id193	0.863450303	1.155233953	2.442206259	1.392990143	1.94286418	1.336245463	1.204291842	1.00E-04	1.00E-04	1.00E-04	1.983687886	3.550900782	1.00E-04	1.00E-04	0.147438484	6.182477352	0.211420188	1.00E-04	1.00E-04	0.516981675	1.00E-04	1.00E-04	1.00E-04	1.00E-04	1.00E-04	4.884412518	EMPP	WT	EMPP_WT
Id194	1.202715182	0.827192514	0.640067089	0.410739339	0.39400751	0.416473046	0.217079446	1.00E-04	1.00E-04	0.234278267	1.177963661	0.523512189	1.00E-04	1.00E-04	0.050635571	1.114421529	0.092544755	1.00E-04	1.00E-04	0.064538105	1.00E-04	1.00E-04	1.00E-04	1.00E-04	1.00E-04	0.983703223	EMPP	WT	EMPP_WT
Id195	0.824575961	1.20724987	3.391031787	0.90860447	2.993273919	1.20724987	1.8943781	0.401013944	1.00E-04	0.921288116	1.649151922	1.20724987	1.8943781	1.00E-04	1.396411659	1.649151922	0.352138015	1.00E-04	1.00E-04	0.250298978	1.00E-04	1.00E-04	1.00E-04	1.00E-04	1.00E-04	2.812248941	EMPP	WT	EMPP_WT
Id196	0.910097927	1.097403204	1.43802992	1.168043249	1.009816876	0.855057706	1.00E-04	0.216748467	1.00E-04	0.442605626	0.613057243	0.160884104	1.00E-04	1.00E-04	0.057675151	0.46140121	0.052341305	1.00E-04	1.00E-04	0.054564018	1.00E-04	1.00E-04	1.00E-04	1.00E-04	1.00E-04	0.511956697	EMPP	WT	EMPP_WT
Id197	0.875543535	1.139381448	0.851601751	0.602173373	0.614826315	1.092967741	1.00E-04	0.573653236	1.00E-04	0.440816711	0.731155829	1.041202601	1.00E-04	1.787881131	0.050704262	2.965449535	0.081235313	1.00E-04	1.00E-04	0.068310484	1.00E-04	1.00E-04	1.00E-04	1.00E-04	1.00E-04	0.66353792	EMPP	WT	EMPP_WT
Id198	1.105010506	0.903790367	1.26055589	1.408402883	1.389012984	1.023889543	0.922780924	0.480983759	1.00E-04	0.560217939	1.770381261	1.023889543	0.922780924	1.00E-04	3.191113861	1.770381261	1.009793353	1.00E-04	1.00E-04	0.147017529	1.00E-04	1.00E-04	1.00E-04	1.00E-04	1.00E-04	1.408402883	EMPP	WT	EMPP_WT
Id199	0.936003735	1.067759098	1.024262991	1.031387304	0.704458289	1.144395866	0.55655115	0.421786899	1.00E-04	0.427674825	2.120767095	1.144395866	0.55655115	1.00E-04	1.48925024	2.120767095	1.041085106	1.00E-04	1.00E-04	0.292110514	1.00E-04	1.00E-04	1.00E-04	1.00E-04	1.00E-04	2.937494583	EMPP	WT	EMPP_WT
Id200	1.00E-04	1.00E-04	1.00E-04	1.00E-04	1.00E-04	1.00E-04	1.00E-04	1.00E-04	1.00E-04	1.00E-04	1.00E-04	1.00E-04	1.00E-04	1.00E-04	1.00E-04	1.00E-04	1.00E-04	1.00E-04	1.00E-04	1.00E-04	1.00E-04	1.00E-04	1.00E-04	1.00E-04	1.00E-04	1.00E-04	EMPP	WT	EMPP_WT
Id201	0.929498053	1.075139415	1.428522489	1.458538783	1.351464624	1.458538783	2.487202114	1.00E-04	1.00E-04	1.00E-04	3.902838455	4.738806486	3.214342693	1.00E-04	0.60479736	2.721729608	1.698809108	1.00E-04	1.00E-04	0.212351138	1.00E-04	1.00E-04	1.00E-04	1.00E-04	1.00E-04	4.974404229	EMPP	WT	EMPP_WT
Id202	1.475044619	0.664692323	1.828624172	2.071618857	2.622165229	1.189832587	1.405183553	1.007485165	1.00E-04	1.00E-04	5.208105221	1.133479733	1.00E-04	1.424799185	0.08251262	1.00E-04	0.119971081	1.00E-04	1.00E-04	0.217752109	1.00E-04	1.00E-04	1.00E-04	1.00E-04	1.00E-04	2.086028106	EMPP	WT	EMPP_WT
Id203	1.166759391	0.854117868	0.660901456	0.504353467	0.670127297	0.684208096	0.371776395	1.00E-04	1.00E-04	0.511393979	1.015723045	0.98112379	0.934655803	2.045575915	0.196487178	1.321802912	0.493974023	1.00E-04	0.000148475	0.079247382	1.00E-04	1.00E-04	1.00E-04	1.00E-04	1.00E-04	0.713263513	EMPP	WT	EMPP_WT
Id204	0.975994647	1.024517865	1.711124984	2.020826049	1.925115682	0.630664723	0.787278039	1.00E-04	1.00E-04	0.755207575	2.165867731	1.305810132	1.00E-04	2.857879605	0.089308738	2.273547492	0.179859858	1.00E-04	0.002396169	0.237326506	1.00E-04	1.00E-04	1.00E-04	1.00E-04	1.00E-04	3.542935352	EMPP	WT	EMPP_WT
Id205	1.151227911	0.866441034	0.968063424	1.781600015	1.831687609	1.519054336	0.842748159	1.00E-04	1.00E-04	1.896281933	2.537087849	1.519054336	0.842748159	1.00E-04	2.554734691	2.537087849	1.133428078	1.00E-04	1.00E-04	0.222700002	1.00E-04	1.00E-04	1.00E-04	1.00E-04	1.00E-04	1.650809305	EMPP	WT	EMPP_WT
Id206	1.00E-04	1.00E-04	1.00E-04	1.00E-04	1.00E-04	1.00E-04	1.00E-04	1.00E-04	1.00E-04	1.00E-04	1.00E-04	1.00E-04	1.00E-04	1.00E-04	1.00E-04	1.00E-04	1.00E-04	1.00E-04	1.00E-04	1.00E-04	1.00E-04	1.00E-04	1.00E-04	1.00E-04	1.00E-04	1.00E-04	EMPP	WT	EMPP_WT
Id207	1.00E-04	1.00E-04	1.00E-04	1.00E-04	1.00E-04	1.00E-04	1.00E-04	1.00E-04	1.00E-04	1.00E-04	1.00E-04	1.00E-04	1.00E-04	1.00E-04	1.00E-04	1.00E-04	1.00E-04	1.00E-04	1.00E-04	1.00E-04	1.00E-04	1.00E-04	1.00E-04	1.00E-04	1.00E-04	1.00E-04	EMPP	WT	EMPP_WT
Id208	1.16301485	0.857298497	0.531399774	2.155271352	1.055458255	1.902464481	0.280849574	0.446852165	1.00E-04	0.869265938	1.255158466	1.656191525	0.280849574	1.00E-04	3.649931829	1.255158466	1.078021887	1.00E-04	1.00E-04	0.249631088	1.00E-04	1.00E-04	1.00E-04	1.00E-04	1.00E-04	3.244215193	EMPP	WT	EMPP_WT
Id209	0.962497644	1.038754635	0.982721766	0.635011628	0.843730942	0.433725724	0.729436812	0.17984861	1.00E-04	0.548991195	0.891838827	0.74476383	3.422035948	4.361592284	0.146082465	1.510320692	0.254344344	1.00E-04	1.00E-04	0.257894858	1.00E-04	1.00E-04	1.00E-04	1.00E-04	1.00E-04	2.470588806	EMPP	WT	EMPP_WT
Id210	1.00E-04	1.00E-04	1.00E-04	1.00E-04	1.00E-04	1.00E-04	1.00E-04	1.00E-04	1.00E-04	1.00E-04	1.00E-04	1.00E-04	1.00E-04	1.00E-04	1.00E-04	1.00E-04	1.00E-04	1.00E-04	1.00E-04	1.00E-04	1.00E-04	1.00E-04	1.00E-04	1.00E-04	1.00E-04	1.00E-04	EMPP	WT	EMPP_WT
Id211	0.929498053	1.075139415	1.082617601	1.734504698	1.978660025	1.031342664	1.243601057	1.00E-04	1.00E-04	1.00E-04	3.902838455	1.458538783	1.097730379	1.00E-04	0.240569183	0.929498053	0.580160407	1.00E-04	1.00E-04	0.212351138	1.00E-04	1.00E-04	1.00E-04	1.00E-04	1.00E-04	4.974404229	EMPP	WT	EMPP_WT
Id212	0.751293776	1.317176845	0.502588322	0.845249437	0.851128612	0.822136047	0.318077242	0.422624719	1.00E-04	0.534940024	1.281158575	2.261765026	3.573775616	3.674248124	0.07897003	1.00E-04	0.10420158	1.00E-04	1.00E-04	0.123061301	1.00E-04	1.00E-04	1.00E-04	1.00E-04	1.00E-04	0.649521441	EMPP	WT	EMPP_WT
Id213	0.910097927	1.097403204	1.43802992	0.648012566	0.689725253	0.855057706	0.324006283	0.119418122	1.00E-04	0.302308551	0.613057243	0.855057706	0.324006283	1.00E-04	0.522713996	0.613057243	0.871368525	1.00E-04	1.00E-04	0.054564018	1.00E-04	1.00E-04	1.00E-04	1.00E-04	1.00E-04	0.511956697	EMPP	WT	EMPP_WT
Id214	0.875543535	1.139381448	0.623408971	0.602173373	0.434747857	0.772844901	0.375855708	0.286826618	1.00E-04	0.440816711	0.731155829	0.772844901	0.375855708	1.00E-04	1.041202601	0.731155829	0.72108979	1.00E-04	1.00E-04	0.068310484	1.00E-04	1.00E-04	1.00E-04	1.00E-04	1.00E-04	0.66353792	EMPP	WT	EMPP_WT
Id215	0.881812034	1.131740401	1.123922899	1.355235029	1.788243342	1.890205473	1.212969328	0.52070677	1.00E-04	0.851774279	1.984180221	1.890205473	1.212969328	1.00E-04	2.600056673	1.984180221	1.291048385	1.00E-04	1.00E-04	0.155883817	1.00E-04	1.00E-04	1.00E-04	1.00E-04	1.00E-04	1.116159396	EMPP	WT	EMPP_WT
Id216	1.00E-04	1.00E-04	1.00E-04	1.00E-04	1.00E-04	1.00E-04	1.00E-04	1.00E-04	1.00E-04	1.00E-04	1.00E-04	1.00E-04	1.00E-04	1.00E-04	1.00E-04	1.00E-04	1.00E-04	1.00E-04	1.00E-04	1.00E-04	1.00E-04	1.00E-04	1.00E-04	1.00E-04	1.00E-04	1.00E-04	EMPP	WT	EMPP_WT
Id217	0.735655972	1.344531127	1.666825591	0.766896162	1.421193658	3.197851966	0.918341823	0.799462992	1.00E-04	0.963998733	1.725606069	4.10420603	1.00E-04	1.00E-04	0.957339907	1.00E-04	3.475217217	1.00E-04	0.000487302	0.394228274	1.00E-04	1.00E-04	1.00E-04	1.00E-04	1.00E-04	7.047458883	EMPP	WT	EMPP_WT
Id218	1.00E-04	1.00E-04	1.00E-04	1.00E-04	1.00E-04	1.00E-04	1.00E-04	1.00E-04	1.00E-04	1.00E-04	1.00E-04	1.00E-04	1.00E-04	1.00E-04	1.00E-04	1.00E-04	1.00E-04	1.00E-04	1.00E-04	1.00E-04	1.00E-04	1.00E-04	1.00E-04	1.00E-04	1.00E-04	1.00E-04	EMPP	WT	EMPP_WT
Id219	1.166759391	0.854117868	0.660901456	0.504353467	0.670127297	0.684208096	0.371776395	1.00E-04	1.00E-04	0.511393979	1.015723045	0.684208096	0.371776395	1.00E-04	0.98112379	1.015723045	1.397169524	1.00E-04	1.00E-04	0.079247382	1.00E-04	1.00E-04	1.00E-04	1.00E-04	1.00E-04	0.713263513	EMPP	WT	EMPP_WT
Id220	1.078843451	0.926257698	1.681193208	1.904596693	2.769231248	1.601568532	0.823297376	0.752355035	1.00E-04	1.00E-04	2.157686902	2.264959939	7.832568778	2.731106424	0.151720247	6.060704625	0.562328679	1.00E-04	1.00E-04	0.329759364	1.00E-04	1.00E-04	1.00E-04	1.00E-04	1.00E-04	3.480960716	EMPP	WT	EMPP_WT
Id221	1.00E-04	1.00E-04	1.00E-04	1.00E-04	1.00E-04	1.00E-04	1.00E-04	1.00E-04	1.00E-04	1.00E-04	1.00E-04	1.00E-04	1.00E-04	1.00E-04	1.00E-04	1.00E-04	1.00E-04	1.00E-04	1.00E-04	1.00E-04	1.00E-04	1.00E-04	1.00E-04	1.00E-04	1.00E-04	1.00E-04	EMPP	WT	EMPP_WT
Id222	1.166759391	0.854117868	0.660901456	0.909097591	0.98112379	0.684208096	0.371776395	1.00E-04	1.00E-04	0.748724609	1.015723045	0.301976268	0.319194363	0.698584762	0.07815636	0.451408997	0.1686971	1.00E-04	0.000148475	0.079247382	1.00E-04	1.00E-04	1.00E-04	1.00E-04	1.00E-04	0.713263513	EMPP	WT	EMPP_WT
Id223	1.00E-04	1.00E-04	1.00E-04	1.00E-04	1.00E-04	1.00E-04	1.00E-04	1.00E-04	1.00E-04	1.00E-04	1.00E-04	1.00E-04	1.00E-04	1.00E-04	1.00E-04	1.00E-04	1.00E-04	1.00E-04	1.00E-04	1.00E-04	1.00E-04	1.00E-04	1.00E-04	1.00E-04	1.00E-04	1.00E-04	EMPP	WT	EMPP_WT
Id224	0.936003735	1.067759098	1.261015659	1.269786717	0.809210077	1.408916577	0.55655115	0.421786899	1.00E-04	0.427674825	2.120767095	1.48925024	1.00E-04	2.978500479	0.141080079	2.957926473	0.17489806	1.00E-04	1.00E-04	0.292110514	1.00E-04	1.00E-04	1.00E-04	1.00E-04	1.00E-04	2.937494583	EMPP	WT	EMPP_WT
Id225	0.76239866	1.300095398	1.611738276	5.810319466	3.478866914	1.727418312	2.327235952	1.00E-04	1.00E-04	1.00E-04	1.291114983	0.636669911	2.247961752	1.00E-04	0.187975623	1.956964369	0.226662478	1.00E-04	1.00E-04	0.239586328	1.00E-04	1.00E-04	1.00E-04	1.00E-04	1.00E-04	4.88587681	EMPP	WT	EMPP_WT
Id226	1.00E-04	1.00E-04	1.00E-04	1.00E-04	1.00E-04	1.00E-04	1.00E-04	1.00E-04	1.00E-04	1.00E-04	1.00E-04	1.00E-04	1.00E-04	1.00E-04	1.00E-04	1.00E-04	1.00E-04	1.00E-04	1.00E-04	1.00E-04	1.00E-04	1.00E-04	1.00E-04	1.00E-04	1.00E-04	1.00E-04	EMPP	WT	EMPP_WT
Id227	1.475044619	0.664692323	2.771675952	1.815992942	2.714635686	1.682677381	1.729983881	1.00E-04	1.00E-04	0.877066778	5.208105221	1.189832587	1.405183553	1.00E-04	3.682686519	5.208105221	0.88937728	1.00E-04	1.00E-04	0.217752109	1.00E-04	1.00E-04	1.00E-04	1.00E-04	1.00E-04	2.086028106	EMPP	WT	EMPP_WT
Id228	0.932762654	1.071462927	0.517482483	0.858316675	0.858316675	1.247968857	1.00E-04	1.00E-04	1.00E-04	1.00E-04	2.055631881	0.135802499	1.00E-04	1.00E-04	0.028351757	0.112623667	0.076924231	1.00E-04	1.00E-04	0.24478413	1.00E-04	1.00E-04	1.00E-04	1.00E-04	1.00E-04	0.945783536	EMPP	WT	EMPP_WT
Id229	1.031611952	0.969222897	2.121229023	1.41902538	0.975964376	1.017409445	0.560544336	0.249117865	1.00E-04	0.310981442	2.092025436	0.809386333	1.542104351	0.92331856	0.043734039	1.176825484	0.164356497	1.00E-04	1.00E-04	0.07993108	1.00E-04	1.00E-04	1.00E-04	1.00E-04	1.00E-04	1.305769631	EMPP	WT	EMPP_WT
Id230	1.00E-04	1.00E-04	1.00E-04	1.00E-04	1.00E-04	1.00E-04	1.00E-04	1.00E-04	1.00E-04	1.00E-04	1.00E-04	1.00E-04	1.00E-04	1.00E-04	1.00E-04	1.00E-04	1.00E-04	1.00E-04	1.00E-04	1.00E-04	1.00E-04	1.00E-04	1.00E-04	1.00E-04	1.00E-04	1.00E-04	EMPP	WT	EMPP_WT
Id231	1.075125058	0.929485641	0.671055727	0.975696585	1.389440912	0.41022988	0.393518805	1.00E-04	1.00E-04	0.268781265	0.694720456	0.045895753	2.452927313	0.021560052	0.003811315	0.059726065	0.043420029	1.00E-04	1.00E-04	0.055341459	1.00E-04	1.00E-04	1.00E-04	1.00E-04	1.00E-04	1.379843343	EMPP	WT	EMPP_WT
Id232	0.76239866	1.300095398	1.611738276	3.223476551	2.376136126	1.727418312	2.327235952	1.00E-04	1.00E-04	1.00E-04	1.291114983	2.068546643	6.582417291	1.00E-04	0.472575745	5.730327081	0.663706583	1.00E-04	1.00E-04	0.239586328	1.00E-04	1.00E-04	1.00E-04	1.00E-04	1.00E-04	4.88587681	EMPP	WT	EMPP_WT
Id233	1.190958956	0.836318101	1.466242465	2.253431654	1.7803041	1.001473117	0.915177631	0.555601999	1.00E-04	0.713073994	2.088002869	1.001473117	0.915177631	1.00E-04	1.539139178	2.088002869	1.293409239	1.00E-04	1.00E-04	0.204776731	1.00E-04	1.00E-04	1.00E-04	1.00E-04	1.00E-04	2.588513234	EMPP	WT	EMPP_WT
Id234	1.082524492	0.922998153	0.694669984	0.729206672	0.803516562	0.910290965	0.675674197	1.00E-04	1.00E-04	0.452001563	1.226374552	0.916622539	3.87554624	2.817468861	0.114577817	2.091299467	0.377461045	1.00E-04	1.00E-04	0.164299463	1.00E-04	1.00E-04	1.00E-04	1.00E-04	1.00E-04	3.59103488	EMPP	WT	EMPP_WT
Id235	1.00E-04	1.00E-04	1.00E-04	1.00E-04	1.00E-04	1.00E-04	1.00E-04	1.00E-04	1.00E-04	1.00E-04	1.00E-04	1.00E-04	1.00E-04	1.00E-04	1.00E-04	1.00E-04	1.00E-04	1.00E-04	1.00E-04	1.00E-04	1.00E-04	1.00E-04	1.00E-04	1.00E-04	1.00E-04	1.00E-04	EMPP	WT	EMPP_WT
Id236	1.035186243	0.965862917	1.265660396	1.256917841	1.292254611	2.378233469	0.840832507	1.00E-04	1.00E-04	0.721909728	1.958691722	1.394637665	5.617352549	1.00E-04	0.619806741	3.706070563	1.164645066	1.00E-04	1.00E-04	0.037159898	1.00E-04	1.00E-04	1.00E-04	1.00E-04	1.00E-04	7.999391996	EMPP	WT	EMPP_WT
Id237	1.00E-04	1.00E-04	1.00E-04	1.00E-04	1.00E-04	1.00E-04	1.00E-04	1.00E-04	1.00E-04	1.00E-04	1.00E-04	1.00E-04	1.00E-04	1.00E-04	1.00E-04	1.00E-04	1.00E-04	1.00E-04	1.00E-04	1.00E-04	1.00E-04	1.00E-04	1.00E-04	1.00E-04	1.00E-04	1.00E-04	EMPP	WT	EMPP_WT
Id238	1.345040261	0.735934543	0.937993193	2.727632648	3.525063773	1.402158419	0.887395633	0.833728384	1.00E-04	1.00E-04	3.111584355	2.024617479	0.078980995	0.021016254	0.014156902	0.182712768	0.152581225	1.00E-04	1.00E-04	0.119712803	1.00E-04	1.00E-04	1.00E-04	1.00E-04	1.00E-04	3.111584355	EMPP	WT	EMPP_WT
Id239	1.00E-04	1.00E-04	1.00E-04	1.00E-04	1.00E-04	1.00E-04	1.00E-04	1.00E-04	1.00E-04	1.00E-04	1.00E-04	1.00E-04	1.00E-04	1.00E-04	1.00E-04	1.00E-04	1.00E-04	1.00E-04	1.00E-04	1.00E-04	1.00E-04	1.00E-04	1.00E-04	1.00E-04	1.00E-04	1.00E-04	EMPP	WT	EMPP_WT
Id240	1.031611952	0.969222897	1.399489238	0.70951269	0.487982188	0.508704723	0.396364701	1.00E-04	1.00E-04	0.310981442	2.092025436	0.508704723	0.396364701	1.00E-04	0.809386333	2.092025436	1.711071911	1.00E-04	1.00E-04	0.07993108	1.00E-04	1.00E-04	1.00E-04	1.00E-04	1.00E-04	1.305769631	EMPP	WT	EMPP_WT
Id241	1.202715182	0.827192514	0.640067089	0.410739339	0.39400751	0.416473046	0.217079446	0.198374025	1.00E-04	0.234278267	1.177963661	0.416473046	0.217079446	0.198374025	0.523512189	1.177963661	1.129978274	1.00E-04	1.00E-04	0.064538105	1.00E-04	1.00E-04	1.00E-04	1.00E-04	1.00E-04	0.983703223	EMPP	WT	EMPP_WT
Id242	1.00E-04	1.00E-04	1.00E-04	1.00E-04	1.00E-04	1.00E-04	1.00E-04	1.00E-04	1.00E-04	1.00E-04	1.00E-04	1.00E-04	1.00E-04	1.00E-04	1.00E-04	1.00E-04	1.00E-04	1.00E-04	1.00E-04	1.00E-04	1.00E-04	1.00E-04	1.00E-04	1.00E-04	1.00E-04	1.00E-04	EMPP	WT	EMPP_WT
Id243	1.151227911	0.866441034	0.968063424	3.211335675	2.681747627	1.519054336	0.842748159	1.00E-04	1.00E-04	2.776319253	2.537087849	0.786311836	1.369048423	1.191825876	0.185974081	0.981577085	0.480688261	0.008333703	0.000368301	0.222700002	1.00E-04	1.00E-04	1.00E-04	1.00E-04	1.00E-04	1.650809305	EMPP	WT	EMPP_WT
Id244	1.475044619	0.664692323	1.828624172	1.149302521	1.790991631	1.189832587	1.405183553	0.555076529	1.00E-04	1.00E-04	5.208105221	3.682686519	1.00E-04	4.172056211	0.207438933	1.00E-04	0.351295888	1.00E-04	1.00E-04	0.217752109	1.00E-04	1.00E-04	1.00E-04	1.00E-04	1.00E-04	2.086028106	EMPP	WT	EMPP_WT
Id245	1.02451821	0.975994977	1.333248429	1.185048108	2.006867861	1.053321338	0.923347511	1.00E-04	1.00E-04	0.885734137	1.399533119	1.053321338	0.923347511	1.00E-04	3.542936548	1.399533119	0.838139747	1.00E-04	1.00E-04	0.310991193	1.00E-04	1.00E-04	1.00E-04	1.00E-04	1.00E-04	2.289362038	EMPP	WT	EMPP_WT
Id246	1.00E-04	1.00E-04	1.00E-04	1.00E-04	1.00E-04	1.00E-04	1.00E-04	1.00E-04	1.00E-04	1.00E-04	1.00E-04	1.00E-04	1.00E-04	1.00E-04	1.00E-04	1.00E-04	1.00E-04	1.00E-04	1.00E-04	1.00E-04	1.00E-04	1.00E-04	1.00E-04	1.00E-04	1.00E-04	1.00E-04	EMPP	WT	EMPP_WT
Id247	0.900625397	1.108799926	0.673149599	1.155885958	1.813779483	2.749175611	0.606676387	1.00E-04	1.00E-04	0.800514292	1.49381249	2.040607997	1.00E-04	1.00E-04	0.338915862	2.926140547	0.569986267	1.00E-04	1.00E-04	0.093363281	1.00E-04	1.00E-04	1.00E-04	1.00E-04	1.00E-04	3.179938945	EMPP	WT	EMPP_WT
Id248	0.81900804	1.215836739	2.482768108	1.934484969	0.71298791	1.199097956	1.528323043	1.00E-04	1.00E-04	0.980744686	2.381630362	3.099315275	1.00E-04	0.183258182	0.046133211	0.275848783	0.22718658	1.00E-04	1.00E-04	0.164020668	1.00E-04	1.00E-04	1.00E-04	1.00E-04	1.00E-04	3.977741488	EMPP	WT	EMPP_WT
Id249	0.735655972	1.344531127	1.914679815	0.88093236	1.421193658	3.197851966	0.918341823	0.799462992	1.00E-04	0.963998733	1.725606069	3.197851966	0.918341823	1.00E-04	4.10420603	1.725606069	0.80422383	1.00E-04	1.00E-04	0.394228274	1.00E-04	1.00E-04	1.00E-04	1.00E-04	1.00E-04	7.047458883	EMPP	WT	EMPP_WT
Id250	1.00E-04	1.00E-04	1.00E-04	1.00E-04	1.00E-04	1.00E-04	1.00E-04	1.00E-04	1.00E-04	1.00E-04	1.00E-04	1.00E-04	1.00E-04	1.00E-04	1.00E-04	1.00E-04	1.00E-04	1.00E-04	1.00E-04	1.00E-04	1.00E-04	1.00E-04	1.00E-04	1.00E-04	1.00E-04	1.00E-04	EMPP	WT	EMPP_WT
Id251	1.00E-04	1.00E-04	1.00E-04	1.00E-04	1.00E-04	1.00E-04	1.00E-04	1.00E-04	1.00E-04	1.00E-04	1.00E-04	1.00E-04	1.00E-04	1.00E-04	1.00E-04	1.00E-04	1.00E-04	1.00E-04	1.00E-04	1.00E-04	1.00E-04	1.00E-04	1.00E-04	1.00E-04	1.00E-04	1.00E-04	EMPP	WT	EMPP_WT
Id252	1.190958956	0.836318101	2.07357998	2.253431654	2.045032391	1.001473117	0.915177631	0.555601999	1.00E-04	1.00E-04	2.088002869	1.539139178	4.263752496	4.176005738	0.583224687	1.00E-04	1.528507567	1.00E-04	1.00E-04	0.204776731	1.00E-04	1.00E-04	1.00E-04	1.00E-04	1.00E-04	2.588513234	EMPP	WT	EMPP_WT
Id253	0.945854527	1.056791097	0.578219921	0.870363655	0.543250769	0.420357937	0.606967097	0.210178968	1.00E-04	1.00E-04	1.239441533	1.728703228	1.00E-04	2.394443208	0.305594444	1.789665815	1.00E-04	1.00E-04	1.00E-04	0.211640879	1.00E-04	1.00E-04	1.00E-04	1.00E-04	1.00E-04	0.493010479	EMPP	WT	EMPP_WT
Id254	1.16301485	0.857298497	0.531399774	1.750624321	0.857298497	1.656191525	0.280849574	1.00E-04	1.00E-04	1.00E-04	1.255158466	3.649931829	2.88359693	3.405506813	0.221882766	4.556321404	0.557819208	1.00E-04	1.00E-04	0.249631088	1.00E-04	1.00E-04	1.00E-04	1.00E-04	1.00E-04	3.244215193	EMPP	WT	EMPP_WT
Id255	0.975994647	1.024517865	1.296790243	3.171015965	2.289361266	0.630664723	0.787278039	1.00E-04	1.00E-04	1.105688608	2.165867731	0.401910212	1.00E-04	0.975994647	0.03552418	0.77643935	0.061423952	1.00E-04	0.002396169	0.237326506	1.00E-04	1.00E-04	1.00E-04	1.00E-04	1.00E-04	3.542935352	EMPP	WT	EMPP_WT
Id256	0.975994647	1.024517865	1.296790243	1.759231255	1.563679826	0.630664723	0.787278039	0.724443529	1.00E-04	0.755207575	2.165867731	0.630664723	0.787278039	0.724443529	1.305810132	2.165867731	0.809411438	1.00E-04	1.00E-04	0.237326506	1.00E-04	1.00E-04	1.00E-04	1.00E-04	1.00E-04	3.542935352	EMPP	WT	EMPP_WT
Id257	0.881812034	1.131740401	1.123922899	1.355235029	1.788243342	1.890205473	1.212969328	0.52070677	1.00E-04	0.851774279	1.984180221	2.600056673	1.00E-04	1.00E-04	0.127497695	2.905009879	0.358126969	1.00E-04	1.00E-04	0.155883817	1.00E-04	1.00E-04	1.00E-04	1.00E-04	1.00E-04	1.116159396	EMPP	WT	EMPP_WT
Id258	1.105010506	0.903790367	0.831656735	1.067369791	0.9821805	1.023889543	0.922780924	1.00E-04	1.00E-04	1.00E-04	1.770381261	3.191113861	1.00E-04	1.00E-04	0.229101703	4.704560934	0.27056743	1.00E-04	1.00E-04	0.147017529	1.00E-04	1.00E-04	1.00E-04	1.00E-04	1.00E-04	1.408402883	EMPP	WT	EMPP_WT
Id259	1.00E-04	1.00E-04	1.00E-04	1.00E-04	1.00E-04	1.00E-04	1.00E-04	1.00E-04	1.00E-04	1.00E-04	1.00E-04	1.00E-04	1.00E-04	1.00E-04	1.00E-04	1.00E-04	1.00E-04	1.00E-04	1.00E-04	1.00E-04	1.00E-04	1.00E-04	1.00E-04	1.00E-04	1.00E-04	1.00E-04	EMPP	WT	EMPP_WT
Id260	1.00E-04	1.00E-04	1.00E-04	1.00E-04	1.00E-04	1.00E-04	1.00E-04	1.00E-04	1.00E-04	1.00E-04	1.00E-04	1.00E-04	1.00E-04	1.00E-04	1.00E-04	1.00E-04	1.00E-04	1.00E-04	1.00E-04	1.00E-04	1.00E-04	1.00E-04	1.00E-04	1.00E-04	1.00E-04	1.00E-04	EMPP	WT	EMPP_WT
Id261	0.76239866	1.300095398	1.611738276	3.223476551	2.376136126	1.727418312	2.327235952	0.517136661	1.00E-04	0.672971582	1.291114983	1.727418312	2.327235952	1.00E-04	2.068546643	1.291114983	0.71944591	1.00E-04	1.00E-04	0.239586328	1.00E-04	1.00E-04	1.00E-04	1.00E-04	1.00E-04	4.88587681	EMPP	WT	EMPP_WT
Id262	1.035186243	0.965862917	1.265660396	0.721909728	0.6925021	1.189116735	0.840832507	1.00E-04	1.00E-04	0.721909728	1.958691722	1.189116735	0.840832507	1.00E-04	1.394637665	1.958691722	0.690983253	1.00E-04	1.00E-04	0.037159898	1.00E-04	1.00E-04	1.00E-04	1.00E-04	1.00E-04	7.999391996	EMPP	WT	EMPP_WT
Id263	0.962506807	1.038764524	1.520840281	1.531418562	1.323968363	3.32849188	1.00E-04	0.969201571	1.00E-04	1.287764379	3.797022766	2.369969757	5.332709166	1.00E-04	0.205166722	4.013521564	0.487971451	1.00E-04	1.00E-04	0.099088995	1.00E-04	1.00E-04	1.00E-04	1.00E-04	1.00E-04	3.192902832	EMPP	WT	EMPP_WT
Id264	1.00E-04	1.00E-04	1.00E-04	1.00E-04	1.00E-04	1.00E-04	1.00E-04	1.00E-04	1.00E-04	1.00E-04	1.00E-04	1.00E-04	1.00E-04	1.00E-04	1.00E-04	1.00E-04	1.00E-04	1.00E-04	1.00E-04	1.00E-04	1.00E-04	1.00E-04	1.00E-04	1.00E-04	1.00E-04	1.00E-04	EMPP	WT	EMPP_WT
Id265	0.932734726	1.071430845	1.205422363	0.378808008	0.566260866	1.453507722	0.602711182	0.637076592	1.00E-04	0.325231463	1.172460026	1.453507722	0.602711182	0.637076592	1.557831004	1.172460026	0.23075085	1.00E-04	1.00E-04	0.062048439	1.00E-04	1.00E-04	1.00E-04	1.00E-04	1.00E-04	1.265351966	EMPP	WT	EMPP_WT
Id266	1.00E-04	1.00E-04	1.00E-04	1.00E-04	1.00E-04	1.00E-04	1.00E-04	1.00E-04	1.00E-04	1.00E-04	1.00E-04	1.00E-04	1.00E-04	1.00E-04	1.00E-04	1.00E-04	1.00E-04	1.00E-04	1.00E-04	1.00E-04	1.00E-04	1.00E-04	1.00E-04	1.00E-04	1.00E-04	1.00E-04	EMPP	WT	EMPP_WT
Id267	0.929498053	1.075139415	1.428522489	1.269731759	1.9112596	1.458538783	2.020235878	1.00E-04	1.00E-04	0.85531263	3.902838455	1.031342664	1.243601057	1.00E-04	4.738806486	3.902838455	0.641283259	1.00E-04	1.00E-04	0.212351138	1.00E-04	1.00E-04	1.00E-04	1.00E-04	1.00E-04	4.974404229	EMPP	WT	EMPP_WT
Id268	0.962497644	1.038754635	1.296709144	0.635011628	1.278856966	0.613380801	1.270023256	1.00E-04	1.00E-04	0.548991195	0.891838827	0.433725724	0.729436812	1.00E-04	0.74476383	0.891838827	0.369947196	1.00E-04	1.00E-04	0.257894858	1.00E-04	1.00E-04	1.00E-04	1.00E-04	1.00E-04	2.470588806	EMPP	WT	EMPP_WT
Id269	1.078843451	0.926257698	1.188783118	1.346753237	1.70466179	0.985881075	0.823297376	0.752355035	1.00E-04	0.711771234	2.157686902	0.985881075	0.823297376	1.00E-04	2.264959939	2.157686902	0.40604898	1.00E-04	1.00E-04	0.329759364	1.00E-04	1.00E-04	1.00E-04	1.00E-04	1.00E-04	3.480960716	EMPP	WT	EMPP_WT
Id270	0.824575961	1.20724987	3.391031787	0.90860447	2.993273919	1.20724987	1.8943781	0.401013944	1.00E-04	1.00E-04	1.649151922	1.396411659	1.00E-04	1.00E-04	0.660542964	6.460851465	2.058686724	1.00E-04	1.00E-04	0.250298978	1.00E-04	1.00E-04	1.00E-04	1.00E-04	1.00E-04	2.812248941	EMPP	WT	EMPP_WT
Id271	0.949177112	1.053177947	1.585292679	1.105538461	1.924854261	1.520714385	2.211076923	1.00E-04	1.00E-04	0.671169572	1.563467486	1.520714385	2.211076923	1.00E-04	2.978837071	1.563467486	0.165573618	1.00E-04	1.00E-04	0.22140339	1.00E-04	1.00E-04	1.00E-04	1.00E-04	1.00E-04	3.567093957	EMPP	WT	EMPP_WT
Id272	0.932734726	1.071430845	1.205422363	0.378808008	0.566260866	1.453507722	0.602711182	0.637076592	1.00E-04	1.00E-04	1.172460026	1.557831004	1.00E-04	2.807991825	0.211618658	3.22553559	0.381442826	1.00E-04	1.00E-04	0.062048439	1.00E-04	1.00E-04	1.00E-04	1.00E-04	1.00E-04	1.265351966	EMPP	WT	EMPP_WT
Id273	1.00E-04	1.00E-04	1.00E-04	1.00E-04	1.00E-04	1.00E-04	1.00E-04	1.00E-04	1.00E-04	1.00E-04	1.00E-04	1.00E-04	1.00E-04	1.00E-04	1.00E-04	1.00E-04	1.00E-04	1.00E-04	1.00E-04	1.00E-04	1.00E-04	1.00E-04	1.00E-04	1.00E-04	1.00E-04	1.00E-04	EMPP	WT	EMPP_WT
Id274	1.02451821	0.975994977	1.333248429	1.185048108	2.006867861	1.053321338	1.00E-04	1.00E-04	1.00E-04	1.00E-04	1.399533119	3.542936548	7.036927396	1.00E-04	0.382875069	3.931134235	0.49480968	1.00E-04	1.00E-04	0.310991193	1.00E-04	1.00E-04	1.00E-04	1.00E-04	1.00E-04	2.289362038	EMPP	WT	EMPP_WT
Id275	0.949177112	1.053177947	1.160502167	0.897976265	0.96242713	1.520714385	2.211076923	0.430698205	1.00E-04	0.671169572	1.563467486	2.978837071	1.00E-04	1.00E-04	0.08685479	2.289050382	0.094388128	1.00E-04	1.00E-04	0.22140339	1.00E-04	1.00E-04	1.00E-04	1.00E-04	1.00E-04	3.567093957	EMPP	WT	EMPP_WT
Id276	1.236121864	0.80430856	1.439752652	1.38110306	2.167182997	1.619805937	0.90489417	0.601160023	1.00E-04	0.90489417	2.228110804	2.197435744	1.00E-04	6.172354742	0.639856804	1.00E-04	0.880149791	1.00E-04	1.00E-04	0.140225534	1.00E-04	1.00E-04	1.00E-04	1.00E-04	1.00E-04	2.859615109	EMPP	WT	EMPP_WT
Id277	1.151227911	0.866441034	0.968063424	1.781600015	1.831687609	1.519054336	0.842748159	1.00E-04	1.00E-04	1.896281933	2.537087849	2.554734691	4.008808426	3.489870433	0.467543815	2.87422594	1.407537613	0.008333703	0.000368301	0.222700002	1.00E-04	1.00E-04	1.00E-04	1.00E-04	1.00E-04	1.650809305	EMPP	WT	EMPP_WT
Id278	0.962506807	1.038764524	1.520840281	1.531418562	1.323968363	3.32849188	1.687477948	0.969201571	1.00E-04	1.287764379	3.797022766	3.32849188	1.687477948	0.969201571	2.369969757	3.797022766	0.35359918	1.00E-04	1.00E-04	0.099088995	1.00E-04	1.00E-04	1.00E-04	1.00E-04	1.00E-04	3.192902832	EMPP	WT	EMPP_WT
Id279	0.776250543	1.278625949	0.734377762	2.006379173	1.951514629	1.360931334	0.744629294	1.00E-04	1.00E-04	1.00E-04	2.120778982	0.588287904	0.013089867	0.18745215	0.038864433	0.103277242	0.096361074	1.00E-04	1.00E-04	0.097031318	1.00E-04	1.00E-04	1.00E-04	1.00E-04	1.00E-04	3.282043312	EMPP	WT	EMPP_WT
Id280	1.00E-04	1.00E-04	1.00E-04	1.00E-04	1.00E-04	1.00E-04	1.00E-04	1.00E-04	1.00E-04	1.00E-04	1.00E-04	1.00E-04	1.00E-04	1.00E-04	1.00E-04	1.00E-04	1.00E-04	1.00E-04	1.00E-04	1.00E-04	1.00E-04	1.00E-04	1.00E-04	1.00E-04	1.00E-04	1.00E-04	EMPP	WT	EMPP_WT
Id281	1.00E-04	1.00E-04	1.00E-04	1.00E-04	1.00E-04	1.00E-04	1.00E-04	1.00E-04	1.00E-04	1.00E-04	1.00E-04	1.00E-04	1.00E-04	1.00E-04	1.00E-04	1.00E-04	1.00E-04	1.00E-04	1.00E-04	1.00E-04	1.00E-04	1.00E-04	1.00E-04	1.00E-04	1.00E-04	1.00E-04	EMPP	WT	EMPP_WT
Id282	1.00E-04	1.00E-04	1.00E-04	1.00E-04	1.00E-04	1.00E-04	1.00E-04	1.00E-04	1.00E-04	1.00E-04	1.00E-04	1.00E-04	1.00E-04	1.00E-04	1.00E-04	1.00E-04	1.00E-04	1.00E-04	1.00E-04	1.00E-04	1.00E-04	1.00E-04	1.00E-04	1.00E-04	1.00E-04	1.00E-04	EMPP	WT	EMPP_WT
Id283	0.910097927	1.097403204	1.43802992	0.648012566	0.689725253	0.855057706	1.00E-04	0.119418122	1.00E-04	0.302308551	0.613057243	0.522713996	1.00E-04	1.00E-04	0.144996873	1.351061824	0.153264311	1.00E-04	1.00E-04	0.054564018	1.00E-04	1.00E-04	1.00E-04	1.00E-04	1.00E-04	0.511956697	EMPP	WT	EMPP_WT
Id284	1.105010506	0.903790367	0.831656735	1.923935036	1.437996422	1.023889543	0.922780924	1.00E-04	1.00E-04	1.00E-04	1.770381261	0.9821805	1.00E-04	1.00E-04	0.091129381	1.606654906	0.0924015	1.00E-04	1.00E-04	0.147017529	1.00E-04	1.00E-04	1.00E-04	1.00E-04	1.00E-04	1.408402883	EMPP	WT	EMPP_WT
Id285	0.751293776	1.317176845	0.761781446	0.845249437	0.851128612	1.644272094	0.419705436	1.00E-04	1.00E-04	0.534940024	1.281158575	0.822136047	0.318077242	1.00E-04	2.261765026	1.281158575	0.492208422	1.00E-04	1.00E-04	0.123061301	1.00E-04	1.00E-04	1.00E-04	1.00E-04	1.00E-04	0.649521441	EMPP	WT	EMPP_WT
Id286	0.932734726	1.071430845	1.205422363	0.682801785	0.829054435	1.453507722	0.602711182	1.156318422	1.00E-04	1.00E-04	1.172460026	0.479478734	1.00E-04	0.958957468	0.084175181	1.101552867	0.130266564	1.00E-04	1.00E-04	0.062048439	1.00E-04	1.00E-04	1.00E-04	1.00E-04	1.00E-04	1.265351966	EMPP	WT	EMPP_WT
Id287	0.962497644	1.038754635	0.982721766	1.144609047	1.235294403	0.433725724	0.729436812	0.326432117	1.00E-04	0.803770155	0.891838827	0.229227957	1.168659716	1.489527661	0.058106965	0.515789717	0.086861153	1.00E-04	1.00E-04	0.257894858	1.00E-04	1.00E-04	1.00E-04	1.00E-04	1.00E-04	2.470588806	EMPP	WT	EMPP_WT
Id288	1.15519084	0.86341808	0.893866453	1.983613856	0.762141726	0.686880583	0.546438564	1.00E-04	1.00E-04	1.00E-04	1.187667675	0.211412298	1.00E-04	0.045377823	0.03462916	0.167024449	0.07422923	1.00E-04	1.00E-04	0.1189256	1.00E-04	1.00E-04	1.00E-04	1.00E-04	1.00E-04	0.767442841	EMPP	WT	EMPP_WT
Id289	1.035189231	0.965865705	3.248772036	2.770016393	4.257169446	1.590956637	1.00E-04	2.428212218	1.00E-04	1.00E-04	0.570340155	0.479596992	1.802369136	1.590956637	0.084195942	1.753083258	0.325311677	1.00E-04	1.00E-04	0.160416508	1.00E-04	1.00E-04	1.00E-04	1.00E-04	1.00E-04	2.62059519	preMegE	WT	preMegE
Id290	1.564623146	0.622357398	0.911184564	0.709962738	1.334052286	1.244714796	0.719873448	1.00E-04	1.288609568	1.912971277	0.523338105	1.244714796	0.719873448	1.00E-04	0.35745046	0.523338105	0.309029231	1.00E-04	1.00E-04	0.130834526	1.00E-04	1.00E-04	1.00E-04	1.00E-04	1.00E-04	1.608610689	preMegE	WT	preMegE
Id291	1.00E-04	1.00E-04	1.00E-04	1.00E-04	1.00E-04	1.00E-04	1.00E-04	1.00E-04	1.00E-04	1.00E-04	1.00E-04	1.00E-04	1.00E-04	1.00E-04	1.00E-04	1.00E-04	1.00E-04	1.00E-04	1.00E-04	1.00E-04	1.00E-04	1.00E-04	1.00E-04	1.00E-04	1.00E-04	1.00E-04	preMegE	WT	preMegE
Id292	1.00E-04	1.00E-04	1.00E-04	1.00E-04	1.00E-04	1.00E-04	1.00E-04	1.00E-04	1.00E-04	1.00E-04	1.00E-04	1.00E-04	1.00E-04	1.00E-04	1.00E-04	1.00E-04	1.00E-04	1.00E-04	1.00E-04	1.00E-04	1.00E-04	1.00E-04	1.00E-04	1.00E-04	1.00E-04	1.00E-04	preMegE	WT	preMegE
Id293	1.124059886	0.888053747	2.673480027	2.012123558	1.221555065	1.535511055	2.263756681	2.443110131	4.166161883	4.343081118	0.496105515	0.447115324	1.264633112	1.00E-04	0.375977674	1.006061779	0.528039917	1.00E-04	1.00E-04	0.038706479	1.00E-04	1.00E-04	1.00E-04	1.00E-04	1.00E-04	0.485895811	preMegE	WT	preMegE
Id294	0.962508377	1.038766218	3.903777971	3.105597801	2.7223848	4.183965633	3.469844479	1.00E-04	12.33658348	8.663025725	0.530296452	0.675894979	1.469037273	1.418996471	0.256116304	1.278871226	0.501691014	1.00E-04	1.00E-04	0.111481096	1.00E-04	1.00E-04	1.00E-04	1.00E-04	1.00E-04	0.955859846	preMegE	WT	preMegE
Id295	1.199065152	0.830418247	2.348777496	2.348777496	2.381565208	3.711262508	4.897040239	2.431606956	6.028963732	9.265764729	0.287555044	0.328032361	1.015302797	0.401065577	0.187103707	0.463907814	0.260961711	1.00E-04	1.00E-04	0.110484053	1.00E-04	1.00E-04	1.00E-04	1.00E-04	1.00E-04	1.215803478	preMegE	WT	preMegE
Id296	1.00E-04	1.00E-04	1.00E-04	1.00E-04	1.00E-04	1.00E-04	1.00E-04	1.00E-04	1.00E-04	1.00E-04	1.00E-04	1.00E-04	1.00E-04	1.00E-04	1.00E-04	1.00E-04	1.00E-04	1.00E-04	1.00E-04	1.00E-04	1.00E-04	1.00E-04	1.00E-04	1.00E-04	1.00E-04	1.00E-04	preMegE	WT	preMegE
Id297	0.78695246	1.260807822	0.195379146	0.451985498	0.259597499	0.194029563	0.30027336	0.374840408	0.797937907	0.765433204	0.12979875	0.194029563	0.30027336	1.00E-04	0.207955737	0.12979875	0.199484477	1.00E-04	1.00E-04	0.014124547	1.00E-04	1.00E-04	1.00E-04	1.00E-04	1.00E-04	0.352171091	preMegE	WT	preMegE
Id298	1.116323207	0.894252895	0.472620721	1.800945831	1.422821607	2.806466403	2.729723431	4.719895075	4.37339843	1.61189167	0.132931488	0.117339023	0.368249326	0.187993513	0.012505918	0.159182626	0.02756067	0.510065628	1.00E-04	0.052147966	1.00E-04	1.00E-04	1.00E-04	1.00E-04	1.00E-04	0.292955774	preMegE	WT	preMegE
Id299	1.035189231	0.965865705	3.248772036	2.770016393	7.834789503	2.9279573	1.00E-04	4.468821793	1.00E-04	1.00E-04	0.570340155	0.260597385	0.979348688	0.864474021	0.045749333	0.952568346	0.325311677	1.00E-04	1.00E-04	0.160416508	1.00E-04	1.00E-04	1.00E-04	1.00E-04	1.00E-04	2.62059519	preMegE	WT	preMegE
Id300	1.00E-04	1.00E-04	1.00E-04	1.00E-04	1.00E-04	1.00E-04	1.00E-04	1.00E-04	1.00E-04	1.00E-04	1.00E-04	1.00E-04	1.00E-04	1.00E-04	1.00E-04	1.00E-04	1.00E-04	1.00E-04	1.00E-04	1.00E-04	1.00E-04	1.00E-04	1.00E-04	1.00E-04	1.00E-04	1.00E-04	preMegE	WT	preMegE
Id301	1.00E-04	1.00E-04	1.00E-04	1.00E-04	1.00E-04	1.00E-04	1.00E-04	1.00E-04	1.00E-04	1.00E-04	1.00E-04	1.00E-04	1.00E-04	1.00E-04	1.00E-04	1.00E-04	1.00E-04	1.00E-04	1.00E-04	1.00E-04	1.00E-04	1.00E-04	1.00E-04	1.00E-04	1.00E-04	1.00E-04	preMegE	WT	preMegE
Id302	1.089949432	0.916534571	2.740162028	1.128386416	2.225703174	1.09753063	1.746251317	2.574444562	2.778413265	8.599550212	0.243883017	0.286034526	0.929328916	1.00E-04	0.039397863	0.592243023	0.14501371	1.00E-04	1.00E-04	0.014320853	1.00E-04	1.00E-04	1.00E-04	1.00E-04	1.00E-04	0.367104118	preMegE	WT	preMegE
Id303	1.167052954	0.854332768	3.713732814	2.317983061	2.350340899	3.765574592	3.44110049	1.00E-04	12.57834341	6.289171703	0.529561456	1.015978607	1.856866407	1.00E-04	0.477267507	1.561432305	0.967859826	1.00E-04	1.00E-04	0.10753439	1.00E-04	1.00E-04	1.00E-04	1.00E-04	1.00E-04	1.756702663	preMegE	WT	preMegE
Id304	0.875692944	1.13957588	5.272535822	3.601248094	7.00554355	4.223669625	2.748219033	1.00E-04	10.04563594	6.446414661	0.558061874	1.903292102	2.039897966	2.156208951	0.606465294	1.318133955	1.472734115	1.00E-04	1.00E-04	0.116507682	1.00E-04	1.00E-04	1.00E-04	1.00E-04	1.00E-04	0.998958737	preMegE	WT	preMegE
Id305	1.07877799	0.926201496	0.828973559	1.612610468	1.29181367	0.531963067	1.657947119	1.00E-04	1.839607509	1.00E-04	0.074294437	0.378771055	0.817560835	0.381405616	0.083585586	0.846392056	0.05217122	0.000245736	1.00E-04	0.024170615	1.00E-04	1.00E-04	1.00E-04	1.00E-04	1.00E-04	0.806305234	preMegE	WT	preMegE
Id306	1.00E-04	1.00E-04	1.00E-04	1.00E-04	1.00E-04	1.00E-04	1.00E-04	1.00E-04	1.00E-04	1.00E-04	1.00E-04	1.00E-04	1.00E-04	1.00E-04	1.00E-04	1.00E-04	1.00E-04	1.00E-04	1.00E-04	1.00E-04	1.00E-04	1.00E-04	1.00E-04	1.00E-04	1.00E-04	1.00E-04	preMegE	WT	preMegE
Id307	0.936025041	1.067783404	2.16537821	3.374372006	7.970217151	5.36887208	5.998571721	5.079262486	1.00E-04	12.50661127	0.621841597	0.232389861	1.323739308	0.837765879	0.084472118	1.00E-04	0.52290437	1.00E-04	1.00E-04	0.072524841	1.00E-04	1.00E-04	1.00E-04	1.00E-04	1.00E-04	2.257332643	preMegE	WT	preMegE
Id308	0.863336729	1.155081999	0.731026328	0.535142595	1.005557285	0.546387079	0.411223687	0.593777887	1.012551489	1.524139835	0.135653227	0.546387079	0.411223687	1.00E-04	0.175311832	0.135653227	0.355518188	1.00E-04	1.00E-04	0.040329946	1.00E-04	1.00E-04	1.00E-04	1.00E-04	1.00E-04	0.991713481	preMegE	WT	preMegE
Id309	0.94586228	1.05679976	1.547245412	1.765041426	1.86568063	1.985774832	1.579756327	1.765041426	4.957806772	1.00E-04	0.373635138	0.41171047	0.615445087	0.513950758	0.064243845	0.611193898	0.153861272	1.00E-04	1.00E-04	0.038199619	1.00E-04	1.00E-04	1.00E-04	1.00E-04	1.00E-04	1.086510445	preMegE	WT	preMegE
Id310	1.00E-04	1.00E-04	1.00E-04	1.00E-04	1.00E-04	1.00E-04	1.00E-04	1.00E-04	1.00E-04	1.00E-04	1.00E-04	1.00E-04	1.00E-04	1.00E-04	1.00E-04	1.00E-04	1.00E-04	1.00E-04	1.00E-04	1.00E-04	1.00E-04	1.00E-04	1.00E-04	1.00E-04	1.00E-04	1.00E-04	preMegE	WT	preMegE
Id311	0.891199827	1.120250102	2.451765261	1.757860831	4.903530522	4.639022546	4.6712895	1.00E-04	1.00E-04	6.425554052	0.165375894	0.171207862	0.515420155	0.445599914	0.124465763	1.192360806	0.617204659	1.00E-04	1.00E-04	0.183496043	1.00E-04	1.00E-04	1.00E-04	1.00E-04	1.00E-04	2.777565355	preMegE	WT	preMegE
Id312	0.863336729	1.155081999	2.458869676	1.79999796	6.224661012	3.382278065	2.545581528	1.00E-04	1.00E-04	1.00E-04	0.135653227	0.09525874	0.663420396	0.465868688	0.034149192	0.24792837	0.080659891	0.000347186	1.00E-04	0.040329946	1.00E-04	1.00E-04	1.00E-04	1.00E-04	1.00E-04	0.991713481	preMegE	WT	preMegE
Id313	1.00E-04	1.00E-04	1.00E-04	1.00E-04	1.00E-04	1.00E-04	1.00E-04	1.00E-04	1.00E-04	1.00E-04	1.00E-04	1.00E-04	1.00E-04	1.00E-04	1.00E-04	1.00E-04	1.00E-04	1.00E-04	1.00E-04	1.00E-04	1.00E-04	1.00E-04	1.00E-04	1.00E-04	1.00E-04	1.00E-04	preMegE	WT	preMegE
Id314	1.159055721	0.860322769	0.285774665	1.05918157	0.643026422	0.436166213	0.670333028	0.652002736	1.720645537	1.143098658	0.173493068	0.436166213	0.670333028	1.00E-04	0.385005223	0.173493068	0.518691964	1.00E-04	1.00E-04	0.090430292	1.00E-04	1.00E-04	1.00E-04	1.00E-04	1.00E-04	1.720645537	preMegE	WT	preMegE
Id315	0.94586228	1.05679976	0.459998813	0.524749955	0.55467017	0.59037439	0.469664366	0.524749955	1.473964772	2.11359952	0.373635138	0.59037439	0.469664366	1.00E-04	0.41171047	0.373635138	0.226832937	1.00E-04	1.00E-04	0.038199619	1.00E-04	1.00E-04	1.00E-04	1.00E-04	1.00E-04	1.086510445	preMegE	WT	preMegE
Id316	1.00E-04	1.00E-04	1.00E-04	1.00E-04	1.00E-04	1.00E-04	1.00E-04	1.00E-04	1.00E-04	1.00E-04	1.00E-04	1.00E-04	1.00E-04	1.00E-04	1.00E-04	1.00E-04	1.00E-04	1.00E-04	1.00E-04	1.00E-04	1.00E-04	1.00E-04	1.00E-04	1.00E-04	1.00E-04	1.00E-04	preMegE	WT	preMegE
Id317	0.936025041	1.067783404	2.16537821	3.374372006	4.33075642	2.917270231	3.259428508	2.75990581	1.00E-04	12.50661127	0.621841597	0.42768456	2.436177128	1.541803632	0.155460399	1.00E-04	0.52290437	1.00E-04	1.00E-04	0.072524841	1.00E-04	1.00E-04	1.00E-04	1.00E-04	1.00E-04	2.257332643	preMegE	WT	preMegE
Id318	1.00E-04	1.00E-04	1.00E-04	1.00E-04	1.00E-04	1.00E-04	1.00E-04	1.00E-04	1.00E-04	1.00E-04	1.00E-04	1.00E-04	1.00E-04	1.00E-04	1.00E-04	1.00E-04	1.00E-04	1.00E-04	1.00E-04	1.00E-04	1.00E-04	1.00E-04	1.00E-04	1.00E-04	1.00E-04	1.00E-04	preMegE	WT	preMegE
Id319	1.116323207	0.894252895	0.472620721	1.800945831	0.773114922	1.52494244	1.483242809	2.564637263	2.376362271	1.61189167	0.132931488	0.21594784	0.677716964	0.345978619	0.023015583	0.292955774	0.02756067	0.510065628	1.00E-04	0.052147966	1.00E-04	1.00E-04	1.00E-04	1.00E-04	1.00E-04	0.292955774	preMegE	WT	preMegE
Id320	0.848252597	1.174922704	2.088642892	1.528976091	2.892999046	3.440375049	2.794452878	1.00E-04	1.00E-04	7.374605357	0.235298797	0.177091374	1.604991712	0.57139719	0.042175993	1.00E-04	0.063046751	1.00E-04	1.00E-04	0.043361722	1.00E-04	1.00E-04	1.00E-04	1.00E-04	1.00E-04	0.934693876	preMegE	WT	preMegE
Id321	0.78695246	1.260807822	0.657174493	1.520291941	0.873178426	0.652635057	1.009995167	1.00E-04	2.683932502	2.574600148	0.12979875	0.207955737	0.729180755	1.00E-04	0.026540666	1.00E-04	0.05930709	1.00E-04	1.00E-04	0.014124547	1.00E-04	1.00E-04	1.00E-04	1.00E-04	1.00E-04	0.352171091	preMegE	WT	preMegE
Id322	1.199065152	0.830418247	0.698295727	0.698295727	0.708043573	1.103364945	1.455898774	0.722921073	1.792421642	2.754728335	0.287555044	1.103364945	1.455898774	1.00E-04	0.328032361	0.287555044	0.230351684	1.00E-04	1.00E-04	0.110484053	1.00E-04	1.00E-04	1.00E-04	1.00E-04	1.00E-04	1.215803478	preMegE	WT	preMegE
Id323	0.936025041	1.067783404	0.643770794	1.003206799	1.287541587	0.867309629	0.969033893	1.00E-04	1.795790474	3.718237776	0.621841597	0.867309629	0.969033893	1.00E-04	0.42768456	0.621841597	0.471267805	1.00E-04	1.00E-04	0.072524841	1.00E-04	1.00E-04	1.00E-04	1.00E-04	1.00E-04	2.257332643	preMegE	WT	preMegE
Id324	0.94586228	1.05679976	1.547245412	1.765041426	3.433552551	3.654570955	2.907344527	3.248338646	9.124225132	1.00E-04	0.373635138	0.223710061	0.334412816	0.279264103	0.034908013	0.332102858	0.153861272	1.00E-04	1.00E-04	0.038199619	1.00E-04	1.00E-04	1.00E-04	1.00E-04	1.00E-04	1.086510445	preMegE	WT	preMegE
Id325	1.00E-04	1.00E-04	1.00E-04	1.00E-04	1.00E-04	1.00E-04	1.00E-04	1.00E-04	1.00E-04	1.00E-04	1.00E-04	1.00E-04	1.00E-04	1.00E-04	1.00E-04	1.00E-04	1.00E-04	1.00E-04	1.00E-04	1.00E-04	1.00E-04	1.00E-04	1.00E-04	1.00E-04	1.00E-04	1.00E-04	preMegE	WT	preMegE
Id326	1.00E-04	1.00E-04	1.00E-04	1.00E-04	1.00E-04	1.00E-04	1.00E-04	1.00E-04	1.00E-04	1.00E-04	1.00E-04	1.00E-04	1.00E-04	1.00E-04	1.00E-04	1.00E-04	1.00E-04	1.00E-04	1.00E-04	1.00E-04	1.00E-04	1.00E-04	1.00E-04	1.00E-04	1.00E-04	1.00E-04	preMegE	WT	preMegE
Id327	1.089949432	0.916534571	0.814655045	0.335471289	0.661705513	0.326297809	0.519163623	1.00E-04	0.826027206	2.556661574	0.243883017	0.326297809	0.519163623	1.00E-04	0.286034526	0.243883017	0.252483533	1.00E-04	1.00E-04	0.014320853	1.00E-04	1.00E-04	1.00E-04	1.00E-04	1.00E-04	0.367104118	preMegE	WT	preMegE
Id328	1.00E-04	1.00E-04	1.00E-04	1.00E-04	1.00E-04	1.00E-04	1.00E-04	1.00E-04	1.00E-04	1.00E-04	1.00E-04	1.00E-04	1.00E-04	1.00E-04	1.00E-04	1.00E-04	1.00E-04	1.00E-04	1.00E-04	1.00E-04	1.00E-04	1.00E-04	1.00E-04	1.00E-04	1.00E-04	1.00E-04	preMegE	WT	preMegE
Id329	1.252854161	0.792904208	2.979806165	2.09248675	2.471211495	1.699627377	1.00E-04	1.00E-04	1.00E-04	4.908283182	0.989806545	0.76589498	4.332556271	1.735340161	0.442950837	2.305721854	0.340380074	1.00E-04	1.00E-04	0.029671434	1.00E-04	1.00E-04	1.00E-04	1.00E-04	1.00E-04	1.53178996	preMegE	WT	preMegE
Id330	0.848252597	1.174922704	2.088642892	1.528976091	5.32420399	6.331581267	5.142842056	1.00E-04	1.00E-04	7.374605357	0.235298797	0.096225685	0.872100224	0.310478624	0.022917061	1.00E-04	0.063046751	1.00E-04	1.00E-04	0.043361722	1.00E-04	1.00E-04	1.00E-04	1.00E-04	1.00E-04	0.934693876	preMegE	WT	preMegE
Id331	1.00E-04	1.00E-04	1.00E-04	1.00E-04	1.00E-04	1.00E-04	1.00E-04	1.00E-04	1.00E-04	1.00E-04	1.00E-04	1.00E-04	1.00E-04	1.00E-04	1.00E-04	1.00E-04	1.00E-04	1.00E-04	1.00E-04	1.00E-04	1.00E-04	1.00E-04	1.00E-04	1.00E-04	1.00E-04	1.00E-04	preMegE	WT	preMegE
Id332	1.564623146	0.622357398	3.064847334	2.388020485	8.258130472	7.705108179	1.00E-04	5.839380057	1.00E-04	1.00E-04	0.523338105	0.194226938	0.653298944	0.695351916	0.067724198	0.771541258	0.234200362	1.00E-04	1.00E-04	0.130834526	1.00E-04	1.00E-04	1.00E-04	1.00E-04	1.00E-04	1.608610689	preMegE	WT	preMegE
Id333	1.27851971	0.776186046	4.360442059	1.808099914	7.182441822	3.929850423	1.00E-04	6.655164847	1.00E-04	7.232399655	0.537551321	0.290070282	0.975676241	0.814775442	0.032905542	0.399003803	0.233982802	1.00E-04	1.00E-04	0.07251757	1.00E-04	1.00E-04	1.00E-04	1.00E-04	1.00E-04	2.574825036	preMegE	WT	preMegE
Id334	1.215262782	0.818621412	1.791624511	1.867707209	1.376751622	2.464454437	2.586978938	0.914635175	1.00E-04	1.00E-04	0.273814036	0.493550053	1.841993931	0.412157687	0.184445732	1.08017743	0.293466618	0.000810595	1.00E-04	0.024539817	1.00E-04	1.00E-04	1.00E-04	1.00E-04	1.00E-04	1.133880269	preMegE	WT	preMegE
Id335	1.060469254	0.942590335	7.2335447	5.675324143	2.798595139	5.044470328	5.258687599	4.125882666	1.00E-04	13.97428723	0.744685305	1.003265047	4.125882666	2.877274358	0.576224454	1.448643692	1.120935133	0.000806914	1.00E-04	0.227620562	1.00E-04	1.00E-04	1.00E-04	1.00E-04	1.00E-04	0.837814521	preMegE	WT	preMegE
Id336	0.824327997	1.206886829	1.695006022	0.660344327	1.559723609	1.425324488	1.00E-04	0.63344462	3.948460887	2.830958105	0.099531045	0.160571794	0.688386352	1.00E-04	0.100920446	0.34181566	0.114331148	1.00E-04	1.00E-04	0.015001914	1.00E-04	1.00E-04	1.00E-04	1.00E-04	1.00E-04	0.940363469	preMegE	WT	preMegE
Id337	1.27851971	0.776186046	4.360442059	1.808099914	3.902704963	2.135352729	1.00E-04	3.616199828	1.00E-04	7.232399655	0.537551321	0.533838182	1.795610455	1.499492599	0.060558547	0.734316744	0.233982802	1.00E-04	1.00E-04	0.07251757	1.00E-04	1.00E-04	1.00E-04	1.00E-04	1.00E-04	2.574825036	preMegE	WT	preMegE
Id338	1.00E-04	1.00E-04	1.00E-04	1.00E-04	1.00E-04	1.00E-04	1.00E-04	1.00E-04	1.00E-04	1.00E-04	1.00E-04	1.00E-04	1.00E-04	1.00E-04	1.00E-04	1.00E-04	1.00E-04	1.00E-04	1.00E-04	1.00E-04	1.00E-04	1.00E-04	1.00E-04	1.00E-04	1.00E-04	1.00E-04	preMegE	WT	preMegE
Id339	1.097477808	0.910159797	4.124421468	1.184429039	2.134934439	3.956409528	1.910819847	2.556538526	3.541085718	1.00E-04	0.369639738	0.354582138	1.045499062	1.00E-04	0.294061898	1.278269263	0.340137922	1.00E-04	1.00E-04	0.108381601	1.00E-04	1.00E-04	1.00E-04	1.00E-04	1.00E-04	1.710231669	preMegE	WT	preMegE
Id340	0.770411438	1.286722569	2.368052436	1.519609911	1.573198839	2.194209117	1.00E-04	1.509113199	4.358105215	4.736104871	0.245484021	1.097104558	2.351695103	1.00E-04	0.136190788	0.941936054	0.155361509	0.001494316	1.00E-04	0.065321468	1.00E-04	1.00E-04	1.00E-04	1.00E-04	1.00E-04	0.891125807	preMegE	WT	preMegE
Id341	1.00E-04	1.00E-04	1.00E-04	1.00E-04	1.00E-04	1.00E-04	1.00E-04	1.00E-04	1.00E-04	1.00E-04	1.00E-04	1.00E-04	1.00E-04	1.00E-04	1.00E-04	1.00E-04	1.00E-04	1.00E-04	1.00E-04	1.00E-04	1.00E-04	1.00E-04	1.00E-04	1.00E-04	1.00E-04	1.00E-04	preMegE	WT	preMegE
Id342	1.564623146	0.622357398	3.064847334	2.388020485	4.487199142	4.186704839	1.00E-04	3.172928942	1.00E-04	1.00E-04	0.523338105	0.35745046	1.20231524	1.279708492	0.124637941	1.419925475	0.234200362	1.00E-04	1.00E-04	0.130834526	1.00E-04	1.00E-04	1.00E-04	1.00E-04	1.00E-04	1.608610689	preMegE	WT	preMegE
Id343	1.00E-04	1.00E-04	1.00E-04	1.00E-04	1.00E-04	1.00E-04	1.00E-04	1.00E-04	1.00E-04	1.00E-04	1.00E-04	1.00E-04	1.00E-04	1.00E-04	1.00E-04	1.00E-04	1.00E-04	1.00E-04	1.00E-04	1.00E-04	1.00E-04	1.00E-04	1.00E-04	1.00E-04	1.00E-04	1.00E-04	preMegE	WT	preMegE
Id344	0.824327997	1.206886829	0.503928305	0.196321543	0.463708603	0.423751506	0.241700171	1.00E-04	1.173884445	0.84164888	0.099531045	0.423751506	0.241700171	1.00E-04	0.160571794	0.099531045	0.417917593	1.00E-04	1.00E-04	0.015001914	1.00E-04	1.00E-04	1.00E-04	1.00E-04	1.00E-04	0.940363469	preMegE	WT	preMegE
Id345	1.089949432	0.916534571	2.740162028	1.128386416	4.096129149	2.019868264	3.213757793	4.737944186	5.113323149	8.599550212	0.243883017	0.155421846	0.504967066	1.00E-04	0.021407516	0.32180557	0.14501371	1.00E-04	1.00E-04	0.014320853	1.00E-04	1.00E-04	1.00E-04	1.00E-04	1.00E-04	0.367104118	preMegE	WT	preMegE
Id346	0.863336729	1.155081999	2.458869676	1.79999796	3.382278065	1.837819744	1.383186096	1.00E-04	3.405803669	1.00E-04	0.135653227	0.175311832	1.220942511	0.857373227	0.06284733	0.456281249	0.080659891	0.000347186	1.00E-04	0.040329946	1.00E-04	1.00E-04	1.00E-04	1.00E-04	1.00E-04	0.991713481	preMegE	WT	preMegE
Id347	1.151144881	0.866378544	2.383479835	1.233766535	5.552238034	3.898906128	1.818904024	1.00E-04	1.00E-04	2.367015937	0.33287892	0.147938496	0.490753146	0.591753984	0.013350795	0.215098508	0.0604996	1.00E-04	1.00E-04	0.049826927	1.00E-04	1.00E-04	1.00E-04	1.00E-04	1.00E-04	0.537028076	preMegE	WT	preMegE
Id348	0.824327997	1.206886829	1.695006022	0.660344327	2.870476808	2.623131984	1.00E-04	1.165775833	7.266649894	2.830958105	0.099531045	0.087249483	0.374046724	1.00E-04	0.054836884	0.185731497	0.114331148	1.00E-04	1.00E-04	0.015001914	1.00E-04	1.00E-04	1.00E-04	1.00E-04	1.00E-04	0.940363469	preMegE	WT	preMegE
Id349	0.891243708	1.120305261	1.991550263	2.89565935	0.897442798	1.234470098	1.350872853	1.745804355	3.847421501	2.915800253	0.709016886	1.234470098	1.350872853	1.00E-04	0.808820737	0.709016886	0.634587888	1.00E-04	1.00E-04	0.221271859	1.00E-04	1.00E-04	1.00E-04	1.00E-04	1.00E-04	1.845346699	preMegE	WT	preMegE
Id350	1.00E-04	1.00E-04	1.00E-04	1.00E-04	1.00E-04	1.00E-04	1.00E-04	1.00E-04	1.00E-04	1.00E-04	1.00E-04	1.00E-04	1.00E-04	1.00E-04	1.00E-04	1.00E-04	1.00E-04	1.00E-04	1.00E-04	1.00E-04	1.00E-04	1.00E-04	1.00E-04	1.00E-04	1.00E-04	1.00E-04	preMegE	WT	preMegE
Id351	1.00E-04	1.00E-04	1.00E-04	1.00E-04	1.00E-04	1.00E-04	1.00E-04	1.00E-04	1.00E-04	1.00E-04	1.00E-04	1.00E-04	1.00E-04	1.00E-04	1.00E-04	1.00E-04	1.00E-04	1.00E-04	1.00E-04	1.00E-04	1.00E-04	1.00E-04	1.00E-04	1.00E-04	1.00E-04	1.00E-04	preMegE	WT	preMegE
Id352	1.00E-04	1.00E-04	1.00E-04	1.00E-04	1.00E-04	1.00E-04	1.00E-04	1.00E-04	1.00E-04	1.00E-04	1.00E-04	1.00E-04	1.00E-04	1.00E-04	1.00E-04	1.00E-04	1.00E-04	1.00E-04	1.00E-04	1.00E-04	1.00E-04	1.00E-04	1.00E-04	1.00E-04	1.00E-04	1.00E-04	preMegE	WT	preMegE
Id353	0.787168393	1.261153777	2.077349844	2.12099938	2.857481581	1.024375177	3.667365863	1.00E-04	7.385748819	4.706792324	0.302444892	0.268825928	1.090314394	0.843666194	0.027105777	0.407463913	0.028061661	0.000852947	1.00E-04	0.145062266	1.00E-04	1.00E-04	1.00E-04	1.00E-04	1.00E-04	0.671167238	preMegE	WT	preMegE
Id354	1.035189231	0.965865705	0.965865705	0.823530801	1.265664049	0.472994238	1.35650514	0.721911812	4.53120422	3.386733612	0.570340155	0.472994238	1.35650514	0.721911812	0.479596992	0.570340155	1.283332061	1.00E-04	1.00E-04	0.160416508	1.00E-04	1.00E-04	1.00E-04	1.00E-04	1.00E-04	2.62059519	preMegE	WT	preMegE
Id355	1.00E-04	1.00E-04	1.00E-04	1.00E-04	1.00E-04	1.00E-04	1.00E-04	1.00E-04	1.00E-04	1.00E-04	1.00E-04	1.00E-04	1.00E-04	1.00E-04	1.00E-04	1.00E-04	1.00E-04	1.00E-04	1.00E-04	1.00E-04	1.00E-04	1.00E-04	1.00E-04	1.00E-04	1.00E-04	1.00E-04	preMegE	WT	preMegE
Id356	1.27851971	0.776186046	1.29636718	0.537551321	1.160281127	0.634844165	1.379814572	1.075102641	1.884882252	2.150205282	0.537551321	0.634844165	1.379814572	1.075102641	0.533838182	0.537551321	0.739424321	1.00E-04	1.00E-04	0.07251757	1.00E-04	1.00E-04	1.00E-04	1.00E-04	1.00E-04	2.574825036	preMegE	WT	preMegE
Id357	1.07141148	0.932717867	1.300902338	1.504738362	1.44344152	1.865435734	1.00E-04	1.042113676	1.00E-04	1.891476247	0.196079778	0.291085052	0.641496215	1.00E-04	0.033948995	0.287077598	0.064682204	1.00E-04	1.00E-04	0.070292407	1.00E-04	1.00E-04	1.00E-04	1.00E-04	1.00E-04	0.279227446	preMegE	WT	preMegE
Id358	1.07141148	0.932717867	0.386760579	0.447361392	0.429137731	0.554597362	0.528330521	0.30982225	1.265329095	0.562339253	0.196079778	0.554597362	0.528330521	1.00E-04	0.291085052	0.196079778	0.244772377	1.00E-04	1.00E-04	0.070292407	1.00E-04	1.00E-04	1.00E-04	1.00E-04	1.00E-04	0.279227446	preMegE	WT	preMegE
Id359	1.00E-04	1.00E-04	1.00E-04	1.00E-04	1.00E-04	1.00E-04	1.00E-04	1.00E-04	1.00E-04	1.00E-04	1.00E-04	1.00E-04	1.00E-04	1.00E-04	1.00E-04	1.00E-04	1.00E-04	1.00E-04	1.00E-04	1.00E-04	1.00E-04	1.00E-04	1.00E-04	1.00E-04	1.00E-04	1.00E-04	preMegE	WT	preMegE
Id360	1.00E-04	1.00E-04	1.00E-04	1.00E-04	1.00E-04	1.00E-04	1.00E-04	1.00E-04	1.00E-04	1.00E-04	1.00E-04	1.00E-04	1.00E-04	1.00E-04	1.00E-04	1.00E-04	1.00E-04	1.00E-04	1.00E-04	1.00E-04	1.00E-04	1.00E-04	1.00E-04	1.00E-04	1.00E-04	1.00E-04	preMegE	WT	preMegE
Id361	1.00E-04	1.00E-04	1.00E-04	1.00E-04	1.00E-04	1.00E-04	1.00E-04	1.00E-04	1.00E-04	1.00E-04	1.00E-04	1.00E-04	1.00E-04	1.00E-04	1.00E-04	1.00E-04	1.00E-04	1.00E-04	1.00E-04	1.00E-04	1.00E-04	1.00E-04	1.00E-04	1.00E-04	1.00E-04	1.00E-04	preMegE	WT	preMegE
Id362	1.00E-04	1.00E-04	1.00E-04	1.00E-04	1.00E-04	1.00E-04	1.00E-04	1.00E-04	1.00E-04	1.00E-04	1.00E-04	1.00E-04	1.00E-04	1.00E-04	1.00E-04	1.00E-04	1.00E-04	1.00E-04	1.00E-04	1.00E-04	1.00E-04	1.00E-04	1.00E-04	1.00E-04	1.00E-04	1.00E-04	preMegE	WT	preMegE
Id363	1.00E-04	1.00E-04	1.00E-04	1.00E-04	1.00E-04	1.00E-04	1.00E-04	1.00E-04	1.00E-04	1.00E-04	1.00E-04	1.00E-04	1.00E-04	1.00E-04	1.00E-04	1.00E-04	1.00E-04	1.00E-04	1.00E-04	1.00E-04	1.00E-04	1.00E-04	1.00E-04	1.00E-04	1.00E-04	1.00E-04	preMegE	WT	preMegE
Id364	0.866327379	1.151076899	2.626213521	0.848498619	2.366876151	1.151076899	2.177970205	1.00E-04	2.718826741	2.254776158	0.302076156	0.304177262	0.896878348	1.00E-04	0.036726983	0.529603374	0.059663161	1.00E-04	1.00E-04	0.018619837	1.00E-04	1.00E-04	1.00E-04	1.00E-04	1.00E-04	0.385014375	preMegE	WT	preMegE
Id365	1.00E-04	1.00E-04	1.00E-04	1.00E-04	1.00E-04	1.00E-04	1.00E-04	1.00E-04	1.00E-04	1.00E-04	1.00E-04	1.00E-04	1.00E-04	1.00E-04	1.00E-04	1.00E-04	1.00E-04	1.00E-04	1.00E-04	1.00E-04	1.00E-04	1.00E-04	1.00E-04	1.00E-04	1.00E-04	1.00E-04	preMegE	WT	preMegE
Id366	1.159055721	0.860322769	0.961227564	3.562647942	2.162874453	1.467082421	2.254722562	1.00E-04	5.787538656	3.844910256	0.173493068	0.385005223	0.848478451	1.00E-04	0.161874756	1.183409945	0.544479609	1.00E-04	1.00E-04	0.090430292	1.00E-04	1.00E-04	1.00E-04	1.00E-04	1.00E-04	1.720645537	preMegE	WT	preMegE
Id367	0.891199827	1.120250102	0.728914173	0.522615152	0.792136444	0.74940674	0.754619276	1.00E-04	2.915656693	1.910328649	0.165375894	0.74940674	0.754619276	1.00E-04	0.315086721	0.165375894	0.347195669	1.00E-04	1.00E-04	0.183496043	1.00E-04	1.00E-04	1.00E-04	1.00E-04	1.00E-04	2.777565355	preMegE	WT	preMegE
Id368	1.151144881	0.866378544	2.383479835	1.233766535	3.016905318	2.118538607	0.988333207	1.00E-04	1.00E-04	2.367015937	0.33287892	0.272262354	0.903169968	1.089049417	0.024570473	0.395861981	0.0604996	1.00E-04	1.00E-04	0.049826927	1.00E-04	1.00E-04	1.00E-04	1.00E-04	1.00E-04	0.537028076	preMegE	WT	preMegE
Id369	1.00E-04	1.00E-04	1.00E-04	1.00E-04	1.00E-04	1.00E-04	1.00E-04	1.00E-04	1.00E-04	1.00E-04	1.00E-04	1.00E-04	1.00E-04	1.00E-04	1.00E-04	1.00E-04	1.00E-04	1.00E-04	1.00E-04	1.00E-04	1.00E-04	1.00E-04	1.00E-04	1.00E-04	1.00E-04	1.00E-04	preMegE	WT	preMegE
Id370	1.00E-04	1.00E-04	1.00E-04	1.00E-04	1.00E-04	1.00E-04	1.00E-04	1.00E-04	1.00E-04	1.00E-04	1.00E-04	1.00E-04	1.00E-04	1.00E-04	1.00E-04	1.00E-04	1.00E-04	1.00E-04	1.00E-04	1.00E-04	1.00E-04	1.00E-04	1.00E-04	1.00E-04	1.00E-04	1.00E-04	preMegE	WT	preMegE
Id371	1.00E-04	1.00E-04	1.00E-04	1.00E-04	1.00E-04	1.00E-04	1.00E-04	1.00E-04	1.00E-04	1.00E-04	1.00E-04	1.00E-04	1.00E-04	1.00E-04	1.00E-04	1.00E-04	1.00E-04	1.00E-04	1.00E-04	1.00E-04	1.00E-04	1.00E-04	1.00E-04	1.00E-04	1.00E-04	1.00E-04	preMegE	WT	preMegE
Id372	0.996539449	1.003470929	2.470835256	1.66439611	1.389917084	1.333297588	1.00E-04	1.469167433	1.00E-04	3.084419131	0.099787217	0.159873067	0.719466202	1.00E-04	0.117033935	0.280291291	0.139177589	0.000189567	1.00E-04	0.036021419	1.00E-04	1.00E-04	1.00E-04	1.00E-04	1.00E-04	1.053360175	preMegE	WT	preMegE
Id373	1.07141148	0.932717867	1.300902338	1.504738362	2.656474122	3.433101851	1.00E-04	1.917880271	1.00E-04	1.891476247	0.196079778	0.158166137	0.348568151	1.00E-04	0.018446778	0.155988617	0.064682204	1.00E-04	1.00E-04	0.070292407	1.00E-04	1.00E-04	1.00E-04	1.00E-04	1.00E-04	0.279227446	preMegE	WT	preMegE
Id374	0.787168393	1.261153777	2.077349844	2.12099938	5.258838525	1.885234775	6.749329554	1.00E-04	1.00E-04	4.706792324	0.302444892	0.146071254	0.592441332	0.458420733	0.014728397	0.22140262	0.028061661	0.000852947	1.00E-04	0.145062266	1.00E-04	1.00E-04	1.00E-04	1.00E-04	1.00E-04	0.671167238	preMegE	WT	preMegE
Id375	1.199065152	0.830418247	2.348777496	2.348777496	4.382973787	6.830115857	9.012391905	4.475069383	11.09555594	9.265764729	0.287555044	0.178242101	0.551682473	0.217925972	0.101666061	0.252072397	0.260961711	1.00E-04	1.00E-04	0.110484053	1.00E-04	1.00E-04	1.00E-04	1.00E-04	1.00E-04	1.215803478	preMegE	WT	preMegE
Id376	0.891243708	1.120305261	6.698749909	9.739798269	5.555404232	7.641690838	8.362254151	1.00E-04	1.00E-04	9.807543923	0.709016886	0.439486846	0.734020312	1.00E-04	0.051256966	0.975282376	0.113746329	1.00E-04	1.00E-04	0.221271859	1.00E-04	1.00E-04	1.00E-04	1.00E-04	1.00E-04	1.845346699	preMegE	WT	preMegE
Id377	0.891199827	1.120250102	2.451765261	1.757860831	2.664418784	2.520693765	2.538226576	1.00E-04	9.807061044	6.425554052	0.165375894	0.315086721	0.948566523	0.820071075	0.229063716	2.194391377	0.617204659	1.00E-04	1.00E-04	0.183496043	1.00E-04	1.00E-04	1.00E-04	1.00E-04	1.00E-04	2.777565355	preMegE	WT	preMegE
Id378	0.78695246	1.260807822	0.657174493	1.520291941	1.606976008	1.201093439	1.85877016	1.00E-04	1.00E-04	2.574600148	0.12979875	0.112996375	0.396213074	1.00E-04	0.014421334	1.00E-04	0.05930709	1.00E-04	1.00E-04	0.014124547	1.00E-04	1.00E-04	1.00E-04	1.00E-04	1.00E-04	0.352171091	preMegE	WT	preMegE
Id379	1.00E-04	1.00E-04	1.00E-04	1.00E-04	1.00E-04	1.00E-04	1.00E-04	1.00E-04	1.00E-04	1.00E-04	1.00E-04	1.00E-04	1.00E-04	1.00E-04	1.00E-04	1.00E-04	1.00E-04	1.00E-04	1.00E-04	1.00E-04	1.00E-04	1.00E-04	1.00E-04	1.00E-04	1.00E-04	1.00E-04	preMegE	WT	preMegE
Id380	1.00E-04	1.00E-04	1.00E-04	1.00E-04	1.00E-04	1.00E-04	1.00E-04	1.00E-04	1.00E-04	1.00E-04	1.00E-04	1.00E-04	1.00E-04	1.00E-04	1.00E-04	1.00E-04	1.00E-04	1.00E-04	1.00E-04	1.00E-04	1.00E-04	1.00E-04	1.00E-04	1.00E-04	1.00E-04	1.00E-04	preMegE	WT	preMegE
Id381	0.891243708	1.120305261	6.698749909	9.739798269	3.018625727	4.152245921	4.543776558	1.00E-04	12.94113179	9.807543923	0.709016886	0.808820737	1.350872853	1.00E-04	0.094332054	1.794885596	0.113746329	1.00E-04	1.00E-04	0.221271859	1.00E-04	1.00E-04	1.00E-04	1.00E-04	1.00E-04	1.845346699	preMegE	WT	preMegE
Id382	1.159055721	0.860322769	0.961227564	3.562647942	3.980500723	2.699982253	4.149535715	1.00E-04	1.00E-04	3.844910256	0.173493068	0.209199299	0.461035556	1.00E-04	0.08795747	0.643026422	0.544479609	1.00E-04	1.00E-04	0.090430292	1.00E-04	1.00E-04	1.00E-04	1.00E-04	1.00E-04	1.720645537	preMegE	WT	preMegE
Id383	1.151144881	0.866378544	0.708612795	0.366800985	0.896931317	0.629845296	0.293833221	1.00E-04	1.216780907	0.703718049	0.33287892	0.629845296	0.293833221	1.00E-04	0.272262354	0.33287892	0.764754937	1.00E-04	1.00E-04	0.049826927	1.00E-04	1.00E-04	1.00E-04	1.00E-04	1.00E-04	0.537028076	preMegE	WT	preMegE
Id384	1.00E-04	1.00E-04	1.00E-04	1.00E-04	1.00E-04	1.00E-04	1.00E-04	1.00E-04	1.00E-04	1.00E-04	1.00E-04	1.00E-04	1.00E-04	1.00E-04	1.00E-04	1.00E-04	1.00E-04	1.00E-04	1.00E-04	1.00E-04	1.00E-04	1.00E-04	1.00E-04	1.00E-04	1.00E-04	1.00E-04	preMegE	WT	preMegE
