# Supplementary material for: A mechanism to initiate emergency type 2 myelopoiesis
Source: Nature. 2026 Mar 11;653(8113):212–20. doi: 10.1038/s41586-026-10256-6 (PMC13148993; doi:10.1038/s41586-026-10256-6)
Supplement: Supplementary file 3 — This zipped file contains Supplementary Tables 1–17 and a guide to the tables. [file 41586_2026_10256_MOESM3_ESM.zip › SupTable_16_Fluidigm_ST2ko.csv]

Well	Group	Genotype	Treatment	Subgroup	B2m	Hprt	Lmo2	Bcl11a	Klf1	Gfi1b	Zfpm1	Ces2g	Gp5	Car1	Lmo4	Ikzf2	Cpa3	Ly6c2	Spi1	Il1rl1	Gata2	Gzmb	Gata1	Runx1	Dntt	Irf8	Ebf1	Pax5	Tcf7	Satb1	Csf3r	Elane
WP1.1	EMPP	ST2ko	IL33	ST2ko_IL33	1.1823424	0.841857463	0.341900371	1.008106384	1.755215162	0.504053192	1.072998376	0.124278436	0.441855912	0.32345746	0.231911761	0.211928261	1.00E-06	0.415133681	1.142067478	0.137895558	0.801985408	1.00E-06	0.049092549	0.35641943	1.00E-06	1.00E-06	1.00E-06	1.00E-06	1.00E-06	1.00E-06	1.00E-06	1.00E-06
WP1.10	preMegE	WT	PBS	preMegE	1.235543046	0.80393194	1.641648518	2.021106401	1.531712227	3.797750885	4.213868444	1.735252099	4.213868444	3.745466126	1.00E-06	0.60926648	0.644005661	1.00E-06	0.549101697	0.484693713	0.382928057	1.00E-06	0.115434412	2.035164308	1.00E-06	1.00E-06	1.00E-06	1.00E-06	1.00E-06	1.00E-06	1.00E-06	1.00E-06
WP1.100	EMPP	WT	PBS	WT_PBS	1.119909535	0.890928893	0.304261184	0.556086877	0.227412301	0.526090242	1.00E-06	0.216641599	0.395947813	0.494273751	0.1925603	0.230586858	1.00E-06	1.00E-06	0.349504321	0.661302471	0.359330225	1.00E-06	0.004887736	0.501173555	1.00E-06	1.00E-06	1.00E-06	1.00E-06	1.00E-06	1.00E-06	1.00E-06	1.00E-06
WP1.101	EMPP	ST2ko	PBS	ST2ko_PBS	0.481888426	1.927553703	0.25292316	2.389603168	1.678032962	0.542152662	1.00E-06	0.577051128	1.00E-06	0.372876829	0.152488363	0.158963897	0.090670123	1.00E-06	0.937422323	0.300778022	0.601556043	1.00E-06	0.028891142	0.304976726	1.00E-06	1.00E-06	1.00E-06	1.00E-06	1.00E-06	1.00E-06	1.00E-06	1.00E-06
WP1.102	EMPP	ST2ko	IL33	ST2ko_IL33	1.045913901	0.955789017	0.328681941	0.690045833	1.00E-06	0.714380247	0.296224751	0.171319835	0.330968104	0.537659272	0.294178577	0.16434097	0.149142579	0.182347724	0.760365034	0.095045629	0.690045833	0.481218528	0.02582235	0.238947254	1.00E-06	1.00E-06	1.00E-06	1.00E-06	1.00E-06	1.00E-06	1.00E-06	1.00E-06
WP1.103	BEMP	WT	PBS	BEMP	1.00E-06	1.00E-06	1.00E-06	1.00E-06	1.00E-06	1.00E-06	1.00E-06	1.00E-06	1.00E-06	1.00E-06	1.00E-06	1.00E-06	1.00E-06	1.00E-06	1.00E-06	1.00E-06	1.00E-06	1.00E-06	1.00E-06	1.00E-06	1.00E-06	1.00E-06	1.00E-06	1.00E-06	1.00E-06	1.00E-06	1.00E-06	1.00E-06
WP1.104	BEMP	WT	PBS	BEMP	0.658133735	1.480877886	0.206820727	0.874452958	1.00E-06	0.352685136	1.00E-06	1.00E-06	0.227896817	0.112379647	1.533100932	1.31626747	1.00E-06	1.940532613	0.874452958	1.927128376	1.887468647	1.598205229	0.136450793	1.353272786	1.00E-06	1.00E-06	1.00E-06	1.00E-06	1.00E-06	1.00E-06	1.00E-06	1.00E-06
WP1.105	EMPP	WT	IL33	WT_IL33	0.68685778	1.422159535	0.524161506	0.190529106	0.223459194	0.350645061	0.397240139	0.100000791	0.331730441	1.00E-06	0.495887001	0.21140528	1.00E-06	1.00E-06	0.207054622	0.305254255	0.324903528	1.00E-06	0.123115415	0.912618189	1.00E-06	1.00E-06	1.00E-06	1.00E-06	1.00E-06	1.00E-06	1.00E-06	1.00E-06
WP1.106	EMPP	ST2ko	PBS	ST2ko_PBS	1.268599774	0.780914762	0.418481859	1.304264968	1.00E-06	1.225386608	1.135428603	0.283857151	0.445419613	0.366843592	0.068073495	0.17232895	1.00E-06	0.518795183	0.71858812	0.157479614	1.277423583	1.00E-06	0.035977456	0.183421796	1.00E-06	1.00E-06	1.00E-06	1.00E-06	1.00E-06	1.00E-06	1.00E-06	1.00E-06
WP1.107	preMegE	WT	PBS	preMegE	0.812581114	1.223135079	2.085775291	3.074994306	1.729774217	1.057445815	1.670851757	3.139606473	4.288828832	2.603737014	1.00E-06	0.582602476	1.00E-06	0.371281089	0.414827585	0.543587331	0.570612691	1.00E-06	0.092179116	1.505855919	1.00E-06	1.00E-06	1.00E-06	1.00E-06	1.00E-06	1.00E-06	1.00E-06	1.00E-06
WP1.108	preMegE	WT	PBS	preMegE	0.900516352	1.108665676	1.336837751	1.645840328	1.00E-06	2.511978958	1.930299058	1.751783371	2.263922198	1.346136193	0.142479314	0.503067669	1.00E-06	0.373407906	1.131961099	0.295007672	0.228271773	1.00E-06	0.482574765	0.343605344	1.00E-06	1.00E-06	1.00E-06	1.00E-06	1.00E-06	1.00E-06	1.00E-06	1.00E-06
WP1.109	preMegE	WT	PBS	preMegE	1.00E-06	1.00E-06	1.00E-06	1.00E-06	1.00E-06	1.00E-06	1.00E-06	1.00E-06	1.00E-06	1.00E-06	1.00E-06	1.00E-06	1.00E-06	1.00E-06	1.00E-06	1.00E-06	1.00E-06	1.00E-06	1.00E-06	1.00E-06	1.00E-06	1.00E-06	1.00E-06	1.00E-06	1.00E-06	1.00E-06	1.00E-06	1.00E-06
WP1.11	EMPP	ST2ko	IL33	ST2ko_IL33	1.251280606	0.791908339	0.344698125	0.518855732	0.713707757	0.310659345	0.319393168	0.134288285	0.415639698	0.240382764	0.078748997	0.132439498	1.00E-06	1.00E-06	0.354388909	0.096951388	0.387805551	0.138063643	0.023250497	0.218151963	1.00E-06	1.00E-06	1.00E-06	1.00E-06	1.00E-06	1.00E-06	1.00E-06	1.00E-06
WP1.110	preMegE	WT	PBS	preMegE	0.949144938	1.053142248	1.323813891	1.885177431	1.136580851	1.342293645	1.722734426	1.808383068	1.885177431	1.082750107	0.219866592	0.282182479	1.00E-06	1.00E-06	0.342624522	0.530233716	0.300346616	1.00E-06	0.058504861	1.031468894	1.00E-06	1.00E-06	1.00E-06	1.00E-06	1.00E-06	1.00E-06	1.00E-06	1.00E-06
WP1.111	EMPP	WT	PBS	WT_PBS	1.00E-06	1.00E-06	1.00E-06	1.00E-06	1.00E-06	1.00E-06	1.00E-06	1.00E-06	1.00E-06	1.00E-06	1.00E-06	1.00E-06	1.00E-06	1.00E-06	1.00E-06	1.00E-06	1.00E-06	1.00E-06	1.00E-06	1.00E-06	1.00E-06	1.00E-06	1.00E-06	1.00E-06	1.00E-06	1.00E-06	1.00E-06	1.00E-06
WP1.112	EMPP	WT	IL33	WT_IL33	0.986217221	1.013943561	0.246554305	0.641702874	1.00E-06	0.289167506	0.482960582	0.171940028	0.49999215	0.795523994	1.117269597	0.840883213	1.00E-06	0.655186416	0.291178825	0.469753999	0.376305779	1.00E-06	0.032128053	0.687760111	1.00E-06	1.00E-06	1.00E-06	1.00E-06	1.00E-06	1.00E-06	1.00E-06	1.00E-06
WP1.113	BEMP	WT	PBS	BEMP	1.268796678	0.781035971	0.302175982	0.335285245	1.00E-06	0.909698827	1.00E-06	1.00E-06	0.20074847	1.00E-06	0.786468506	2.287007186	1.00E-06	1.341140978	1.286508419	1.949982124	1.457464657	1.322677094	0.041910656	0.5081974	1.00E-06	1.00E-06	1.00E-06	1.00E-06	1.00E-06	1.00E-06	1.00E-06	1.00E-06
WP1.114	EMPP	WT	PBS	WT_PBS	1.306969338	0.755877995	0.345372542	0.498693497	1.00E-06	0.478378778	0.700387526	0.481706166	0.455721802	0.315612291	0.278591915	0.402267	1.00E-06	1.00E-06	0.618234168	0.810129976	0.502162185	1.00E-06	0.044385286	0.911443603	1.00E-06	1.00E-06	1.00E-06	1.00E-06	1.00E-06	1.00E-06	1.00E-06	1.00E-06
WP1.115	BEMP	WT	PBS	BEMP	0.745089203	1.324534169	0.106246341	0.258007527	1.00E-06	0.443032691	0.424985364	0.211024888	0.282336012	1.00E-06	0.844099551	2.107430511	0.930117613	1.113796035	0.976359976	1.153073967	1.553459965	1.490178405	0.035048222	0.60520049	1.00E-06	1.00E-06	1.00E-06	1.00E-06	1.00E-06	1.00E-06	1.00E-06	1.00E-06
WP1.116	EMPP	ST2ko	IL33	ST2ko_IL33	0.93921682	1.0640236	0.453611823	0.450478498	0.742020088	0.233182294	0.619652012	0.149636097	0.489550688	1.00E-06	0.117402102	0.14554429	1.00E-06	0.394892028	0.486169115	0.121542279	0.864255719	1.00E-06	0.010234115	1.197088779	1.00E-06	1.00E-06	1.00E-06	1.00E-06	1.00E-06	1.00E-06	1.00E-06	1.00E-06
WP1.117	EMPP	ST2ko	IL33	ST2ko_IL33	0.93921682	1.0640236	0.453611823	0.450478498	0.742020088	0.233182294	0.619652012	0.149636097	0.489550688	0.299272195	0.117402102	0.14554429	1.00E-06	0.394892028	0.486169115	0.121542279	0.864255719	1.00E-06	0.010234115	1.197088779	1.00E-06	1.00E-06	1.00E-06	1.00E-06	1.00E-06	1.00E-06	1.00E-06	1.00E-06
WP1.118	EMPP	WT	IL33	WT_IL33	1.21447093	0.818088007	0.307856078	0.737302195	0.469868174	0.590630579	0.547271244	0.096076537	0.476427289	1.00E-06	0.712186975	0.528629176	0.423468909	0.514173783	0.659903949	0.562657132	0.24321902	1.00E-06	0.00352131	0.763303101	1.00E-06	1.00E-06	1.00E-06	1.00E-06	1.00E-06	1.00E-06	1.00E-06	1.00E-06
WP1.119	EMPP	ST2ko	PBS	ST2ko_PBS	0.706049731	1.392658672	0.5978443	0.845479517	3.312319202	0.845479517	1.00E-06	0.875295288	0.449951594	0.701172689	0.135638789	0.214320493	1.00E-06	1.00E-06	1.220812559	0.338644087	1.107910783	1.00E-06	0.153662998	0.263859477	1.00E-06	1.00E-06	1.00E-06	1.00E-06	1.00E-06	1.00E-06	1.00E-06	1.00E-06
WP1.12	preMegE	WT	PBS	preMegE	1.00E-06	1.00E-06	1.00E-06	1.00E-06	1.00E-06	1.00E-06	1.00E-06	1.00E-06	1.00E-06	1.00E-06	1.00E-06	1.00E-06	1.00E-06	1.00E-06	1.00E-06	1.00E-06	1.00E-06	1.00E-06	1.00E-06	1.00E-06	1.00E-06	1.00E-06	1.00E-06	1.00E-06	1.00E-06	1.00E-06	1.00E-06	1.00E-06
WP1.120	BEMP	WT	PBS	BEMP	1.075064381	0.929433184	0.188733583	0.548826885	1.00E-06	0.235601897	0.897773277	0.229159351	0.174878285	1.00E-06	2.419020607	2.435846226	1.00E-06	4.421154219	1.795546555	2.135276738	2.628834027	1.698690548	0.064454418	0.335508927	1.00E-06	1.00E-06	1.00E-06	1.00E-06	1.00E-06	1.00E-06	1.00E-06	1.00E-06
WP1.121	BEMP	WT	PBS	BEMP	1.00E-06	1.00E-06	1.00E-06	1.00E-06	1.00E-06	1.00E-06	1.00E-06	1.00E-06	1.00E-06	1.00E-06	1.00E-06	1.00E-06	1.00E-06	1.00E-06	1.00E-06	1.00E-06	1.00E-06	1.00E-06	1.00E-06	1.00E-06	1.00E-06	1.00E-06	1.00E-06	1.00E-06	1.00E-06	1.00E-06	1.00E-06	1.00E-06
WP1.122	EMPP	ST2ko	IL33	ST2ko_IL33	0.91960279	1.086044147	0.124920552	0.535546128	0.456625315	0.411533776	0.222069436	0.334269296	1.00E-06	1.00E-06	0.056292352	0.045407762	1.00E-06	0.143496032	0.303355789	0.2347314	0.145499162	1.00E-06	0.08956524	0.189344149	1.00E-06	1.00E-06	1.00E-06	1.00E-06	1.00E-06	1.00E-06	1.00E-06	1.00E-06
WP1.123	EMPP	ST2ko	IL33	ST2ko_IL33	1.345992953	0.731368733	0.256791767	0.751930307	0.510035954	0.444012087	1.00E-06	0.294976281	0.479190382	0.244629595	0.160280504	0.051071805	1.00E-06	1.00E-06	0.325035873	0.160280504	0.492662257	1.00E-06	0.015395696	0.39740195	1.00E-06	1.00E-06	1.00E-06	1.00E-06	1.00E-06	1.00E-06	1.00E-06	1.00E-06
WP1.124	EMPP	WT	PBS	WT_PBS	0.866036436	1.150690327	0.222596008	0.802459022	0.633975779	0.563504731	0.319192715	0.199229008	0.5078589	0.20768942	0.409660196	0.674784915	1.00E-06	0.404020283	0.384885074	0.625247647	0.684204562	1.00E-06	0.010543514	0.439062927	1.00E-06	1.00E-06	1.00E-06	1.00E-06	1.00E-06	1.00E-06	1.00E-06	1.00E-06
WP1.125	EMPP	ST2ko	PBS	ST2ko_PBS	0.717672657	1.367364487	0.162825421	0.847566142	0.536406216	0.415061741	0.321167511	0.196336167	0.147767189	0.194979974	0.078096292	0.150872091	1.00E-06	1.00E-06	0.314557979	0.124256899	0.225531032	1.00E-06	0.006264425	0.245092435	1.00E-06	1.00E-06	1.00E-06	1.00E-06	1.00E-06	1.00E-06	1.00E-06	1.00E-06
WP1.126	EMPP	ST2ko	IL33	ST2ko_IL33	1.391495595	0.705460075	0.288498624	1.236820675	1.271592437	0.601499874	0.810360827	0.242597458	0.449575818	0.644671603	0.229511181	0.129106751	1.00E-06	0.71530793	0.561219227	0.274834751	0.58101058	1.00E-06	0.017058521	0.235963618	1.00E-06	1.00E-06	1.00E-06	1.00E-06	1.00E-06	1.00E-06	1.00E-06	1.00E-06
WP1.127	EMPP	ST2ko	IL33	ST2ko_IL33	1.1823424	0.841857463	0.341900371	1.008106384	1.755215162	0.504053192	1.00E-06	1.00E-06	0.441855912	0.32345746	0.231911761	0.211928261	0.169769346	1.00E-06	1.142067478	0.137895558	0.801985408	1.00E-06	0.049092549	0.35641943	1.00E-06	1.00E-06	1.00E-06	1.00E-06	1.00E-06	1.00E-06	1.00E-06	1.00E-06
WP1.128	EMPP	WT	PBS	WT_PBS	1.00E-06	1.00E-06	1.00E-06	1.00E-06	1.00E-06	1.00E-06	1.00E-06	1.00E-06	1.00E-06	1.00E-06	1.00E-06	1.00E-06	1.00E-06	1.00E-06	1.00E-06	1.00E-06	1.00E-06	1.00E-06	1.00E-06	1.00E-06	1.00E-06	1.00E-06	1.00E-06	1.00E-06	1.00E-06	1.00E-06	1.00E-06	1.00E-06
WP1.129	BEMP	WT	PBS	BEMP	0.986219195	1.01394559	0.238156237	0.594595412	1.00E-06	0.972641624	1.00E-06	0.17434057	0.287170655	1.00E-06	3.34030592	4.890494118	2.056199486	2.128711204	3.680700182	1.931846194	1.840350091	2.989657543	0.132125445	1.840350091	1.00E-06	1.00E-06	1.00E-06	1.00E-06	1.00E-06	1.00E-06	1.00E-06	1.00E-06
WP1.13	EMPP	ST2ko	IL33	ST2ko_IL33	1.143064667	0.872306487	0.464228507	2.162810137	1.199894051	0.854354679	0.51867654	0.118495734	0.89683036	0.266629261	0.232114254	0.203472683	1.00E-06	1.00E-06	0.703638839	0.287753828	0.330542348	1.00E-06	0.030246395	0.612553188	1.00E-06	1.00E-06	1.00E-06	1.00E-06	1.00E-06	1.00E-06	1.00E-06	1.00E-06
WP1.130	EMPP	ST2ko	IL33	ST2ko_IL33	0.767390342	1.290591576	1.42210946	1.534780685	3.625129451	1.229466575	3.090911857	1.139209051	1.00E-06	0.434682076	0.185312553	0.207047331	1.00E-06	0.811145436	2.185604734	0.527788753	1.513650906	1.00E-06	0.031863146	0.938242341	1.00E-06	1.00E-06	1.00E-06	1.00E-06	1.00E-06	1.00E-06	1.00E-06	1.00E-06
WP1.131	EMPP	ST2ko	IL33	ST2ko_IL33	0.550851706	1.716816552	0.239772131	0.562426271	0.426239408	0.371062957	1.00E-06	0.103645967	0.353488673	0.170723775	0.072279778	0.110317677	1.00E-06	1.00E-06	0.249954237	0.159290915	0.482879757	0.219111315	0.006086109	0.266043837	1.00E-06	1.00E-06	1.00E-06	1.00E-06	1.00E-06	1.00E-06	1.00E-06	1.00E-06
WP1.132	EMPP	ST2ko	PBS	ST2ko_PBS	1.290183478	0.767147686	0.677163561	1.52369722	1.00E-06	1.115411652	0.794201091	0.735897249	1.162778457	1.00E-06	0.128298503	0.190462152	1.00E-06	0.581389228	0.964314902	0.176479957	0.672486051	1.00E-06	0.075759796	0.28868664	1.00E-06	1.00E-06	1.00E-06	1.00E-06	1.00E-06	1.00E-06	1.00E-06	1.00E-06
WP1.133	BEMP	WT	PBS	BEMP	1.24698921	0.794681675	0.117314153	0.225070516	0.182814066	0.095951487	1.00E-06	0.048983816	0.177815006	0.059065069	0.569768979	0.466015221	0.447031681	0.645482095	0.353173495	0.535310918	0.687031895	1.00E-06	0.067379287	0.303222556	1.00E-06	1.00E-06	1.00E-06	1.00E-06	1.00E-06	1.00E-06	1.00E-06	1.00E-06
WP1.134	EMPP	WT	PBS	WT_PBS	1.123605241	0.887694559	0.179012875	0.159114284	0.378439677	0.557921967	0.205631795	0.087664422	0.184045612	0.08645752	0.131045095	0.249677074	1.00E-06	0.158015201	0.400017566	0.251413715	0.341068934	1.00E-06	0.00717968	0.096597875	1.00E-06	1.00E-06	1.00E-06	1.00E-06	1.00E-06	1.00E-06	1.00E-06	1.00E-06
WP1.135	EMPP	WT	IL33	WT_IL33	1.235417523	0.803850266	1.144723128	0.739693087	1.00E-06	1.459019028	0.556710307	0.152301146	0.652929305	1.00E-06	1.024555899	0.989655764	1.00E-06	0.792783421	0.604996499	0.639492214	1.068064445	1.00E-06	0.027489009	2.353811351	1.00E-06	1.00E-06	1.00E-06	1.00E-06	1.00E-06	1.00E-06	1.00E-06	1.00E-06
WP1.136	EMPP	ST2ko	PBS	ST2ko_PBS	0.717672657	1.367364487	0.162825421	0.847566142	0.536406216	0.415061741	0.321167511	0.196336167	1.00E-06	0.194979974	0.078096292	0.150872091	0.078639495	0.231871573	0.314557979	0.124256899	0.225531032	1.00E-06	0.006264425	0.245092435	1.00E-06	1.00E-06	1.00E-06	1.00E-06	1.00E-06	1.00E-06	1.00E-06	1.00E-06
WP1.137	preMegE	WT	PBS	preMegE	0.472345092	1.969614341	1.00E-06	1.00E-06	1.00E-06	1.00E-06	1.00E-06	1.00E-06	1.00E-06	1.00E-06	1.00E-06	1.00E-06	1.00E-06	1.00E-06	1.00E-06	1.00E-06	1.00E-06	1.00E-06	1.00E-06	0.416940428	1.364065736	1.00E-06	0.064610532	0.971249039	1.00E-06	1.00E-06	1.00E-06	1.00E-06
WP1.138	BEMP	WT	PBS	BEMP	1.260553889	0.786793964	0.354549212	0.374764913	1.00E-06	0.461389729	1.00E-06	0.23718058	0.270567	1.00E-06	2.062019241	2.720850701	2.758832361	1.00E-06	1.950789071	2.538643469	2.033630813	2.105346649	0.024930537	0.529997623	1.00E-06	1.00E-06	1.00E-06	1.00E-06	1.00E-06	1.00E-06	1.00E-06	1.00E-06
WP1.139	EMPP	ST2ko	IL33	ST2ko_IL33	0.789148458	1.255592779	0.394574229	0.757001801	1.093057001	0.619153331	0.338767795	0.211447094	0.524265181	0.142434312	0.092037693	0.12836899	1.00E-06	1.00E-06	0.513475959	0.060302793	0.482422345	1.00E-06	0.009674271	0.569737249	1.00E-06	1.00E-06	1.00E-06	1.00E-06	1.00E-06	1.00E-06	1.00E-06	1.00E-06
WP1.14	EMPP	ST2ko	IL33	ST2ko_IL33	0.806611373	1.231098036	0.432252332	1.484467648	1.00E-06	0.721937401	0.641688775	0.293197692	0.450608256	1.00E-06	0.267933272	0.257018774	1.00E-06	0.864504664	0.835056461	0.269796895	0.835056461	1.00E-06	0.006895857	1.197433595	1.00E-06	1.00E-06	1.00E-06	1.00E-06	1.00E-06	1.00E-06	1.00E-06	1.00E-06
WP1.140	EMPP	WT	IL33	WT_IL33	0.869232455	1.1469591	0.391698076	0.672596859	0.431614114	0.736018506	1.00E-06	0.197211276	1.00E-06	0.298916398	1.237830647	0.720871464	1.00E-06	1.00E-06	0.33863757	0.593703263	0.667950893	1.00E-06	0.033211207	1.915623377	1.00E-06	1.00E-06	1.00E-06	1.00E-06	1.00E-06	1.00E-06	1.00E-06	1.00E-06
WP1.141	EMPP	ST2ko	PBS	ST2ko_PBS	1.25151331	0.792055612	0.111388611	0.928950504	0.694320481	0.878840727	0.263098264	0.387877672	0.477533429	0.451774152	0.134313259	0.051964624	1.00E-06	1.00E-06	0.661436073	0.158622973	0.922533774	1.00E-06	0.008997087	0.094317784	1.00E-06	1.00E-06	1.00E-06	1.00E-06	1.00E-06	1.00E-06	1.00E-06	1.00E-06
WP1.142	EMPP	WT	IL33	WT_IL33	0.975987085	1.024509926	0.59664056	0.515817978	1.00E-06	0.635046422	0.604969352	0.230835011	1.00E-06	0.252601299	1.389854599	0.826412489	2.575645359	1.00E-06	0.584361875	0.929762383	0.31973176	1.090457817	0.030079699	0.59664056	1.00E-06	1.00E-06	1.00E-06	1.00E-06	1.00E-06	1.00E-06	1.00E-06	1.00E-06
WP1.143	EMPP	WT	PBS	WT_PBS	1.0640236	0.93921682	0.417407998	0.773530536	0.731804478	0.706876531	0.496384561	0.303449879	1.00E-06	0.450478498	0.384093685	0.429142934	1.00E-06	1.00E-06	0.283128748	0.757611508	0.456766943	1.00E-06	0.011920017	0.598544389	1.00E-06	1.00E-06	1.00E-06	1.00E-06	1.00E-06	1.00E-06	1.00E-06	1.00E-06
WP1.144	EMPP	ST2ko	IL33	ST2ko_IL33	0.89411271	1.11614821	0.869663151	0.589894397	0.985227369	0.320529403	0.531642598	0.184095799	1.00E-06	1.00E-06	0.176596495	0.242915863	1.00E-06	1.00E-06	0.411375737	0.345924383	0.887936622	1.00E-06	0.038701374	1.019971338	1.00E-06	1.00E-06	1.00E-06	1.00E-06	1.00E-06	1.00E-06	1.00E-06	1.00E-06
WP1.145	EMPP	WT	PBS	WT_PBS	0.844774845	1.178244364	0.372842643	0.585052818	0.593219851	0.372842643	0.251153064	0.538358378	0.449576578	0.181323621	0.440324426	0.288499111	1.00E-06	1.00E-06	0.355184069	0.468668189	0.260009958	1.00E-06	0.01670749	0.345471542	1.00E-06	1.00E-06	1.00E-06	1.00E-06	1.00E-06	1.00E-06	1.00E-06	1.00E-06
WP1.146	EMPP	ST2ko	PBS	ST2ko_PBS	0.731202652	1.345687301	0.241206921	0.912782608	0.906477558	0.313892662	0.506397858	0.174142858	1.00E-06	0.152654625	0.042639762	0.148480277	1.00E-06	1.00E-06	0.472485909	0.094623557	0.353147603	1.00E-06	0.017927812	0.045700166	1.00E-06	1.00E-06	1.00E-06	1.00E-06	1.00E-06	1.00E-06	1.00E-06	1.00E-06
WP1.147	EMPP	ST2ko	IL33	ST2ko_IL33	0.809532009	1.227021077	0.367332902	0.832291051	0.98976644	0.505281768	0.855689938	0.699870562	0.680732564	0.622074826	0.156600425	0.188830018	1.00E-06	1.00E-06	0.820832655	0.049899184	0.357288165	1.00E-06	0.030716551	0.592612117	1.00E-06	1.00E-06	1.00E-06	1.00E-06	1.00E-06	1.00E-06	1.00E-06	1.00E-06
WP1.148	preMegE	WT	PBS	preMegE	1.082485378	0.922964803	1.00E-06	1.00E-06	1.00E-06	1.00E-06	1.00E-06	1.00E-06	1.00E-06	1.00E-06	1.00E-06	1.00E-06	1.00E-06	1.00E-06	1.00E-06	1.00E-06	1.00E-06	1.00E-06	1.00E-06	0.541242689	1.00999457	1.00E-06	0.109906418	0.879251342	1.00E-06	1.00E-06	1.00E-06	1.00E-06
WP1.149	preMegE	WT	PBS	preMegE	1.00E-06	1.00E-06	1.00E-06	1.00E-06	1.00E-06	1.00E-06	1.00E-06	1.00E-06	1.00E-06	1.00E-06	1.00E-06	1.00E-06	1.00E-06	1.00E-06	1.00E-06	1.00E-06	1.00E-06	1.00E-06	1.00E-06	1.00E-06	1.00E-06	1.00E-06	1.00E-06	1.00E-06	1.00E-06	1.00E-06	1.00E-06	1.00E-06
WP1.15	BEMP	WT	PBS	BEMP	1.158638211	0.860012867	1.00E-06	1.00E-06	1.00E-06	1.00E-06	1.00E-06	1.00E-06	1.00E-06	1.00E-06	1.00E-06	1.00E-06	1.00E-06	1.00E-06	1.00E-06	1.00E-06	1.00E-06	1.00E-06	1.00E-06	0.253917221	0.268395084	1.00E-06	0.457686026	1.358891387	1.00E-06	1.00E-06	1.00E-06	1.00E-06
WP1.150	EMPP	ST2ko	PBS	ST2ko_PBS	0.75053852	1.315852722	0.549426356	1.114192124	1.00E-06	0.549426356	0.584793031	0.422199865	0.302707856	0.488353595	0.269059663	0.188939732	1.00E-06	0.572758164	0.601233801	0.190253912	0.549426356	1.00E-06	0.011973577	0.199712705	1.00E-06	1.00E-06	1.00E-06	1.00E-06	1.00E-06	1.00E-06	1.00E-06	1.00E-06
WP1.151	EMPP	WT	IL33	WT_IL33	0.68685778	1.422159535	0.524161506	0.190529106	1.00E-06	0.350645061	1.00E-06	0.100000791	1.00E-06	0.152627128	0.495887001	0.21140528	0.311668296	1.00E-06	0.207054622	0.305254255	0.324903528	1.00E-06	0.123115415	0.912618189	1.00E-06	1.00E-06	1.00E-06	1.00E-06	1.00E-06	1.00E-06	1.00E-06	1.00E-06
WP1.152	EMPP	WT	PBS	WT_PBS	0.775085064	1.276706192	0.246973226	0.583347135	0.349272886	0.567395477	0.518503832	0.291673568	0.376945161	1.00E-06	0.285671013	0.464073929	1.00E-06	0.149936814	0.30617461	0.514922264	0.125210422	0.31478235	0.024054099	0.164074911	1.00E-06	1.00E-06	1.00E-06	1.00E-06	1.00E-06	1.00E-06	1.00E-06	1.00E-06
WP1.153	BEMP	WT	PBS	BEMP	1.528173732	0.633672173	0.108955322	0.321258953	0.270145502	0.321258953	1.00E-06	0.13137918	0.191021717	0.087887912	1.174306141	0.889957636	0.980648872	0.836135445	0.638079711	0.914977751	1.560283911	0.607858979	0.047755429	0.351551649	1.00E-06	1.00E-06	1.00E-06	1.00E-06	1.00E-06	1.00E-06	1.00E-06	1.00E-06
WP1.154	EMPP	ST2ko	IL33	ST2ko_IL33	1.00E-06	1.00E-06	1.00E-06	1.00E-06	1.00E-06	1.00E-06	1.00E-06	1.00E-06	1.00E-06	1.00E-06	1.00E-06	1.00E-06	1.00E-06	1.00E-06	1.00E-06	1.00E-06	1.00E-06	1.00E-06	1.00E-06	1.00E-06	1.00E-06	1.00E-06	1.00E-06	1.00E-06	1.00E-06	1.00E-06	1.00E-06	1.00E-06
WP1.155	EMPP	WT	IL33	WT_IL33	0.604453626	1.595162681	0.666050542	0.261286332	0.41572562	0.81434022	0.427413258	0.537264181	0.617154481	1.00E-06	0.587924809	0.975155072	0.843057866	1.00E-06	0.612891484	0.83723444	0.754557926	0.382545581	0.106853314	2.090290656	1.00E-06	1.00E-06	1.00E-06	1.00E-06	1.00E-06	1.00E-06	1.00E-06	1.00E-06
WP1.156	EMPP	ST2ko	IL33	ST2ko_IL33	1.391495595	0.705460075	0.288498624	1.236820675	1.271592437	0.601499874	1.00E-06	0.242597458	1.00E-06	0.644671603	0.229511181	0.129106751	0.175146776	1.00E-06	0.561219227	0.274834751	0.58101058	1.00E-06	0.017058521	0.235963618	1.00E-06	1.00E-06	1.00E-06	1.00E-06	1.00E-06	1.00E-06	1.00E-06	1.00E-06
WP1.157	BEMP	WT	PBS	BEMP	1.00E-06	1.00E-06	1.00E-06	1.00E-06	1.00E-06	1.00E-06	1.00E-06	1.00E-06	1.00E-06	1.00E-06	1.00E-06	1.00E-06	1.00E-06	1.00E-06	1.00E-06	1.00E-06	1.00E-06	1.00E-06	1.00E-06	1.00E-06	1.00E-06	1.00E-06	1.00E-06	1.00E-06	1.00E-06	1.00E-06	1.00E-06	1.00E-06
WP1.158	EMPP	ST2ko	PBS	ST2ko_PBS	0.682574262	1.433019182	0.376066036	2.026595163	1.00E-06	0.767935965	0.594215409	0.191983991	0.506648791	0.762631444	0.165977308	0.128430336	1.00E-06	0.716509591	1.355718755	0.226731685	0.492794453	1.00E-06	0.013406328	0.127543203	1.00E-06	1.00E-06	1.00E-06	1.00E-06	1.00E-06	1.00E-06	1.00E-06	1.00E-06
WP1.159	EMPP	ST2ko	IL33	ST2ko_IL33	1.049541927	0.952479404	0.46643883	3.116139459	2.203443343	1.681512847	1.071595034	0.692439438	1.071595034	1.00E-06	0.234841585	0.193413419	0.363432615	0.752498077	1.958514489	0.472950074	1.239501314	1.00E-06	0.132105259	0.870405635	1.00E-06	1.00E-06	1.00E-06	1.00E-06	1.00E-06	1.00E-06	1.00E-06	1.00E-06
WP1.16	BEMP	WT	PBS	BEMP	0.838701616	1.1861032	0.095142223	0.2310424	1.00E-06	0.14222328	0.178776565	0.04563326	0.135487301	1.00E-06	0.868278364	0.64897263	0.519872426	1.00E-06	1.169773767	1.440160438	0.644489849	1.00E-06	0.013948265	0.357553131	1.00E-06	1.00E-06	1.00E-06	1.00E-06	1.00E-06	1.00E-06	1.00E-06	1.00E-06
WP1.160	EMPP	WT	IL33	WT_IL33	0.68685778	1.422159535	0.524161506	0.190529106	1.00E-06	0.350645061	0.397240139	0.100000791	0.331730441	1.00E-06	0.495887001	0.21140528	1.00E-06	1.00E-06	0.207054622	0.305254255	0.324903528	1.00E-06	0.123115415	0.912618189	1.00E-06	1.00E-06	1.00E-06	1.00E-06	1.00E-06	1.00E-06	1.00E-06	1.00E-06
WP1.161	EMPP	ST2ko	PBS	ST2ko_PBS	1.25151331	0.792055612	0.111388611	0.928950504	0.694320481	0.878840727	1.00E-06	1.00E-06	1.00E-06	0.451774152	0.134313259	0.051964624	1.00E-06	1.00E-06	0.661436073	0.158622973	0.922533774	1.00E-06	0.008997087	0.094317784	1.00E-06	1.00E-06	1.00E-06	1.00E-06	1.00E-06	1.00E-06	1.00E-06	1.00E-06
WP1.162	EMPP	WT	PBS	WT_PBS	0.965841551	1.035163344	0.371094477	0.517581672	0.586359935	0.554730301	1.328555444	0.204455452	0.27736515	1.00E-06	0.217616286	0.590438391	1.00E-06	1.00E-06	0.363457463	0.926497145	0.763054726	1.00E-06	0.064250809	0.34624339	1.00E-06	1.00E-06	1.00E-06	1.00E-06	1.00E-06	1.00E-06	1.00E-06	1.00E-06
WP1.163	BEMP	WT	PBS	BEMP	0.678146753	1.443598366	1.00E-06	1.00E-06	1.00E-06	1.00E-06	1.00E-06	1.00E-06	1.00E-06	1.00E-06	1.00E-06	1.00E-06	1.00E-06	1.00E-06	1.00E-06	1.00E-06	1.00E-06	1.00E-06	1.00E-06	0.293141558	0.945840889	1.00E-06	0.045112449	1.328381389	1.00E-06	1.00E-06	1.00E-06	1.00E-06
WP1.164	BEMP	WT	PBS	BEMP	1.00E-06	1.00E-06	1.00E-06	1.00E-06	1.00E-06	1.00E-06	1.00E-06	1.00E-06	1.00E-06	1.00E-06	1.00E-06	1.00E-06	1.00E-06	1.00E-06	1.00E-06	1.00E-06	1.00E-06	1.00E-06	1.00E-06	1.00E-06	1.00E-06	1.00E-06	1.00E-06	1.00E-06	1.00E-06	1.00E-06	1.00E-06	1.00E-06
WP1.165	BEMP	WT	PBS	BEMP	0.863126508	1.154800738	1.00E-06	1.00E-06	1.00E-06	1.00E-06	1.00E-06	1.00E-06	1.00E-06	1.00E-06	1.00E-06	1.00E-06	1.00E-06	1.00E-06	1.00E-06	1.00E-06	1.00E-06	1.00E-06	1.00E-06	0.202731747	0.663258854	1.00E-06	0.025873947	1.033575612	1.00E-06	1.00E-06	1.00E-06	1.00E-06
WP1.166	EMPP	WT	PBS	WT_PBS	0.854006899	1.166607804	1.111354923	0.71813134	1.00E-06	0.934534371	0.947579984	0.36407804	0.785846602	0.599702807	0.361563169	0.511327538	1.00E-06	0.703352411	0.60387407	0.813559423	1.303435895	1.00E-06	0.064360513	1.216148692	1.00E-06	1.00E-06	1.00E-06	1.00E-06	1.00E-06	1.00E-06	1.00E-06	1.00E-06
WP1.167	preMegE	WT	PBS	preMegE	0.703292336	1.396868681	1.00E-06	1.00E-06	1.00E-06	1.00E-06	1.00E-06	1.00E-06	1.00E-06	1.00E-06	1.00E-06	1.00E-06	1.00E-06	1.00E-06	1.00E-06	1.00E-06	1.00E-06	1.00E-06	1.00E-06	0.29162704	0.728093886	1.00E-06	0.050491922	0.316921271	1.00E-06	1.00E-06	1.00E-06	1.00E-06
WP1.168	EMPP	ST2ko	IL33	ST2ko_IL33	1.530552164	0.634658413	0.522698968	2.352267635	1.00E-06	0.825907556	0.989006711	0.200830768	1.200846889	0.916401811	0.321758957	0.247251678	1.00E-06	0.729031075	1.059991147	0.306519809	1.097371654	1.00E-06	0.129772106	0.689705423	1.00E-06	1.00E-06	1.00E-06	1.00E-06	1.00E-06	1.00E-06	1.00E-06	1.00E-06
WP1.169	EMPP	ST2ko	PBS	ST2ko_PBS	0.639696471	1.521463189	0.976342629	3.618669698	2.227552491	0.969598538	0.89841843	0.491566815	0.917296111	1.00E-06	0.322072956	0.424977813	0.40205351	0.714724639	1.390360912	0.519594991	0.776716182	1.00E-06	0.064055197	0.776716182	1.00E-06	1.00E-06	1.00E-06	1.00E-06	1.00E-06	1.00E-06	1.00E-06	1.00E-06
WP1.17	EMPP	WT	PBS	WT_PBS	0.824142547	1.206615315	0.500334832	0.642142681	1.072491191	0.774300672	0.758365794	0.790570375	1.00E-06	0.457221705	0.395285187	0.702692691	1.00E-06	0.310134472	0.660195769	0.758365794	0.551321511	1.00E-06	0.080826142	0.460401934	1.00E-06	1.00E-06	1.00E-06	1.00E-06	1.00E-06	1.00E-06	1.00E-06	1.00E-06
WP1.170	EMPP	WT	IL33	WT_IL33	1.067676785	0.935931578	0.181051868	0.724207473	0.418841113	0.471220748	0.369712306	0.203693941	0.354651749	1.00E-06	0.787021509	1.024184031	1.00E-06	0.265075451	0.59645077	0.481122098	0.310889753	0.831895933	0.006409711	0.621779505	1.00E-06	1.00E-06	1.00E-06	1.00E-06	1.00E-06	1.00E-06	1.00E-06	1.00E-06
WP1.171	EMPP	ST2ko	IL33	ST2ko_IL33	0.550851706	1.716816552	0.239772131	0.562426271	1.00E-06	0.371062957	0.309870193	0.103645967	0.353488673	0.170723775	0.072279778	0.110317677	0.078006378	0.231604612	0.249954237	0.159290915	0.482879757	1.00E-06	0.006086109	0.266043837	1.00E-06	1.00E-06	1.00E-06	1.00E-06	1.00E-06	1.00E-06	1.00E-06	1.00E-06
WP1.172	EMPP	WT	IL33	WT_IL33	0.986217221	1.013943561	0.246554305	0.641702874	1.00E-06	0.289167506	1.00E-06	1.00E-06	0.49999215	0.795523994	1.117269597	0.840883213	1.00E-06	1.00E-06	0.291178825	0.469753999	0.376305779	1.00E-06	0.032128053	0.687760111	1.00E-06	1.00E-06	1.00E-06	1.00E-06	1.00E-06	1.00E-06	1.00E-06	1.00E-06
WP1.173	EMPP	ST2ko	IL33	ST2ko_IL33	1.251280606	0.791908339	0.344698125	0.518855732	0.713707757	0.310659345	0.319393168	0.134288285	0.415639698	0.240382764	0.078748997	0.132439498	1.00E-06	1.00E-06	0.354388909	0.096951388	0.387805551	1.00E-06	0.023250497	0.218151963	1.00E-06	1.00E-06	1.00E-06	1.00E-06	1.00E-06	1.00E-06	1.00E-06	1.00E-06
WP1.174	EMPP	WT	PBS	WT_PBS	0.894166941	1.116215908	0.360636197	0.88185668	0.711342424	0.778417534	0.550424317	1.00E-06	0.389208767	0.524355119	0.531674844	0.840090183	1.00E-06	1.00E-06	0.741550121	1.393406417	0.67297094	1.00E-06	0.075290733	0.402934185	1.00E-06	1.00E-06	1.00E-06	1.00E-06	1.00E-06	1.00E-06	1.00E-06	1.00E-06
WP1.175	EMPP	WT	IL33	WT_IL33	0.869232455	1.1469591	0.391698076	0.672596859	0.431614114	0.736018506	0.98473944	0.197211276	0.340992981	1.00E-06	1.237830647	0.720871464	1.033697419	1.00E-06	0.33863757	0.593703263	0.667950893	1.00E-06	0.033211207	1.915623377	1.00E-06	1.00E-06	1.00E-06	1.00E-06	1.00E-06	1.00E-06	1.00E-06	1.00E-06
WP1.176	EMPP	WT	PBS	WT_PBS	0.775085064	1.276706192	0.246973226	0.583347135	0.349272886	0.567395477	0.518503832	0.291673568	1.00E-06	0.204819724	0.285671013	0.464073929	1.00E-06	0.069947997	0.30617461	0.480439461	0.125210422	1.00E-06	0.024054099	0.153087305	1.00E-06	1.00E-06	1.00E-06	1.00E-06	1.00E-06	1.00E-06	1.00E-06	1.00E-06
WP1.177	EMPP	WT	IL33	WT_IL33	1.482892524	0.659029083	2.141191809	1.15541733	0.649956035	0.531600379	2.011698415	0.535297952	1.87698099	1.00E-06	2.493918015	1.026984238	1.00E-06	1.264365907	1.44234275	2.068254956	1.171546355	1.00E-06	0.13107042	4.885187849	1.00E-06	1.00E-06	1.00E-06	1.00E-06	1.00E-06	1.00E-06	1.00E-06	1.00E-06
WP1.178	EMPP	WT	PBS	WT_PBS	1.064041518	0.939232636	0.289082753	0.752390973	0.840636757	1.180627985	0.870281748	0.450486084	0.38144698	0.414531731	0.28117777	0.435140874	1.00E-06	0.926301943	0.858300322	0.570205731	0.619662447	1.00E-06	0.036894625	0.645976884	1.00E-06	1.00E-06	1.00E-06	1.00E-06	1.00E-06	1.00E-06	1.00E-06	1.00E-06
WP1.179	preMegE	WT	PBS	preMegE	1.328649101	0.742241276	1.256978642	0.790019482	0.554769407	1.26572162	1.156656224	1.094263465	1.433915627	1.319471452	0.07747959	0.111102265	1.00E-06	0.084785428	0.09672014	0.318631353	0.48295482	1.00E-06	0.014477538	0.174338141	1.00E-06	1.00E-06	1.00E-06	1.00E-06	1.00E-06	1.00E-06	1.00E-06	1.00E-06
WP1.18	EMPP	WT	PBS	WT_PBS	0.772518066	1.281328663	0.495734846	0.658675857	1.00E-06	1.354387512	0.91868398	0.492310555	0.296815961	0.488909918	0.553878167	1.062630904	1.00E-06	0.228084542	0.267505522	0.677193756	0.211340413	1.00E-06	0.037101995	0.232877083	1.00E-06	1.00E-06	1.00E-06	1.00E-06	1.00E-06	1.00E-06	1.00E-06	1.00E-06
WP1.180	EMPP	WT	IL33	WT_IL33	0.91003688	1.097329593	0.519068526	0.592134541	1.00E-06	0.684915027	0.442575937	0.349653274	0.445654296	0.310786753	0.689678987	0.430473674	1.00E-06	1.00E-06	0.922740521	0.781326211	0.50487457	1.00E-06	0.074531645	1.733871423	1.00E-06	1.00E-06	1.00E-06	1.00E-06	1.00E-06	1.00E-06	1.00E-06	1.00E-06
WP1.181	EMPP	WT	IL33	WT_IL33	1.143209629	0.872417112	1.447025126	1.518966416	1.00E-06	0.665767325	1.081542211	0.808371281	1.00E-06	1.127470724	2.178129864	1.286177692	1.304132064	1.00E-06	0.854463027	1.119682715	1.417245779	1.00E-06	0.077111507	2.334461786	1.00E-06	1.00E-06	1.00E-06	1.00E-06	1.00E-06	1.00E-06	1.00E-06	1.00E-06
WP1.182	EMPP	ST2ko	IL33	ST2ko_IL33	1.119978652	0.890983879	0.272338194	0.634402883	1.00E-06	0.744049873	0.625668871	0.204968091	1.260041485	0.511735858	0.302178146	0.199363227	1.00E-06	0.361851895	0.634402883	0.230601089	0.409936181	1.00E-06	0.064411908	0.484131621	1.00E-06	1.00E-06	1.00E-06	1.00E-06	1.00E-06	1.00E-06	1.00E-06	1.00E-06
WP1.183	preMegE	WT	PBS	preMegE	1.00E-06	1.00E-06	1.00E-06	1.00E-06	1.00E-06	1.00E-06	1.00E-06	1.00E-06	1.00E-06	1.00E-06	1.00E-06	1.00E-06	1.00E-06	1.00E-06	1.00E-06	1.00E-06	1.00E-06	1.00E-06	1.00E-06	1.00E-06	1.00E-06	1.00E-06	1.00E-06	1.00E-06	1.00E-06	1.00E-06	1.00E-06	1.00E-06
WP1.184	EMPP	WT	PBS	WT_PBS	0.854006899	1.166607804	1.111354923	0.71813134	1.446252678	0.934534371	0.947579984	0.36407804	1.00E-06	0.599702807	0.361563169	0.511327538	1.00E-06	1.00E-06	0.60387407	0.813559423	1.303435895	1.00E-06	0.064360513	1.216148692	1.00E-06	1.00E-06	1.00E-06	1.00E-06	1.00E-06	1.00E-06	1.00E-06	1.00E-06
WP1.185	EMPP	WT	IL33	WT_IL33	1.28077216	0.772182548	0.360235896	0.34556137	0.214197546	0.372939588	0.153574847	0.217187632	0.45914249	1.00E-06	0.449693474	0.434375264	1.00E-06	0.725483071	0.45282134	0.198472889	0.488697576	1.00E-06	0.041723785	1.713580365	1.00E-06	1.00E-06	1.00E-06	1.00E-06	1.00E-06	1.00E-06	1.00E-06	1.00E-06
WP1.186	EMPP	ST2ko	PBS	ST2ko_PBS	0.717672657	1.367364487	0.162825421	0.847566142	1.00E-06	0.415061741	0.321167511	1.00E-06	0.147767189	0.194979974	0.078096292	0.150872091	1.00E-06	0.231871573	0.314557979	0.124256899	0.225531032	1.00E-06	0.006264425	0.245092435	1.00E-06	1.00E-06	1.00E-06	1.00E-06	1.00E-06	1.00E-06	1.00E-06	1.00E-06
WP1.187	preMegE	WT	PBS	preMegE	1.00E-06	1.00E-06	1.00E-06	1.00E-06	1.00E-06	1.00E-06	1.00E-06	1.00E-06	1.00E-06	1.00E-06	1.00E-06	1.00E-06	1.00E-06	1.00E-06	1.00E-06	1.00E-06	1.00E-06	1.00E-06	1.00E-06	1.00E-06	1.00E-06	1.00E-06	1.00E-06	1.00E-06	1.00E-06	1.00E-06	1.00E-06	1.00E-06
WP1.188	BEMP	WT	PBS	BEMP	1.042319465	0.9591295	0.161521433	0.31859544	1.00E-06	0.211656621	1.00E-06	0.080760717	0.201632139	1.00E-06	0.711925175	0.78993044	1.789798932	1.00E-06	0.586335179	1.079076781	0.952504308	1.164570132	0.067442299	0.47956475	1.00E-06	1.00E-06	1.00E-06	1.00E-06	1.00E-06	1.00E-06	1.00E-06	1.00E-06
WP1.189	preMegE	WT	PBS	preMegE	0.680425709	1.438444498	1.698792397	1.79565421	1.192930138	1.105354825	2.778891596	1.770932908	1.911240799	1.629590592	1.00E-06	0.221366614	1.00E-06	0.304499034	0.22917309	0.26878221	0.436637988	1.00E-06	0.013457083	0.719222249	1.00E-06	1.00E-06	1.00E-06	1.00E-06	1.00E-06	1.00E-06	1.00E-06	1.00E-06
WP1.19	EMPP	ST2ko	PBS	ST2ko_PBS	0.657868678	1.480281475	0.505531022	0.530664347	1.00E-06	0.671691897	0.576691447	0.53435541	0.383120872	0.760948926	0.121234443	0.055011289	1.00E-06	0.282411654	0.745288823	0.19423452	1.202362175	1.00E-06	0.008234356	0.102654696	1.00E-06	1.00E-06	1.00E-06	1.00E-06	1.00E-06	1.00E-06	1.00E-06	1.00E-06
WP1.190	EMPP	ST2ko	PBS	ST2ko_PBS	0.723455523	1.359405843	0.16992573	1.233686843	1.127381836	0.319298179	0.245360723	0.436174166	1.00E-06	0.306291286	0.082639551	0.187242032	1.00E-06	0.54827676	0.638596358	0.096922554	0.293814241	1.00E-06	0.009245559	0.130577319	1.00E-06	1.00E-06	1.00E-06	1.00E-06	1.00E-06	1.00E-06	1.00E-06	1.00E-06
WP1.191	BEMP	WT	PBS	BEMP	1.272321908	0.777796005	1.00E-06	1.00E-06	1.00E-06	1.00E-06	1.00E-06	1.00E-06	1.00E-06	1.00E-06	1.00E-06	1.00E-06	1.00E-06	1.00E-06	1.00E-06	1.00E-06	1.00E-06	1.00E-06	1.00E-06	0.046309877	0.331588006	1.00E-06	0.516723259	0.937872511	1.00E-06	1.00E-06	1.00E-06	1.00E-06
WP1.192	BEMP	WT	PBS	BEMP	1.00E-06	1.00E-06	1.00E-06	1.00E-06	1.00E-06	1.00E-06	1.00E-06	1.00E-06	1.00E-06	1.00E-06	1.00E-06	1.00E-06	1.00E-06	1.00E-06	1.00E-06	1.00E-06	1.00E-06	1.00E-06	1.00E-06	1.00E-06	1.00E-06	1.00E-06	1.00E-06	1.00E-06	1.00E-06	1.00E-06	1.00E-06	1.00E-06
WP1.2	EMPP	ST2ko	PBS	ST2ko_PBS	0.75053852	1.315852722	0.549426356	1.114192124	0.850272995	0.549426356	0.584793031	0.422199865	0.302707856	0.488353595	0.269059663	0.188939732	1.00E-06	0.572758164	0.601233801	0.190253912	0.549426356	1.00E-06	0.011973577	0.199712705	1.00E-06	1.00E-06	1.00E-06	1.00E-06	1.00E-06	1.00E-06	1.00E-06	1.00E-06
WP1.20	EMPP	ST2ko	PBS	ST2ko_PBS	0.989647593	1.010442193	0.349893262	1.675958921	0.541482564	0.455330747	0.427793595	0.436782448	0.290173321	1.00E-06	0.050941554	0.127183797	1.00E-06	0.247411898	0.390931241	0.141119258	0.433765371	0.399145538	0.01034435	0.208047778	1.00E-06	1.00E-06	1.00E-06	1.00E-06	1.00E-06	1.00E-06	1.00E-06	1.00E-06
WP1.21	EMPP	WT	PBS	WT_PBS	1.17419378	0.84772634	0.303900409	0.571042695	0.21489004	0.40659673	0.415140192	0.235152817	0.235152817	0.17821251	0.141774554	0.310286002	1.00E-06	1.00E-06	0.332556303	0.262733218	0.275795442	1.00E-06	0.016307399	0.448031017	1.00E-06	1.00E-06	1.00E-06	1.00E-06	1.00E-06	1.00E-06	1.00E-06	1.00E-06
WP1.22	EMPP	ST2ko	IL33	ST2ko_IL33	0.93921682	1.0640236	0.453611823	0.450478498	1.00E-06	0.233182294	1.00E-06	1.00E-06	1.00E-06	0.299272195	0.117402102	0.14554429	0.070782187	0.394892028	0.486169115	0.121542279	0.864255719	1.00E-06	0.010234115	1.197088779	1.00E-06	1.00E-06	1.00E-06	1.00E-06	1.00E-06	1.00E-06	1.00E-06	1.00E-06
WP1.23	BEMP	WT	PBS	BEMP	1.05313123	0.949135008	1.00E-06	1.00E-06	1.00E-06	1.00E-06	1.00E-06	1.00E-06	1.00E-06	1.00E-06	1.00E-06	1.00E-06	1.00E-06	1.00E-06	1.00E-06	1.00E-06	1.00E-06	1.00E-06	1.00E-06	1.00E-06	0.399062113	1.00E-06	0.770937185	1.722716402	1.00E-06	1.00E-06	1.00E-06	1.00E-06
WP1.24	EMPP	ST2ko	PBS	ST2ko_PBS	1.586905622	0.60550733	0.133620784	0.810124941	1.00E-06	0.777123788	0.584881527	0.416450327	0.249345199	1.00E-06	0.057760071	0.180018406	1.00E-06	0.31561033	0.475071422	0.050984988	0.370158825	1.00E-06	0.024285118	0.072605182	1.00E-06	1.00E-06	1.00E-06	1.00E-06	1.00E-06	1.00E-06	1.00E-06	1.00E-06
WP1.25	BEMP	WT	PBS	BEMP	1.00E-06	1.00E-06	1.00E-06	1.00E-06	1.00E-06	1.00E-06	1.00E-06	1.00E-06	1.00E-06	1.00E-06	1.00E-06	1.00E-06	1.00E-06	1.00E-06	1.00E-06	1.00E-06	1.00E-06	1.00E-06	1.00E-06	1.00E-06	1.00E-06	1.00E-06	1.00E-06	1.00E-06	1.00E-06	1.00E-06	1.00E-06	1.00E-06
WP1.26	EMPP	ST2ko	PBS	ST2ko_PBS	1.268599774	0.780914762	0.418481859	1.304264968	1.322471829	1.225386608	1.135428603	0.283857151	0.445419613	1.00E-06	0.068073495	0.17232895	0.117704142	0.518795183	0.71858812	0.157479614	1.277423583	1.00E-06	0.035977456	0.183421796	1.00E-06	1.00E-06	1.00E-06	1.00E-06	1.00E-06	1.00E-06	1.00E-06	1.00E-06
WP1.27	EMPP	WT	IL33	WT_IL33	0.452674225	2.009094005	0.205405265	0.402356172	0.280591861	0.313501678	0.317877998	0.111610531	0.462185873	0.263622437	0.745636852	0.405154781	1.00E-06	0.220147912	0.593181319	0.394075802	0.288480372	1.00E-06	0.011175979	0.892884251	1.00E-06	1.00E-06	1.00E-06	1.00E-06	1.00E-06	1.00E-06	1.00E-06	1.00E-06
WP1.28	preMegE	WT	PBS	preMegE	1.00E-06	1.00E-06	1.00E-06	1.00E-06	1.00E-06	1.00E-06	1.00E-06	1.00E-06	1.00E-06	1.00E-06	1.00E-06	1.00E-06	1.00E-06	1.00E-06	1.00E-06	1.00E-06	1.00E-06	1.00E-06	1.00E-06	1.00E-06	1.00E-06	1.00E-06	1.00E-06	1.00E-06	1.00E-06	1.00E-06	1.00E-06	1.00E-06
WP1.29	preMegE	WT	PBS	preMegE	0.913209255	1.093548636	0.66389058	0.828754892	1.041755983	0.577950318	1.384166396	0.778634074	1.056298355	0.711540305	1.00E-06	0.309715907	1.00E-06	0.147523571	0.196012476	0.307576543	0.161434114	1.00E-06	0.011351426	0.72649128	1.00E-06	1.00E-06	1.00E-06	1.00E-06	1.00E-06	1.00E-06	1.00E-06	1.00E-06
WP1.3	EMPP	WT	IL33	WT_IL33	1.214652256	0.818210152	0.387036985	0.381708533	0.779458081	0.82963194	1.00E-06	0.447681108	1.00E-06	0.876935928	0.82963194	0.547352954	1.00E-06	0.344014992	0.607326128	1.444473105	0.344014992	1.00E-06	0.015849085	1.072177186	1.00E-06	1.00E-06	1.00E-06	1.00E-06	1.00E-06	1.00E-06	1.00E-06	1.00E-06
WP1.30	EMPP	WT	IL33	WT_IL33	0.697855355	1.405418647	0.257206667	1.13366937	1.00E-06	0.559030904	0.476649254	0.206040513	0.570777332	1.00E-06	1.614402088	0.655650982	0.901875344	0.238324627	0.628942462	0.599154488	1.231998027	0.371388216	0.038499938	1.095052429	1.00E-06	1.00E-06	1.00E-06	1.00E-06	1.00E-06	1.00E-06	1.00E-06	1.00E-06
WP1.31	preMegE	WT	PBS	preMegE	0.67880339	1.444996176	1.00E-06	1.00E-06	1.00E-06	1.00E-06	1.00E-06	1.00E-06	1.00E-06	1.00E-06	1.00E-06	1.00E-06	1.00E-06	1.00E-06	1.00E-06	1.00E-06	1.00E-06	1.00E-06	1.00E-06	0.620311886	1.357606779	1.00E-06	0.096794285	1.275502454	1.00E-06	1.00E-06	1.00E-06	1.00E-06
WP1.32	EMPP	WT	PBS	WT_PBS	1.13517252	0.878376627	0.625426204	0.421297591	1.605376373	0.4610233	0.544465134	0.670315208	0.981398907	0.909352512	0.160752332	0.092970161	1.00E-06	1.00E-06	0.152080973	0.146900537	0.195184659	1.00E-06	0.030668716	0.548252188	1.00E-06	1.00E-06	1.00E-06	1.00E-06	1.00E-06	1.00E-06	1.00E-06	1.00E-06
WP1.33	EMPP	WT	PBS	WT_PBS	0.809230122	1.226563503	0.729319022	0.680478709	0.755038402	0.477847418	1.00E-06	1.00E-06	0.139141234	0.321886043	0.364659511	0.58019989	1.00E-06	1.00E-06	0.609045505	0.410263277	0.410263277	1.00E-06	0.006636425	0.445847406	1.00E-06	1.00E-06	1.00E-06	1.00E-06	1.00E-06	1.00E-06	1.00E-06	1.00E-06
WP1.34	EMPP	WT	IL33	WT_IL33	0.975987085	1.024509926	0.59664056	0.515817978	0.461670022	0.635046422	0.604969352	0.230835011	0.494805678	0.252601299	1.389854599	0.826412489	1.00E-06	1.00E-06	0.584361875	0.929762383	0.31973176	1.00E-06	0.030079699	0.59664056	1.00E-06	1.00E-06	1.00E-06	1.00E-06	1.00E-06	1.00E-06	1.00E-06	1.00E-06
WP1.35	EMPP	WT	IL33	WT_IL33	1.29395875	0.764077894	0.69823841	0.463869735	0.314643845	0.807644118	0.463869735	0.429816159	0.401032656	0.334897527	0.896137258	0.707985455	1.00E-06	0.493729114	0.473616624	0.346707662	0.268276321	1.00E-06	0.041285862	1.142181266	1.00E-06	1.00E-06	1.00E-06	1.00E-06	1.00E-06	1.00E-06	1.00E-06	1.00E-06
WP1.36	EMPP	ST2ko	PBS	ST2ko_PBS	0.850964407	1.170537127	0.459192408	0.977501414	1.00E-06	0.557549073	0.868844978	1.00E-06	0.845086366	0.331520662	0.150430676	0.202665257	1.00E-06	1.00E-06	1.21181603	0.360275061	0.410988718	1.00E-06	0.019066326	0.261915019	1.00E-06	1.00E-06	1.00E-06	1.00E-06	1.00E-06	1.00E-06	1.00E-06	1.00E-06
WP1.37	BEMP	WT	PBS	BEMP	1.060412115	0.942539547	0.090535352	0.613283082	0.448949494	0.433656626	1.00E-06	0.166619026	0.274451867	0.212366051	1.992562611	1.563332938	1.458641208	1.00E-06	1.024290585	1.758840987	1.746691785	0.91043319	0.08103141	1.342223627	1.00E-06	1.00E-06	1.00E-06	1.00E-06	1.00E-06	1.00E-06	1.00E-06	1.00E-06
WP1.38	EMPP	WT	PBS	WT_PBS	1.324895284	0.74529234	0.54181729	0.455612217	0.832705546	1.53249072	0.534357931	0.76624536	1.00E-06	0.976626167	0.407784357	0.43403351	1.00E-06	1.054002535	0.983419139	0.750476258	0.729954446	1.00E-06	0.023615507	0.568754649	1.00E-06	1.00E-06	1.00E-06	1.00E-06	1.00E-06	1.00E-06	1.00E-06	1.00E-06
WP1.39	EMPP	ST2ko	PBS	ST2ko_PBS	0.775452968	1.277312197	0.209222685	1.561693339	1.350142035	0.621192014	0.928588415	0.351869211	1.00E-06	0.349438673	0.163018905	0.335203981	1.00E-06	1.00E-06	0.665777116	0.146920864	0.948100032	1.00E-06	0.05605983	0.480667507	1.00E-06	1.00E-06	1.00E-06	1.00E-06	1.00E-06	1.00E-06	1.00E-06	1.00E-06
WP1.4	EMPP	WT	IL33	WT_IL33	1.0034708	0.996539321	0.584388072	1.209992945	0.776468141	0.401925115	0.765778275	0.212421049	0.549045888	1.00E-06	1.72309069	0.729509482	1.00E-06	1.00E-06	0.534032199	0.690158024	0.382889137	1.00E-06	0.008344253	1.607700462	1.00E-06	1.00E-06	1.00E-06	1.00E-06	1.00E-06	1.00E-06	1.00E-06	1.00E-06
WP1.40	preMegE	WT	PBS	preMegE	1.162792882	0.857134876	2.441206177	1.566553614	1.633078505	2.125193412	2.309521771	2.2619925	2.634618637	1.577449856	1.00E-06	0.443680836	1.00E-06	0.399867559	0.751369337	1.344988787	0.761858062	1.00E-06	0.072674555	0.735906379	1.00E-06	1.00E-06	1.00E-06	1.00E-06	1.00E-06	1.00E-06	1.00E-06	1.00E-06
WP1.41	preMegE	WT	PBS	preMegE	1.00E-06	1.00E-06	1.00E-06	1.00E-06	1.00E-06	1.00E-06	1.00E-06	1.00E-06	1.00E-06	1.00E-06	1.00E-06	1.00E-06	1.00E-06	1.00E-06	1.00E-06	1.00E-06	1.00E-06	1.00E-06	1.00E-06	1.00E-06	1.00E-06	1.00E-06	1.00E-06	1.00E-06	1.00E-06	1.00E-06	1.00E-06	1.00E-06
WP1.42	EMPP	ST2ko	PBS	ST2ko_PBS	0.962457056	1.038710831	0.250832132	0.407478	0.308810578	0.442820548	0.335595221	0.137242011	1.00E-06	1.00E-06	0.058104515	0.071535049	1.00E-06	1.00E-06	0.155479263	0.067208806	0.357197546	0.109181027	0.00762416	0.096374419	1.00E-06	1.00E-06	1.00E-06	1.00E-06	1.00E-06	1.00E-06	1.00E-06	1.00E-06
WP1.43	EMPP	ST2ko	IL33	ST2ko_IL33	1.272361434	0.777820169	0.298853128	0.725731879	0.851163711	0.223370187	0.286679083	0.23124732	1.00E-06	0.267481042	0.067803735	0.106395464	1.00E-06	0.331598308	0.315893148	0.214271006	0.434524235	1.00E-06	0.027921273	0.839445489	1.00E-06	1.00E-06	1.00E-06	1.00E-06	1.00E-06	1.00E-06	1.00E-06	1.00E-06
WP1.44	EMPP	WT	PBS	WT_PBS	0.894166941	1.116215908	0.360636197	0.88185668	0.711342424	0.778417534	0.550424317	0.425908702	0.389208767	1.00E-06	0.531674844	0.840090183	1.00E-06	1.00E-06	0.370775061	1.393406417	0.33648547	1.00E-06	0.075290733	0.201467092	1.00E-06	1.00E-06	1.00E-06	1.00E-06	1.00E-06	1.00E-06	1.00E-06	1.00E-06
WP1.45	EMPP	WT	IL33	WT_IL33	1.235417523	0.803850266	1.144723128	0.739693087	0.311002633	1.459019028	0.556710307	0.152301146	0.652929305	0.792783421	1.024555899	0.989655764	1.00E-06	0.792783421	0.604996499	0.639492214	1.068064445	1.00E-06	0.027489009	2.353811351	1.00E-06	1.00E-06	1.00E-06	1.00E-06	1.00E-06	1.00E-06	1.00E-06	1.00E-06
WP1.46	EMPP	WT	PBS	WT_PBS	0.824142547	1.206615315	0.500334832	0.642142681	1.072491191	0.774300672	0.758365794	0.790570375	1.00E-06	0.457221705	0.395285187	0.702692691	1.00E-06	0.310134472	0.660195769	0.758365794	0.551321511	1.00E-06	0.080826142	0.460401934	1.00E-06	1.00E-06	1.00E-06	1.00E-06	1.00E-06	1.00E-06	1.00E-06	1.00E-06
WP1.47	EMPP	ST2ko	IL33	ST2ko_IL33	1.272361434	0.777820169	0.298853128	0.725731879	0.851163711	0.223370187	0.286679083	0.23124732	0.509625209	0.267481042	0.067803735	0.106395464	1.00E-06	1.00E-06	0.315893148	0.214271006	0.434524235	1.00E-06	0.027921273	0.839445489	1.00E-06	1.00E-06	1.00E-06	1.00E-06	1.00E-06	1.00E-06	1.00E-06	1.00E-06
WP1.48	EMPP	ST2ko	PBS	ST2ko_PBS	1.190575964	0.836049156	0.415137071	1.731064731	1.00E-06	1.043665701	0.82453902	0.940604196	1.249767452	0.540235246	0.262731243	0.1606129	1.00E-06	0.908563764	0.889865792	0.260916425	1.232561534	1.00E-06	0.200497989	0.457441663	1.00E-06	1.00E-06	1.00E-06	1.00E-06	1.00E-06	1.00E-06	1.00E-06	1.00E-06
WP1.49	EMPP	ST2ko	PBS	ST2ko_PBS	1.268599774	0.780914762	0.418481859	1.304264968	1.00E-06	1.225386608	1.00E-06	1.00E-06	0.445419613	0.366843592	0.068073495	0.17232895	1.00E-06	0.518795183	0.71858812	0.157479614	1.277423583	1.00E-06	0.035977456	0.183421796	1.00E-06	1.00E-06	1.00E-06	1.00E-06	1.00E-06	1.00E-06	1.00E-06	1.00E-06
WP1.5	preMegE	WT	PBS	preMegE	0.939228098	1.064036377	1.265359631	1.53639319	1.00E-06	0.762890274	0.932740376	0.926297468	1.801935629	0.731813267	1.00E-06	0.167188495	0.486174953	1.00E-06	0.279234184	0.217569386	0.219082701	1.00E-06	0.045738329	0.768196595	1.00E-06	1.00E-06	1.00E-06	1.00E-06	1.00E-06	1.00E-06	1.00E-06	1.00E-06
WP1.50	EMPP	WT	PBS	WT_PBS	1.119909535	0.890928893	0.304261184	0.556086877	0.227412301	0.526090242	0.487468938	0.216641599	1.00E-06	0.494273751	0.179665112	0.215145146	0.42731806	0.421435046	0.335266955	0.575697239	0.359330225	1.00E-06	0.004887736	0.467611462	1.00E-06	1.00E-06	1.00E-06	1.00E-06	1.00E-06	1.00E-06	1.00E-06	1.00E-06
WP1.51	EMPP	WT	IL33	WT_IL33	1.214652256	0.818210152	0.387036985	0.381708533	1.00E-06	0.82963194	0.473207007	0.447681108	0.213239017	0.876935928	0.82963194	0.547352954	1.00E-06	1.00E-06	0.607326128	1.444473105	0.344014992	1.00E-06	0.015849085	1.072177186	1.00E-06	1.00E-06	1.00E-06	1.00E-06	1.00E-06	1.00E-06	1.00E-06	1.00E-06
WP1.52	EMPP	ST2ko	IL33	ST2ko_IL33	1.00E-06	1.00E-06	1.00E-06	1.00E-06	1.00E-06	1.00E-06	1.00E-06	1.00E-06	1.00E-06	1.00E-06	1.00E-06	1.00E-06	1.00E-06	1.00E-06	1.00E-06	1.00E-06	1.00E-06	1.00E-06	1.00E-06	1.00E-06	1.00E-06	1.00E-06	1.00E-06	1.00E-06	1.00E-06	1.00E-06	1.00E-06	1.00E-06
WP1.53	EMPP	WT	PBS	WT_PBS	1.521175159	0.635157499	0.247446113	0.455393715	0.230875387	0.124583618	0.622086147	0.270778723	1.00E-06	0.174970824	0.177413326	0.349941649	1.00E-06	1.00E-06	0.319787684	0.218421425	0.347524425	1.00E-06	0.020125749	0.209523836	1.00E-06	1.00E-06	1.00E-06	1.00E-06	1.00E-06	1.00E-06	1.00E-06	1.00E-06
WP1.54	EMPP	ST2ko	PBS	ST2ko_PBS	1.017451273	0.982793147	0.198190498	0.879624506	0.621988453	0.300400622	0.069586907	0.151245037	1.00E-06	0.182372449	0.0372907	0.148132459	1.00E-06	1.00E-06	0.331012982	0.048192742	0.252605806	0.153356339	0.011010011	0.090556355	1.00E-06	1.00E-06	1.00E-06	1.00E-06	1.00E-06	1.00E-06	1.00E-06	1.00E-06
WP1.55	EMPP	ST2ko	PBS	ST2ko_PBS	0.706049731	1.392658672	0.5978443	0.845479517	3.312319202	0.845479517	1.492614607	0.875295288	0.449951594	0.701172689	0.135638789	0.214320493	0.64521045	0.636327647	1.220812559	0.338644087	1.107910783	1.00E-06	0.153662998	0.263859477	1.00E-06	1.00E-06	1.00E-06	1.00E-06	1.00E-06	1.00E-06	1.00E-06	1.00E-06
WP1.56	EMPP	ST2ko	PBS	ST2ko_PBS	1.089876639	0.916473358	0.564155528	1.640533265	1.314181782	0.639122706	1.640533265	0.451927999	1.209293846	0.344879635	0.157580929	0.333131769	1.00E-06	1.00E-06	0.781417163	0.225964	0.694556926	1.00E-06	0.026171943	0.240509344	1.00E-06	1.00E-06	1.00E-06	1.00E-06	1.00E-06	1.00E-06	1.00E-06	1.00E-06
WP1.57	EMPP	ST2ko	IL33	ST2ko_IL33	0.764117096	1.294025138	0.346725451	1.126514313	0.818960426	0.656044528	0.738088462	0.173362725	0.115172297	0.323506285	0.126908943	0.183247528	1.00E-06	0.253817886	0.571119933	0.128680526	0.470369247	1.00E-06	0.020219143	0.277751314	1.00E-06	1.00E-06	1.00E-06	1.00E-06	1.00E-06	1.00E-06	1.00E-06	1.00E-06
WP1.58	EMPP	WT	PBS	WT_PBS	0.718341005	1.368637874	0.1479048	0.909244864	1.00E-06	0.679592001	0.427128117	0.138000058	0.306241303	0.533197077	0.287720671	0.264757008	1.00E-06	0.433090604	0.430099028	0.587532587	0.507943796	1.00E-06	0.020800194	0.896727021	1.00E-06	1.00E-06	1.00E-06	1.00E-06	1.00E-06	1.00E-06	1.00E-06	1.00E-06
WP1.59	EMPP	WT	PBS	WT_PBS	0.809230122	1.226563503	0.729319022	0.680478709	0.755038402	0.477847418	0.588299179	0.22447426	0.139141234	0.321886043	0.364659511	0.58019989	1.00E-06	0.199522303	0.609045505	0.410263277	0.410263277	1.00E-06	0.006636425	0.445847406	1.00E-06	1.00E-06	1.00E-06	1.00E-06	1.00E-06	1.00E-06	1.00E-06	1.00E-06
WP1.6	preMegE	WT	PBS	preMegE	1.00E-06	1.00E-06	1.00E-06	1.00E-06	1.00E-06	1.00E-06	1.00E-06	1.00E-06	1.00E-06	1.00E-06	1.00E-06	1.00E-06	1.00E-06	1.00E-06	1.00E-06	1.00E-06	1.00E-06	1.00E-06	1.00E-06	1.00E-06	1.00E-06	1.00E-06	1.00E-06	1.00E-06	1.00E-06	1.00E-06	1.00E-06	1.00E-06
WP1.60	EMPP	WT	IL33	WT_IL33	0.697855355	1.405418647	0.257206667	1.13366937	0.450937672	0.559030904	0.476649254	0.206040513	1.00E-06	0.316658551	1.614402088	0.655650982	1.00E-06	0.238324627	0.628942462	0.599154488	1.231998027	1.00E-06	0.038499938	1.095052429	1.00E-06	1.00E-06	1.00E-06	1.00E-06	1.00E-06	1.00E-06	1.00E-06	1.00E-06
WP1.61	BEMP	WT	PBS	BEMP	0.922925605	1.082439405	0.140076444	0.27821773	0.588162319	0.451966035	0.259586321	0.170080101	0.522783773	1.00E-06	1.370104814	1.408623704	2.256812036	1.00E-06	1.924236686	3.082896093	1.640671338	1.26075353	0.016000782	0.588162319	1.00E-06	1.00E-06	1.00E-06	1.00E-06	1.00E-06	1.00E-06	1.00E-06	1.00E-06
WP1.62	EMPP	WT	IL33	WT_IL33	1.71105491	0.556666843	0.568363596	0.699737666	0.849617895	0.66659669	0.771044514	0.430739059	0.648368568	0.24398867	1.218314039	0.484606634	1.00E-06	1.00E-06	0.410338395	0.942710079	0.771044514	1.00E-06	0.029256197	2.470642139	1.00E-06	1.00E-06	1.00E-06	1.00E-06	1.00E-06	1.00E-06	1.00E-06	1.00E-06
WP1.63	EMPP	ST2ko	PBS	ST2ko_PBS	0.706049731	1.392658672	0.5978443	0.845479517	3.312319202	0.845479517	1.492614607	0.875295288	0.449951594	1.00E-06	0.135638789	0.214320493	1.00E-06	1.00E-06	1.220812559	0.338644087	1.107910783	1.00E-06	0.153662998	0.263859477	1.00E-06	1.00E-06	1.00E-06	1.00E-06	1.00E-06	1.00E-06	1.00E-06	1.00E-06
WP1.64	EMPP	WT	PBS	WT_PBS	1.00E-06	1.00E-06	1.00E-06	1.00E-06	1.00E-06	1.00E-06	1.00E-06	1.00E-06	1.00E-06	1.00E-06	1.00E-06	1.00E-06	1.00E-06	1.00E-06	1.00E-06	1.00E-06	1.00E-06	1.00E-06	1.00E-06	1.00E-06	1.00E-06	1.00E-06	1.00E-06	1.00E-06	1.00E-06	1.00E-06	1.00E-06	1.00E-06
WP1.65	EMPP	ST2ko	PBS	ST2ko_PBS	0.731202652	1.345687301	0.241206921	0.912782608	0.906477558	0.313892662	0.506397858	0.174142858	0.320488214	0.152654625	0.042639762	0.148480277	0.172939965	1.00E-06	0.472485909	0.094623557	0.353147603	1.00E-06	0.017927812	0.045700166	1.00E-06	1.00E-06	1.00E-06	1.00E-06	1.00E-06	1.00E-06	1.00E-06	1.00E-06
WP1.66	EMPP	ST2ko	IL33	ST2ko_IL33	1.045913901	0.955789017	0.328681941	0.690045833	0.755112809	0.714380247	0.296224751	0.171319835	1.00E-06	1.00E-06	0.294178577	0.16434097	1.00E-06	0.182347724	0.760365034	0.095045629	0.690045833	1.00E-06	0.02582235	0.238947254	1.00E-06	1.00E-06	1.00E-06	1.00E-06	1.00E-06	1.00E-06	1.00E-06	1.00E-06
WP1.67	EMPP	WT	IL33	WT_IL33	1.214652256	0.818210152	0.387036985	0.381708533	0.779458081	0.82963194	0.473207007	0.447681108	0.213239017	1.00E-06	0.82963194	0.547352954	1.00E-06	0.344014992	0.607326128	1.444473105	0.344014992	1.00E-06	0.015849085	1.072177186	1.00E-06	1.00E-06	1.00E-06	1.00E-06	1.00E-06	1.00E-06	1.00E-06	1.00E-06
WP1.68	EMPP	ST2ko	IL33	ST2ko_IL33	0.929444133	1.075077046	0.78156624	1.820632898	2.020118684	1.136375833	1.30535305	0.340196465	1.003082352	1.00E-06	0.278247389	0.261419752	1.00E-06	0.955574364	0.803539057	0.576119524	2.320507009	1.00E-06	0.071517497	1.468598524	1.00E-06	1.00E-06	1.00E-06	1.00E-06	1.00E-06	1.00E-06	1.00E-06	1.00E-06
WP1.69	EMPP	ST2ko	PBS	ST2ko_PBS	1.550794742	0.6254679	0.555942565	2.302191348	1.00E-06	1.407375935	0.533295755	0.65202887	0.69882724	1.00E-06	0.167589974	0.213603583	0.366785306	0.743810876	1.191688975	0.159652577	0.872367392	0.723471329	0.014609066	0.154214225	1.00E-06	1.00E-06	1.00E-06	1.00E-06	1.00E-06	1.00E-06	1.00E-06	1.00E-06
WP1.7	preMegE	WT	PBS	preMegE	1.345803963	0.731266043	0.602264144	0.394601481	1.123864632	0.881766318	1.055896389	0.869626781	0.513511423	0.985186166	0.047976385	0.211461698	0.177817384	1.00E-06	0.336450991	0.271395419	0.143434927	1.00E-06	0.043238739	0.805785793	1.00E-06	1.00E-06	1.00E-06	1.00E-06	1.00E-06	1.00E-06	1.00E-06	1.00E-06
WP1.70	EMPP	WT	PBS	WT_PBS	1.324895284	0.74529234	0.54181729	0.455612217	0.832705546	1.53249072	0.534357931	0.76624536	0.471679347	1.00E-06	0.407784357	0.43403351	1.00E-06	1.054002535	0.983419139	0.750476258	0.729954446	1.00E-06	0.023615507	0.568754649	1.00E-06	1.00E-06	1.00E-06	1.00E-06	1.00E-06	1.00E-06	1.00E-06	1.00E-06
WP1.71	EMPP	WT	PBS	WT_PBS	1.324895284	0.74529234	0.54181729	0.455612217	1.00E-06	1.53249072	1.00E-06	0.76624536	0.471679347	0.976626167	0.380476258	0.404967584	0.963180666	0.498573579	0.399392276	0.750476258	0.364977223	1.00E-06	0.023615507	0.201085135	1.00E-06	1.00E-06	1.00E-06	1.00E-06	1.00E-06	1.00E-06	1.00E-06	1.00E-06
WP1.72	preMegE	WT	PBS	preMegE	1.302391069	0.758469311	1.08009837	1.548812726	0.633388559	0.818561497	0.578810385	1.095175982	1.97405572	1.043306255	0.105928501	0.216308567	1.00E-06	1.00E-06	0.20322682	0.184432232	0.246756965	1.00E-06	0.031275195	0.356299586	1.00E-06	1.00E-06	1.00E-06	1.00E-06	1.00E-06	1.00E-06	1.00E-06	1.00E-06
WP1.73	BEMP	WT	PBS	BEMP	1.794110389	0.526048842	0.147958928	0.634313811	0.457952116	0.548387906	1.00E-06	1.00E-06	0.398670472	0.050880923	1.732996403	1.17549521	1.673964184	1.583666616	2.367342851	1.457270463	1.662401268	1.052097684	0.068074989	0.612706754	1.00E-06	1.00E-06	1.00E-06	1.00E-06	1.00E-06	1.00E-06	1.00E-06	1.00E-06
WP1.74	BEMP	WT	PBS	BEMP	1.00E-06	1.00E-06	1.00E-06	1.00E-06	1.00E-06	1.00E-06	1.00E-06	1.00E-06	1.00E-06	1.00E-06	1.00E-06	1.00E-06	1.00E-06	1.00E-06	1.00E-06	1.00E-06	1.00E-06	1.00E-06	1.00E-06	1.00E-06	1.00E-06	1.00E-06	1.00E-06	1.00E-06	1.00E-06	1.00E-06	1.00E-06	1.00E-06
WP1.75	EMPP	ST2ko	IL33	ST2ko_IL33	1.00E-06	1.00E-06	1.00E-06	1.00E-06	1.00E-06	1.00E-06	1.00E-06	1.00E-06	1.00E-06	1.00E-06	1.00E-06	1.00E-06	1.00E-06	1.00E-06	1.00E-06	1.00E-06	1.00E-06	1.00E-06	1.00E-06	1.00E-06	1.00E-06	1.00E-06	1.00E-06	1.00E-06	1.00E-06	1.00E-06	1.00E-06	1.00E-06
WP1.76	BEMP	WT	PBS	BEMP	1.00E-06	1.00E-06	1.00E-06	1.00E-06	1.00E-06	1.00E-06	1.00E-06	1.00E-06	1.00E-06	1.00E-06	1.00E-06	1.00E-06	1.00E-06	1.00E-06	1.00E-06	1.00E-06	1.00E-06	1.00E-06	1.00E-06	1.00E-06	1.00E-06	1.00E-06	1.00E-06	1.00E-06	1.00E-06	1.00E-06	1.00E-06	1.00E-06
WP1.77	preMegE	WT	PBS	preMegE	1.00E-06	1.00E-06	1.00E-06	1.00E-06	1.00E-06	1.00E-06	1.00E-06	1.00E-06	1.00E-06	1.00E-06	1.00E-06	1.00E-06	1.00E-06	1.00E-06	1.00E-06	1.00E-06	1.00E-06	1.00E-06	1.00E-06	1.00E-06	1.00E-06	1.00E-06	1.00E-06	1.00E-06	1.00E-06	1.00E-06	1.00E-06	1.00E-06
WP1.78	BEMP	WT	PBS	BEMP	0.919711371	1.08617238	0.14153719	1.124476166	1.00E-06	0.5740519	0.408739361	1.00E-06	0.271543095	1.00E-06	1.752303999	1.247684426	1.116708842	1.00E-06	1.865100127	2.040967321	2.655996201	1.00E-06	0.050389016	0.716606524	1.00E-06	1.00E-06	1.00E-06	1.00E-06	1.00E-06	1.00E-06	1.00E-06	1.00E-06
WP1.79	EMPP	ST2ko	PBS	ST2ko_PBS	1.407690802	0.694155353	0.156401958	0.382446667	0.548411406	0.159688296	0.196599353	0.300061574	0.193892712	0.097620671	0.052313622	0.119354965	1.00E-06	1.00E-06	0.221185771	0.089829336	0.297988897	1.00E-06	0.01228746	0.053043893	1.00E-06	1.00E-06	1.00E-06	1.00E-06	1.00E-06	1.00E-06	1.00E-06	1.00E-06
WP1.8	BEMP	WT	PBS	BEMP	1.035172739	0.965850318	0.20587942	0.466474955	1.00E-06	0.3895476	0.532137703	1.00E-06	0.469719545	0.198866411	1.515581601	1.945136676	1.918357405	2.113847838	2.769972264	1.205700457	3.181862583	1.00E-06	0.207311425	1.132783008	1.00E-06	1.00E-06	1.00E-06	1.00E-06	1.00E-06	1.00E-06	1.00E-06	1.00E-06
WP1.80	EMPP	WT	IL33	WT_IL33	1.00E-06	1.00E-06	1.00E-06	1.00E-06	1.00E-06	1.00E-06	1.00E-06	1.00E-06	1.00E-06	1.00E-06	1.00E-06	1.00E-06	1.00E-06	1.00E-06	1.00E-06	1.00E-06	1.00E-06	1.00E-06	1.00E-06	1.00E-06	1.00E-06	1.00E-06	1.00E-06	1.00E-06	1.00E-06	1.00E-06	1.00E-06	1.00E-06
WP1.81	EMPP	WT	PBS	WT_PBS	1.143079145	0.872317536	0.24705862	1.104141673	1.023084493	1.250864309	0.612560947	0.254004383	0.398575599	1.00E-06	0.738630784	0.604127639	1.00E-06	0.216573	0.487314582	1.066530554	0.398575599	1.00E-06	0.096249663	0.147923718	1.00E-06	1.00E-06	1.00E-06	1.00E-06	1.00E-06	1.00E-06	1.00E-06	1.00E-06
WP1.82	EMPP	ST2ko	PBS	ST2ko_PBS	1.586791822	0.605463908	0.609675242	1.352954074	0.593003641	1.061506251	0.338238518	0.311242908	0.352602074	0.468497374	0.131771737	0.058157653	1.00E-06	1.00E-06	0.4783415	0.053146293	0.613915869	1.00E-06	0.045001374	0.269081082	1.00E-06	1.00E-06	1.00E-06	1.00E-06	1.00E-06	1.00E-06	1.00E-06	1.00E-06
WP1.83	EMPP	ST2ko	IL33	ST2ko_IL33	0.926176084	1.078748392	1.164215725	0.789690045	1.00E-06	0.687465114	0.52462498	1.00E-06	1.00E-06	0.363331514	0.164865154	0.113389457	1.00E-06	0.678000578	0.800713707	0.476107219	0.554538069	1.00E-06	0.038190521	1.056548071	1.00E-06	1.00E-06	1.00E-06	1.00E-06	1.00E-06	1.00E-06	1.00E-06	1.00E-06
WP1.84	EMPP	WT	IL33	WT_IL33	1.067676785	0.935931578	0.181051868	0.724207473	0.418841113	0.471220748	0.369712306	0.203693941	0.354651749	0.203693941	0.787021509	1.024184031	1.00E-06	0.265075451	0.59645077	0.481122098	0.310889753	1.00E-06	0.006409711	0.621779505	1.00E-06	1.00E-06	1.00E-06	1.00E-06	1.00E-06	1.00E-06	1.00E-06	1.00E-06
WP1.85	EMPP	ST2ko	IL33	ST2ko_IL33	1.049541927	0.952479404	0.46643883	3.116139459	1.00E-06	1.681512847	1.00E-06	0.692439438	1.00E-06	1.197279349	0.234841585	0.193413419	1.00E-06	0.752498077	1.958514489	0.472950074	1.239501314	1.00E-06	0.132105259	0.870405635	1.00E-06	1.00E-06	1.00E-06	1.00E-06	1.00E-06	1.00E-06	1.00E-06	1.00E-06
WP1.86	BEMP	WT	PBS	BEMP	0.916429118	1.089824028	0.159772964	0.157573322	0.233921311	0.215251501	1.00E-06	0.048836215	0.15433051	1.00E-06	0.471096724	1.144006465	0.689725975	1.428098218	0.849152281	0.989036181	0.648013244	1.00E-06	0.035258018	0.300220668	1.00E-06	1.00E-06	1.00E-06	1.00E-06	1.00E-06	1.00E-06	1.00E-06	1.00E-06
WP1.87	EMPP	ST2ko	PBS	ST2ko_PBS	0.570684439	1.682685003	1.248992774	2.144684053	1.659518981	1.97351178	2.001060978	0.543655682	0.732431189	1.00E-06	0.510776881	0.429510448	1.00E-06	1.149307727	1.602989672	0.77419298	1.58092084	1.00E-06	0.115884951	0.381767218	1.00E-06	1.00E-06	1.00E-06	1.00E-06	1.00E-06	1.00E-06	1.00E-06	1.00E-06
WP1.88	EMPP	ST2ko	PBS	ST2ko_PBS	1.550794742	0.6254679	0.555942565	2.302191348	1.86996044	1.407375935	0.533295755	0.65202887	1.00E-06	1.00E-06	0.167589974	0.213603583	1.00E-06	0.743810876	1.191688975	0.159652577	0.872367392	1.00E-06	0.014609066	0.154214225	1.00E-06	1.00E-06	1.00E-06	1.00E-06	1.00E-06	1.00E-06	1.00E-06	1.00E-06
WP1.89	preMegE	WT	PBS	preMegE	1.210780184	0.821274818	2.036281432	2.275111054	1.608746454	2.631594073	2.541952318	3.670399166	1.785015954	1.334164879	0.157774611	0.478283182	1.00E-06	1.00E-06	0.31774404	0.5456081	0.576717605	1.00E-06	0.023453336	0.580728993	1.00E-06	1.00E-06	1.00E-06	1.00E-06	1.00E-06	1.00E-06	1.00E-06	1.00E-06
WP1.9	EMPP	ST2ko	IL33	ST2ko_IL33	0.955772199	1.045895498	0.206575163	0.694833255	1.00E-06	0.31968849	0.335582342	0.108422697	1.00E-06	0.11302695	0.067206226	0.167791171	0.071532303	0.541389461	0.243963751	0.100463177	0.292141397	1.00E-06	0.008518049	0.18488995	1.00E-06	1.00E-06	1.00E-06	1.00E-06	1.00E-06	1.00E-06	1.00E-06	1.00E-06
WP1.90	EMPP	WT	PBS	WT_PBS	1.255585948	0.789144165	0.343494948	0.565798708	1.00E-06	0.320492119	0.408486637	0.10499269	0.299029721	1.00E-06	0.253202014	0.292875778	1.00E-06	1.00E-06	0.931973467	0.453244302	0.492556384	1.00E-06	0.018560261	0.925535856	1.00E-06	1.00E-06	1.00E-06	1.00E-06	1.00E-06	1.00E-06	1.00E-06	1.00E-06
WP1.91	EMPP	ST2ko	IL33	ST2ko_IL33	0.926176084	1.078748392	1.164215725	0.789690045	1.463434737	0.687465114	0.52462498	0.370965881	1.00E-06	0.363331514	0.164865154	0.113389457	1.00E-06	1.00E-06	0.800713707	0.476107219	0.554538069	1.00E-06	0.038190521	1.056548071	1.00E-06	1.00E-06	1.00E-06	1.00E-06	1.00E-06	1.00E-06	1.00E-06	1.00E-06
WP1.92	EMPP	ST2ko	IL33	ST2ko_IL33	0.91960279	1.086044147	0.124920552	0.535546128	0.456625315	0.411533776	0.222069436	0.334269296	0.181631049	0.124057662	0.056292352	0.045407762	1.00E-06	0.143496032	0.303355789	0.2347314	0.145499162	1.00E-06	0.08956524	0.189344149	1.00E-06	1.00E-06	1.00E-06	1.00E-06	1.00E-06	1.00E-06	1.00E-06	1.00E-06
WP1.93	EMPP	ST2ko	IL33	ST2ko_IL33	0.926176084	1.078748392	1.164215725	0.789690045	1.463434737	0.687465114	0.52462498	0.370965881	0.336658643	0.363331514	0.164865154	0.113389457	1.00E-06	0.678000578	0.800713707	0.476107219	0.554538069	1.00E-06	0.038190521	1.056548071	1.00E-06	1.00E-06	1.00E-06	1.00E-06	1.00E-06	1.00E-06	1.00E-06	1.00E-06
WP1.94	EMPP	ST2ko	PBS	ST2ko_PBS	0.481888426	1.927553703	0.25292316	2.389603168	1.678032962	0.542152662	0.367743324	0.577051128	0.930947074	1.00E-06	0.152488363	0.158963897	0.090670123	1.00E-06	0.937422323	0.300778022	0.601556043	1.00E-06	0.028891142	0.304976726	1.00E-06	1.00E-06	1.00E-06	1.00E-06	1.00E-06	1.00E-06	1.00E-06	1.00E-06
WP1.95	preMegE	WT	PBS	preMegE	0.945836549	1.056771011	1.124795554	1.624125139	1.716729572	1.77726991	2.566251912	0.972427634	1.042222132	2.312835722	0.323012701	0.435173556	1.00E-06	1.00E-06	0.54701898	0.336729681	0.619708988	1.00E-06	0.051462409	0.450519918	1.00E-06	1.00E-06	1.00E-06	1.00E-06	1.00E-06	1.00E-06	1.00E-06	1.00E-06
WP1.96	BEMP	WT	PBS	BEMP	1.00E-06	1.00E-06	1.00E-06	1.00E-06	1.00E-06	1.00E-06	1.00E-06	1.00E-06	1.00E-06	1.00E-06	1.00E-06	1.00E-06	1.00E-06	1.00E-06	1.00E-06	1.00E-06	1.00E-06	1.00E-06	1.00E-06	1.00E-06	1.00E-06	1.00E-06	1.00E-06	1.00E-06	1.00E-06	1.00E-06	1.00E-06	1.00E-06
WP1.97	EMPP	ST2ko	PBS	ST2ko_PBS	0.657868678	1.480281475	0.505531022	0.530664347	0.557047219	0.671691897	0.576691447	0.53435541	0.383120872	0.760948926	0.121234443	0.055011289	1.00E-06	0.282411654	0.745288823	0.19423452	1.202362175	1.00E-06	0.008234356	0.102654696	1.00E-06	1.00E-06	1.00E-06	1.00E-06	1.00E-06	1.00E-06	1.00E-06	1.00E-06
WP1.98	EMPP	WT	IL33	WT_IL33	1.71105491	0.556666843	0.568363596	0.699737666	0.849617895	0.66659669	0.771044514	0.430739059	0.648368568	0.24398867	1.218314039	0.484606634	0.809378291	0.523001162	0.410338395	0.942710079	0.771044514	1.00E-06	0.029256197	2.470642139	1.00E-06	1.00E-06	1.00E-06	1.00E-06	1.00E-06	1.00E-06	1.00E-06	1.00E-06
WP1.99	BEMP	WT	PBS	BEMP	1.00E-06	1.00E-06	1.00E-06	1.00E-06	1.00E-06	1.00E-06	1.00E-06	1.00E-06	1.00E-06	1.00E-06	1.00E-06	1.00E-06	1.00E-06	1.00E-06	1.00E-06	1.00E-06	1.00E-06	1.00E-06	1.00E-06	1.00E-06	1.00E-06	1.00E-06	1.00E-06	1.00E-06	1.00E-06	1.00E-06	1.00E-06	1.00E-06
WP3.1	preMegE	WT	PBS	preMegE	1.142891244	0.872174143	0.608229681	0.860166664	1.583029483	0.467386551	0.693846351	0.703532085	0.954414671	1.312837292	0.116039519	0.143855085	1.00E-06	1.00E-06	0.164104661	0.219560148	0.308360125	1.00E-06	0.010472053	0.559685441	1.00E-06	1.00E-06	1.00E-06	1.00E-06	1.00E-06	1.00E-06	1.00E-06	1.00E-06
WP3.10	EMPP	WT	IL33	WT_IL33	1.00E-06	1.00E-06	1.00E-06	1.00E-06	1.00E-06	1.00E-06	1.00E-06	1.00E-06	1.00E-06	1.00E-06	1.00E-06	1.00E-06	1.00E-06	1.00E-06	1.00E-06	1.00E-06	1.00E-06	1.00E-06	1.00E-06	1.00E-06	1.00E-06	1.00E-06	1.00E-06	1.00E-06	1.00E-06	1.00E-06	1.00E-06	1.00E-06
WP3.100	EMPP	ST2ko	IL33	ST2ko_IL33	0.767390342	1.290591576	1.42210946	1.534780685	3.625129451	1.229466575	3.090911857	1.139209051	0.839750418	0.434682076	0.185312553	0.207047331	1.00E-06	0.811145436	2.185604734	0.527788753	1.513650906	1.00E-06	0.031863146	0.938242341	1.00E-06	1.00E-06	1.00E-06	1.00E-06	1.00E-06	1.00E-06	1.00E-06	1.00E-06
WP3.101	BEMP	WT	PBS	BEMP	0.833097608	1.194624688	0.229498629	0.280594268	0.576965693	0.226339054	1.00E-06	1.00E-06	0.247681401	1.00E-06	2.153312105	3.571567633	1.00E-06	1.00E-06	2.706742115	2.372745624	1.262739847	1.71303834	0.071622537	0.572980299	1.00E-06	1.00E-06	1.00E-06	1.00E-06	1.00E-06	1.00E-06	1.00E-06	1.00E-06
WP3.102	EMPP	WT	IL33	WT_IL33	1.482892524	0.659029083	2.141191809	1.15541733	1.00E-06	0.531600379	2.011698415	0.535297952	1.87698099	1.041320403	2.493918015	1.026984238	1.00E-06	1.264365907	1.44234275	2.068254956	1.171546355	1.00E-06	0.13107042	4.885187849	1.00E-06	1.00E-06	1.00E-06	1.00E-06	1.00E-06	1.00E-06	1.00E-06	1.00E-06
WP3.103	EMPP	WT	IL33	WT_IL33	1.143209629	0.872417112	1.447025126	1.518966416	1.127470724	0.665767325	1.081542211	0.808371281	1.191756895	1.00E-06	2.178129864	1.286177692	1.00E-06	0.540771105	0.854463027	1.119682715	1.417245779	1.00E-06	0.077111507	2.334461786	1.00E-06	1.00E-06	1.00E-06	1.00E-06	1.00E-06	1.00E-06	1.00E-06	1.00E-06
WP3.104	EMPP	ST2ko	IL33	ST2ko_IL33	0.585353585	1.632836411	0.171630786	0.93781825	1.00E-06	0.546154207	0.485445169	0.086412286	0.300905057	1.00E-06	0.093907244	0.078420805	1.00E-06	1.00E-06	0.686523142	0.097218876	0.569347061	1.00E-06	0.008593016	0.569347061	1.00E-06	1.00E-06	1.00E-06	1.00E-06	1.00E-06	1.00E-06	1.00E-06	1.00E-06
WP3.105	EMPP	WT	IL33	WT_IL33	0.452674225	2.009094005	0.205405265	0.402356172	0.280591861	0.313501678	0.317877998	0.111610531	1.00E-06	0.263622437	0.745636852	0.405154781	1.00E-06	0.220147912	0.593181319	0.394075802	0.288480372	1.00E-06	0.011175979	0.892884251	1.00E-06	1.00E-06	1.00E-06	1.00E-06	1.00E-06	1.00E-06	1.00E-06	1.00E-06
WP3.106	EMPP	ST2ko	IL33	ST2ko_IL33	1.251280606	0.791908339	0.344698125	0.518855732	0.713707757	0.310659345	0.319393168	0.134288285	0.415639698	0.240382764	0.078748997	0.132439498	1.00E-06	1.00E-06	0.354388909	0.096951388	0.387805551	1.00E-06	0.023250497	0.218151963	1.00E-06	1.00E-06	1.00E-06	1.00E-06	1.00E-06	1.00E-06	1.00E-06	1.00E-06
WP3.107	EMPP	ST2ko	IL33	ST2ko_IL33	1.530552164	0.634658413	0.522698968	2.352267635	0.968653247	0.825907556	1.00E-06	1.00E-06	1.00E-06	0.916401811	0.321758957	0.247251678	1.00E-06	1.00E-06	1.059991147	0.306519809	1.097371654	1.00E-06	0.129772106	0.689705423	1.00E-06	1.00E-06	1.00E-06	1.00E-06	1.00E-06	1.00E-06	1.00E-06	1.00E-06
WP3.108	EMPP	WT	PBS	WT_PBS	0.775085064	1.276706192	0.246973226	0.583347135	1.00E-06	0.567395477	1.00E-06	1.00E-06	1.00E-06	0.204819724	0.285671013	0.464073929	1.00E-06	1.00E-06	0.30617461	0.448265867	0.125210422	1.00E-06	0.024054099	0.153087305	1.00E-06	1.00E-06	1.00E-06	1.00E-06	1.00E-06	1.00E-06	1.00E-06	1.00E-06
WP3.109	EMPP	WT	PBS	WT_PBS	1.0640236	0.93921682	0.417407998	0.773530536	1.00E-06	0.706876531	0.496384561	0.303449879	0.503313831	0.450478498	0.384093685	0.429142934	1.00E-06	0.293113262	0.283128748	0.757611508	0.456766943	1.00E-06	0.011920017	0.598544389	1.00E-06	1.00E-06	1.00E-06	1.00E-06	1.00E-06	1.00E-06	1.00E-06	1.00E-06
WP3.11	preMegE	WT	PBS	preMegE	0.979387343	1.020977771	1.375495535	1.802440276	1.265714004	1.140725332	2.620698625	1.693433643	2.128668738	1.117249544	0.093424934	0.444406387	0.506962681	0.336797061	0.363480899	0.35847675	0.426303101	1.00E-06	0.011923499	0.920156689	1.00E-06	1.00E-06	1.00E-06	1.00E-06	1.00E-06	1.00E-06	1.00E-06	1.00E-06
WP3.110	EMPP	WT	PBS	WT_PBS	0.945836082	1.05677049	1.117025472	1.693094013	2.172960704	1.802078784	1.37521967	0.972427154	1.20552543	1.197198258	0.365935703	0.303477631	1.00E-06	1.00E-06	0.499882901	0.287107333	0.400441134	1.00E-06	0.088367647	0.453653308	1.00E-06	1.00E-06	1.00E-06	1.00E-06	1.00E-06	1.00E-06	1.00E-06	1.00E-06
WP3.111	BEMP	WT	PBS	BEMP	0.929350425	1.074968656	1.00E-06	1.00E-06	1.00E-06	1.00E-06	1.00E-06	1.00E-06	1.00E-06	1.00E-06	1.00E-06	1.00E-06	1.00E-06	1.00E-06	1.00E-06	1.00E-06	1.00E-06	1.00E-06	1.00E-06	0.08803949	0.261393395	1.00E-06	0.560309009	0.24729322	1.00E-06	1.00E-06	1.00E-06	1.00E-06
WP3.112	preMegE	WT	PBS	preMegE	0.676645633	1.440402873	0.396796824	1.194554256	0.261788274	0.527218311	0.827294205	0.70050749	0.530885404	0.614068874	0.035809157	0.103411776	1.00E-06	1.00E-06	0.16339915	0.083416257	0.093848167	0.0619167	0.013198085	0.20397615	1.00E-06	1.00E-06	1.00E-06	1.00E-06	1.00E-06	1.00E-06	1.00E-06	1.00E-06
WP3.113	preMegE	WT	PBS	preMegE	1.00E-06	1.00E-06	1.00E-06	1.00E-06	1.00E-06	1.00E-06	1.00E-06	1.00E-06	1.00E-06	1.00E-06	1.00E-06	1.00E-06	1.00E-06	1.00E-06	1.00E-06	1.00E-06	1.00E-06	1.00E-06	1.00E-06	1.00E-06	1.00E-06	1.00E-06	1.00E-06	1.00E-06	1.00E-06	1.00E-06	1.00E-06	1.00E-06
WP3.114	BEMP	WT	PBS	BEMP	0.792367951	1.252006831	0.199469827	0.617385042	1.00E-06	0.382688495	1.00E-06	0.382688495	0.294072225	1.00E-06	2.149859583	1.009920993	1.217770639	1.00E-06	1.097516351	1.640621493	1.052808056	1.341867697	0.026723308	0.282092934	1.00E-06	1.00E-06	1.00E-06	1.00E-06	1.00E-06	1.00E-06	1.00E-06	1.00E-06
WP3.115	preMegE	WT	PBS	preMegE	1.00E-06	1.00E-06	1.00E-06	1.00E-06	1.00E-06	1.00E-06	1.00E-06	1.00E-06	1.00E-06	1.00E-06	1.00E-06	1.00E-06	1.00E-06	1.00E-06	1.00E-06	1.00E-06	1.00E-06	1.00E-06	1.00E-06	1.00E-06	1.00E-06	1.00E-06	1.00E-06	1.00E-06	1.00E-06	1.00E-06	1.00E-06	1.00E-06
WP3.116	EMPP	ST2ko	PBS	ST2ko_PBS	0.962457056	1.038710831	0.250832132	0.407478	0.308810578	0.442820548	0.335595221	1.00E-06	1.00E-06	0.107677899	0.058104515	0.071535049	0.058508664	0.416039979	0.155479263	0.067208806	0.357197546	1.00E-06	0.00762416	0.096374419	1.00E-06	1.00E-06	1.00E-06	1.00E-06	1.00E-06	1.00E-06	1.00E-06	1.00E-06
WP3.117	EMPP	ST2ko	IL33	ST2ko_IL33	0.955772199	1.045895498	0.206575163	0.694833255	1.00E-06	0.31968849	0.335582342	0.108422697	0.296219539	0.11302695	0.067206226	0.167791171	1.00E-06	0.541389461	0.243963751	0.100463177	0.292141397	1.00E-06	0.008518049	0.18488995	1.00E-06	1.00E-06	1.00E-06	1.00E-06	1.00E-06	1.00E-06	1.00E-06	1.00E-06
WP3.118	EMPP	ST2ko	PBS	ST2ko_PBS	1.222071354	0.811874436	0.14755539	0.520990338	0.397583151	0.094688204	0.348523665	0.118202178	1.00E-06	0.080734467	0.057884806	0.064227214	1.00E-06	1.00E-06	0.157053557	0.056693554	0.273446125	1.00E-06	0.030171464	0.072259372	1.00E-06	1.00E-06	1.00E-06	1.00E-06	1.00E-06	1.00E-06	1.00E-06	1.00E-06
WP3.119	EMPP	WT	IL33	WT_IL33	0.897158439	1.112214225	0.225849667	0.248864904	0.136165648	0.285870706	0.227420576	0.079849916	0.317193408	0.161929158	0.382474294	0.130618821	0.424381801	0.240387652	0.41564815	0.210725191	0.259433141	1.00E-06	0.007057802	0.974973353	1.00E-06	1.00E-06	1.00E-06	1.00E-06	1.00E-06	1.00E-06	1.00E-06	1.00E-06
WP3.12	preMegE	WT	PBS	preMegE	1.00E-06	1.00E-06	1.00E-06	1.00E-06	1.00E-06	1.00E-06	1.00E-06	1.00E-06	1.00E-06	1.00E-06	1.00E-06	1.00E-06	1.00E-06	1.00E-06	1.00E-06	1.00E-06	1.00E-06	1.00E-06	1.00E-06	1.00E-06	1.00E-06	1.00E-06	1.00E-06	1.00E-06	1.00E-06	1.00E-06	1.00E-06	1.00E-06
WP3.120	EMPP	WT	PBS	WT_PBS	0.704847169	1.39028666	0.164411416	0.427910914	0.364851776	0.30468331	0.261590559	0.135407765	0.259783621	0.311085354	0.218451116	0.288247975	1.00E-06	0.259783621	0.308936531	0.75021831	0.494959498	1.00E-06	0.005942898	0.081637872	1.00E-06	1.00E-06	1.00E-06	1.00E-06	1.00E-06	1.00E-06	1.00E-06	1.00E-06
WP3.121	EMPP	ST2ko	PBS	ST2ko_PBS	0.775452968	1.277312197	0.209222685	1.561693339	1.350142035	0.621192014	0.928588415	0.351869211	0.522358138	0.349438673	0.163018905	0.335203981	1.00E-06	1.00E-06	0.665777116	0.146920864	0.948100032	1.00E-06	0.05605983	0.480667507	1.00E-06	1.00E-06	1.00E-06	1.00E-06	1.00E-06	1.00E-06	1.00E-06	1.00E-06
WP3.122	EMPP	WT	IL33	WT_IL33	0.869232455	1.1469591	0.391698076	0.672596859	0.431614114	0.736018506	0.98473944	0.197211276	0.340992981	0.298916398	1.237830647	0.720871464	1.00E-06	1.00E-06	0.33863757	0.593703263	0.667950893	1.00E-06	0.033211207	1.915623377	1.00E-06	1.00E-06	1.00E-06	1.00E-06	1.00E-06	1.00E-06	1.00E-06	1.00E-06
WP3.123	EMPP	WT	PBS	WT_PBS	1.306969338	0.755877995	0.345372542	0.498693497	0.725086639	0.478378778	0.700387526	0.481706166	0.455721802	0.315612291	0.278591915	0.402267	1.00E-06	0.455721802	0.618234168	0.810129976	0.502162185	1.00E-06	0.044385286	0.911443603	1.00E-06	1.00E-06	1.00E-06	1.00E-06	1.00E-06	1.00E-06	1.00E-06	1.00E-06
WP3.124	BEMP	WT	PBS	BEMP	1.00E-06	1.00E-06	1.00E-06	1.00E-06	1.00E-06	1.00E-06	1.00E-06	1.00E-06	1.00E-06	1.00E-06	1.00E-06	1.00E-06	1.00E-06	1.00E-06	1.00E-06	1.00E-06	1.00E-06	1.00E-06	1.00E-06	1.00E-06	1.00E-06	1.00E-06	1.00E-06	1.00E-06	1.00E-06	1.00E-06	1.00E-06	1.00E-06
WP3.125	BEMP	WT	PBS	BEMP	1.00E-06	1.00E-06	1.00E-06	1.00E-06	1.00E-06	1.00E-06	1.00E-06	1.00E-06	1.00E-06	1.00E-06	1.00E-06	1.00E-06	1.00E-06	1.00E-06	1.00E-06	1.00E-06	1.00E-06	1.00E-06	1.00E-06	1.00E-06	1.00E-06	1.00E-06	1.00E-06	1.00E-06	1.00E-06	1.00E-06	1.00E-06	1.00E-06
WP3.126	BEMP	WT	PBS	BEMP	1.620249872	0.593046165	1.00E-06	1.00E-06	1.00E-06	1.00E-06	1.00E-06	1.00E-06	1.00E-06	1.00E-06	1.00E-06	1.00E-06	1.00E-06	1.00E-06	1.00E-06	1.00E-06	1.00E-06	1.00E-06	1.00E-06	0.202531234	0.294474848	1.00E-06	1.00E-06	0.306979947	1.00E-06	1.00E-06	1.00E-06	1.00E-06
WP3.127	preMegE	WT	PBS	preMegE	1.00E-06	1.00E-06	1.00E-06	1.00E-06	1.00E-06	1.00E-06	1.00E-06	1.00E-06	1.00E-06	1.00E-06	1.00E-06	1.00E-06	1.00E-06	1.00E-06	1.00E-06	1.00E-06	1.00E-06	1.00E-06	1.00E-06	1.00E-06	1.00E-06	1.00E-06	1.00E-06	1.00E-06	1.00E-06	1.00E-06	1.00E-06	1.00E-06
WP3.128	EMPP	ST2ko	PBS	ST2ko_PBS	0.900450319	1.10858438	0.311805566	0.778472826	1.078270082	0.822859821	0.375977592	0.327307504	0.45022516	0.355696476	0.07273122	0.320571613	1.00E-06	1.00E-06	0.542885022	0.236304431	0.391943766	1.00E-06	0.043547044	0.101441408	1.00E-06	1.00E-06	1.00E-06	1.00E-06	1.00E-06	1.00E-06	1.00E-06	1.00E-06
WP3.129	preMegE	WT	PBS	preMegE	1.711409187	0.556782102	1.574817599	1.270313639	1.024688028	3.494739064	1.185244534	2.035219982	1.489868232	1.925435427	0.125450032	0.276468063	1.00E-06	1.00E-06	0.84979381	0.879761724	0.644023278	1.00E-06	0.075111871	1.083113732	1.00E-06	1.00E-06	1.00E-06	1.00E-06	1.00E-06	1.00E-06	1.00E-06	1.00E-06
WP3.13	EMPP	ST2ko	IL33	ST2ko_IL33	0.851044307	1.170647033	0.383502038	2.184504606	2.745951507	1.033333643	1.281031674	0.311500449	2.261540995	0.534887038	0.120516798	0.25126927	1.00E-06	1.00E-06	1.363491917	0.399787743	1.162560783	1.00E-06	0.006333884	1.836942092	1.00E-06	1.00E-06	1.00E-06	1.00E-06	1.00E-06	1.00E-06	1.00E-06	1.00E-06
WP3.130	EMPP	WT	IL33	WT_IL33	0.975987085	1.024509926	0.59664056	0.515817978	1.00E-06	0.635046422	0.604969352	0.230835011	0.494805678	1.00E-06	1.389854599	0.826412489	1.00E-06	0.333309412	0.584361875	0.929762383	0.31973176	1.00E-06	0.030079699	0.59664056	1.00E-06	1.00E-06	1.00E-06	1.00E-06	1.00E-06	1.00E-06	1.00E-06	1.00E-06
WP3.131	EMPP	WT	IL33	WT_IL33	0.993088349	1.006951345	0.435273464	0.586415026	0.222209742	0.628504063	0.267942247	0.055938833	0.332170067	0.266091435	0.965932296	0.360980792	0.336806988	0.238158505	0.368565765	0.503475673	0.52485615	1.00E-06	0.024860411	0.668960984	1.00E-06	1.00E-06	1.00E-06	1.00E-06	1.00E-06	1.00E-06	1.00E-06	1.00E-06
WP3.132	EMPP	WT	IL33	WT_IL33	0.969214444	1.031602955	0.68060413	1.046003596	1.00E-06	0.617661285	0.671234052	0.134426345	0.815008952	0.315319831	0.867471227	0.461655254	1.00E-06	0.188794391	0.326439561	0.724414742	0.781808845	1.00E-06	0.034551396	1.641355575	1.00E-06	1.00E-06	1.00E-06	1.00E-06	1.00E-06	1.00E-06	1.00E-06	1.00E-06
WP3.133	EMPP	WT	PBS	WT_PBS	0.72909488	1.351141224	0.576015076	0.704259232	0.344882893	0.831724985	0.487738065	0.242184506	0.781424544	0.680269577	0.497986479	0.719057216	1.00E-06	1.00E-06	0.526380692	0.962046462	0.879148314	1.00E-06	0.018000471	0.76534306	1.00E-06	1.00E-06	1.00E-06	1.00E-06	1.00E-06	1.00E-06	1.00E-06	1.00E-06
WP3.134	EMPP	WT	IL33	WT_IL33	1.0034708	0.996539321	0.584388072	1.209992945	0.776468141	0.401925115	0.765778275	0.212421049	1.00E-06	0.468135681	1.72309069	0.729509482	1.00E-06	1.00E-06	0.534032199	0.690158024	0.382889137	1.00E-06	0.008344253	1.607700462	1.00E-06	1.00E-06	1.00E-06	1.00E-06	1.00E-06	1.00E-06	1.00E-06	1.00E-06
WP3.135	BEMP	WT	PBS	BEMP	1.00E-06	1.00E-06	1.00E-06	1.00E-06	1.00E-06	1.00E-06	1.00E-06	1.00E-06	1.00E-06	1.00E-06	1.00E-06	1.00E-06	1.00E-06	1.00E-06	1.00E-06	1.00E-06	1.00E-06	1.00E-06	1.00E-06	1.00E-06	1.00E-06	1.00E-06	1.00E-06	1.00E-06	1.00E-06	1.00E-06	1.00E-06	1.00E-06
WP3.136	EMPP	ST2ko	PBS	ST2ko_PBS	0.481888426	1.927553703	0.25292316	2.389603168	1.00E-06	0.542152662	0.367743324	0.577051128	0.930947074	1.00E-06	0.152488363	0.158963897	1.00E-06	0.695812767	0.937422323	0.300778022	0.601556043	1.00E-06	0.028891142	0.304976726	1.00E-06	1.00E-06	1.00E-06	1.00E-06	1.00E-06	1.00E-06	1.00E-06	1.00E-06
WP3.137	preMegE	WT	PBS	preMegE	1.00E-06	1.00E-06	1.00E-06	1.00E-06	1.00E-06	1.00E-06	1.00E-06	1.00E-06	1.00E-06	1.00E-06	1.00E-06	1.00E-06	1.00E-06	1.00E-06	1.00E-06	1.00E-06	1.00E-06	1.00E-06	1.00E-06	1.00E-06	1.00E-06	1.00E-06	1.00E-06	1.00E-06	1.00E-06	1.00E-06	1.00E-06	1.00E-06
WP3.138	BEMP	WT	PBS	BEMP	1.566410117	0.618764352	0.134666414	0.833620111	1.00E-06	0.53494482	0.557661658	0.254804381	0.740957134	0.165793803	3.648900946	1.824450473	1.492221798	1.00E-06	1.308090165	1.786903825	2.708439731	3.068347725	0.111681489	1.481914269	1.00E-06	1.00E-06	1.00E-06	1.00E-06	1.00E-06	1.00E-06	1.00E-06	1.00E-06
WP3.139	EMPP	ST2ko	PBS	ST2ko_PBS	0.672992497	1.452625011	0.513580498	1.412902904	1.00E-06	0.610753582	1.412902904	0.469326011	1.493463859	1.00E-06	0.11896939	0.23304207	1.00E-06	0.615001709	0.881884929	0.191931355	0.517152733	1.00E-06	0.010515508	0.391928482	1.00E-06	1.00E-06	1.00E-06	1.00E-06	1.00E-06	1.00E-06	1.00E-06	1.00E-06
WP3.14	EMPP	WT	IL33	WT_IL33	0.897158439	1.112214225	0.225849667	0.248864904	0.136165648	0.285870706	0.227420576	0.079849916	1.00E-06	0.161929158	0.382474294	0.130618821	0.424381801	1.00E-06	0.41564815	0.210725191	0.259433141	1.00E-06	0.007057802	0.974973353	1.00E-06	1.00E-06	1.00E-06	1.00E-06	1.00E-06	1.00E-06	1.00E-06	1.00E-06
WP3.140	EMPP	ST2ko	PBS	ST2ko_PBS	1.25151331	0.792055612	0.111388611	0.928950504	0.694320481	0.878840727	0.263098264	0.387877672	1.00E-06	0.451774152	0.134313259	0.051964624	1.00E-06	1.00E-06	0.661436073	0.158622973	0.922533774	1.00E-06	0.008997087	0.094317784	1.00E-06	1.00E-06	1.00E-06	1.00E-06	1.00E-06	1.00E-06	1.00E-06	1.00E-06
WP3.141	preMegE	WT	PBS	preMegE	1.119830188	0.89086577	0.3986736	0.595956931	0.54084233	0.860519612	0.374562916	0.544604186	0.4874344	0.854575568	0.069505935	0.283865609	1.00E-06	0.069989387	0.133349099	0.104623582	0.156396483	1.00E-06	0.020664238	0.107564951	1.00E-06	1.00E-06	1.00E-06	1.00E-06	1.00E-06	1.00E-06	1.00E-06	1.00E-06
WP3.142	EMPP	ST2ko	IL33	ST2ko_IL33	1.345992953	0.731368733	0.256791767	0.751930307	1.00E-06	0.444012087	0.294976281	0.294976281	0.479190382	0.244629595	0.160280504	0.051071805	1.00E-06	1.00E-06	0.325035873	0.160280504	0.492662257	1.00E-06	0.015395696	0.39740195	1.00E-06	1.00E-06	1.00E-06	1.00E-06	1.00E-06	1.00E-06	1.00E-06	1.00E-06
WP3.143	preMegE	WT	PBS	preMegE	0.965853877	1.035176554	3.731813392	2.789249223	1.905113362	2.675626699	4.055491714	3.457853738	1.99982928	3.248732251	1.00E-06	0.812183063	0.75255913	1.00E-06	0.535840988	1.189105604	0.476278341	1.00E-06	0.069342172	0.659697639	1.00E-06	1.00E-06	1.00E-06	1.00E-06	1.00E-06	1.00E-06	1.00E-06	1.00E-06
WP3.144	EMPP	WT	PBS	WT_PBS	0.809230122	1.226563503	0.729319022	0.680478709	0.755038402	0.477847418	0.588299179	0.22447426	0.139141234	1.00E-06	0.364659511	0.58019989	1.00E-06	0.199522303	0.609045505	0.410263277	0.410263277	1.00E-06	0.006636425	0.445847406	1.00E-06	1.00E-06	1.00E-06	1.00E-06	1.00E-06	1.00E-06	1.00E-06	1.00E-06
WP3.145	EMPP	ST2ko	IL33	ST2ko_IL33	0.863129514	1.15480476	0.631847787	2.125274158	1.00E-06	0.431564757	0.767186351	0.284726555	0.761887008	0.696236309	0.191796588	0.201332078	1.00E-06	1.00E-06	0.8812657	0.311574476	1.220649464	1.00E-06	0.084064993	0.419763596	1.00E-06	1.00E-06	1.00E-06	1.00E-06	1.00E-06	1.00E-06	1.00E-06	1.00E-06
WP3.146	EMPP	ST2ko	PBS	ST2ko_PBS	0.764615413	1.294869034	1.359245628	2.13288501	1.00E-06	0.934849601	0.708483514	0.723370259	1.183292047	1.00E-06	0.247038223	0.525880238	1.00E-06	1.00E-06	0.813833847	0.515057779	1.456803393	1.00E-06	0.161858629	0.221105403	1.00E-06	1.00E-06	1.00E-06	1.00E-06	1.00E-06	1.00E-06	1.00E-06	1.00E-06
WP3.147	EMPP	WT	IL33	WT_IL33	1.00E-06	1.00E-06	1.00E-06	1.00E-06	1.00E-06	1.00E-06	1.00E-06	1.00E-06	1.00E-06	1.00E-06	1.00E-06	1.00E-06	1.00E-06	1.00E-06	1.00E-06	1.00E-06	1.00E-06	1.00E-06	1.00E-06	1.00E-06	1.00E-06	1.00E-06	1.00E-06	1.00E-06	1.00E-06	1.00E-06	1.00E-06	1.00E-06
WP3.148	EMPP	WT	PBS	WT_PBS	1.206291794	0.823921576	0.266199345	0.384373006	0.113485425	0.34641635	0.34641635	0.558867788	0.389738654	0.289288109	0.213244277	0.539830699	1.00E-06	1.00E-06	0.153954819	0.633132311	0.742559701	0.650932083	0.017224178	0.208855773	1.00E-06	1.00E-06	1.00E-06	1.00E-06	1.00E-06	1.00E-06	1.00E-06	1.00E-06
WP3.149	EMPP	ST2ko	PBS	ST2ko_PBS	1.218463575	0.815107996	0.41324324	1.010495659	0.755269338	0.286193562	0.388251425	0.242333057	0.219921891	0.388251425	0.106215272	0.261532678	0.137267608	1.00E-06	0.666678508	0.090562847	0.265183538	1.00E-06	0.012302225	0.091192761	1.00E-06	1.00E-06	1.00E-06	1.00E-06	1.00E-06	1.00E-06	1.00E-06	1.00E-06
WP3.15	BEMP	WT	PBS	BEMP	1.00E-06	1.00E-06	1.00E-06	1.00E-06	1.00E-06	1.00E-06	1.00E-06	1.00E-06	1.00E-06	1.00E-06	1.00E-06	1.00E-06	1.00E-06	1.00E-06	1.00E-06	1.00E-06	1.00E-06	1.00E-06	1.00E-06	1.00E-06	1.00E-06	1.00E-06	1.00E-06	1.00E-06	1.00E-06	1.00E-06	1.00E-06	1.00E-06
WP3.150	EMPP	ST2ko	IL33	ST2ko_IL33	1.143064667	0.872306487	0.464228507	2.162810137	1.199894051	0.854354679	0.51867654	0.118495734	1.00E-06	1.00E-06	0.232114254	0.203472683	1.00E-06	0.439186929	0.703638839	0.287753828	0.330542348	1.00E-06	0.030246395	0.612553188	1.00E-06	1.00E-06	1.00E-06	1.00E-06	1.00E-06	1.00E-06	1.00E-06	1.00E-06
WP3.151	EMPP	ST2ko	IL33	ST2ko_IL33	1.641032336	0.584228105	0.588291732	0.809219879	1.03857375	0.803630189	0.491275319	0.442762108	0.477841369	0.861309511	0.171300785	0.666466224	1.00E-06	1.00E-06	0.572204864	0.156540045	0.501598058	1.00E-06	0.038329624	0.401815095	1.00E-06	1.00E-06	1.00E-06	1.00E-06	1.00E-06	1.00E-06	1.00E-06	1.00E-06
WP3.152	EMPP	WT	IL33	WT_IL33	0.897158439	1.112214225	0.225849667	0.248864904	1.00E-06	0.285870706	0.227420576	1.00E-06	0.317193408	0.161929158	0.382474294	0.130618821	1.00E-06	0.240387652	0.41564815	0.210725191	0.259433141	1.00E-06	0.007057802	0.974973353	1.00E-06	1.00E-06	1.00E-06	1.00E-06	1.00E-06	1.00E-06	1.00E-06	1.00E-06
WP3.153	EMPP	ST2ko	IL33	ST2ko_IL33	1.00E-06	1.00E-06	1.00E-06	1.00E-06	1.00E-06	1.00E-06	1.00E-06	1.00E-06	1.00E-06	1.00E-06	1.00E-06	1.00E-06	1.00E-06	1.00E-06	1.00E-06	1.00E-06	1.00E-06	1.00E-06	1.00E-06	1.00E-06	1.00E-06	1.00E-06	1.00E-06	1.00E-06	1.00E-06	1.00E-06	1.00E-06	1.00E-06
WP3.154	BEMP	WT	PBS	BEMP	1.00E-06	1.00E-06	1.00E-06	1.00E-06	1.00E-06	1.00E-06	1.00E-06	1.00E-06	1.00E-06	1.00E-06	1.00E-06	1.00E-06	1.00E-06	1.00E-06	1.00E-06	1.00E-06	1.00E-06	1.00E-06	1.00E-06	1.00E-06	1.00E-06	1.00E-06	1.00E-06	1.00E-06	1.00E-06	1.00E-06	1.00E-06	1.00E-06
WP3.155	EMPP	ST2ko	IL33	ST2ko_IL33	1.239902069	0.801195474	0.543452624	2.585110907	3.010965498	2.514420913	1.64744029	0.476393679	1.00E-06	1.00E-06	0.25885681	0.423439035	1.00E-06	1.00E-06	3.681327692	0.489786928	1.057183766	1.00E-06	0.052929879	1.283627121	1.00E-06	1.00E-06	1.00E-06	1.00E-06	1.00E-06	1.00E-06	1.00E-06	1.00E-06
WP3.156	EMPP	WT	PBS	WT_PBS	0.466224417	1.98494147	0.945465334	0.741797066	0.882150349	0.535551221	1.680739885	1.155963999	0.958663538	0.706664072	0.71157931	0.919611535	1.00E-06	0.6109374	0.7366731	0.6825925	0.311887247	1.00E-06	0.064216884	0.291001091	1.00E-06	1.00E-06	1.00E-06	1.00E-06	1.00E-06	1.00E-06	1.00E-06	1.00E-06
WP3.157	preMegE	WT	PBS	preMegE	0.891079217	1.120098494	2.163887654	1.208841922	3.539696334	2.796506335	1.782158435	2.018978572	3.30265346	1.845006116	0.132459718	0.775729515	1.00E-06	1.00E-06	0.522544424	1.081943827	0.442462042	1.00E-06	0.07876102	2.609232672	1.00E-06	1.00E-06	1.00E-06	1.00E-06	1.00E-06	1.00E-06	1.00E-06	1.00E-06
WP3.158	EMPP	ST2ko	IL33	ST2ko_IL33	1.530552164	0.634658413	0.522698968	2.352267635	0.968653247	0.825907556	0.989006711	0.200830768	1.00E-06	1.00E-06	0.321758957	0.247251678	1.00E-06	0.729031075	1.059991147	0.306519809	1.097371654	1.00E-06	0.129772106	0.689705423	1.00E-06	1.00E-06	1.00E-06	1.00E-06	1.00E-06	1.00E-06	1.00E-06	1.00E-06
WP3.159	preMegE	WT	PBS	preMegE	0.906837442	1.101077383	2.217471964	0.992346501	0.894352743	1.048928154	1.108735982	0.800468127	0.811642246	0.932332113	0.142488349	0.225143365	1.00E-06	0.211527313	0.273367922	0.462946012	0.084138847	1.00E-06	0.124043313	0.716439042	1.00E-06	1.00E-06	1.00E-06	1.00E-06	1.00E-06	1.00E-06	1.00E-06	1.00E-06
WP3.16	EMPP	WT	IL33	WT_IL33	0.745089203	1.324534169	0.680885947	0.58458514	0.416239291	0.671511989	0.750271708	0.286277276	0.501904596	1.00E-06	0.886065381	0.545437222	1.00E-06	1.00E-06	0.399283417	0.680885947	0.338091362	1.00E-06	0.078862599	3.042980443	1.00E-06	1.00E-06	1.00E-06	1.00E-06	1.00E-06	1.00E-06	1.00E-06	1.00E-06
WP3.160	BEMP	WT	PBS	BEMP	1.00E-06	1.00E-06	1.00E-06	1.00E-06	1.00E-06	1.00E-06	1.00E-06	1.00E-06	1.00E-06	1.00E-06	1.00E-06	1.00E-06	1.00E-06	1.00E-06	1.00E-06	1.00E-06	1.00E-06	1.00E-06	1.00E-06	1.00E-06	1.00E-06	1.00E-06	1.00E-06	1.00E-06	1.00E-06	1.00E-06	1.00E-06	1.00E-06
WP3.161	preMegE	WT	PBS	preMegE	1.218258067	0.814970519	0.48795492	2.03470519	0.33793549	0.439769598	0.739601357	0.43071927	0.643860378	0.367246278	1.00E-06	0.195442994	1.00E-06	0.113033301	0.272592878	0.117833346	0.088071544	1.00E-06	0.009921815	0.32416939	1.00E-06	1.00E-06	1.00E-06	1.00E-06	1.00E-06	1.00E-06	1.00E-06	1.00E-06
WP3.162	EMPP	ST2ko	IL33	ST2ko_IL33	1.00E-06	1.00E-06	1.00E-06	1.00E-06	1.00E-06	1.00E-06	1.00E-06	1.00E-06	1.00E-06	1.00E-06	1.00E-06	1.00E-06	1.00E-06	1.00E-06	1.00E-06	1.00E-06	1.00E-06	1.00E-06	1.00E-06	1.00E-06	1.00E-06	1.00E-06	1.00E-06	1.00E-06	1.00E-06	1.00E-06	1.00E-06	1.00E-06
WP3.163	EMPP	WT	PBS	WT_PBS	0.848000307	1.174573255	0.540413902	0.85983795	0.409557152	1.31233559	1.103538293	0.612226201	0.980871935	1.00E-06	0.651635313	1.174573255	1.00E-06	1.00E-06	0.421071371	1.182743058	0.871840841	1.00E-06	0.230387874	0.738227145	1.00E-06	1.00E-06	1.00E-06	1.00E-06	1.00E-06	1.00E-06	1.00E-06	1.00E-06
WP3.164	BEMP	WT	PBS	BEMP	1.00E-06	1.00E-06	1.00E-06	1.00E-06	1.00E-06	1.00E-06	1.00E-06	1.00E-06	1.00E-06	1.00E-06	1.00E-06	1.00E-06	1.00E-06	1.00E-06	1.00E-06	1.00E-06	1.00E-06	1.00E-06	1.00E-06	1.00E-06	1.00E-06	1.00E-06	1.00E-06	1.00E-06	1.00E-06	1.00E-06	1.00E-06	1.00E-06
WP3.165	EMPP	WT	IL33	WT_IL33	0.97259859	1.028054256	0.411771648	0.93297893	0.397745194	0.336788879	0.795490389	0.244840887	0.59870466	1.222569436	1.301266453	0.637243388	1.00E-06	1.00E-06	1.558238867	1.239635869	0.423348125	1.00E-06	0.023518118	2.01379441	1.00E-06	1.00E-06	1.00E-06	1.00E-06	1.00E-06	1.00E-06	1.00E-06	1.00E-06
WP3.166	BEMP	WT	PBS	BEMP	1.00E-06	1.00E-06	1.00E-06	1.00E-06	1.00E-06	1.00E-06	1.00E-06	1.00E-06	1.00E-06	1.00E-06	1.00E-06	1.00E-06	1.00E-06	1.00E-06	1.00E-06	1.00E-06	1.00E-06	1.00E-06	1.00E-06	1.00E-06	1.00E-06	1.00E-06	1.00E-06	1.00E-06	1.00E-06	1.00E-06	1.00E-06	1.00E-06
WP3.167	EMPP	ST2ko	IL33	ST2ko_IL33	1.00E-06	1.00E-06	1.00E-06	1.00E-06	1.00E-06	1.00E-06	1.00E-06	1.00E-06	1.00E-06	1.00E-06	1.00E-06	1.00E-06	1.00E-06	1.00E-06	1.00E-06	1.00E-06	1.00E-06	1.00E-06	1.00E-06	1.00E-06	1.00E-06	1.00E-06	1.00E-06	1.00E-06	1.00E-06	1.00E-06	1.00E-06	1.00E-06
WP3.168	EMPP	WT	IL33	WT_IL33	0.604453626	1.595162681	0.666050542	0.261286332	1.00E-06	0.81434022	0.427413258	0.537264181	0.617154481	0.87885896	0.587924809	0.975155072	1.00E-06	1.00E-06	0.612891484	0.83723444	0.754557926	1.00E-06	0.106853314	2.090290656	1.00E-06	1.00E-06	1.00E-06	1.00E-06	1.00E-06	1.00E-06	1.00E-06	1.00E-06
WP3.169	BEMP	WT	PBS	BEMP	1.00E-06	1.00E-06	1.00E-06	1.00E-06	1.00E-06	1.00E-06	1.00E-06	1.00E-06	1.00E-06	1.00E-06	1.00E-06	1.00E-06	1.00E-06	1.00E-06	1.00E-06	1.00E-06	1.00E-06	1.00E-06	1.00E-06	1.00E-06	1.00E-06	1.00E-06	1.00E-06	1.00E-06	1.00E-06	1.00E-06	1.00E-06	1.00E-06
WP3.17	EMPP	WT	IL33	WT_IL33	0.922911898	1.08242333	0.333154859	0.704301392	1.00E-06	0.491159953	0.975534527	0.168902764	0.522776009	0.342521117	1.12838926	0.372229639	1.00E-06	1.00E-06	0.922911898	0.410161743	0.464665629	1.00E-06	0.017148959	2.418755328	1.00E-06	1.00E-06	1.00E-06	1.00E-06	1.00E-06	1.00E-06	1.00E-06	1.00E-06
WP3.170	EMPP	WT	IL33	WT_IL33	0.955792931	1.045918184	0.648316413	0.596572757	1.00E-06	0.61761085	0.588359564	0.474595393	0.487938086	0.552777195	1.759017703	0.891786338	1.00E-06	1.00E-06	0.982663928	0.416033037	0.792657759	1.00E-06	0.013001032	2.226488257	1.00E-06	1.00E-06	1.00E-06	1.00E-06	1.00E-06	1.00E-06	1.00E-06	1.00E-06
WP3.171	EMPP	ST2ko	IL33	ST2ko_IL33	1.345992953	0.731368733	0.256791767	0.751930307	0.510035954	0.444012087	0.294976281	0.294976281	1.00E-06	0.244629595	0.160280504	0.051071805	1.00E-06	1.00E-06	0.325035873	0.160280504	0.492662257	1.00E-06	0.015395696	0.39740195	1.00E-06	1.00E-06	1.00E-06	1.00E-06	1.00E-06	1.00E-06	1.00E-06	1.00E-06
WP3.172	EMPP	ST2ko	IL33	ST2ko_IL33	1.206499884	0.824063706	0.566767044	0.763567592	1.00E-06	0.84723129	0.287339409	0.241622679	0.258964775	0.660132612	0.111169102	0.189573311	1.00E-06	0.384439312	0.683412138	0.420689518	0.582701034	1.00E-06	0.049749567	0.824063706	1.00E-06	1.00E-06	1.00E-06	1.00E-06	1.00E-06	1.00E-06	1.00E-06	1.00E-06
WP3.173	BEMP	WT	PBS	BEMP	1.00E-06	1.00E-06	1.00E-06	1.00E-06	1.00E-06	1.00E-06	1.00E-06	1.00E-06	1.00E-06	1.00E-06	1.00E-06	1.00E-06	1.00E-06	1.00E-06	1.00E-06	1.00E-06	1.00E-06	1.00E-06	1.00E-06	1.00E-06	1.00E-06	1.00E-06	1.00E-06	1.00E-06	1.00E-06	1.00E-06	1.00E-06	1.00E-06
WP3.174	EMPP	ST2ko	IL33	ST2ko_IL33	1.239902069	0.801195474	0.543452624	2.585110907	1.00E-06	2.514420913	1.00E-06	1.00E-06	0.659857396	1.591322425	0.25885681	0.423439035	1.00E-06	1.00E-06	3.681327692	0.489786928	1.057183766	1.00E-06	0.052929879	1.283627121	1.00E-06	1.00E-06	1.00E-06	1.00E-06	1.00E-06	1.00E-06	1.00E-06	1.00E-06
WP3.175	EMPP	ST2ko	IL33	ST2ko_IL33	1.00E-06	1.00E-06	1.00E-06	1.00E-06	1.00E-06	1.00E-06	1.00E-06	1.00E-06	1.00E-06	1.00E-06	1.00E-06	1.00E-06	1.00E-06	1.00E-06	1.00E-06	1.00E-06	1.00E-06	1.00E-06	1.00E-06	1.00E-06	1.00E-06	1.00E-06	1.00E-06	1.00E-06	1.00E-06	1.00E-06	1.00E-06	1.00E-06
WP3.176	BEMP	WT	PBS	BEMP	1.00E-06	1.00E-06	1.00E-06	1.00E-06	1.00E-06	1.00E-06	1.00E-06	1.00E-06	1.00E-06	1.00E-06	1.00E-06	1.00E-06	1.00E-06	1.00E-06	1.00E-06	1.00E-06	1.00E-06	1.00E-06	1.00E-06	1.00E-06	1.00E-06	1.00E-06	1.00E-06	1.00E-06	1.00E-06	1.00E-06	1.00E-06	1.00E-06
WP3.177	preMegE	WT	PBS	preMegE	1.00E-06	1.00E-06	1.00E-06	1.00E-06	1.00E-06	1.00E-06	1.00E-06	1.00E-06	1.00E-06	1.00E-06	1.00E-06	1.00E-06	1.00E-06	1.00E-06	1.00E-06	1.00E-06	1.00E-06	1.00E-06	1.00E-06	1.00E-06	1.00E-06	1.00E-06	1.00E-06	1.00E-06	1.00E-06	1.00E-06	1.00E-06	1.00E-06
WP3.178	EMPP	WT	IL33	WT_IL33	1.21447093	0.818088007	0.307856078	0.737302195	0.469868174	0.590630579	0.547271244	0.096076537	1.00E-06	0.517750145	0.712186975	0.528629176	1.00E-06	0.514173783	0.659903949	0.562657132	0.24321902	1.00E-06	0.00352131	0.763303101	1.00E-06	1.00E-06	1.00E-06	1.00E-06	1.00E-06	1.00E-06	1.00E-06	1.00E-06
WP3.179	EMPP	WT	IL33	WT_IL33	1.640648828	0.584091571	0.276292149	0.739317757	0.689807859	0.68031107	0.626013845	1.00E-06	0.474429778	0.354600499	0.699437218	0.321806745	0.216774426	1.00E-06	1.11285565	0.256009006	0.451959834	1.00E-06	0.104695147	2.352616996	1.00E-06	1.00E-06	1.00E-06	1.00E-06	1.00E-06	1.00E-06	1.00E-06	1.00E-06
WP3.18	EMPP	WT	PBS	WT_PBS	1.350628987	0.72881847	0.579801683	1.192204254	1.00E-06	0.567869537	0.579801683	0.274262908	0.342370766	0.369496198	0.347150084	0.647804963	1.00E-06	0.261273267	0.293947706	0.461253392	0.184748099	1.00E-06	0.015993521	0.255896341	1.00E-06	1.00E-06	1.00E-06	1.00E-06	1.00E-06	1.00E-06	1.00E-06	1.00E-06
WP3.180	EMPP	ST2ko	PBS	ST2ko_PBS	0.75053852	1.315852722	0.549426356	1.114192124	1.00E-06	0.549426356	0.584793031	1.00E-06	1.00E-06	0.488353595	0.269059663	0.188939732	1.00E-06	0.572758164	0.601233801	0.190253912	0.549426356	1.00E-06	0.011973577	0.199712705	1.00E-06	1.00E-06	1.00E-06	1.00E-06	1.00E-06	1.00E-06	1.00E-06	1.00E-06
WP3.181	preMegE	WT	PBS	preMegE	1.00E-06	1.00E-06	1.00E-06	1.00E-06	1.00E-06	1.00E-06	1.00E-06	1.00E-06	1.00E-06	1.00E-06	1.00E-06	1.00E-06	1.00E-06	1.00E-06	1.00E-06	1.00E-06	1.00E-06	1.00E-06	1.00E-06	1.00E-06	1.00E-06	1.00E-06	1.00E-06	1.00E-06	1.00E-06	1.00E-06	1.00E-06	1.00E-06
WP3.182	EMPP	WT	PBS	WT_PBS	1.119909535	0.890928893	0.304261184	0.556086877	1.00E-06	0.526090242	0.487468938	0.216641599	0.395947813	1.00E-06	0.1925603	0.230586858	1.00E-06	1.00E-06	0.349504321	0.661302471	0.359330225	1.00E-06	0.004887736	0.501173555	1.00E-06	1.00E-06	1.00E-06	1.00E-06	1.00E-06	1.00E-06	1.00E-06	1.00E-06
WP3.183	EMPP	WT	PBS	WT_PBS	1.521175159	0.635157499	0.247446113	0.455393715	0.230875387	0.124583618	0.622086147	0.270778723	0.245736878	1.00E-06	0.177413326	0.349941649	1.00E-06	0.174970824	0.319787684	0.218421425	0.347524425	1.00E-06	0.020125749	0.209523836	1.00E-06	1.00E-06	1.00E-06	1.00E-06	1.00E-06	1.00E-06	1.00E-06	1.00E-06
WP3.184	EMPP	ST2ko	PBS	ST2ko_PBS	0.775452968	1.277312197	0.209222685	1.561693339	1.00E-06	0.621192014	1.00E-06	1.00E-06	1.00E-06	0.349438673	0.163018905	0.335203981	1.00E-06	0.70863331	0.665777116	0.146920864	0.948100032	1.00E-06	0.05605983	0.480667507	1.00E-06	1.00E-06	1.00E-06	1.00E-06	1.00E-06	1.00E-06	1.00E-06	1.00E-06
WP3.185	preMegE	WT	PBS	preMegE	1.297783548	0.761042951	0.657949966	0.821339042	0.89878614	0.821339042	0.576762704	0.838597121	0.564893099	1.061459836	0.059377073	0.206762977	1.00E-06	1.00E-06	0.365020598	0.331263185	0.123797131	1.00E-06	0.01670067	0.372690457	1.00E-06	1.00E-06	1.00E-06	1.00E-06	1.00E-06	1.00E-06	1.00E-06	1.00E-06
WP3.186	preMegE	WT	PBS	preMegE	1.00E-06	1.00E-06	1.00E-06	1.00E-06	1.00E-06	1.00E-06	1.00E-06	1.00E-06	1.00E-06	1.00E-06	1.00E-06	1.00E-06	1.00E-06	1.00E-06	1.00E-06	1.00E-06	1.00E-06	1.00E-06	1.00E-06	1.00E-06	1.00E-06	1.00E-06	1.00E-06	1.00E-06	1.00E-06	1.00E-06	1.00E-06	1.00E-06
WP3.187	EMPP	ST2ko	PBS	ST2ko_PBS	1.218463575	0.815107996	0.41324324	1.010495659	0.755269338	0.286193562	0.388251425	1.00E-06	0.219921891	0.388251425	0.106215272	0.261532678	1.00E-06	1.00E-06	0.666678508	0.090562847	0.265183538	1.00E-06	0.012302225	0.091192761	1.00E-06	1.00E-06	1.00E-06	1.00E-06	1.00E-06	1.00E-06	1.00E-06	1.00E-06
WP3.188	EMPP	ST2ko	IL33	ST2ko_IL33	0.955772199	1.045895498	0.206575163	0.694833255	0.56830555	0.31968849	0.335582342	0.108422697	1.00E-06	1.00E-06	0.067206226	0.167791171	1.00E-06	0.541389461	0.243963751	0.100463177	0.292141397	1.00E-06	0.008518049	0.18488995	1.00E-06	1.00E-06	1.00E-06	1.00E-06	1.00E-06	1.00E-06	1.00E-06	1.00E-06
WP3.189	BEMP	WT	PBS	BEMP	1.530915996	0.634809279	0.206525971	0.671004861	0.367138196	0.46793989	1.00E-06	1.00E-06	0.7497051	1.00E-06	2.135235389	1.758560686	1.00E-06	1.795511785	2.006102223	1.808000557	2.435799057	2.486980373	0.109150839	1.097632513	1.00E-06	1.00E-06	1.00E-06	1.00E-06	1.00E-06	1.00E-06	1.00E-06	1.00E-06
WP3.19	EMPP	ST2ko	PBS	ST2ko_PBS	0.962457056	1.038710831	0.250832132	0.407478	0.308810578	0.442820548	0.335595221	0.137242011	0.102578058	0.107677899	0.058104515	0.071535049	1.00E-06	0.416039979	0.155479263	0.067208806	0.357197546	1.00E-06	0.00762416	0.096374419	1.00E-06	1.00E-06	1.00E-06	1.00E-06	1.00E-06	1.00E-06	1.00E-06	1.00E-06
WP3.190	EMPP	WT	PBS	WT_PBS	0.848000307	1.174573255	0.540413902	0.85983795	0.409557152	1.31233559	1.103538293	0.612226201	0.980871935	1.560638821	0.651635313	1.174573255	1.00E-06	1.00E-06	0.421071371	1.182743058	0.871840841	1.00E-06	0.230387874	0.738227145	1.00E-06	1.00E-06	1.00E-06	1.00E-06	1.00E-06	1.00E-06	1.00E-06	1.00E-06
WP3.191	BEMP	WT	PBS	BEMP	0.847629783	1.174060038	0.065675823	0.179431636	0.126877327	0.136929594	1.00E-06	0.053345345	0.128648468	0.105221847	0.473522927	0.511039314	0.665036849	0.497064917	0.547718375	0.444885562	0.774590754	1.00E-06	0.026672672	0.40374217	1.00E-06	1.00E-06	1.00E-06	1.00E-06	1.00E-06	1.00E-06	1.00E-06	1.00E-06
WP3.192	EMPP	WT	PBS	WT_PBS	1.123605241	0.887694559	0.179012875	0.159114284	0.378439677	0.557921967	0.205631795	0.087664422	1.00E-06	0.08645752	0.131045095	0.249677074	1.00E-06	0.158015201	0.400017566	0.251413715	0.341068934	1.00E-06	0.00717968	0.096597875	1.00E-06	1.00E-06	1.00E-06	1.00E-06	1.00E-06	1.00E-06	1.00E-06	1.00E-06
WP3.2	EMPP	ST2ko	IL33	ST2ko_IL33	0.897318505	1.112412659	0.617149564	0.878851957	1.322889049	0.843051148	1.447629154	0.296004716	0.872781283	1.00E-06	0.3064433	0.216688136	0.291929532	0.474240924	0.837227769	0.167669487	0.398787493	1.00E-06	0.078220581	0.825701407	1.00E-06	1.00E-06	1.00E-06	1.00E-06	1.00E-06	1.00E-06	1.00E-06	1.00E-06
WP3.20	EMPP	ST2ko	PBS	ST2ko_PBS	1.190575964	0.836049156	0.415137071	1.731064731	1.142076803	1.043665701	0.82453902	0.940604196	1.249767452	0.540235246	0.262731243	0.1606129	1.00E-06	1.00E-06	0.889865792	0.260916425	1.232561534	1.00E-06	0.200497989	0.457441663	1.00E-06	1.00E-06	1.00E-06	1.00E-06	1.00E-06	1.00E-06	1.00E-06	1.00E-06
WP3.21	BEMP	WT	PBS	BEMP	1.064057347	0.939246609	0.267864613	0.578174107	0.297214397	0.562363906	0.397651332	1.00E-06	0.31416098	0.204415416	1.504804332	1.148360734	2.49592729	1.624027325	1.109243352	2.203162497	4.054645844	2.055623296	0.042676211	1.027811648	1.00E-06	1.00E-06	1.00E-06	1.00E-06	1.00E-06	1.00E-06	1.00E-06	1.00E-06
WP3.22	EMPP	ST2ko	PBS	ST2ko_PBS	0.570684439	1.682685003	1.248992774	2.144684053	1.659518981	1.97351178	2.001060978	0.543655682	0.732431189	1.00E-06	0.510776881	0.429510448	1.00E-06	1.00E-06	1.602989672	0.77419298	1.58092084	1.00E-06	0.115884951	0.381767218	1.00E-06	1.00E-06	1.00E-06	1.00E-06	1.00E-06	1.00E-06	1.00E-06	1.00E-06
WP3.23	EMPP	ST2ko	IL33	ST2ko_IL33	0.550851706	1.716816552	0.239772131	0.562426271	0.426239408	0.371062957	0.309870193	0.103645967	0.353488673	0.170723775	0.072279778	0.110317677	1.00E-06	0.231604612	0.249954237	0.159290915	0.482879757	1.00E-06	0.006086109	0.266043837	1.00E-06	1.00E-06	1.00E-06	1.00E-06	1.00E-06	1.00E-06	1.00E-06	1.00E-06
WP3.24	preMegE	WT	PBS	preMegE	1.00E-06	1.00E-06	1.00E-06	1.00E-06	1.00E-06	1.00E-06	1.00E-06	1.00E-06	1.00E-06	1.00E-06	1.00E-06	1.00E-06	1.00E-06	1.00E-06	1.00E-06	1.00E-06	1.00E-06	1.00E-06	1.00E-06	1.00E-06	1.00E-06	1.00E-06	1.00E-06	1.00E-06	1.00E-06	1.00E-06	1.00E-06	1.00E-06
WP3.25	EMPP	ST2ko	IL33	ST2ko_IL33	1.391495595	0.705460075	0.288498624	1.236820675	1.271592437	0.601499874	0.810360827	0.242597458	0.449575818	0.644671603	0.229511181	0.129106751	1.00E-06	1.00E-06	0.561219227	0.274834751	0.58101058	1.00E-06	0.017058521	0.235963618	1.00E-06	1.00E-06	1.00E-06	1.00E-06	1.00E-06	1.00E-06	1.00E-06	1.00E-06
WP3.26	EMPP	WT	IL33	WT_IL33	1.0034708	0.996539321	0.584388072	1.209992945	1.00E-06	0.401925115	1.00E-06	1.00E-06	0.549045888	0.468135681	1.72309069	0.729509482	0.592545825	0.613441909	0.534032199	0.690158024	0.382889137	1.00E-06	0.008344253	1.607700462	1.00E-06	1.00E-06	1.00E-06	1.00E-06	1.00E-06	1.00E-06	1.00E-06	1.00E-06
WP3.27	EMPP	ST2ko	IL33	ST2ko_IL33	1.143064667	0.872306487	0.464228507	2.162810137	1.00E-06	0.854354679	0.51867654	0.118495734	1.00E-06	0.266629261	0.232114254	0.203472683	1.00E-06	0.439186929	0.703638839	0.287753828	0.330542348	1.00E-06	0.030246395	0.612553188	1.00E-06	1.00E-06	1.00E-06	1.00E-06	1.00E-06	1.00E-06	1.00E-06	1.00E-06
WP3.28	EMPP	ST2ko	PBS	ST2ko_PBS	1.123839501	0.887879634	0.348308121	1.825682656	0.789185314	0.589856537	0.767605	0.456420664	0.334119483	0.593959314	0.084695904	0.144429366	0.113316984	1.00E-06	0.550355609	0.125733066	1.524605531	1.00E-06	0.019893432	0.466011032	1.00E-06	1.00E-06	1.00E-06	1.00E-06	1.00E-06	1.00E-06	1.00E-06	1.00E-06
WP3.29	EMPP	ST2ko	IL33	ST2ko_IL33	1.239902069	0.801195474	0.543452624	2.585110907	1.00E-06	2.514420913	1.64744029	0.476393679	0.659857396	1.591322425	0.25885681	0.423439035	1.00E-06	1.00E-06	3.681327692	0.489786928	1.057183766	1.00E-06	0.052929879	1.283627121	1.00E-06	1.00E-06	1.00E-06	1.00E-06	1.00E-06	1.00E-06	1.00E-06	1.00E-06
WP3.3	EMPP	WT	IL33	WT_IL33	1.21447093	0.818088007	0.307856078	0.737302195	0.469868174	0.590630579	0.547271244	0.096076537	1.00E-06	0.517750145	0.712186975	0.528629176	1.00E-06	0.514173783	0.659903949	0.562657132	0.24321902	0.453862739	0.00352131	0.763303101	1.00E-06	1.00E-06	1.00E-06	1.00E-06	1.00E-06	1.00E-06	1.00E-06	1.00E-06
WP3.30	EMPP	WT	IL33	WT_IL33	0.897393312	1.112505399	0.968492202	1.44774984	0.995720224	2.061668443	1.369654807	0.387914965	1.00E-06	0.781226253	2.93591935	0.770470881	1.00E-06	0.808776138	2.573643699	1.192353764	2.194378417	1.00E-06	0.094326852	1.721674411	1.00E-06	1.00E-06	1.00E-06	1.00E-06	1.00E-06	1.00E-06	1.00E-06	1.00E-06
WP3.31	EMPP	WT	PBS	WT_PBS	1.123605241	0.887694559	0.179012875	0.159114284	1.00E-06	0.557921967	0.205631795	1.00E-06	1.00E-06	0.08645752	0.131045095	0.249677074	1.00E-06	0.11173362	0.200008783	0.251413715	0.170534467	1.00E-06	0.00717968	0.048298937	1.00E-06	1.00E-06	1.00E-06	1.00E-06	1.00E-06	1.00E-06	1.00E-06	1.00E-06
WP3.32	BEMP	WT	PBS	BEMP	1.00E-06	1.00E-06	1.00E-06	1.00E-06	1.00E-06	1.00E-06	1.00E-06	1.00E-06	1.00E-06	1.00E-06	1.00E-06	1.00E-06	1.00E-06	1.00E-06	1.00E-06	1.00E-06	1.00E-06	1.00E-06	1.00E-06	1.00E-06	1.00E-06	1.00E-06	1.00E-06	1.00E-06	1.00E-06	1.00E-06	1.00E-06	1.00E-06
WP3.33	EMPP	WT	PBS	WT_PBS	1.350628987	0.72881847	0.579801683	1.192204254	0.240420434	0.567869537	1.00E-06	1.00E-06	1.00E-06	0.369496198	0.372066248	0.694300168	1.00E-06	1.00E-06	0.315045351	0.461253392	0.184748099	1.00E-06	0.015993521	0.274262908	1.00E-06	1.00E-06	1.00E-06	1.00E-06	1.00E-06	1.00E-06	1.00E-06	1.00E-06
WP3.34	EMPP	WT	IL33	WT_IL33	0.942507976	1.060376595	0.744620238	0.626148489	1.00E-06	0.390820143	0.288087053	0.076657817	0.362129279	0.230777861	0.600641779	0.448934456	0.621823365	0.671089334	0.685190347	0.498123967	0.803615186	1.00E-06	0.049534474	0.8672842	1.00E-06	1.00E-06	1.00E-06	1.00E-06	1.00E-06	1.00E-06	1.00E-06	1.00E-06
WP3.35	EMPP	ST2ko	PBS	ST2ko_PBS	0.731202652	1.345687301	0.241206921	0.912782608	1.00E-06	0.313892662	1.00E-06	1.00E-06	0.320488214	0.152654625	0.042639762	0.148480277	1.00E-06	1.00E-06	0.472485909	0.094623557	0.353147603	1.00E-06	0.017927812	0.045700166	1.00E-06	1.00E-06	1.00E-06	1.00E-06	1.00E-06	1.00E-06	1.00E-06	1.00E-06
WP3.36	preMegE	WT	PBS	preMegE	1.00E-06	1.00E-06	1.00E-06	1.00E-06	1.00E-06	1.00E-06	1.00E-06	1.00E-06	1.00E-06	1.00E-06	1.00E-06	1.00E-06	1.00E-06	1.00E-06	1.00E-06	1.00E-06	1.00E-06	1.00E-06	1.00E-06	1.00E-06	1.00E-06	1.00E-06	1.00E-06	1.00E-06	1.00E-06	1.00E-06	1.00E-06	1.00E-06
WP3.37	EMPP	WT	PBS	WT_PBS	0.866036436	1.150690327	0.222596008	0.802459022	0.633975779	0.563504731	0.319192715	0.199229008	0.5078589	0.20768942	0.409660196	0.674784915	1.00E-06	1.00E-06	0.384885074	0.625247647	0.684204562	1.00E-06	0.010543514	0.439062927	1.00E-06	1.00E-06	1.00E-06	1.00E-06	1.00E-06	1.00E-06	1.00E-06	1.00E-06
WP3.38	EMPP	WT	IL33	WT_IL33	0.922911898	1.08242333	0.333154859	0.704301392	0.792380257	0.491159953	0.975534527	0.168902764	0.522776009	0.342521117	1.12838926	0.372229639	0.843385919	0.526412203	0.922911898	0.410161743	0.464665629	1.00E-06	0.017148959	2.418755328	1.00E-06	1.00E-06	1.00E-06	1.00E-06	1.00E-06	1.00E-06	1.00E-06	1.00E-06
WP3.39	EMPP	WT	IL33	WT_IL33	1.28077216	0.772182548	0.360235896	0.34556137	0.214197546	0.372939588	1.00E-06	1.00E-06	0.45914249	0.217187632	0.449693474	0.434375264	1.00E-06	0.725483071	0.45282134	0.198472889	0.488697576	1.00E-06	0.041723785	1.713580365	1.00E-06	1.00E-06	1.00E-06	1.00E-06	1.00E-06	1.00E-06	1.00E-06	1.00E-06
WP3.4	BEMP	WT	PBS	BEMP	1.00E-06	1.00E-06	1.00E-06	1.00E-06	1.00E-06	1.00E-06	1.00E-06	1.00E-06	1.00E-06	1.00E-06	1.00E-06	1.00E-06	1.00E-06	1.00E-06	1.00E-06	1.00E-06	1.00E-06	1.00E-06	1.00E-06	1.00E-06	1.00E-06	1.00E-06	1.00E-06	1.00E-06	1.00E-06	1.00E-06	1.00E-06	1.00E-06
WP3.40	EMPP	WT	PBS	WT_PBS	0.844774845	1.178244364	0.372842643	0.585052818	1.00E-06	0.372842643	0.251153064	0.538358378	0.449576578	0.181323621	0.440324426	0.288499111	1.00E-06	1.00E-06	0.355184069	0.468668189	0.260009958	1.00E-06	0.01670749	0.345471542	1.00E-06	1.00E-06	1.00E-06	1.00E-06	1.00E-06	1.00E-06	1.00E-06	1.00E-06
WP3.41	EMPP	ST2ko	IL33	ST2ko_IL33	0.89411271	1.11614821	0.869663151	0.589894397	1.00E-06	0.320529403	0.531642598	1.00E-06	0.389185162	0.207118541	0.176596495	0.242915863	0.106470718	0.565864529	0.411375737	0.345924383	0.887936622	1.00E-06	0.038701374	1.019971338	1.00E-06	1.00E-06	1.00E-06	1.00E-06	1.00E-06	1.00E-06	1.00E-06	1.00E-06
WP3.42	EMPP	WT	PBS	WT_PBS	0.965841551	1.035163344	0.371094477	0.517581672	0.586359935	0.554730301	1.328555444	0.204455452	0.27736515	0.243139878	0.217616286	0.590438391	1.00E-06	0.489662098	0.363457463	0.926497145	0.763054726	1.00E-06	0.064250809	0.34624339	1.00E-06	1.00E-06	1.00E-06	1.00E-06	1.00E-06	1.00E-06	1.00E-06	1.00E-06
WP3.43	EMPP	ST2ko	PBS	ST2ko_PBS	1.218463575	0.815107996	0.41324324	1.010495659	0.755269338	0.286193562	0.388251425	0.242333057	1.00E-06	1.00E-06	0.106215272	0.261532678	1.00E-06	1.00E-06	0.666678508	0.090562847	0.265183538	1.00E-06	0.012302225	0.091192761	1.00E-06	1.00E-06	1.00E-06	1.00E-06	1.00E-06	1.00E-06	1.00E-06	1.00E-06
WP3.44	preMegE	WT	PBS	preMegE	1.294558803	0.764432223	1.720061917	1.962184224	2.192323196	1.962184224	2.500922756	2.301318235	2.382474047	1.24182381	0.16181985	0.246979037	1.00E-06	1.00E-06	0.563489448	0.445179942	0.436018272	1.00E-06	0.114423914	0.642808316	1.00E-06	1.00E-06	1.00E-06	1.00E-06	1.00E-06	1.00E-06	1.00E-06	1.00E-06
WP3.45	EMPP	ST2ko	PBS	ST2ko_PBS	1.123839501	0.887879634	0.348308121	1.825682656	0.789185314	0.589856537	0.767605	0.456420664	0.334119483	0.593959314	0.084695904	0.144429366	1.00E-06	1.00E-06	0.550355609	0.125733066	1.524605531	1.00E-06	0.019893432	0.466011032	1.00E-06	1.00E-06	1.00E-06	1.00E-06	1.00E-06	1.00E-06	1.00E-06	1.00E-06
WP3.46	BEMP	WT	PBS	BEMP	1.00E-06	1.00E-06	1.00E-06	1.00E-06	1.00E-06	1.00E-06	1.00E-06	1.00E-06	1.00E-06	1.00E-06	1.00E-06	1.00E-06	1.00E-06	1.00E-06	1.00E-06	1.00E-06	1.00E-06	1.00E-06	1.00E-06	1.00E-06	1.00E-06	1.00E-06	1.00E-06	1.00E-06	1.00E-06	1.00E-06	1.00E-06	1.00E-06
WP3.47	EMPP	ST2ko	IL33	ST2ko_IL33	0.767390342	1.290591576	1.42210946	1.534780685	3.625129451	1.229466575	3.090911857	1.139209051	1.00E-06	0.434682076	0.185312553	0.207047331	1.00E-06	1.00E-06	2.185604734	0.527788753	1.513650906	1.00E-06	0.031863146	0.938242341	1.00E-06	1.00E-06	1.00E-06	1.00E-06	1.00E-06	1.00E-06	1.00E-06	1.00E-06
WP3.48	EMPP	WT	IL33	WT_IL33	0.604453626	1.595162681	0.666050542	0.261286332	0.41572562	0.81434022	0.427413258	1.00E-06	1.00E-06	0.87885896	0.587924809	0.975155072	0.843057866	0.490968906	0.612891484	0.83723444	0.754557926	1.00E-06	0.106853314	2.090290656	1.00E-06	1.00E-06	1.00E-06	1.00E-06	1.00E-06	1.00E-06	1.00E-06	1.00E-06
WP3.49	EMPP	ST2ko	IL33	ST2ko_IL33	1.049541927	0.952479404	0.46643883	3.116139459	2.203443343	1.681512847	1.071595034	0.692439438	1.071595034	1.197279349	0.234841585	0.193413419	0.363432615	0.752498077	1.958514489	0.472950074	1.239501314	1.00E-06	0.132105259	0.870405635	1.00E-06	1.00E-06	1.00E-06	1.00E-06	1.00E-06	1.00E-06	1.00E-06	1.00E-06
WP3.5	EMPP	WT	IL33	WT_IL33	1.00E-06	1.00E-06	1.00E-06	1.00E-06	1.00E-06	1.00E-06	1.00E-06	1.00E-06	1.00E-06	1.00E-06	1.00E-06	1.00E-06	1.00E-06	1.00E-06	1.00E-06	1.00E-06	1.00E-06	1.00E-06	1.00E-06	1.00E-06	1.00E-06	1.00E-06	1.00E-06	1.00E-06	1.00E-06	1.00E-06	1.00E-06	1.00E-06
WP3.50	EMPP	WT	PBS	WT_PBS	1.255585948	0.789144165	0.343494948	0.565798708	0.465986734	0.320492119	0.408486637	0.10499269	0.299029721	0.242887607	0.253202014	0.292875778	1.00E-06	0.24120986	0.931973467	0.453244302	0.492556384	1.00E-06	0.018560261	0.925535856	1.00E-06	1.00E-06	1.00E-06	1.00E-06	1.00E-06	1.00E-06	1.00E-06	1.00E-06
WP3.51	preMegE	WT	PBS	preMegE	0.894166012	1.116214749	1.078192377	1.123978637	1.546079618	1.108504491	1.645601045	0.822800522	1.393404971	1.264541702	1.00E-06	0.358144729	0.751900995	1.00E-06	0.218941086	0.299082337	0.176607022	1.00E-06	0.119792925	1.171709245	1.00E-06	1.00E-06	1.00E-06	1.00E-06	1.00E-06	1.00E-06	1.00E-06	1.00E-06
WP3.52	EMPP	ST2ko	PBS	ST2ko_PBS	0.850964407	1.170537127	0.459192408	0.977501414	1.761947204	0.557549073	0.868844978	0.513049771	0.845086366	0.331520662	0.150430676	0.202665257	1.00E-06	1.00E-06	1.21181603	0.360275061	0.410988718	1.00E-06	0.019066326	0.261915019	1.00E-06	1.00E-06	1.00E-06	1.00E-06	1.00E-06	1.00E-06	1.00E-06	1.00E-06
WP3.53	EMPP	ST2ko	IL33	ST2ko_IL33	0.683149346	1.434226531	0.8410555	1.505531518	1.00E-06	0.664468591	0.348751883	0.524957637	1.206035949	0.441434995	0.219192891	0.384291484	1.00E-06	1.00E-06	0.712159802	0.582476968	1.338180671	1.00E-06	0.07803542	0.483059535	1.00E-06	1.00E-06	1.00E-06	1.00E-06	1.00E-06	1.00E-06	1.00E-06	1.00E-06
WP3.54	BEMP	WT	PBS	BEMP	1.00E-06	1.00E-06	1.00E-06	1.00E-06	1.00E-06	1.00E-06	1.00E-06	1.00E-06	1.00E-06	1.00E-06	1.00E-06	1.00E-06	1.00E-06	1.00E-06	1.00E-06	1.00E-06	1.00E-06	1.00E-06	1.00E-06	1.00E-06	1.00E-06	1.00E-06	1.00E-06	1.00E-06	1.00E-06	1.00E-06	1.00E-06	1.00E-06
WP3.55	preMegE	WT	PBS	preMegE	1.324076898	0.744831974	0.982811682	1.235407429	1.574601667	1.017470461	1.075484633	0.580346692	0.891920427	0.714490588	0.111490053	0.209494883	1.00E-06	0.315341491	0.242320256	0.455330786	0.116224563	1.00E-06	0.01273539	0.401921849	1.00E-06	1.00E-06	1.00E-06	1.00E-06	1.00E-06	1.00E-06	1.00E-06	1.00E-06
WP3.56	BEMP	WT	PBS	BEMP	1.498973549	0.647959221	0.130667741	0.235528725	1.00E-06	0.18351564	0.229088179	0.093685847	0.342452293	1.00E-06	1.120369741	0.5154752	0.825863311	1.00E-06	1.13600952	1.082205835	0.596244073	1.00E-06	0.089869471	0.55247264	1.00E-06	1.00E-06	1.00E-06	1.00E-06	1.00E-06	1.00E-06	1.00E-06	1.00E-06
WP3.57	EMPP	ST2ko	PBS	ST2ko_PBS	0.989647593	1.010442193	0.349893262	1.675958921	0.541482564	0.455330747	0.427793595	0.436782448	0.290173321	0.455330747	0.050941554	0.127183797	1.00E-06	0.247411898	0.390931241	0.141119258	0.433765371	1.00E-06	0.01034435	0.208047778	1.00E-06	1.00E-06	1.00E-06	1.00E-06	1.00E-06	1.00E-06	1.00E-06	1.00E-06
WP3.58	EMPP	WT	PBS	WT_PBS	0.975990795	1.024513821	0.996498436	1.193285657	1.00E-06	1.082929591	2.25783404	1.938498268	0.879612155	0.849649336	0.744807469	1.046041034	1.00E-06	1.00E-06	1.699298673	1.17685734	1.723019998	1.00E-06	0.065832302	0.704630802	1.00E-06	1.00E-06	1.00E-06	1.00E-06	1.00E-06	1.00E-06	1.00E-06	1.00E-06
WP3.59	EMPP	WT	IL33	WT_IL33	1.143209629	0.872417112	1.447025126	1.518966416	1.127470724	0.665767325	1.081542211	0.808371281	1.191756895	1.127470724	2.178129864	1.286177692	1.00E-06	1.00E-06	0.854463027	1.119682715	1.417245779	1.00E-06	0.077111507	2.334461786	1.00E-06	1.00E-06	1.00E-06	1.00E-06	1.00E-06	1.00E-06	1.00E-06	1.00E-06
WP3.6	BEMP	WT	PBS	BEMP	1.702463452	0.561603498	0.261997296	0.506145413	0.833713631	0.333931438	1.00E-06	0.242763567	0.509665932	0.402657142	1.492389203	2.02458165	1.107743474	1.566585844	1.787104289	2.903159483	1.566585844	1.702463452	0.021757006	1.461676277	1.00E-06	1.00E-06	1.00E-06	1.00E-06	1.00E-06	1.00E-06	1.00E-06	1.00E-06
WP3.60	EMPP	WT	PBS	WT_PBS	1.350628987	0.72881847	0.579801683	1.192204254	0.240420434	0.567869537	0.579801683	0.274262908	0.342370766	0.369496198	0.323902481	0.647804963	1.00E-06	0.522546535	0.587895413	0.430364632	0.369496198	1.00E-06	0.015993521	0.511792683	1.00E-06	1.00E-06	1.00E-06	1.00E-06	1.00E-06	1.00E-06	1.00E-06	1.00E-06
WP3.61	preMegE	WT	PBS	preMegE	1.013943415	0.986217079	1.569143335	1.283405564	0.742250025	1.624479055	1.47424586	0.907504777	1.12504066	0.692543762	0.096053177	0.336803058	1.00E-06	1.00E-06	0.184280733	0.426310692	0.196142917	1.00E-06	0.06698478	0.234876966	1.00E-06	1.00E-06	1.00E-06	1.00E-06	1.00E-06	1.00E-06	1.00E-06	1.00E-06
WP3.62	EMPP	WT	PBS	WT_PBS	1.00E-06	1.00E-06	1.00E-06	1.00E-06	1.00E-06	1.00E-06	1.00E-06	1.00E-06	1.00E-06	1.00E-06	1.00E-06	1.00E-06	1.00E-06	1.00E-06	1.00E-06	1.00E-06	1.00E-06	1.00E-06	1.00E-06	1.00E-06	1.00E-06	1.00E-06	1.00E-06	1.00E-06	1.00E-06	1.00E-06	1.00E-06	1.00E-06
WP3.63	BEMP	WT	PBS	BEMP	0.705445483	1.391466813	0.122989452	0.302835554	0.276740654	0.333696047	0.307062981	0.162285555	0.127326666	0.108563158	1.620688132	1.076692665	0.545861367	1.00E-06	1.069255405	1.391466813	1.848822215	1.00E-06	0.016707116	0.217126316	1.00E-06	1.00E-06	1.00E-06	1.00E-06	1.00E-06	1.00E-06	1.00E-06	1.00E-06
WP3.64	EMPP	WT	IL33	WT_IL33	0.89737305	1.112480279	0.866805229	1.059790986	1.00E-06	1.341437429	1.151711812	0.464509421	1.427786001	0.843102395	1.745668673	0.948539502	1.00E-06	0.670718714	1.910274233	0.733963265	0.848966635	1.00E-06	0.022309156	2.417942207	1.00E-06	1.00E-06	1.00E-06	1.00E-06	1.00E-06	1.00E-06	1.00E-06	1.00E-06
WP3.65	EMPP	WT	PBS	WT_PBS	0.824142547	1.206615315	0.500334832	0.642142681	1.00E-06	0.774300672	0.758365794	0.790570375	1.118035346	1.00E-06	0.395285187	0.702692691	1.00E-06	0.310134472	0.660195769	0.758365794	0.551321511	1.00E-06	0.080826142	0.460401934	1.00E-06	1.00E-06	1.00E-06	1.00E-06	1.00E-06	1.00E-06	1.00E-06	1.00E-06
WP3.66	EMPP	WT	PBS	WT_PBS	0.965841551	1.035163344	0.371094477	0.517581672	1.00E-06	0.554730301	1.328555444	1.00E-06	0.27736515	0.243139878	0.217616286	0.590438391	1.00E-06	1.00E-06	0.363457463	0.926497145	0.763054726	1.00E-06	0.064250809	0.34624339	1.00E-06	1.00E-06	1.00E-06	1.00E-06	1.00E-06	1.00E-06	1.00E-06	1.00E-06
WP3.67	BEMP	WT	PBS	BEMP	0.578316906	1.647104606	0.018452143	0.111872875	0.124994124	0.100129028	0.039279821	1.00E-06	0.087167382	0.056325506	0.521208379	0.528484177	0.659722943	0.479609514	0.543341889	0.852594812	0.244843565	1.00E-06	0.010096032	0.351094714	1.00E-06	1.00E-06	1.00E-06	1.00E-06	1.00E-06	1.00E-06	1.00E-06	1.00E-06
WP3.68	BEMP	WT	PBS	BEMP	0.778025388	1.272697134	1.00E-06	1.00E-06	1.00E-06	1.00E-06	1.00E-06	1.00E-06	1.00E-06	1.00E-06	1.00E-06	1.00E-06	1.00E-06	1.00E-06	1.00E-06	1.00E-06	1.00E-06	1.00E-06	1.00E-06	0.133775807	0.741176549	1.00E-06	0.833866965	1.00E-06	1.00E-06	1.00E-06	1.00E-06	1.00E-06
WP3.69	preMegE	WT	PBS	preMegE	0.897339223	1.112438344	1.332121227	1.562358332	1.00E-06	1.883903906	2.796699753	2.194246153	3.741781662	1.143713243	0.070010998	0.487584908	1.00E-06	0.442492644	0.172387298	0.634514649	0.323923576	1.00E-06	0.02390946	0.848934633	1.00E-06	1.00E-06	1.00E-06	1.00E-06	1.00E-06	1.00E-06	1.00E-06	1.00E-06
WP3.7	EMPP	WT	IL33	WT_IL33	0.986217221	1.013943561	0.246554305	0.641702874	0.420441607	0.289167506	0.482960582	0.171940028	0.49999215	0.795523994	1.117269597	0.840883213	1.00E-06	1.00E-06	0.291178825	0.469753999	0.376305779	1.00E-06	0.032128053	0.687760111	1.00E-06	1.00E-06	1.00E-06	1.00E-06	1.00E-06	1.00E-06	1.00E-06	1.00E-06
WP3.70	preMegE	WT	PBS	preMegE	1.00E-06	1.00E-06	1.00E-06	1.00E-06	1.00E-06	1.00E-06	1.00E-06	1.00E-06	1.00E-06	1.00E-06	1.00E-06	1.00E-06	1.00E-06	1.00E-06	1.00E-06	1.00E-06	1.00E-06	1.00E-06	1.00E-06	1.00E-06	1.00E-06	1.00E-06	1.00E-06	1.00E-06	1.00E-06	1.00E-06	1.00E-06	1.00E-06
WP3.71	EMPP	ST2ko	PBS	ST2ko_PBS	0.657868678	1.480281475	0.505531022	0.530664347	0.557047219	0.671691897	0.576691447	0.53435541	0.383120872	0.760948926	0.121234443	0.055011289	1.00E-06	1.00E-06	0.745288823	0.19423452	1.202362175	1.00E-06	0.008234356	0.102654696	1.00E-06	1.00E-06	1.00E-06	1.00E-06	1.00E-06	1.00E-06	1.00E-06	1.00E-06
WP3.72	EMPP	ST2ko	IL33	ST2ko_IL33	0.89411271	1.11614821	0.869663151	0.589894397	0.985227369	0.320529403	0.531642598	0.184095799	0.389185162	0.207118541	0.176596495	0.242915863	1.00E-06	0.565864529	0.411375737	0.345924383	0.887936622	1.00E-06	0.038701374	1.019971338	1.00E-06	1.00E-06	1.00E-06	1.00E-06	1.00E-06	1.00E-06	1.00E-06	1.00E-06
WP3.73	EMPP	WT	IL33	WT_IL33	1.640648828	0.584091571	0.276292149	0.739317757	0.689807859	0.68031107	0.626013845	0.349718609	1.00E-06	0.354600499	0.699437218	0.321806745	1.00E-06	1.00E-06	1.11285565	0.256009006	0.451959834	1.00E-06	0.104695147	2.352616996	1.00E-06	1.00E-06	1.00E-06	1.00E-06	1.00E-06	1.00E-06	1.00E-06	1.00E-06
WP3.74	EMPP	WT	PBS	WT_PBS	0.72909488	1.351141224	0.576015076	0.704259232	1.00E-06	0.831724985	0.487738065	0.242184506	0.781424544	0.680269577	0.497986479	0.719057216	1.00E-06	1.00E-06	0.526380692	0.962046462	0.879148314	1.00E-06	0.018000471	0.76534306	1.00E-06	1.00E-06	1.00E-06	1.00E-06	1.00E-06	1.00E-06	1.00E-06	1.00E-06
WP3.75	EMPP	WT	PBS	WT_PBS	1.00E-06	1.00E-06	1.00E-06	1.00E-06	1.00E-06	1.00E-06	1.00E-06	1.00E-06	1.00E-06	1.00E-06	1.00E-06	1.00E-06	1.00E-06	1.00E-06	1.00E-06	1.00E-06	1.00E-06	1.00E-06	1.00E-06	1.00E-06	1.00E-06	1.00E-06	1.00E-06	1.00E-06	1.00E-06	1.00E-06	1.00E-06	1.00E-06
WP3.76	EMPP	WT	PBS	WT_PBS	0.466224417	1.98494147	0.945465334	0.741797066	0.882150349	0.535551221	1.680739885	1.155963999	0.958663538	1.00E-06	0.71157931	0.919611535	1.00E-06	1.00E-06	1.473346199	0.6825925	0.623774494	1.00E-06	0.064216884	0.582002182	1.00E-06	1.00E-06	1.00E-06	1.00E-06	1.00E-06	1.00E-06	1.00E-06	1.00E-06
WP3.77	EMPP	ST2ko	PBS	ST2ko_PBS	0.723455523	1.359405843	0.16992573	1.233686843	1.00E-06	0.319298179	0.245360723	0.436174166	0.395836411	1.00E-06	0.082639551	0.187242032	0.199294835	0.54827676	0.638596358	0.096922554	0.293814241	1.00E-06	0.009245559	0.130577319	1.00E-06	1.00E-06	1.00E-06	1.00E-06	1.00E-06	1.00E-06	1.00E-06	1.00E-06
WP3.78	BEMP	WT	PBS	BEMP	0.839058282	1.186607602	0.149357639	0.662890706	1.00E-06	0.495460837	1.122599196	0.355234334	0.761461464	1.00E-06	1.874938054	2.983163253	2.324375142	2.726108402	1.981843348	2.983163253	3.403084397	2.861641471	0.03946843	1.382081728	1.00E-06	1.00E-06	1.00E-06	1.00E-06	1.00E-06	1.00E-06	1.00E-06	1.00E-06
WP3.79	EMPP	ST2ko	PBS	ST2ko_PBS	0.850964407	1.170537127	0.459192408	0.977501414	1.00E-06	0.557549073	0.868844978	0.513049771	0.845086366	1.00E-06	0.150430676	0.202665257	0.147334857	0.34800277	1.21181603	0.360275061	0.410988718	1.00E-06	0.019066326	0.261915019	1.00E-06	1.00E-06	1.00E-06	1.00E-06	1.00E-06	1.00E-06	1.00E-06	1.00E-06
WP3.8	EMPP	ST2ko	IL33	ST2ko_IL33	1.1823424	0.841857463	0.341900371	1.008106384	1.00E-06	0.504053192	1.072998376	0.124278436	0.441855912	0.32345746	0.231911761	0.211928261	1.00E-06	1.00E-06	1.142067478	0.137895558	0.801985408	1.00E-06	0.049092549	0.35641943	1.00E-06	1.00E-06	1.00E-06	1.00E-06	1.00E-06	1.00E-06	1.00E-06	1.00E-06
WP3.80	BEMP	WT	PBS	BEMP	1.00E-06	1.00E-06	1.00E-06	1.00E-06	1.00E-06	1.00E-06	1.00E-06	1.00E-06	1.00E-06	1.00E-06	1.00E-06	1.00E-06	1.00E-06	1.00E-06	1.00E-06	1.00E-06	1.00E-06	1.00E-06	1.00E-06	1.00E-06	1.00E-06	1.00E-06	1.00E-06	1.00E-06	1.00E-06	1.00E-06	1.00E-06	1.00E-06
WP3.81	EMPP	WT	PBS	WT_PBS	1.00E-06	1.00E-06	1.00E-06	1.00E-06	1.00E-06	1.00E-06	1.00E-06	1.00E-06	1.00E-06	1.00E-06	1.00E-06	1.00E-06	1.00E-06	1.00E-06	1.00E-06	1.00E-06	1.00E-06	1.00E-06	1.00E-06	1.00E-06	1.00E-06	1.00E-06	1.00E-06	1.00E-06	1.00E-06	1.00E-06	1.00E-06	1.00E-06
WP3.82	EMPP	WT	IL33	WT_IL33	0.586928427	1.637229412	0.167386663	0.960099937	0.651237865	0.582874216	0.674203718	0.374037932	1.141757676	1.00E-06	1.405668584	1.014842954	0.973502433	1.00E-06	0.933845954	0.702834292	0.473440979	1.00E-06	0.105203637	3.055178111	1.00E-06	1.00E-06	1.00E-06	1.00E-06	1.00E-06	1.00E-06	1.00E-06	1.00E-06
WP3.83	EMPP	ST2ko	PBS	ST2ko_PBS	1.222071354	0.811874436	0.14755539	0.520990338	1.00E-06	0.094688204	0.348523665	0.118202178	0.205801945	0.080734467	0.057884806	0.064227214	1.00E-06	1.00E-06	0.157053557	0.056693554	0.273446125	1.00E-06	0.030171464	0.072259372	1.00E-06	1.00E-06	1.00E-06	1.00E-06	1.00E-06	1.00E-06	1.00E-06	1.00E-06
WP3.84	BEMP	WT	PBS	BEMP	1.010442578	0.989647971	0.179865119	0.477968464	1.00E-06	0.549041588	0.572357057	1.00E-06	0.188807416	1.00E-06	1.121156238	1.024547831	1.00E-06	1.00E-06	0.809435113	0.89812449	1.082965541	0.976023195	0.008344188	0.369843631	1.00E-06	1.00E-06	1.00E-06	1.00E-06	1.00E-06	1.00E-06	1.00E-06	1.00E-06
WP3.85	EMPP	ST2ko	IL33	ST2ko_IL33	0.764117096	1.294025138	0.346725451	1.126514313	1.00E-06	0.656044528	0.738088462	0.173362725	0.115172297	0.323506285	0.126908943	0.183247528	1.00E-06	0.253817886	0.571119933	0.128680526	0.470369247	1.00E-06	0.020219143	0.277751314	1.00E-06	1.00E-06	1.00E-06	1.00E-06	1.00E-06	1.00E-06	1.00E-06	1.00E-06
WP3.86	EMPP	WT	IL33	WT_IL33	0.897393312	1.112505399	0.968492202	1.44774984	1.00E-06	2.061668443	1.369654807	0.387914965	0.604499201	1.00E-06	2.93591935	0.770470881	1.023713729	1.00E-06	2.573643699	1.192353764	2.194378417	1.00E-06	0.094326852	1.721674411	1.00E-06	1.00E-06	1.00E-06	1.00E-06	1.00E-06	1.00E-06	1.00E-06	1.00E-06
WP3.87	EMPP	WT	IL33	WT_IL33	1.640648828	0.584091571	0.276292149	0.739317757	0.689807859	0.68031107	0.626013845	0.349718609	0.474429778	1.00E-06	0.699437218	0.321806745	1.00E-06	0.814658019	1.11285565	0.256009006	0.451959834	1.00E-06	0.104695147	2.352616996	1.00E-06	1.00E-06	1.00E-06	1.00E-06	1.00E-06	1.00E-06	1.00E-06	1.00E-06
WP3.88	EMPP	WT	IL33	WT_IL33	0.922911898	1.08242333	0.333154859	0.704301392	0.792380257	0.491159953	0.975534527	0.168902764	1.00E-06	1.00E-06	1.12838926	0.372229639	0.843385919	1.00E-06	0.922911898	0.410161743	0.464665629	1.00E-06	0.017148959	2.418755328	1.00E-06	1.00E-06	1.00E-06	1.00E-06	1.00E-06	1.00E-06	1.00E-06	1.00E-06
WP3.89	BEMP	WT	PBS	BEMP	1.00E-06	1.00E-06	1.00E-06	1.00E-06	1.00E-06	1.00E-06	1.00E-06	1.00E-06	1.00E-06	1.00E-06	1.00E-06	1.00E-06	1.00E-06	1.00E-06	1.00E-06	1.00E-06	1.00E-06	1.00E-06	1.00E-06	1.00E-06	1.00E-06	1.00E-06	1.00E-06	1.00E-06	1.00E-06	1.00E-06	1.00E-06	1.00E-06
WP3.9	preMegE	WT	PBS	preMegE	1.00E-06	1.00E-06	1.00E-06	1.00E-06	1.00E-06	1.00E-06	1.00E-06	1.00E-06	1.00E-06	1.00E-06	1.00E-06	1.00E-06	1.00E-06	1.00E-06	1.00E-06	1.00E-06	1.00E-06	1.00E-06	1.00E-06	1.00E-06	1.00E-06	1.00E-06	1.00E-06	1.00E-06	1.00E-06	1.00E-06	1.00E-06	1.00E-06
WP3.90	BEMP	WT	PBS	BEMP	1.112321674	0.897245112	0.052686387	0.225871486	1.00E-06	0.14196174	1.00E-06	1.00E-06	0.216670412	1.00E-06	0.511772334	0.617099086	0.941853163	0.504726613	1.617285144	0.684714307	0.775701805	1.00E-06	0.026526425	0.255886167	1.00E-06	1.00E-06	1.00E-06	1.00E-06	1.00E-06	1.00E-06	1.00E-06	1.00E-06
WP3.91	EMPP	ST2ko	PBS	ST2ko_PBS	1.017451273	0.982793147	0.198190498	0.879624506	0.621988453	0.300400622	0.069586907	0.151245037	0.442871389	0.182372449	0.0372907	0.148132459	1.00E-06	1.00E-06	0.331012982	0.048192742	0.252605806	1.00E-06	0.011010011	0.090556355	1.00E-06	1.00E-06	1.00E-06	1.00E-06	1.00E-06	1.00E-06	1.00E-06	1.00E-06
WP3.92	preMegE	WT	PBS	preMegE	0.854043026	1.166657155	1.830681303	2.301190882	2.833098299	2.301190882	1.330880151	1.191171102	1.456373767	2.117527431	0.235268595	0.301949808	1.00E-06	1.00E-06	0.61658883	0.665440076	0.548050469	1.00E-06	0.064363235	0.733251824	1.00E-06	1.00E-06	1.00E-06	1.00E-06	1.00E-06	1.00E-06	1.00E-06	1.00E-06
WP3.93	EMPP	WT	IL33	WT_IL33	0.452674225	2.009094005	0.205405265	0.402356172	1.00E-06	0.313501678	1.00E-06	1.00E-06	1.00E-06	0.263622437	0.745636852	0.405154781	0.793633632	0.220147912	0.593181319	0.394075802	0.288480372	1.00E-06	0.011175979	0.892884251	1.00E-06	1.00E-06	1.00E-06	1.00E-06	1.00E-06	1.00E-06	1.00E-06	1.00E-06
WP3.94	BEMP	WT	PBS	BEMP	0.803229627	1.234463679	0.05493557	0.090488884	0.116135777	0.207888865	0.310762513	1.00E-06	0.136208099	0.070505733	0.723911073	0.515442853	0.436448819	0.47102789	0.418669692	0.501348041	0.704115687	0.765187064	0.007359811	0.245515224	1.00E-06	1.00E-06	1.00E-06	1.00E-06	1.00E-06	1.00E-06	1.00E-06	1.00E-06
WP3.95	EMPP	ST2ko	IL33	ST2ko_IL33	1.00E-06	1.00E-06	1.00E-06	1.00E-06	1.00E-06	1.00E-06	1.00E-06	1.00E-06	1.00E-06	1.00E-06	1.00E-06	1.00E-06	1.00E-06	1.00E-06	1.00E-06	1.00E-06	1.00E-06	1.00E-06	1.00E-06	1.00E-06	1.00E-06	1.00E-06	1.00E-06	1.00E-06	1.00E-06	1.00E-06	1.00E-06	1.00E-06
WP3.96	EMPP	WT	IL33	WT_IL33	1.28077216	0.772182548	0.360235896	0.34556137	1.00E-06	0.372939588	0.153574847	0.217187632	0.45914249	0.217187632	0.449693474	0.434375264	1.00E-06	0.725483071	0.45282134	0.198472889	0.488697576	1.00E-06	0.041723785	1.713580365	1.00E-06	1.00E-06	1.00E-06	1.00E-06	1.00E-06	1.00E-06	1.00E-06	1.00E-06
WP3.97	preMegE	WT	PBS	preMegE	0.725667779	1.354143958	0.577295193	0.205524333	0.411048667	0.730715198	0.92490758	0.378241907	0.640549123	0.4956457	0.106386067	0.141353658	1.00E-06	1.00E-06	0.059431892	0.338535989	0.133728709	0.189120953	0.012580919	0.472170927	1.00E-06	1.00E-06	1.00E-06	1.00E-06	1.00E-06	1.00E-06	1.00E-06	1.00E-06
WP3.98	preMegE	WT	PBS	preMegE	1.00E-06	1.00E-06	1.00E-06	1.00E-06	1.00E-06	1.00E-06	1.00E-06	1.00E-06	1.00E-06	1.00E-06	1.00E-06	1.00E-06	1.00E-06	1.00E-06	1.00E-06	1.00E-06	1.00E-06	1.00E-06	1.00E-06	1.00E-06	1.00E-06	1.00E-06	1.00E-06	1.00E-06	1.00E-06	1.00E-06	1.00E-06	1.00E-06
WP3.99	BEMP	WT	PBS	BEMP	1.00E-06	1.00E-06	1.00E-06	1.00E-06	1.00E-06	1.00E-06	1.00E-06	1.00E-06	1.00E-06	1.00E-06	1.00E-06	1.00E-06	1.00E-06	1.00E-06	1.00E-06	1.00E-06	1.00E-06	1.00E-06	1.00E-06	1.00E-06	1.00E-06	1.00E-06	1.00E-06	1.00E-06	1.00E-06	1.00E-06	1.00E-06	1.00E-06
