# Supplementary material for: A mechanism to initiate emergency type 2 myelopoiesis
Source: Nature. 2026 Mar 11;653(8113):212–20. doi: 10.1038/s41586-026-10256-6 (PMC13148993; doi:10.1038/s41586-026-10256-6)
Supplement: Supplementary file 3 — This zipped file contains Supplementary Tables 1–17 and a guide to the tables. [file 41586_2026_10256_MOESM3_ESM.zip › SupTable_17_Fluidigm_Xenograft_Annotated.csv]

	HPRT1	B2M	GPR56	LMO2	HIST1H4C	CKS2	KLF1	LMO4	CLC	IL5RA	IL1RL1	MPO	MS4A2	CSF2RB	EREG	FAM46A	IKZF2	HDC	AKR1B1	LAPTM4B	TOP2A	SERPINB1	GATA1	GATA2	PRKAG2	SPINK2	PRG2	BCL11A	ZFPM1	GLIPR1	NUSAP1	GFI1B	EPX	SRGN	RUNX1	BLVRB	DNTT	TCF7	IRF8	ELANE	GATA3	FCER1A	SPI1	CEPBA	MS4A3	Annotation	Treatment	Mouse
Id1	1.206993629	0.825001656	1.00E-04	0.109354732	0.083228689	0.11344941	0.050052383	0.871743768	0.283816833	1.00E-04	0.562862539	0.251982265	1.00E-04	0.165281432	0.067990343	0.067165835	0.06221309	0.176074661	0.068974974	0.105372418	0.060643484	0.099936072	0.120935322	0.106226816	0.108356506	0.102091127	0.102747895	0.090612018	0.087606961	0.145661659	0.046374817	0.088059751	1.00E-04	0.09951664	0.119935309	0.082785379	1.00E-04	1.00E-04	1.00E-04	1.00E-04	1.00E-04	1.00E-04	1.00E-04	1.00E-04	1.00E-04	hBEMP	PBS	NSKT1
Id2	0.811061064	1.227381958	0.019643698	1.589608753	1.589608753	1.589608753	0.866056596	0.124884296	0.213356254	1.00E-04	0.143755995	1.00E-04	1.00E-04	0.049675274	0.160938762	0.156251346	0.049675274	0.135280865	0.199247814	0.238591399	0.182245643	0.590247001	0.334644543	0.624834281	0.295739311	0.311476009	0.215282268	0.405435677	0.13423584	0.281623352	0.445798727	0.371177463	1.00E-04	0.239149729	0.333900538	0.228818481	1.00E-04	1.00E-04	1.00E-04	1.00E-04	1.00E-04	1.00E-04	1.00E-04	1.00E-04	1.00E-04	hMEP_2	PBS	NSKT1
Id3	1.00E-04	1.00E-04	1.00E-04	1.00E-04	1.00E-04	1.00E-04	1.00E-04	1.00E-04	1.00E-04	1.00E-04	1.00E-04	1.00E-04	1.00E-04	1.00E-04	1.00E-04	1.00E-04	1.00E-04	1.00E-04	1.00E-04	1.00E-04	1.00E-04	1.00E-04	1.00E-04	1.00E-04	1.00E-04	1.00E-04	1.00E-04	1.00E-04	1.00E-04	1.00E-04	1.00E-04	1.00E-04	1.00E-04	1.00E-04	1.00E-04	1.00E-04	1.00E-04	1.00E-04	1.00E-04	1.00E-04	1.00E-04	1.00E-04	1.00E-04	1.00E-04	1.00E-04	NA	PBS	NSKT1
Id4	1.064274445	0.939209344	0.009443771	0.548319044	1.236550343	1.236550343	0.597292506	0.302618954	0.252094281	1.00E-04	0.350132862	1.00E-04	1.00E-04	0.038642198	0.116092071	0.156285402	0.038642198	0.087599705	0.177356203	0.326869513	0.214287602	0.116923408	0.129791905	0.268901505	0.235833104	0.234802258	0.209576527	0.233551023	0.234332757	0.216770064	0.184180039	0.187805498	1.00E-04	0.132043942	0.179644734	0.33347458	1.00E-04	1.00E-04	1.00E-04	1.00E-04	1.00E-04	1.00E-04	1.00E-04	1.00E-04	1.00E-04	hMEP_2	PBS	NSKT1
Id5	1.028720635	0.97199806	0.010766786	0.823581426	1.477524864	1.477524864	0.621156028	0.281509618	0.212947698	1.00E-04	0.409676081	1.00E-04	1.00E-04	0.046172652	0.126445531	0.261330942	0.046172652	0.102014695	0.133891016	0.238145539	0.167253805	0.297057817	0.491388994	0.156917846	0.225394294	0.177042676	0.246063985	0.169589913	0.426460622	0.213263608	0.256222469	0.399696831	1.00E-04	0.208603876	0.203906594	0.230880414	1.00E-04	1.00E-04	1.00E-04	1.00E-04	1.00E-04	1.00E-04	1.00E-04	1.00E-04	1.00E-04	hMEP_2	PBS	NSKT1
Id6	0.861288688	1.1580012	0.004866123	0.239185706	0.505472254	0.505472254	0.176157373	0.098966072	0.041524915	1.00E-04	0.065346738	1.00E-04	1.00E-04	0.015796008	0.056347254	0.134502386	0.015796008	0.065330623	0.04809075	0.186034113	0.053955123	0.05876205	0.0858956	0.130766733	0.093027474	0.102797423	0.057609414	0.142564217	0.13368893	0.062940218	0.103775893	0.093640627	1.00E-04	0.052121864	0.079510635	0.059017062	1.00E-04	1.00E-04	1.00E-04	1.00E-04	1.00E-04	1.00E-04	1.00E-04	1.00E-04	1.00E-04	hMEP_1	PBS	NSKT1
Id7	0.971380072	1.029366884	0.007539644	0.178624594	0.97576664	0.97576664	0.254117914	0.164222016	0.197647683	1.00E-04	0.138689752	1.00E-04	1.00E-04	0.030492707	0.069120509	0.093345818	0.030492707	0.098805841	0.150651436	0.126625541	0.12252021	0.223767167	0.258093307	0.153268845	0.161562781	0.138564692	0.506616059	0.151986325	0.134078484	0.065118972	0.168471927	0.440697429	1.00E-04	0.155011243	0.129869161	0.097748155	1.00E-04	1.00E-04	1.00E-04	1.00E-04	1.00E-04	1.00E-04	1.00E-04	1.00E-04	1.00E-04	hMEP_1	PBS	NSKT1
Id8	1.21424334	0.82007496	0.006301754	0.231448234	1.076851851	1.076851851	0.177526199	0.209514613	0.202273489	1.00E-04	0.175852428	1.00E-04	1.00E-04	0.03365162	0.129073703	0.053236195	0.03365162	0.103712137	0.080966978	0.162890341	0.263103724	0.265464493	0.270705111	0.232751586	0.393102813	0.125785345	0.210193282	0.123042108	0.216915157	0.230638337	0.220715361	0.251785501	1.00E-04	0.158207614	0.177644773	0.076302982	1.00E-04	1.00E-04	1.00E-04	1.00E-04	1.00E-04	1.00E-04	1.00E-04	1.00E-04	1.00E-04	hMEP_1	PBS	NSKT1
Id9	1.00E-04	1.00E-04	1.00E-04	1.00E-04	1.00E-04	1.00E-04	1.00E-04	1.00E-04	1.00E-04	1.00E-04	1.00E-04	1.00E-04	1.00E-04	1.00E-04	1.00E-04	1.00E-04	1.00E-04	1.00E-04	1.00E-04	1.00E-04	1.00E-04	1.00E-04	1.00E-04	1.00E-04	1.00E-04	1.00E-04	1.00E-04	1.00E-04	1.00E-04	1.00E-04	1.00E-04	1.00E-04	1.00E-04	1.00E-04	1.00E-04	1.00E-04	1.00E-04	1.00E-04	1.00E-04	1.00E-04	1.00E-04	1.00E-04	1.00E-04	1.00E-04	1.00E-04	NA	PBS	NSKT1
Id10	1.00E-04	1.00E-04	1.00E-04	1.00E-04	1.00E-04	1.00E-04	1.00E-04	1.00E-04	1.00E-04	1.00E-04	1.00E-04	1.00E-04	1.00E-04	1.00E-04	1.00E-04	1.00E-04	1.00E-04	1.00E-04	1.00E-04	1.00E-04	1.00E-04	1.00E-04	1.00E-04	1.00E-04	1.00E-04	1.00E-04	1.00E-04	1.00E-04	1.00E-04	1.00E-04	1.00E-04	1.00E-04	1.00E-04	1.00E-04	1.00E-04	1.00E-04	1.00E-04	1.00E-04	1.00E-04	1.00E-04	1.00E-04	1.00E-04	1.00E-04	1.00E-04	1.00E-04	NA	PBS	NSKT1
Id11	0.911598167	1.095871278	1.00E-04	0.083462329	0.057039011	0.04793662	0.026456913	0.329560106	0.111819695	1.00E-04	0.233034186	1.00E-04	1.00E-04	0.092274542	0.093842382	0.157247746	0.066945637	0.091022833	0.099844241	0.065011327	0.047761286	0.04709014	0.075403735	0.114428031	0.107198093	0.186107687	0.108165476	0.059875405	0.174316594	0.097964227	0.114706958	0.065615817	1.00E-04	0.119436646	0.049585978	0.052433758	1.00E-04	1.00E-04	1.00E-04	1.00E-04	1.00E-04	1.00E-04	1.00E-04	1.00E-04	1.00E-04	hBEMP	PBS	NSKT1
Id12	0.990609903	1.009468756	0.003877401	0.201771247	0.712198661	0.712198661	0.191996544	0.169863106	0.206135763	1.00E-04	0.060301963	1.00E-04	1.00E-04	0.022256208	0.076943303	0.061325667	0.022256208	0.055100492	0.036553617	0.075623359	0.133116216	0.214098229	0.142162679	0.171834659	0.088731411	0.098658786	0.122160298	0.131150859	0.078619292	0.094960084	0.141938086	0.113981905	1.00E-04	0.102527603	0.11826975	0.09275608	1.00E-04	1.00E-04	1.00E-04	1.00E-04	1.00E-04	1.00E-04	1.00E-04	1.00E-04	1.00E-04	hMEP_1	PBS	NSKT1
Id13	0.990281443	1.009803693	0.01665889	0.999161297	1.467379392	1.467379392	0.459467397	0.216774555	0.422699611	1.00E-04	0.508830219	1.00E-04	1.00E-04	0.045855606	0.133643093	0.178470088	0.045855606	0.100393341	0.144139385	0.348373773	0.178951802	0.292295217	0.180198218	0.24150593	0.566860359	0.161934393	0.237152891	0.17974585	0.157928806	0.249147076	0.16411286	0.338642418	1.00E-04	0.227906559	0.182708751	0.453495805	1.00E-04	1.00E-04	1.00E-04	1.00E-04	1.00E-04	1.00E-04	1.00E-04	1.00E-04	1.00E-04	hMEP_2	PBS	NSKT1
Id14	0.938777408	1.064711726	1.00E-04	0.086048669	0.061171873	0.062135347	0.043505517	0.045333779	0.123238318	1.00E-04	0.071008644	1.00E-04	1.00E-04	0.118434229	0.080942093	0.086232141	0.111238731	0.092269022	0.071365748	0.083324727	0.110273005	0.087674726	0.05760879	0.073624953	0.101553464	0.142613933	0.200441227	0.08654	0.148382757	0.08727645	0.125066595	0.09617654	1.00E-04	0.098568375	0.073143072	0.087735841	1.00E-04	1.00E-04	1.00E-04	1.00E-04	1.00E-04	1.00E-04	1.00E-04	1.00E-04	1.00E-04	hEMPP	PBS	NSKT1
Id15	1.00E-04	1.00E-04	1.00E-04	1.00E-04	1.00E-04	1.00E-04	1.00E-04	1.00E-04	1.00E-04	1.00E-04	1.00E-04	1.00E-04	1.00E-04	1.00E-04	1.00E-04	1.00E-04	1.00E-04	1.00E-04	1.00E-04	1.00E-04	1.00E-04	1.00E-04	1.00E-04	1.00E-04	1.00E-04	1.00E-04	1.00E-04	1.00E-04	1.00E-04	1.00E-04	1.00E-04	1.00E-04	1.00E-04	1.00E-04	1.00E-04	1.00E-04	1.00E-04	1.00E-04	1.00E-04	1.00E-04	1.00E-04	1.00E-04	1.00E-04	1.00E-04	1.00E-04	NA	PBS	NSKT1
Id16	0.958416405	1.043177927	0.007593831	0.3101235	0.917036656	0.917036656	0.286320616	0.191591661	0.153239864	1.00E-04	0.190673693	1.00E-04	1.00E-04	0.028657396	0.104798944	0.151644452	0.028657396	0.112508642	0.186906351	0.114475455	0.28035283	0.126644457	0.162430625	0.190482594	0.134044817	0.191826365	0.215254229	0.155424619	0.157542072	0.2726489	0.207709098	0.180481302	1.00E-04	0.114635531	0.282782028	0.145276237	1.00E-04	1.00E-04	1.00E-04	1.00E-04	1.00E-04	1.00E-04	1.00E-04	1.00E-04	1.00E-04	hMEP_1	PBS	NSKT1
Id17	1.00E-04	1.00E-04	1.00E-04	1.00E-04	1.00E-04	1.00E-04	1.00E-04	1.00E-04	1.00E-04	1.00E-04	1.00E-04	1.00E-04	1.00E-04	1.00E-04	1.00E-04	1.00E-04	1.00E-04	1.00E-04	1.00E-04	1.00E-04	1.00E-04	1.00E-04	1.00E-04	1.00E-04	1.00E-04	1.00E-04	1.00E-04	1.00E-04	1.00E-04	1.00E-04	1.00E-04	1.00E-04	1.00E-04	1.00E-04	1.00E-04	1.00E-04	1.00E-04	1.00E-04	1.00E-04	1.00E-04	1.00E-04	1.00E-04	1.00E-04	1.00E-04	1.00E-04	NA	PBS	NSKT1
Id18	1.10042317	0.907774578	0.008308696	0.344483508	0.732212705	0.732212705	0.377355525	0.221488454	0.109411249	1.00E-04	0.33264208	1.00E-04	1.00E-04	0.022881647	0.023249976	0.068289972	0.022881647	0.064136627	0.077122132	0.212643587	0.206664587	0.145761003	0.090187876	0.092839549	0.121376671	0.074479771	0.135835478	0.177730065	0.129253016	0.117896425	0.165555042	0.216392515	1.00E-04	0.226079546	0.152213902	0.118400528	1.00E-04	1.00E-04	1.00E-04	1.00E-04	1.00E-04	1.00E-04	1.00E-04	1.00E-04	1.00E-04	hMEP_1	PBS	NSKT1
Id19	0.824366986	1.208458127	0.023496024	0.275722127	1.872887788	1.872887788	0.646116877	0.255907141	0.619001926	1.00E-04	0.284101705	1.00E-04	1.00E-04	0.058527743	0.228411511	0.153753864	0.058527743	0.180996755	0.117352983	0.309188155	0.314860404	0.522372736	0.346537257	0.412548859	0.399514676	0.459043346	0.446693035	0.330522597	0.227083523	0.369058268	0.351106387	0.264065557	1.00E-04	0.466749368	0.288430612	0.427995503	1.00E-04	1.00E-04	1.00E-04	1.00E-04	1.00E-04	1.00E-04	1.00E-04	1.00E-04	1.00E-04	hMEP_2	PBS	NSKT1
Id20	1.052173883	0.9501348	0.013413837	0.642245283	0.875645384	0.875645384	0.18390325	0.096835824	0.143570192	1.00E-04	0.189629611	1.00E-04	1.00E-04	0.027363918	0.087470759	0.147317295	0.027363918	0.089446309	0.099691856	0.13837065	0.081160445	0.286387545	0.167261186	0.213155891	0.108413105	0.186215534	0.129894051	0.15887175	0.144916989	0.266883144	0.134286823	0.200696441	1.00E-04	0.124763424	0.172376644	0.304295928	1.00E-04	1.00E-04	1.00E-04	1.00E-04	1.00E-04	1.00E-04	1.00E-04	1.00E-04	1.00E-04	hMEP_1	PBS	NSKT1
Id21	0.872572371	1.143533751	0.006612781	0.296853187	0.522458521	0.522458521	0.232279687	0.052266517	0.08362816	1.00E-04	0.184216433	1.00E-04	1.00E-04	0.016326829	0.025043354	0.047895722	0.016326829	0.069032176	0.054840442	0.104911188	0.116122922	0.125270357	0.0833278	0.05705624	0.084586559	0.090520914	0.093555377	0.091488712	0.103687337	0.061906104	0.066412068	0.129722937	1.00E-04	0.135107494	0.066079065	0.082855123	1.00E-04	1.00E-04	1.00E-04	1.00E-04	1.00E-04	1.00E-04	1.00E-04	1.00E-04	1.00E-04	hMEP_1	PBS	NSKT1
Id22	0.903596158	1.105519606	0.031580563	0.610079983	1.835482171	1.835482171	1.34625958	0.032280946	0.25514831	1.00E-04	0.47740002	1.00E-04	1.00E-04	0.057358818	0.18589946	0.182058701	0.057358818	0.163168443	0.165681211	0.3518692	0.241995909	0.453475468	0.371788528	0.42684783	0.462012286	0.355398205	0.266445459	0.286196367	0.191934791	0.401108296	0.296317302	0.354193291	1.00E-04	0.386459812	0.18779145	0.150079183	1.00E-04	1.00E-04	1.00E-04	1.00E-04	1.00E-04	1.00E-04	1.00E-04	1.00E-04	1.00E-04	hMEP_2	PBS	NSKT1
Id23	1.208250376	0.824354106	1.00E-04	0.182659358	0.185834411	0.204476486	0.070473514	0.701894159	0.25515206	0.016270852	0.49631412	1.00E-04	1.00E-04	0.192140366	0.285961818	0.197567319	0.145207483	0.202021093	0.167633762	0.133471452	0.164652581	0.119605006	0.205233008	0.238996977	0.281442468	0.128577411	0.18076651	0.319075708	0.249089511	0.208699162	0.278068559	0.206246973	1.00E-04	0.235300517	0.23705168	0.178865844	1.00E-04	1.00E-04	1.00E-04	1.00E-04	1.00E-04	1.00E-04	1.00E-04	1.00E-04	1.00E-04	hBEMP	PBS	NSKT1
Id24	1.005193048	0.994830917	0.012801638	0.414807657	1.372990144	1.372990144	0.253299873	0.204403532	0.271863521	1.00E-04	0.2000395	1.00E-04	1.00E-04	0.042905942	0.109135611	0.22439639	0.042905942	0.091267623	0.140494237	0.316828864	0.213835966	0.279065352	0.233509009	0.143065277	0.148926844	0.155529965	0.33438097	0.228755007	1.133766274	0.211084725	0.343242356	0.153319172	1.00E-04	0.288106547	0.268592007	0.299004487	1.00E-04	1.00E-04	1.00E-04	1.00E-04	1.00E-04	1.00E-04	1.00E-04	1.00E-04	1.00E-04	hMEP_2	PBS	NSKT1
Id25	0.987865851	1.012266512	1.00E-04	0.138397507	0.105099423	0.192342833	0.079861804	0.149608781	0.156396621	1.00E-04	0.235034223	1.00E-04	1.00E-04	0.180819261	0.26749118	0.190293997	0.256358475	0.15606717	0.338166829	0.146978937	0.13156112	0.43302079	0.248497974	0.246921918	0.202531378	0.352137144	0.133144966	0.268136554	0.348131525	0.164977139	0.201067938	0.061968158	1.00E-04	0.389726972	0.165346518	0.1747458	1.00E-04	1.00E-04	1.00E-04	1.00E-04	1.00E-04	1.00E-04	1.00E-04	1.00E-04	1.00E-04	hEMPP	PBS	NSKT1
Id26	1.236414845	0.804384257	1.00E-04	0.076815429	0.097441012	0.109597931	0.045709656	0.34174782	0.119253704	1.00E-04	0.541652201	1.00E-04	1.00E-04	0.187244887	0.103190237	0.049839685	0.135999465	0.166656457	0.077337466	0.060238657	0.066858731	0.048433582	0.055212171	0.130565572	0.226664869	0.081377085	0.095239282	0.084933393	0.07606855	0.07009279	0.055121705	0.131790822	1.00E-04	0.118487865	0.040806216	0.060626902	1.00E-04	1.00E-04	1.00E-04	1.00E-04	1.00E-04	1.00E-04	1.00E-04	1.00E-04	1.00E-04	hBEMP	PBS	NSKT1
Id27	1.090523196	0.916173924	0.004702733	0.065964509	0.606168936	0.606168936	0.145946328	0.093180882	0.079621189	1.00E-04	0.122760971	1.00E-04	1.00E-04	0.018942779	0.072665925	0.050415936	0.018942779	0.071234059	0.089130171	0.108379182	0.16222323	0.059413388	0.062587964	0.233121348	0.087991754	0.091985099	0.12645282	0.122708703	0.136720431	0.056234123	0.061098908	0.088988726	1.00E-04	0.123277193	0.150514604	0.08176456	1.00E-04	1.00E-04	1.00E-04	1.00E-04	1.00E-04	1.00E-04	1.00E-04	1.00E-04	1.00E-04	hMEP_1	PBS	NSKT1
Id28	1.013992866	0.986178333	0.006359653	0.52339666	0.739819115	0.739819115	0.144869925	0.115317427	0.132771863	1.00E-04	0.098165298	1.00E-04	1.00E-04	0.023119347	0.057419124	0.150230162	0.023119347	0.067605552	0.077732462	0.153055349	0.076780531	0.113430013	0.220518991	0.097814767	0.082736877	0.139459524	0.116795718	0.141759233	0.263726563	0.223225713	0.05257548	0.199766213	1.00E-04	0.251120834	0.055593243	0.193313168	1.00E-04	1.00E-04	1.00E-04	1.00E-04	1.00E-04	1.00E-04	1.00E-04	1.00E-04	1.00E-04	hMEP_1	PBS	NSKT1
Id29	1.37231953	0.720936939	0.022091494	0.561849526	1.947531883	1.947531883	0.455755107	0.165980489	0.203630406	1.00E-04	0.336710643	1.00E-04	1.00E-04	0.060860371	0.383072779	0.096619192	0.060860371	0.204991439	0.375882342	0.365345752	0.354467309	0.211986158	0.383781581	0.324743332	0.610277297	0.167149116	0.200798401	0.619877055	0.3527002	0.357380179	0.303198152	0.596606172	1.00E-04	0.203235228	0.519742222	0.213108304	1.00E-04	1.00E-04	1.00E-04	1.00E-04	1.00E-04	1.00E-04	1.00E-04	1.00E-04	1.00E-04	hMEP_2	PBS	NSKT1
Id30	0.894347311	1.116613452	0.010891449	0.848604069	1.04142564	1.04142564	0.255176127	0.159087571	0.157120733	1.00E-04	0.288232404	1.00E-04	1.00E-04	0.032544551	0.12651438	0.086722779	0.032544551	0.138523342	0.096255349	0.353778692	0.1926301	0.193621878	0.169122503	0.267418454	0.10910021	0.216167308	0.228732275	0.319009385	0.132167413	0.234103888	0.295265952	0.209889097	1.00E-04	0.122052268	0.176257026	0.205572522	1.00E-04	1.00E-04	1.00E-04	1.00E-04	1.00E-04	1.00E-04	1.00E-04	1.00E-04	1.00E-04	hMEP_2	PBS	NSKT1
Id31	1.122895274	0.889198298	1.00E-04	0.185062236	0.169542886	0.214458982	0.102850134	0.547419424	0.316268139	0.005121263	0.387083987	1.00E-04	1.00E-04	0.18812378	0.112510347	0.195052547	0.181549004	0.282190173	0.335189149	0.067697504	0.132445219	0.080132656	0.245142936	0.186534913	0.13772188	0.17799843	0.144071769	0.244775709	0.193683598	0.114776629	0.25870389	0.153847846	1.00E-04	0.27528843	0.062968772	0.098049546	1.00E-04	1.00E-04	1.00E-04	1.00E-04	1.00E-04	1.00E-04	1.00E-04	1.00E-04	1.00E-04	hBEMP	PBS	NSKT1
Id32	1.00E-04	1.00E-04	1.00E-04	1.00E-04	1.00E-04	1.00E-04	1.00E-04	1.00E-04	1.00E-04	1.00E-04	1.00E-04	1.00E-04	1.00E-04	1.00E-04	1.00E-04	1.00E-04	1.00E-04	1.00E-04	1.00E-04	1.00E-04	1.00E-04	1.00E-04	1.00E-04	1.00E-04	1.00E-04	1.00E-04	1.00E-04	1.00E-04	1.00E-04	1.00E-04	1.00E-04	1.00E-04	1.00E-04	1.00E-04	1.00E-04	1.00E-04	1.00E-04	1.00E-04	1.00E-04	1.00E-04	1.00E-04	1.00E-04	1.00E-04	1.00E-04	1.00E-04	NA	PBS	NSKT1
Id33	1.00E-04	1.00E-04	1.00E-04	1.00E-04	1.00E-04	1.00E-04	1.00E-04	1.00E-04	1.00E-04	1.00E-04	1.00E-04	1.00E-04	1.00E-04	1.00E-04	1.00E-04	1.00E-04	1.00E-04	1.00E-04	1.00E-04	1.00E-04	1.00E-04	1.00E-04	1.00E-04	1.00E-04	1.00E-04	1.00E-04	1.00E-04	1.00E-04	1.00E-04	1.00E-04	1.00E-04	1.00E-04	1.00E-04	1.00E-04	1.00E-04	1.00E-04	1.00E-04	1.00E-04	1.00E-04	1.00E-04	1.00E-04	1.00E-04	1.00E-04	1.00E-04	1.00E-04	NA	PBS	NSKT1
Id34	0.773116801	1.284083061	0.014334749	0.284653094	0.841210618	0.841210618	0.162204131	0.230038361	0.102659059	1.00E-04	0.09378166	1.00E-04	1.00E-04	0.026287832	0.127007107	0.057358421	0.026287832	0.048165994	0.039669301	0.163307971	0.325746139	0.115980964	0.279951917	0.201157521	0.241208892	0.145484743	0.138603095	0.079401784	0.180177424	0.079774989	0.170683674	0.333125486	1.00E-04	0.115051497	0.106748368	0.180013232	1.00E-04	1.00E-04	1.00E-04	1.00E-04	1.00E-04	1.00E-04	1.00E-04	1.00E-04	1.00E-04	hMEP_1	PBS	NSKT1
Id35	0.966547263	1.034485659	0.030545284	0.570834151	1.72392418	1.72392418	0.450787718	0.230891461	0.388469685	1.00E-04	0.320782776	1.00E-04	1.00E-04	0.053872631	0.259967841	0.191666647	0.053872631	0.266854561	0.29831362	0.312608748	0.425327545	0.652692671	0.439166707	0.318260345	0.578139157	0.417828291	0.394373032	0.507690773	0.189953415	0.374419785	0.315156007	0.490839624	1.00E-04	0.200984977	0.203264245	0.231189938	1.00E-04	1.00E-04	1.00E-04	1.00E-04	1.00E-04	1.00E-04	1.00E-04	1.00E-04	1.00E-04	hMEP_2	PBS	NSKT1
Id36	0.948836128	1.053596843	1.00E-04	0.121354861	0.094714714	0.201660178	0.096297915	0.514017003	0.445666516	1.00E-04	0.363464909	1.00E-04	1.00E-04	0.287701279	0.297029826	0.12709106	0.102762229	0.119849327	0.145541179	0.129687587	0.080744857	0.096491917	0.084589409	0.274574551	0.076600574	0.117252445	0.109249865	0.130331573	0.089892568	0.099265186	0.206612763	0.246924217	1.00E-04	0.228646393	0.122468377	0.069588203	1.00E-04	1.00E-04	1.00E-04	1.00E-04	1.00E-04	1.00E-04	1.00E-04	1.00E-04	1.00E-04	hBEMP	PBS	NSKT1
Id37	1.047205149	0.95469656	0.015000461	0.27409212	1.016879165	1.016879165	0.205276375	0.26514313	0.124748381	1.00E-04	0.180072014	1.00E-04	1.00E-04	0.031777474	0.083214806	0.124379076	0.031777474	0.291045447	0.142709221	0.139791298	0.100832068	0.163195095	0.261153937	0.21392712	0.304753128	0.124715449	0.160128482	0.137731496	0.204498304	0.228066037	0.080026975	0.211615662	1.00E-04	0.164017322	0.324179153	0.141879301	1.00E-04	1.00E-04	1.00E-04	1.00E-04	1.00E-04	1.00E-04	1.00E-04	1.00E-04	1.00E-04	hMEP_1	PBS	NSKT1
Id38	1.00E-04	1.00E-04	1.00E-04	1.00E-04	1.00E-04	1.00E-04	1.00E-04	1.00E-04	1.00E-04	1.00E-04	1.00E-04	1.00E-04	1.00E-04	1.00E-04	1.00E-04	1.00E-04	1.00E-04	1.00E-04	1.00E-04	1.00E-04	1.00E-04	1.00E-04	1.00E-04	1.00E-04	1.00E-04	1.00E-04	1.00E-04	1.00E-04	1.00E-04	1.00E-04	1.00E-04	1.00E-04	1.00E-04	1.00E-04	1.00E-04	1.00E-04	1.00E-04	1.00E-04	1.00E-04	1.00E-04	1.00E-04	1.00E-04	1.00E-04	1.00E-04	1.00E-04	NA	PBS	NSKT1
Id39	1.00E-04	1.00E-04	1.00E-04	1.00E-04	1.00E-04	1.00E-04	1.00E-04	1.00E-04	1.00E-04	1.00E-04	1.00E-04	1.00E-04	1.00E-04	1.00E-04	1.00E-04	1.00E-04	1.00E-04	1.00E-04	1.00E-04	1.00E-04	1.00E-04	1.00E-04	1.00E-04	1.00E-04	1.00E-04	1.00E-04	1.00E-04	1.00E-04	1.00E-04	1.00E-04	1.00E-04	1.00E-04	1.00E-04	1.00E-04	1.00E-04	1.00E-04	1.00E-04	1.00E-04	1.00E-04	1.00E-04	1.00E-04	1.00E-04	1.00E-04	1.00E-04	1.00E-04	NA	PBS	NSKT1
Id40	1.025693056	0.974874217	1.00E-04	0.02945863	0.080820951	0.096262986	0.021790709	0.139629248	0.091217443	1.00E-04	0.055700579	1.00E-04	1.00E-04	0.062198113	0.060518632	0.092830551	0.099170552	0.106833421	0.072489062	0.090736901	0.105703822	0.101988106	0.08786973	0.052328062	0.066728938	0.113448528	0.062477058	0.117357122	0.08078591	0.056625037	0.150292905	0.100497714	1.00E-04	0.085976089	0.05128628	0.083303907	1.00E-04	1.00E-04	1.00E-04	1.00E-04	1.00E-04	1.00E-04	1.00E-04	1.00E-04	1.00E-04	hEMPP	PBS	NSKT1
Id41	0.955929734	1.045868436	1.00E-04	0.164090005	0.281677997	0.169425227	0.101830814	0.619826452	0.281544382	1.00E-04	0.438283487	1.00E-04	1.00E-04	0.203464306	0.199933357	0.237914844	0.235611124	0.164803447	0.206548875	0.123318034	0.177427694	0.074371808	0.127178756	0.231779388	0.103591663	0.167666196	0.129391833	0.158862978	0.088747464	0.22727309	0.170240342	0.163250571	1.00E-04	0.156854543	0.157890992	0.1951582	1.00E-04	1.00E-04	1.00E-04	1.00E-04	1.00E-04	1.00E-04	1.00E-04	1.00E-04	1.00E-04	hBEMP	PBS	NSKT1
Id42	1.315843079	0.753453452	0.014916298	0.483885093	1.013241597	1.013241597	0.269705244	0.16618441	0.229172506	1.00E-04	0.119970379	1.00E-04	1.00E-04	0.0316638	0.104253109	0.108730504	0.0316638	0.07158911	0.10691092	0.147819174	0.301996041	0.152730842	0.180629239	0.31465031	0.081527744	0.169686788	0.203244747	0.175050134	0.155665784	0.217235558	0.300352055	0.326418036	1.00E-04	0.100696452	0.231662262	0.189331724	1.00E-04	1.00E-04	1.00E-04	1.00E-04	1.00E-04	1.00E-04	1.00E-04	1.00E-04	1.00E-04	hMEP_1	PBS	NSKT1
Id43	0.959377362	1.042158313	0.02097724	0.708527572	1.951027187	1.951027187	0.7776867	0.185913092	0.263635874	1.00E-04	0.320544703	1.00E-04	1.00E-04	0.0609696	0.229368712	0.262847759	0.0609696	0.153053885	0.167216545	0.370428643	0.51366505	0.200713988	0.300378555	0.320155705	0.428712754	0.469023889	0.440169925	0.39987684	0.25615384	0.432786251	0.319166634	0.550948304	1.00E-04	0.20621451	0.269505724	0.512402451	1.00E-04	1.00E-04	1.00E-04	1.00E-04	1.00E-04	1.00E-04	1.00E-04	1.00E-04	1.00E-04	hMEP_2	PBS	NSKT1
Id44	1.006102748	0.993930091	0.00901465	0.240881773	0.818008986	0.818008986	0.366831295	0.111406265	0.151912774	1.00E-04	0.240181264	1.00E-04	1.00E-04	0.025562781	0.075336459	0.137020258	0.025562781	0.077715927	0.080818995	0.182393252	0.180656719	0.131364857	0.253541922	0.090247726	0.278403916	0.201543516	0.20681401	0.132926793	0.154035932	0.177600255	0.160054593	0.150193651	1.00E-04	0.131098061	0.283888957	0.214561443	1.00E-04	1.00E-04	1.00E-04	1.00E-04	1.00E-04	1.00E-04	1.00E-04	1.00E-04	1.00E-04	hMEP_1	PBS	NSKT1
Id45	0.950206292	1.052095711	0.00910621	0.568203288	0.877881425	0.877881425	0.191155268	0.103813543	0.179629112	1.00E-04	0.236259862	1.00E-04	1.00E-04	0.027433795	0.103377003	0.06603368	0.027433795	0.049809522	0.120080993	0.181911827	0.147798616	0.08326957	0.106625482	0.104272493	0.098036839	0.175324053	0.204644451	0.307331461	0.159487475	0.24020619	0.284995865	0.141830545	1.00E-04	0.084635861	0.103277643	0.163582855	1.00E-04	1.00E-04	1.00E-04	1.00E-04	1.00E-04	1.00E-04	1.00E-04	1.00E-04	1.00E-04	hMEP_1	PBS	NSKT1
Id46	1.07710225	0.927814785	1.00E-04	0.100994986	0.139081523	0.10841703	0.052153429	0.171861417	0.060350209	1.00E-04	0.079278875	1.00E-04	1.00E-04	0.074517947	0.120289407	0.133131233	0.209588218	0.103751171	0.221969145	0.098676815	0.157354992	0.066496155	0.113869035	0.068530836	0.07986106	0.216282449	0.077390622	0.137586622	0.165244501	0.274458336	0.132561108	0.164773078	1.00E-04	0.058569667	0.106187827	0.117610635	1.00E-04	1.00E-04	1.00E-04	1.00E-04	1.00E-04	1.00E-04	1.00E-04	1.00E-04	1.00E-04	hEMPP	PBS	NSKT1
Id47	1.169322206	0.852850634	0.008644309	0.522550593	1.055731158	1.055731158	0.489074293	0.233770148	0.152808093	1.00E-04	0.156012359	1.00E-04	1.00E-04	0.032991599	0.096216756	0.124719408	0.032991599	0.095532291	0.088129258	0.133811712	0.318592425	0.468618735	0.320351528	0.222794465	0.166061083	0.194432529	0.222927478	0.380941827	0.108762619	0.099613357	0.102966331	0.152662313	1.00E-04	0.341521081	0.548267088	0.162629267	1.00E-04	1.00E-04	1.00E-04	1.00E-04	1.00E-04	1.00E-04	1.00E-04	1.00E-04	1.00E-04	hMEP_2	PBS	NSKT1
Id48	1.00E-04	1.00E-04	1.00E-04	1.00E-04	1.00E-04	1.00E-04	1.00E-04	1.00E-04	1.00E-04	1.00E-04	1.00E-04	1.00E-04	1.00E-04	1.00E-04	1.00E-04	1.00E-04	1.00E-04	1.00E-04	1.00E-04	1.00E-04	1.00E-04	1.00E-04	1.00E-04	1.00E-04	1.00E-04	1.00E-04	1.00E-04	1.00E-04	1.00E-04	1.00E-04	1.00E-04	1.00E-04	1.00E-04	1.00E-04	1.00E-04	1.00E-04	1.00E-04	1.00E-04	1.00E-04	1.00E-04	1.00E-04	1.00E-04	1.00E-04	1.00E-04	1.00E-04	NA	PBS	NSKT1
Id49	1.00E-04	1.00E-04	1.00E-04	1.00E-04	1.00E-04	1.00E-04	1.00E-04	1.00E-04	1.00E-04	1.00E-04	1.00E-04	1.00E-04	1.00E-04	1.00E-04	1.00E-04	1.00E-04	1.00E-04	1.00E-04	1.00E-04	1.00E-04	1.00E-04	1.00E-04	1.00E-04	1.00E-04	1.00E-04	1.00E-04	1.00E-04	1.00E-04	1.00E-04	1.00E-04	1.00E-04	1.00E-04	1.00E-04	1.00E-04	1.00E-04	1.00E-04	1.00E-04	1.00E-04	1.00E-04	1.00E-04	1.00E-04	1.00E-04	1.00E-04	1.00E-04	1.00E-04	NA	PBS	NSKT1
Id50	0.830102093	1.199772175	0.004354582	0.187827108	0.502469077	0.502469077	0.055300413	0.07900203	0.075782535	1.00E-04	0.040884406	1.00E-04	1.00E-04	0.015702159	0.061464859	0.042964892	0.015702159	0.037600938	0.02776272	0.130309617	0.059092516	0.061132016	0.06356031	0.107088516	0.170560934	0.129558727	0.117333609	0.046093444	0.078620578	0.067030903	0.042680532	0.055782117	1.00E-04	0.130283932	0.080774424	0.042057759	1.00E-04	1.00E-04	1.00E-04	1.00E-04	1.00E-04	1.00E-04	1.00E-04	1.00E-04	1.00E-04	hMEP_1	PBS	NSKT1
Id51	0.758643964	1.307413269	1.00E-04	0.130022557	0.283194067	0.210024312	0.054684277	0.239942487	0.092633848	1.00E-04	0.159759208	1.00E-04	1.00E-04	0.113355318	0.339867139	0.246149393	0.174349705	0.251271966	0.242161165	0.147466671	0.214990252	0.129691286	0.182400092	0.188706054	0.107770192	0.165789663	0.24793492	0.267507212	0.207074591	0.232060531	0.217797471	0.13732629	1.00E-04	0.090756769	0.148639683	0.143106605	1.00E-04	1.00E-04	1.00E-04	1.00E-04	1.00E-04	1.00E-04	1.00E-04	1.00E-04	1.00E-04	hEMPP	PBS	NSKT1
Id52	1.195057883	0.834043021	0.021402544	0.939499427	2.365436081	2.365436081	0.974085137	0.170371869	0.55187031	1.00E-04	0.349694603	1.00E-04	1.00E-04	0.073919878	0.302347075	0.59230683	0.073919878	0.231867409	0.598440279	0.429203753	0.427485309	0.5891149	0.259038262	0.391881414	0.278875859	0.686157801	0.324099917	0.738029376	0.358184201	0.692893913	0.516450977	0.234043061	1.00E-04	0.558967073	0.269375959	0.3814472	1.00E-04	1.00E-04	1.00E-04	1.00E-04	1.00E-04	1.00E-04	1.00E-04	1.00E-04	1.00E-04	hMEP_2	PBS	NSKT1
Id53	1.124277131	0.887906217	1.00E-04	0.086883198	0.083803437	0.12266503	0.02400651	0.056573884	0.099271789	1.00E-04	0.132568733	1.00E-04	1.00E-04	0.051011673	0.054547747	0.045383447	0.063552465	0.046327365	0.063973321	0.050096149	0.056064381	0.04683554	0.057650763	0.054839876	0.060347901	0.066087447	0.076610997	0.038270899	0.044558351	0.116557181	0.031135202	0.083376304	1.00E-04	0.108224899	0.082072307	0.099758314	1.00E-04	1.00E-04	1.00E-04	1.00E-04	1.00E-04	1.00E-04	1.00E-04	1.00E-04	1.00E-04	hEMPP	PBS	NSKT1
Id54	0.799394597	1.243530132	0.005417673	0.203945416	0.447436342	0.447436342	0.11143416	0.070552235	0.043328778	1.00E-04	0.060624187	1.00E-04	1.00E-04	0.013982386	0.095892195	0.050682011	0.013982386	0.092937751	0.02858513	0.071051942	0.065007136	0.057687789	0.132649903	0.082631082	0.155682059	0.055685006	0.061735366	0.075809315	0.083152108	0.106945021	0.137510491	0.063552416	1.00E-04	0.114903043	0.10394531	0.176019784	1.00E-04	1.00E-04	1.00E-04	1.00E-04	1.00E-04	1.00E-04	1.00E-04	1.00E-04	1.00E-04	hMEP_1	PBS	NSKT1
Id55	1.025534415	0.97503203	0.009241819	0.229744356	0.956754447	0.956754447	0.305099451	0.080149981	0.335262123	1.00E-04	0.187238817	1.00E-04	1.00E-04	0.029898576	0.089137787	0.059527205	0.029898576	0.164490419	0.14915803	0.146274848	0.257699428	0.159064765	0.170776415	0.429499324	0.376239508	0.14651413	0.31087291	0.141829502	0.155762865	0.115641353	0.145595149	0.15896249	1.00E-04	0.11712752	0.080741564	0.180419628	1.00E-04	1.00E-04	1.00E-04	1.00E-04	1.00E-04	1.00E-04	1.00E-04	1.00E-04	1.00E-04	hMEP_1	PBS	NSKT1
Id56	0.983681439	1.016558095	0.008579743	0.323687692	0.817625278	0.817625278	0.276165779	0.299814372	0.139167912	1.00E-04	0.297235773	1.00E-04	1.00E-04	0.02555079	0.217826076	0.111723483	0.02555079	0.121101537	0.057478072	0.318251122	0.296437756	0.208895722	0.141160246	0.163083208	0.12605371	0.13587548	0.106255104	0.230282235	0.238531861	0.146103729	0.214937638	0.16590387	1.00E-04	0.136421034	0.227982719	0.291956852	1.00E-04	1.00E-04	1.00E-04	1.00E-04	1.00E-04	1.00E-04	1.00E-04	1.00E-04	1.00E-04	hMEP_1	PBS	NSKT1
Id57	1.00E-04	1.00E-04	1.00E-04	1.00E-04	1.00E-04	1.00E-04	1.00E-04	1.00E-04	1.00E-04	1.00E-04	1.00E-04	1.00E-04	1.00E-04	1.00E-04	1.00E-04	1.00E-04	1.00E-04	1.00E-04	1.00E-04	1.00E-04	1.00E-04	1.00E-04	1.00E-04	1.00E-04	1.00E-04	1.00E-04	1.00E-04	1.00E-04	1.00E-04	1.00E-04	1.00E-04	1.00E-04	1.00E-04	1.00E-04	1.00E-04	1.00E-04	1.00E-04	1.00E-04	1.00E-04	1.00E-04	1.00E-04	1.00E-04	1.00E-04	1.00E-04	1.00E-04	NA	PBS	NSKT1
Id58	1.00E-04	1.00E-04	1.00E-04	1.00E-04	1.00E-04	1.00E-04	1.00E-04	1.00E-04	1.00E-04	1.00E-04	1.00E-04	1.00E-04	1.00E-04	1.00E-04	1.00E-04	1.00E-04	1.00E-04	1.00E-04	1.00E-04	1.00E-04	1.00E-04	1.00E-04	1.00E-04	1.00E-04	1.00E-04	1.00E-04	1.00E-04	1.00E-04	1.00E-04	1.00E-04	1.00E-04	1.00E-04	1.00E-04	1.00E-04	1.00E-04	1.00E-04	1.00E-04	1.00E-04	1.00E-04	1.00E-04	1.00E-04	1.00E-04	1.00E-04	1.00E-04	1.00E-04	NA	PBS	NSKT1
Id59	1.032480289	0.968421624	0.003619324	0.087333441	0.484762868	0.484762868	0.157233134	0.12944923	0.15249116	1.00E-04	0.030941175	1.00E-04	1.00E-04	0.01514884	0.072688033	0.03747845	0.01514884	0.046789488	0.047528417	0.055555586	0.08248901	0.107802841	0.087971866	0.07390501	0.062782656	0.042856659	0.097999332	0.065773073	0.072290499	0.06630457	0.128548883	0.084312791	1.00E-04	0.076891267	0.064003142	0.106648101	1.00E-04	1.00E-04	1.00E-04	1.00E-04	1.00E-04	1.00E-04	1.00E-04	1.00E-04	1.00E-04	hMEP_1	PBS	NSKT1
Id60	0.92112681	1.084765122	1.00E-04	0.073497564	0.093289528	0.124843372	0.113075809	0.928673097	0.17481474	0.005044104	0.232406976	1.00E-04	1.00E-04	0.120424434	0.10621482	0.071606309	0.081394715	0.122180637	0.048822943	0.044280475	0.065614133	0.034880087	0.089380267	0.065184465	0.072791089	0.059324271	0.056775256	0.10727178	0.074909055	0.106835534	0.05398076	0.117106763	1.00E-04	0.064907265	0.095336563	0.113070387	1.00E-04	1.00E-04	1.00E-04	1.00E-04	1.00E-04	1.00E-04	1.00E-04	1.00E-04	1.00E-04	hBEMP	PBS	NSKT1
Id61	0.846551947	1.177818699	0.012251353	0.37701076	1.387432499	1.387432499	0.28913715	0.230179493	0.120438348	1.00E-04	0.200415751	1.00E-04	1.00E-04	0.043357266	0.16821671	0.172876584	0.043357266	0.097207617	0.140612255	0.207216499	0.444731215	0.227681143	0.294432608	0.170559778	0.294147062	0.496844753	0.163705766	0.130604796	0.216028881	0.208159336	0.150861092	0.439973981	1.00E-04	0.161627518	0.205117934	0.175853016	1.00E-04	1.00E-04	1.00E-04	1.00E-04	1.00E-04	1.00E-04	1.00E-04	1.00E-04	1.00E-04	hMEP_2	PBS	NSKT1
Id62	1.034594708	0.966430712	1.00E-04	0.088030102	0.080605833	0.082882915	0.044763402	0.133962358	0.057592568	1.00E-04	0.052311848	1.00E-04	1.00E-04	0.108579844	0.189601092	0.146441372	0.115429377	0.11159917	0.062764739	0.196658368	0.198774271	0.070258698	0.092883311	0.113324205	0.122482392	0.186633572	0.203543528	0.098708706	0.171804104	0.212988987	0.080754171	0.129591406	1.00E-04	0.216446224	0.103195979	0.05197353	1.00E-04	1.00E-04	1.00E-04	1.00E-04	1.00E-04	1.00E-04	1.00E-04	1.00E-04	1.00E-04	hEMPP	PBS	NSKT1
Id63	1.00E-04	1.00E-04	1.00E-04	1.00E-04	1.00E-04	1.00E-04	1.00E-04	1.00E-04	1.00E-04	1.00E-04	1.00E-04	1.00E-04	1.00E-04	1.00E-04	1.00E-04	1.00E-04	1.00E-04	1.00E-04	1.00E-04	1.00E-04	1.00E-04	1.00E-04	1.00E-04	1.00E-04	1.00E-04	1.00E-04	1.00E-04	1.00E-04	1.00E-04	1.00E-04	1.00E-04	1.00E-04	1.00E-04	1.00E-04	1.00E-04	1.00E-04	1.00E-04	1.00E-04	1.00E-04	1.00E-04	1.00E-04	1.00E-04	1.00E-04	1.00E-04	1.00E-04	NA	PBS	NSKT1
Id64	0.89411592	1.116906726	1.00E-04	0.149639646	0.147470259	0.242742273	0.050054577	0.663066103	0.250949483	1.00E-04	0.468858538	1.00E-04	1.00E-04	0.266132528	0.312255593	0.38282769	0.108721972	0.234581195	0.163420456	0.219101832	0.094177606	0.112623282	0.433718035	0.13535685	0.236077665	0.241161565	0.138827337	0.233576175	0.243976258	0.240687074	0.391362961	0.248933352	1.00E-04	0.337319337	0.22449913	0.238622393	1.00E-04	1.00E-04	1.00E-04	1.00E-04	1.00E-04	1.00E-04	1.00E-04	1.00E-04	1.00E-04	hBEMP	PBS	NSKT1
Id65	1.208546684	0.823834308	0.006288562	0.118512245	0.545509964	0.545509964	0.09536701	0.166692834	0.12034657	1.00E-04	0.038017183	1.00E-04	1.00E-04	0.017047186	0.034570751	0.050744103	0.017047186	0.080067869	0.047466107	0.060868816	0.075596825	0.064207191	0.105140797	0.200784099	0.097739857	0.147198493	0.15364701	0.118071292	0.112889247	0.075005574	0.069708232	0.131657032	1.00E-04	0.109958417	0.098062627	0.067469653	1.00E-04	1.00E-04	1.00E-04	1.00E-04	1.00E-04	1.00E-04	1.00E-04	1.00E-04	1.00E-04	hMEP_1	PBS	NSKT1
Id66	0.910457481	1.097318938	0.015957596	0.390523064	1.316349905	1.316349905	0.484235623	0.281440374	0.126562948	1.00E-04	0.222586136	1.00E-04	1.00E-04	0.041135935	0.157714286	0.158276967	0.041135935	0.207660892	0.101603924	0.449989018	0.415307678	0.248967467	0.22277755	0.482139782	0.324191196	0.122371938	0.397271306	0.256465389	0.178255174	0.281752756	0.206936846	0.164961712	1.00E-04	0.244711149	0.182753635	0.37020362	1.00E-04	1.00E-04	1.00E-04	1.00E-04	1.00E-04	1.00E-04	1.00E-04	1.00E-04	1.00E-04	hMEP_2	PBS	NSKT1
Id67	1.00E-04	1.00E-04	1.00E-04	1.00E-04	1.00E-04	1.00E-04	1.00E-04	1.00E-04	1.00E-04	1.00E-04	1.00E-04	1.00E-04	1.00E-04	1.00E-04	1.00E-04	1.00E-04	1.00E-04	1.00E-04	1.00E-04	1.00E-04	1.00E-04	1.00E-04	1.00E-04	1.00E-04	1.00E-04	1.00E-04	1.00E-04	1.00E-04	1.00E-04	1.00E-04	1.00E-04	1.00E-04	1.00E-04	1.00E-04	1.00E-04	1.00E-04	1.00E-04	1.00E-04	1.00E-04	1.00E-04	1.00E-04	1.00E-04	1.00E-04	1.00E-04	1.00E-04	NA	PBS	NSKT1
Id68	1.007397221	0.992651105	0.00870866	0.454765053	0.996381366	0.996381366	0.240378848	0.175141358	0.187910127	1.00E-04	0.198022958	1.00E-04	1.00E-04	0.031136918	0.092555337	0.332608328	0.031136918	0.123714899	0.127161323	0.189307697	0.304210711	0.24388653	0.156485945	0.181703092	0.105895007	0.134942857	0.26240858	0.194819318	0.138459555	0.191379727	0.131268311	0.184649612	1.00E-04	0.084872023	0.141295993	0.083720323	1.00E-04	1.00E-04	1.00E-04	1.00E-04	1.00E-04	1.00E-04	1.00E-04	1.00E-04	1.00E-04	hMEP_1	PBS	NSKT1
Id69	0.960914765	1.040495361	0.01528223	0.811914994	1.168442786	1.168442786	0.601305159	0.135525965	0.165466123	1.00E-04	0.144390346	1.00E-04	1.00E-04	0.036513837	0.121252207	0.240990457	0.036513837	0.18571676	0.143267353	0.221044857	0.159827873	0.218446799	0.235010419	0.212623123	0.184957179	0.216357345	0.294629763	0.186943567	0.247818377	0.332676142	0.146452505	0.147312084	1.00E-04	0.337449386	0.199108508	0.144469424	1.00E-04	1.00E-04	1.00E-04	1.00E-04	1.00E-04	1.00E-04	1.00E-04	1.00E-04	1.00E-04	hMEP_2	PBS	NSKT1
Id70	1.00E-04	1.00E-04	1.00E-04	1.00E-04	1.00E-04	1.00E-04	1.00E-04	1.00E-04	1.00E-04	1.00E-04	1.00E-04	1.00E-04	1.00E-04	1.00E-04	1.00E-04	1.00E-04	1.00E-04	1.00E-04	1.00E-04	1.00E-04	1.00E-04	1.00E-04	1.00E-04	1.00E-04	1.00E-04	1.00E-04	1.00E-04	1.00E-04	1.00E-04	1.00E-04	1.00E-04	1.00E-04	1.00E-04	1.00E-04	1.00E-04	1.00E-04	1.00E-04	1.00E-04	1.00E-04	1.00E-04	1.00E-04	1.00E-04	1.00E-04	1.00E-04	1.00E-04	NA	PBS	NSKT1
Id71	0.801326769	1.240562737	0.003445689	0.123502609	0.387599248	0.387599248	0.097348774	0.046043637	0.052553494	0.000446326	0.067321814	1.00E-04	1.00E-04	0.012112476	0.036801702	0.045678812	0.012112476	0.038055568	0.042826677	0.04924839	0.064819698	0.057957163	0.055968444	0.097954712	0.040676913	0.075528709	0.117658332	0.074439151	0.041359306	0.117636734	0.083869404	0.049376329	1.00E-04	0.051744603	0.032472361	0.031810799	1.00E-04	1.00E-04	1.00E-04	1.00E-04	1.00E-04	1.00E-04	1.00E-04	1.00E-04	1.00E-04	hMEP_1	PBS	NSKT2
Id72	1.020482908	0.979882983	0.00611805	0.212953525	0.918230246	0.918230246	0.243124397	0.20781933	0.215340662	1.00E-04	0.247723495	1.00E-04	1.00E-04	0.028694695	0.093435936	0.052458707	0.028694695	0.094000633	0.071133394	0.111195462	0.389545307	0.116176885	0.180726102	0.221993284	0.186699174	0.192523365	0.212444901	0.156866661	0.213072215	0.167967782	0.166042532	0.157812554	1.00E-04	0.227204266	0.198627928	0.187694928	1.00E-04	1.00E-04	1.00E-04	1.00E-04	1.00E-04	1.00E-04	1.00E-04	1.00E-04	1.00E-04	hMEP_1	PBS	NSKT2
Id73	1.021925097	0.978493855	0.008948728	0.243783598	0.958762333	0.958762333	0.443661948	0.15711521	0.163375476	1.00E-04	0.498326333	1.00E-04	1.00E-04	0.029961323	0.113234223	0.158403615	0.029961323	0.140121755	0.098071967	0.085023749	0.20082671	0.274842561	0.117777605	0.284684724	0.087107133	0.13031748	0.099069344	0.169406248	0.240981716	0.200517532	0.190663174	0.140723196	1.00E-04	0.078362124	0.108177849	0.147463919	1.00E-04	1.00E-04	1.00E-04	1.00E-04	1.00E-04	1.00E-04	1.00E-04	1.00E-04	1.00E-04	hMEP_1	PBS	NSKT2
Id74	0.924901129	1.080476621	0.016213512	0.225836795	1.061604945	1.061604945	0.342334623	0.241929046	0.320159667	1.00E-04	0.455698414	1.00E-04	1.00E-04	0.033175155	0.102879441	0.174211136	0.033175155	0.084552663	0.089457513	0.156112837	0.142381261	0.198511367	0.241619451	0.175895974	0.302475007	0.185710547	0.424465933	0.157676486	0.25107541	0.083524331	0.15073579	0.217539144	1.00E-04	0.249047811	0.178280082	0.231246987	1.00E-04	1.00E-04	1.00E-04	1.00E-04	1.00E-04	1.00E-04	1.00E-04	1.00E-04	1.00E-04	hMEP_1	PBS	NSKT2
Id75	0.979803999	1.020561685	0.010374121	0.116535085	0.529585389	0.529585389	0.181469973	0.051247902	0.085144559	1.00E-04	0.126641618	1.00E-04	1.00E-04	0.016549543	0.053819848	0.045214328	0.016549543	0.051798228	0.04147404	0.129719119	0.080053373	0.142520361	0.08405593	0.068174087	0.075656697	0.078716758	0.129986244	0.049562893	0.132716916	0.10219919	0.109217833	0.087675988	1.00E-04	0.071889555	0.062060369	0.112539235	1.00E-04	1.00E-04	1.00E-04	1.00E-04	1.00E-04	1.00E-04	1.00E-04	1.00E-04	1.00E-04	hMEP_1	PBS	NSKT2
Id76	1.036407209	0.96472883	0.005947877	0.220508149	0.711510063	0.711510063	0.254936735	0.143764474	0.15734842	1.00E-04	0.132716617	1.00E-04	1.00E-04	0.022234689	0.035928713	0.065298419	0.022234689	0.137432743	0.135854322	0.179193695	0.169953351	0.127145919	0.067954809	0.145318515	0.110617833	0.267040842	0.106784427	0.064292207	0.091272688	0.287410166	0.205575069	0.251981474	1.00E-04	0.136854268	0.117533271	0.098054958	1.00E-04	1.00E-04	1.00E-04	1.00E-04	1.00E-04	1.00E-04	1.00E-04	1.00E-04	1.00E-04	hMEP_1	PBS	NSKT2
Id77	1.00E-04	1.00E-04	1.00E-04	1.00E-04	1.00E-04	1.00E-04	1.00E-04	1.00E-04	1.00E-04	1.00E-04	1.00E-04	1.00E-04	1.00E-04	1.00E-04	1.00E-04	1.00E-04	1.00E-04	1.00E-04	1.00E-04	1.00E-04	1.00E-04	1.00E-04	1.00E-04	1.00E-04	1.00E-04	1.00E-04	1.00E-04	1.00E-04	1.00E-04	1.00E-04	1.00E-04	1.00E-04	1.00E-04	1.00E-04	1.00E-04	1.00E-04	1.00E-04	1.00E-04	1.00E-04	1.00E-04	1.00E-04	1.00E-04	1.00E-04	1.00E-04	1.00E-04	NA	PBS	NSKT2
Id78	1.00E-04	1.00E-04	1.00E-04	1.00E-04	1.00E-04	1.00E-04	1.00E-04	1.00E-04	1.00E-04	1.00E-04	1.00E-04	1.00E-04	1.00E-04	1.00E-04	1.00E-04	1.00E-04	1.00E-04	1.00E-04	1.00E-04	1.00E-04	1.00E-04	1.00E-04	1.00E-04	1.00E-04	1.00E-04	1.00E-04	1.00E-04	1.00E-04	1.00E-04	1.00E-04	1.00E-04	1.00E-04	1.00E-04	1.00E-04	1.00E-04	1.00E-04	1.00E-04	1.00E-04	1.00E-04	1.00E-04	1.00E-04	1.00E-04	1.00E-04	1.00E-04	1.00E-04	NA	PBS	NSKT2
Id79	1.206793962	0.825398592	0.013284975	0.34632441	1.204978932	1.204978932	0.326526178	0.123558691	0.262391719	1.00E-04	0.332671703	1.00E-04	1.00E-04	0.037655592	0.125527901	0.161490304	0.037655592	0.069316096	0.154157454	0.330197081	0.118550104	0.103664504	0.110163564	0.407107779	0.180926858	0.174155004	0.197895381	0.183732928	0.264707151	0.224709729	0.27160417	0.174617531	1.00E-04	0.259062809	0.212960081	0.194040053	1.00E-04	1.00E-04	1.00E-04	1.00E-04	1.00E-04	1.00E-04	1.00E-04	1.00E-04	1.00E-04	hMEP_2	PBS	NSKT2
Id80	0.752007287	1.318622594	0.015146817	0.476298598	1.418483891	1.418483891	0.747148488	0.171677281	0.280995033	1.00E-04	0.200330481	1.00E-04	1.00E-04	0.044327622	0.136830274	0.158219407	0.044327622	0.200986457	0.062366997	0.277483753	0.115980858	0.620819465	0.52491796	0.3633936	0.28617176	0.144863764	0.185160406	0.301892129	0.183727269	0.228523579	0.302072818	0.364663075	1.00E-04	0.212610467	0.305049228	0.156710913	1.00E-04	1.00E-04	1.00E-04	1.00E-04	1.00E-04	1.00E-04	1.00E-04	1.00E-04	1.00E-04	hMEP_2	PBS	NSKT2
Id81	1.093496878	0.913694737	0.0018446	0.318269854	0.125710803	0.163195162	0.099716533	0.228927906	0.211091577	1.00E-04	0.170767234	1.00E-04	1.00E-04	0.266915544	0.211010804	0.319953981	0.656856326	0.224068371	0.201957472	0.180124591	0.242034047	0.220464743	0.193286938	0.173543526	0.144484426	0.186576117	0.239435776	0.144448335	0.146590802	0.57249668	0.175790778	0.245856658	1.00E-04	0.215481944	0.11156259	0.211217673	1.00E-04	1.00E-04	1.00E-04	1.00E-04	1.00E-04	1.00E-04	1.00E-04	1.00E-04	1.00E-04	hEMPP	PBS	NSKT2
Id82	1.00E-04	1.00E-04	1.00E-04	1.00E-04	1.00E-04	1.00E-04	1.00E-04	1.00E-04	1.00E-04	1.00E-04	1.00E-04	1.00E-04	1.00E-04	1.00E-04	1.00E-04	1.00E-04	1.00E-04	1.00E-04	1.00E-04	1.00E-04	1.00E-04	1.00E-04	1.00E-04	1.00E-04	1.00E-04	1.00E-04	1.00E-04	1.00E-04	1.00E-04	1.00E-04	1.00E-04	1.00E-04	1.00E-04	1.00E-04	1.00E-04	1.00E-04	1.00E-04	1.00E-04	1.00E-04	1.00E-04	1.00E-04	1.00E-04	1.00E-04	1.00E-04	1.00E-04	NA	PBS	NSKT2
Id83	1.082532175	0.923027468	1.00E-04	0.100927245	0.033459987	0.034766201	0.04210695	0.064476974	0.065802256	1.00E-04	0.070486632	1.00E-04	1.00E-04	0.154035617	0.063312879	0.035399444	0.053773258	0.088923834	0.07760404	0.036810689	0.067662496	0.058659371	0.076470211	0.063332998	0.105000384	0.099106079	0.084780101	0.049119061	0.070700479	0.058611995	0.059642608	0.158481765	1.00E-04	0.069383902	0.077282365	0.053018052	1.00E-04	1.00E-04	1.00E-04	1.00E-04	1.00E-04	1.00E-04	1.00E-04	1.00E-04	1.00E-04	hEMPP	PBS	NSKT2
Id84	0.758581821	1.308301231	1.00E-04	0.397451816	0.196515414	0.353466051	0.188041471	1.311604334	0.784902148	1.00E-04	0.927444318	1.00E-04	0.505874395	0.368624415	0.382645767	0.50723537	0.279455866	0.26862924	0.46071902	0.19839	0.168331944	0.176990245	0.271624527	0.666814838	0.510403347	0.499775475	0.343020326	0.321456847	0.25999008	0.946357423	0.504175565	0.436547167	1.00E-04	0.675563212	0.260026913	0.401405537	1.00E-04	1.00E-04	1.00E-04	1.00E-04	1.00E-04	1.00E-04	1.00E-04	1.00E-04	1.00E-04	hBEMP	PBS	NSKT2
Id85	1.113577785	0.896869339	0.019212227	0.605024557	1.259417156	1.259417156	0.342601135	0.143104984	0.252586659	1.00E-04	0.167486782	1.00E-04	1.00E-04	0.039356786	0.141492904	0.132701676	0.039356786	0.091168028	0.125124109	0.2373351	0.185578833	0.208096425	0.168441522	0.422238512	0.269063688	0.245199108	0.31102176	0.062374737	0.277496145	0.26097663	0.203705977	0.172212526	1.00E-04	0.301290094	0.133108718	0.347250302	1.00E-04	1.00E-04	1.00E-04	1.00E-04	1.00E-04	1.00E-04	1.00E-04	1.00E-04	1.00E-04	hMEP_2	PBS	NSKT2
Id86	1.043357004	0.958247973	0.010663113	0.122533345	0.824287485	0.824287485	0.266759003	0.214239839	0.184025696	0.001227382	0.135392969	1.00E-04	1.00E-04	0.025758984	0.052378718	0.11465232	0.025758984	0.083935827	0.099807671	0.188948683	0.167453543	0.224939858	0.120374125	0.123552007	0.169354191	0.164576608	0.142524694	0.152369909	0.22406701	0.105102726	0.131618243	0.208678654	1.00E-04	0.227748138	0.091943917	0.138426647	1.00E-04	1.00E-04	1.00E-04	1.00E-04	1.00E-04	1.00E-04	1.00E-04	1.00E-04	1.00E-04	hMEP_1	PBS	NSKT2
Id87	0.968138768	1.032790873	0.009338941	0.353430413	1.066085478	1.066085478	0.47342754	0.195803273	0.204061479	1.00E-04	0.098674344	1.00E-04	1.00E-04	0.033315171	0.126675	0.108732441	0.033315171	0.057678523	0.088328846	0.287083597	0.313281305	0.128109139	0.324170098	0.15814158	0.163189613	0.241411629	0.150076304	0.284937486	0.20690684	0.11444506	0.432712468	0.174112371	1.00E-04	0.230781174	0.162903141	0.147861322	1.00E-04	1.00E-04	1.00E-04	1.00E-04	1.00E-04	1.00E-04	1.00E-04	1.00E-04	1.00E-04	hMEP_1	PBS	NSKT2
Id88	1.293240958	0.767575743	1.00E-04	0.216667451	0.196963673	0.092089747	0.091062985	0.17933001	0.502105692	1.00E-04	0.36410375	1.00E-04	1.00E-04	0.231087645	0.271966919	0.314133935	0.514102928	0.161729745	0.516574203	0.192776939	0.213611475	0.385830734	0.188390077	0.202449959	0.285554995	0.330066932	0.273064483	0.523292626	0.182070231	0.245347836	0.232048149	0.223034393	1.00E-04	0.306518612	0.243345391	0.228403127	1.00E-04	1.00E-04	1.00E-04	1.00E-04	1.00E-04	1.00E-04	1.00E-04	1.00E-04	1.00E-04	hEMPP	PBS	NSKT2
Id89	1.021728866	0.978679423	1.00E-04	0.182748877	0.073504547	0.150337776	0.019726689	0.831092439	0.156079758	0.005272452	0.834117709	1.00E-04	1.00E-04	0.060361497	0.156206446	0.146404507	0.139589985	0.066610015	0.08490756	0.092616169	0.048041799	0.060221476	0.117888272	0.158958915	0.125104688	0.065788096	0.117425765	0.116827374	0.10517893	0.062440301	0.173620593	0.11917136	1.00E-04	0.207318119	0.138512135	0.082034462	1.00E-04	1.00E-04	1.00E-04	1.00E-04	1.00E-04	1.00E-04	1.00E-04	1.00E-04	1.00E-04	hBEMP	PBS	NSKT2
Id90	1.097481629	0.910309789	0.014397663	0.516872095	1.18409526	1.18409526	0.179520106	0.140778259	0.236349271	1.00E-04	0.418790328	1.00E-04	1.00E-04	0.037002977	0.192178314	0.111425635	0.037002977	0.068828432	0.15108227	0.174062415	0.133641764	0.144038924	0.201006355	0.433496488	0.197723562	0.309694245	0.20198638	0.285667489	0.16061538	0.195510074	0.248349986	0.290855784	1.00E-04	0.175257492	0.192811098	0.451955846	1.00E-04	1.00E-04	1.00E-04	1.00E-04	1.00E-04	1.00E-04	1.00E-04	1.00E-04	1.00E-04	hMEP_2	PBS	NSKT2
Id91	0.926835237	1.078226408	0.005789944	0.150929526	0.693224482	0.693224482	0.150539206	0.105439102	0.182860616	1.00E-04	0.129483606	1.00E-04	1.00E-04	0.022221165	0.059570055	0.047928121	0.021663265	0.056845985	0.066455993	0.246958902	0.085713178	0.150976905	0.182299494	0.111254324	0.112073162	0.068034433	0.12486363	0.143762016	0.137556988	0.082138231	0.135524912	0.239707054	1.00E-04	0.066581299	0.133517316	0.110509251	1.00E-04	1.00E-04	1.00E-04	1.00E-04	1.00E-04	1.00E-04	1.00E-04	1.00E-04	1.00E-04	hMEP_1	PBS	NSKT2
Id92	1.00E-04	1.00E-04	1.00E-04	1.00E-04	1.00E-04	1.00E-04	1.00E-04	1.00E-04	1.00E-04	1.00E-04	1.00E-04	1.00E-04	1.00E-04	1.00E-04	1.00E-04	1.00E-04	1.00E-04	1.00E-04	1.00E-04	1.00E-04	1.00E-04	1.00E-04	1.00E-04	1.00E-04	1.00E-04	1.00E-04	1.00E-04	1.00E-04	1.00E-04	1.00E-04	1.00E-04	1.00E-04	1.00E-04	1.00E-04	1.00E-04	1.00E-04	1.00E-04	1.00E-04	1.00E-04	1.00E-04	1.00E-04	1.00E-04	1.00E-04	1.00E-04	1.00E-04	NA	PBS	NSKT2
Id93	1.011824149	0.988298508	0.005474678	0.233355275	0.818848425	0.818848425	0.18314235	0.080828683	0.083488844	1.00E-04	0.243170544	1.00E-04	1.00E-04	0.025589013	0.083604811	0.096481454	0.025589013	0.078342123	0.099815834	0.095698121	0.091130866	0.098497721	0.168977343	0.229573248	0.106983132	0.201085208	0.128229332	0.135047971	0.138393193	0.119915634	0.077341937	0.106068148	1.00E-04	0.114998485	0.098727983	0.183343444	1.00E-04	1.00E-04	1.00E-04	1.00E-04	1.00E-04	1.00E-04	1.00E-04	1.00E-04	1.00E-04	hMEP_1	PBS	NSKT2
Id94	0.841838129	1.183889048	1.00E-04	0.17124204	0.13787683	0.195425743	0.039516649	0.611428771	0.196392816	1.00E-04	0.590924074	1.00E-04	1.00E-04	0.094119768	0.109261471	0.123839348	0.26236975	0.188812405	0.167453258	0.128382714	0.07519723	0.040996493	0.081323642	0.119673489	0.092803303	0.162519647	0.108533512	0.109454412	0.085787134	0.145509353	0.177560204	0.147995622	1.00E-04	0.071277595	0.094714094	0.06983363	1.00E-04	1.00E-04	1.00E-04	1.00E-04	1.00E-04	1.00E-04	1.00E-04	1.00E-04	1.00E-04	hBEMP	PBS	NSKT2
Id95	1.02642575	0.974177764	1.00E-04	0.074216837	0.089832102	0.124281307	0.097723101	0.109180664	0.081670359	1.00E-04	0.148871387	1.00E-04	1.00E-04	0.102082871	0.091530995	0.181692729	0.065693543	0.128380893	0.059925932	0.16791992	0.204122135	0.065993865	0.152607457	0.119420979	0.214773523	0.092297314	0.224663089	0.173181624	0.06719207	0.168400923	0.265901369	0.103654809	1.00E-04	0.137240371	0.146486516	0.15537351	1.00E-04	1.00E-04	1.00E-04	1.00E-04	1.00E-04	1.00E-04	1.00E-04	1.00E-04	1.00E-04	hEMPP	PBS	NSKT2
Id96	1.00E-04	1.00E-04	1.00E-04	1.00E-04	1.00E-04	1.00E-04	1.00E-04	1.00E-04	1.00E-04	1.00E-04	1.00E-04	1.00E-04	1.00E-04	1.00E-04	1.00E-04	1.00E-04	1.00E-04	1.00E-04	1.00E-04	1.00E-04	1.00E-04	1.00E-04	1.00E-04	1.00E-04	1.00E-04	1.00E-04	1.00E-04	1.00E-04	1.00E-04	1.00E-04	1.00E-04	1.00E-04	1.00E-04	1.00E-04	1.00E-04	1.00E-04	1.00E-04	1.00E-04	1.00E-04	1.00E-04	1.00E-04	1.00E-04	1.00E-04	1.00E-04	1.00E-04	NA	PBS	NSKT2
Id97	1.077287769	0.927716773	0.012981627	0.639731231	1.790500659	1.790500659	0.8185612	0.201777321	0.469514025	1.00E-04	0.260152194	1.00E-04	1.00E-04	0.055953146	0.143937989	0.181735702	0.055953146	0.187002448	0.505174482	0.577463058	0.336841678	0.363091369	0.276488705	0.351613505	0.497698336	0.277582024	0.202346197	0.143386396	0.3649689	0.24656665	0.243922911	0.483203681	1.00E-04	0.241138807	0.346402959	0.363475175	1.00E-04	1.00E-04	1.00E-04	1.00E-04	1.00E-04	1.00E-04	1.00E-04	1.00E-04	1.00E-04	hMEP_2	PBS	NSKT2
Id98	1.00E-04	1.00E-04	1.00E-04	1.00E-04	1.00E-04	1.00E-04	1.00E-04	1.00E-04	1.00E-04	1.00E-04	1.00E-04	1.00E-04	1.00E-04	1.00E-04	1.00E-04	1.00E-04	1.00E-04	1.00E-04	1.00E-04	1.00E-04	1.00E-04	1.00E-04	1.00E-04	1.00E-04	1.00E-04	1.00E-04	1.00E-04	1.00E-04	1.00E-04	1.00E-04	1.00E-04	1.00E-04	1.00E-04	1.00E-04	1.00E-04	1.00E-04	1.00E-04	1.00E-04	1.00E-04	1.00E-04	1.00E-04	1.00E-04	1.00E-04	1.00E-04	1.00E-04	NA	PBS	NSKT2
Id99	1.120590929	0.89103124	0.003612502	0.104725414	0.69312781	0.69312781	0.523610818	0.120968376	0.140125016	1.00E-04	0.164110137	1.00E-04	1.00E-04	0.021660244	0.037971351	0.085491667	0.021660244	0.10934442	0.041204239	0.161654382	0.059300304	0.190631741	0.034837971	0.063021167	0.118744053	0.147046365	0.11234327	0.211985522	0.169508925	0.093071684	0.145287502	0.250558848	1.00E-04	0.166822702	0.157562875	0.109684764	1.00E-04	1.00E-04	1.00E-04	1.00E-04	1.00E-04	1.00E-04	1.00E-04	1.00E-04	1.00E-04	hMEP_1	PBS	NSKT2
Id100	0.90038366	1.109233452	1.00E-04	0.053167257	0.055574557	0.089517432	0.09990977	0.048598431	0.13134037	0.002004887	0.142317074	1.00E-04	1.00E-04	0.147539237	0.046226073	0.103799672	0.091957832	0.110349218	0.082184429	0.232397865	0.086693051	0.134709174	0.112187088	0.135466121	0.197302669	0.069337113	0.10185607	0.114664144	0.098060131	0.083194238	0.126135621	0.08591013	1.00E-04	0.16639141	0.171338984	0.094450642	1.00E-04	1.00E-04	1.00E-04	1.00E-04	1.00E-04	1.00E-04	1.00E-04	1.00E-04	1.00E-04	hEMPP	PBS	NSKT2
Id101	0.928376432	1.076499675	0.011026887	0.297675271	1.072911273	1.072911273	0.269166487	0.087172497	0.126081035	1.00E-04	0.237989598	1.00E-04	1.00E-04	0.033528477	0.084931527	0.105518508	0.033528477	0.072269997	0.097288029	0.178386003	0.154016685	0.550899387	0.216663567	0.09993585	0.172817324	0.129246225	0.129275903	0.232211693	0.13996934	0.079036866	0.109929712	0.367824737	1.00E-04	0.323736302	0.318271135	0.125851461	1.00E-04	1.00E-04	1.00E-04	1.00E-04	1.00E-04	1.00E-04	1.00E-04	1.00E-04	1.00E-04	hMEP_1	PBS	NSKT2
Id102	0.963595186	1.037631456	0.02807693	0.950022035	1.727250957	1.727250957	0.30999526	0.052247096	0.502136889	1.00E-04	0.272426419	1.00E-04	1.00E-04	0.053976592	0.117591465	0.138426504	0.053976592	0.30902742	0.142629241	0.136320382	0.29489282	0.398710104	0.154367883	0.214897981	0.229706203	0.405630208	0.51241632	0.275939629	0.248112854	0.278959634	0.27256946	0.433078447	1.00E-04	0.28983924	0.281492337	0.281875773	1.00E-04	1.00E-04	1.00E-04	1.00E-04	1.00E-04	1.00E-04	1.00E-04	1.00E-04	1.00E-04	hMEP_2	PBS	NSKT2
Id103	1.00E-04	1.00E-04	1.00E-04	1.00E-04	1.00E-04	1.00E-04	1.00E-04	1.00E-04	1.00E-04	1.00E-04	1.00E-04	1.00E-04	1.00E-04	1.00E-04	1.00E-04	1.00E-04	1.00E-04	1.00E-04	1.00E-04	1.00E-04	1.00E-04	1.00E-04	1.00E-04	1.00E-04	1.00E-04	1.00E-04	1.00E-04	1.00E-04	1.00E-04	1.00E-04	1.00E-04	1.00E-04	1.00E-04	1.00E-04	1.00E-04	1.00E-04	1.00E-04	1.00E-04	1.00E-04	1.00E-04	1.00E-04	1.00E-04	1.00E-04	1.00E-04	1.00E-04	NA	PBS	NSKT2
Id104	0.883971767	1.12945289	1.00E-04	0.090291878	0.331867155	0.418245214	0.173215627	0.879286666	0.416491491	1.00E-04	0.621749564	1.00E-04	1.00E-04	0.346247595	0.261197488	0.366870993	0.132212106	0.240226364	0.345176487	0.211594392	0.229959642	0.143966176	0.339564738	0.3004437	0.176180378	0.243755365	0.307710826	0.291972818	0.33014728	0.183320497	0.220510611	0.143030236	1.00E-04	0.098225806	0.178132587	0.343812885	1.00E-04	1.00E-04	1.00E-04	1.00E-04	1.00E-04	1.00E-04	1.00E-04	1.00E-04	1.00E-04	hBEMP	PBS	NSKT2
Id105	0.969269152	1.03159331	1.00E-04	0.169538357	0.160321164	0.091370808	0.072078782	0.097605285	0.098566625	0.005559159	0.062489076	1.00E-04	1.00E-04	0.21426465	0.223923066	0.231770715	0.147620328	0.112740065	0.236624536	0.167594535	0.288015752	0.089352085	0.269724647	0.25534424	0.160617012	0.117226613	0.255752568	0.118850369	0.116970496	0.101940086	0.109244595	0.446458797	1.00E-04	0.163550759	0.142820284	0.085208406	1.00E-04	1.00E-04	1.00E-04	1.00E-04	1.00E-04	1.00E-04	1.00E-04	1.00E-04	1.00E-04	hEMPP	PBS	NSKT2
Id106	1.006538754	0.993498834	0.005550965	0.198533629	0.688350719	0.688350719	0.154923699	0.276886844	0.154998335	1.00E-04	0.115661047	1.00E-04	1.00E-04	0.02151096	0.032941489	0.04273432	0.02151096	0.046544186	0.077150449	0.247046534	0.054331706	0.076602127	0.100142911	0.114864079	0.224225063	0.074748296	0.118494234	0.082048086	0.189677553	0.038575222	0.116498227	0.155198306	1.00E-04	0.118384121	0.138051584	0.185659122	1.00E-04	1.00E-04	1.00E-04	1.00E-04	1.00E-04	1.00E-04	1.00E-04	1.00E-04	1.00E-04	hMEP_1	PBS	NSKT2
Id107	1.113376872	0.896986601	0.012811177	0.250349691	0.866102267	0.866102267	0.249678021	0.088283282	0.113317632	1.00E-04	0.083069016	1.00E-04	1.00E-04	0.027065696	0.035150348	0.094079715	0.027065696	0.073273545	0.102665806	0.134063108	0.141492223	0.134481277	0.085930633	0.310635214	0.141916908	0.145447176	0.127984125	0.217948486	0.166725379	0.205272326	0.075137496	0.214417682	1.00E-04	0.203611762	0.149751831	0.11486318	1.00E-04	1.00E-04	1.00E-04	1.00E-04	1.00E-04	1.00E-04	1.00E-04	1.00E-04	1.00E-04	hMEP_1	PBS	NSKT2
Id108	1.071557832	0.93273029	1.00E-04	0.250399109	0.091691936	0.165245235	0.044740366	0.687158195	0.405738327	1.00E-04	0.485894219	1.00E-04	1.00E-04	0.391146693	0.303781394	0.399571906	0.253992345	0.205152084	0.201843717	0.217320479	0.085487559	0.089244474	0.351905831	0.165675294	0.129061297	0.233699732	0.192066923	0.436540298	0.321875643	0.375640922	0.185893003	0.309647457	1.00E-04	0.127341535	0.43863972	0.234771615	1.00E-04	1.00E-04	1.00E-04	1.00E-04	1.00E-04	1.00E-04	1.00E-04	1.00E-04	1.00E-04	hBEMP	PBS	NSKT2
Id109	1.005824463	0.994205009	0.006202584	0.09318279	0.324133383	0.324133383	0.089037239	0.055584209	0.047561018	1.00E-04	0.045283345	1.00E-04	1.00E-04	0.010129168	0.029145038	0.016122351	0.010129168	0.034886727	0.026276821	0.071351709	0.052870343	0.027395769	0.052700254	0.074358382	0.069102388	0.067294568	0.032621453	0.054675024	0.043363425	0.046598728	0.050566653	0.041546091	1.00E-04	0.0583484	0.034983985	0.058046269	1.00E-04	1.00E-04	1.00E-04	1.00E-04	1.00E-04	1.00E-04	1.00E-04	1.00E-04	1.00E-04	hMEP_1	PBS	NSKT2
Id110	0.851667294	1.171106356	0.018568992	1.469122343	2.021928096	2.021928096	1.49147938	0.105855381	0.167210542	1.00E-04	0.734741364	1.00E-04	1.00E-04	0.063185253	0.155075668	0.216545852	0.063185253	0.137225423	0.177024972	0.29038865	0.258011185	0.208492311	0.342142468	0.303534051	0.473891905	0.320458827	0.807055136	0.120978465	0.296417254	0.328833305	0.477839066	0.743312659	1.00E-04	0.536579541	0.261933898	0.250983097	1.00E-04	1.00E-04	1.00E-04	1.00E-04	1.00E-04	1.00E-04	1.00E-04	1.00E-04	1.00E-04	hMEP_2	PBS	NSKT2
Id111	1.208697203	0.824161247	1.00E-04	0.310317334	0.747501067	0.219167829	0.139184794	0.340991484	0.398081638	1.00E-04	0.288539135	1.00E-04	1.00E-04	0.133198889	0.312682853	0.20297831	0.20168008	0.281377034	0.144186464	0.6436828	0.173830043	0.413546807	0.256731019	0.178128077	0.24164174	0.258918352	0.334039817	1.103344772	0.358911365	0.325338716	0.348067986	0.228905617	1.00E-04	0.280149888	0.461265803	0.331060732	1.00E-04	1.00E-04	1.00E-04	1.00E-04	1.00E-04	1.00E-04	1.00E-04	1.00E-04	1.00E-04	hEMPP	PBS	NSKT2
Id112	1.009675822	0.990405389	1.00E-04	0.030974076	0.092445852	0.065391036	0.026006132	0.213440727	0.109343498	1.00E-04	0.850925385	1.00E-04	1.00E-04	0.065569819	0.082534056	0.056515305	0.044470728	0.058259872	0.069344827	0.036975534	0.049288727	0.037382414	0.075312376	0.066354507	0.040279023	0.075278403	0.047562145	0.028220689	0.04891786	0.077437335	0.129488735	0.065482417	1.00E-04	0.17531872	0.060392725	0.069121449	1.00E-04	1.00E-04	1.00E-04	1.00E-04	1.00E-04	1.00E-04	1.00E-04	1.00E-04	1.00E-04	hBEMP	PBS	NSKT2
Id113	1.074694581	0.929916708	1.00E-04	0.073641655	0.085921924	0.139543353	0.034238784	0.920059724	0.249530992	0.008946516	0.526316401	1.00E-04	1.00E-04	0.128970758	0.079746756	0.053565556	0.080479543	0.066537675	0.127818415	0.076012962	0.028332138	0.037547662	0.155874654	0.217330118	0.060825239	0.113326154	0.091747201	0.103427828	0.087855815	0.114748173	0.041907415	0.09677447	1.00E-04	0.159514037	0.086509074	0.095015719	1.00E-04	1.00E-04	1.00E-04	1.00E-04	1.00E-04	1.00E-04	1.00E-04	1.00E-04	1.00E-04	hBEMP	PBS	NSKT2
Id114	1.122118916	0.889832744	0.013370745	0.329087639	0.938975085	0.938975085	0.266354266	0.1447293	0.128184397	1.00E-04	0.1672063	1.00E-04	1.00E-04	0.029342971	0.110352755	0.164029501	0.029342971	0.05776831	0.056064134	0.2067716	0.231181115	0.278435767	0.193094455	0.067696415	0.184464549	0.146962946	0.228472581	0.108276722	0.146709544	0.157623025	0.272799431	0.085191724	1.00E-04	0.287709047	0.147694423	0.117184325	1.00E-04	1.00E-04	1.00E-04	1.00E-04	1.00E-04	1.00E-04	1.00E-04	1.00E-04	1.00E-04	hMEP_1	PBS	NSKT2
Id115	1.00E-04	1.00E-04	1.00E-04	1.00E-04	1.00E-04	1.00E-04	1.00E-04	1.00E-04	1.00E-04	1.00E-04	1.00E-04	1.00E-04	1.00E-04	1.00E-04	1.00E-04	1.00E-04	1.00E-04	1.00E-04	1.00E-04	1.00E-04	1.00E-04	1.00E-04	1.00E-04	1.00E-04	1.00E-04	1.00E-04	1.00E-04	1.00E-04	1.00E-04	1.00E-04	1.00E-04	1.00E-04	1.00E-04	1.00E-04	1.00E-04	1.00E-04	1.00E-04	1.00E-04	1.00E-04	1.00E-04	1.00E-04	1.00E-04	1.00E-04	1.00E-04	1.00E-04	NA	PBS	NSKT2
Id116	1.004203236	0.995812437	0.02310416	0.102059459	1.127901623	1.127901623	0.596271774	0.214029372	0.23909541	1.00E-04	0.2094489	1.00E-04	1.00E-04	0.035246926	0.071389463	0.087974448	0.035246926	0.167268797	0.168694258	0.251064491	0.225799212	0.557476849	0.254628743	0.150561663	0.289954879	0.290991511	0.170064261	0.158014072	0.133969377	0.241367151	0.280430616	0.118937218	1.00E-04	0.20082341	0.118879235	0.205107746	1.00E-04	1.00E-04	1.00E-04	1.00E-04	1.00E-04	1.00E-04	1.00E-04	1.00E-04	1.00E-04	hMEP_2	PBS	NSKT2
Id117	0.983379333	1.016872311	1.00E-04	0.463791952	0.240501199	0.646689051	0.165963968	1.235067165	1.424935079	1.00E-04	0.873324368	1.00E-04	1.00E-04	0.621655183	0.34711771	0.375428927	0.551723731	0.309681057	0.358043393	0.347835125	0.555088566	0.195138613	0.285210356	0.141951791	0.481228166	0.336990064	0.427073942	0.328207331	0.477982274	0.174397258	0.373301578	0.546551489	1.00E-04	0.435210476	0.280109679	0.2488898	1.00E-04	1.00E-04	1.00E-04	1.00E-04	1.00E-04	1.00E-04	1.00E-04	1.00E-04	1.00E-04	hBEMP	PBS	NSKT2
Id118	0.655514294	1.498239626	1.00E-04	0.240461081	0.207862902	0.569071528	0.063696603	0.934094376	0.359954382	0.037101987	0.660504467	1.00E-04	1.00E-04	0.154719675	0.2371451	0.381878056	0.271131512	0.264193575	0.535991217	0.086674166	0.085615956	0.171351957	0.237344125	0.205953402	0.27301813	0.282597899	0.298549079	0.314511592	0.197756645	0.181048139	0.402312081	0.33843326	1.00E-04	0.480307188	0.517731178	0.187943818	1.00E-04	1.00E-04	1.00E-04	1.00E-04	1.00E-04	1.00E-04	1.00E-04	1.00E-04	1.00E-04	hBEMP	PBS	NSKT2
Id119	1.00E-04	1.00E-04	1.00E-04	1.00E-04	1.00E-04	1.00E-04	1.00E-04	1.00E-04	1.00E-04	1.00E-04	1.00E-04	1.00E-04	1.00E-04	1.00E-04	1.00E-04	1.00E-04	1.00E-04	1.00E-04	1.00E-04	1.00E-04	1.00E-04	1.00E-04	1.00E-04	1.00E-04	1.00E-04	1.00E-04	1.00E-04	1.00E-04	1.00E-04	1.00E-04	1.00E-04	1.00E-04	1.00E-04	1.00E-04	1.00E-04	1.00E-04	1.00E-04	1.00E-04	1.00E-04	1.00E-04	1.00E-04	1.00E-04	1.00E-04	1.00E-04	1.00E-04	NA	PBS	NSKT2
Id120	1.00E-04	1.00E-04	1.00E-04	1.00E-04	1.00E-04	1.00E-04	1.00E-04	1.00E-04	1.00E-04	1.00E-04	1.00E-04	1.00E-04	1.00E-04	1.00E-04	1.00E-04	1.00E-04	1.00E-04	1.00E-04	1.00E-04	1.00E-04	1.00E-04	1.00E-04	1.00E-04	1.00E-04	1.00E-04	1.00E-04	1.00E-04	1.00E-04	1.00E-04	1.00E-04	1.00E-04	1.00E-04	1.00E-04	1.00E-04	1.00E-04	1.00E-04	1.00E-04	1.00E-04	1.00E-04	1.00E-04	1.00E-04	1.00E-04	1.00E-04	1.00E-04	1.00E-04	NA	PBS	NSKT2
Id121	0.874916406	1.140873849	0.01780807	0.596859764	1.822085497	1.822085497	0.815869218	0.156614074	0.33965916	1.00E-04	0.180049183	1.00E-04	1.00E-04	0.056940172	0.101607288	0.235495209	0.056940172	0.191096548	0.150517798	0.288602035	0.337444542	0.204745728	0.357805953	0.190296169	0.170091486	0.261833737	0.358467196	0.323098764	0.277710278	0.482653544	0.44161832	0.276156788	1.00E-04	0.250162859	0.288966538	0.262118058	1.00E-04	1.00E-04	1.00E-04	1.00E-04	1.00E-04	1.00E-04	1.00E-04	1.00E-04	1.00E-04	hMEP_2	PBS	NSKT2
Id122	0.853537189	1.168435048	0.006839618	0.302894322	1.123593075	1.123593075	0.373628787	0.130604083	0.107297026	1.00E-04	0.149960127	1.00E-04	1.00E-04	0.035112284	0.093440638	0.077213368	0.035112284	0.180429811	0.124743615	0.237456623	0.229783533	0.176811576	0.194193146	0.118298099	0.172571235	0.199285943	0.323855423	0.348807353	0.375421645	0.134141074	0.494564283	0.36098928	1.00E-04	0.289330642	0.158354691	0.253684393	1.00E-04	1.00E-04	1.00E-04	1.00E-04	1.00E-04	1.00E-04	1.00E-04	1.00E-04	1.00E-04	hMEP_2	PBS	NSKT2
Id123	1.00E-04	1.00E-04	1.00E-04	1.00E-04	1.00E-04	1.00E-04	1.00E-04	1.00E-04	1.00E-04	1.00E-04	1.00E-04	1.00E-04	1.00E-04	1.00E-04	1.00E-04	1.00E-04	1.00E-04	1.00E-04	1.00E-04	1.00E-04	1.00E-04	1.00E-04	1.00E-04	1.00E-04	1.00E-04	1.00E-04	1.00E-04	1.00E-04	1.00E-04	1.00E-04	1.00E-04	1.00E-04	1.00E-04	1.00E-04	1.00E-04	1.00E-04	1.00E-04	1.00E-04	1.00E-04	1.00E-04	1.00E-04	1.00E-04	1.00E-04	1.00E-04	1.00E-04	NA	PBS	NSKT2
Id124	1.025414681	0.975148863	0.012971213	0.370658738	1.311392999	1.311392999	0.420672419	0.070437266	0.317167908	1.00E-04	0.176333804	1.00E-04	1.00E-04	0.040981031	0.159178922	0.142054003	0.040981031	0.054267912	0.208023156	0.350277166	0.182372116	0.166717685	0.114479114	0.217889518	0.216433872	0.167966165	0.25065512	0.232708386	0.545044269	0.222437658	0.351592156	0.206492334	1.00E-04	0.112090151	0.354003882	0.409617287	1.00E-04	1.00E-04	1.00E-04	1.00E-04	1.00E-04	1.00E-04	1.00E-04	1.00E-04	1.00E-04	hMEP_2	PBS	NSKT2
Id125	0.936594558	1.067186056	0.009701998	0.372520383	0.880681559	0.880681559	0.179587944	0.149470951	0.09062817	1.00E-04	0.124651666	1.00E-04	1.00E-04	0.027521299	0.080506047	0.081176465	0.027521299	0.095299506	0.124356603	0.1693823	0.250375325	0.08923014	0.108521658	0.296620736	0.151057446	0.242734048	0.11603933	0.109451932	0.162474811	0.145287028	0.127140904	0.114247067	1.00E-04	0.142942386	0.277324911	0.138634361	1.00E-04	1.00E-04	1.00E-04	1.00E-04	1.00E-04	1.00E-04	1.00E-04	1.00E-04	1.00E-04	hMEP_1	PBS	NSKT2
Id126	0.943699234	1.059243098	0.006105183	0.390580229	0.566198687	0.589590996	0.075623801	0.134212968	0.140292571	1.00E-04	0.062732493	1.00E-04	1.00E-04	0.018424719	0.161785702	0.056823795	0.018424719	0.022911761	0.043867972	0.091035409	0.107345423	0.063832627	0.064346528	0.200059288	0.082087695	0.23717419	0.097998982	0.117059549	0.097924651	0.094331694	0.252534209	0.14880382	1.00E-04	0.187014361	0.087134662	0.196498325	1.00E-04	1.00E-04	1.00E-04	1.00E-04	1.00E-04	1.00E-04	1.00E-04	1.00E-04	1.00E-04	hMEP_1	PBS	NSKT2
Id127	0.880929579	1.13314466	1.00E-04	0.064992106	0.123641638	0.144962676	0.079389131	0.098304189	0.175567034	1.00E-04	0.265325704	1.00E-04	1.00E-04	0.10270784	0.234652088	0.105624134	0.249598829	0.336777766	0.30972521	0.18297194	0.166247085	0.156507247	0.126792909	0.21892204	0.158043869	0.241057605	0.188210542	0.093718654	0.127507594	0.200158331	0.075992818	0.117293461	1.00E-04	0.053746465	0.228400275	0.148810801	1.00E-04	1.00E-04	1.00E-04	1.00E-04	1.00E-04	1.00E-04	1.00E-04	1.00E-04	1.00E-04	hEMPP	PBS	NSKT2
Id128	1.00E-04	1.00E-04	1.00E-04	1.00E-04	1.00E-04	1.00E-04	1.00E-04	1.00E-04	1.00E-04	1.00E-04	1.00E-04	1.00E-04	1.00E-04	1.00E-04	1.00E-04	1.00E-04	1.00E-04	1.00E-04	1.00E-04	1.00E-04	1.00E-04	1.00E-04	1.00E-04	1.00E-04	1.00E-04	1.00E-04	1.00E-04	1.00E-04	1.00E-04	1.00E-04	1.00E-04	1.00E-04	1.00E-04	1.00E-04	1.00E-04	1.00E-04	1.00E-04	1.00E-04	1.00E-04	1.00E-04	1.00E-04	1.00E-04	1.00E-04	1.00E-04	1.00E-04	NA	PBS	NSKT2
Id129	1.006204607	0.993829878	0.026546208	1.068821601	2.906846399	2.906846399	0.554313304	0.070295146	0.541020831	1.00E-04	0.300185488	1.00E-04	1.00E-04	0.09083895	0.44568116	0.772048171	0.09083895	0.305114376	0.202783273	0.798628969	0.90677075	0.653534077	0.26883084	0.726452861	0.499147685	0.353233679	0.624974101	0.370950837	0.421293169	0.688489506	0.227373907	0.574740683	1.00E-04	0.401681288	0.500644772	0.927980966	1.00E-04	1.00E-04	1.00E-04	1.00E-04	1.00E-04	1.00E-04	1.00E-04	1.00E-04	1.00E-04	hMEP_2	PBS	NSKT2
Id130	1.00E-04	1.00E-04	1.00E-04	1.00E-04	1.00E-04	1.00E-04	1.00E-04	1.00E-04	1.00E-04	1.00E-04	1.00E-04	1.00E-04	1.00E-04	1.00E-04	1.00E-04	1.00E-04	1.00E-04	1.00E-04	1.00E-04	1.00E-04	1.00E-04	1.00E-04	1.00E-04	1.00E-04	1.00E-04	1.00E-04	1.00E-04	1.00E-04	1.00E-04	1.00E-04	1.00E-04	1.00E-04	1.00E-04	1.00E-04	1.00E-04	1.00E-04	1.00E-04	1.00E-04	1.00E-04	1.00E-04	1.00E-04	1.00E-04	1.00E-04	1.00E-04	1.00E-04	NA	PBS	NSKT2
Id131	1.00E-04	1.00E-04	1.00E-04	1.00E-04	1.00E-04	1.00E-04	1.00E-04	1.00E-04	1.00E-04	1.00E-04	1.00E-04	1.00E-04	1.00E-04	1.00E-04	1.00E-04	1.00E-04	1.00E-04	1.00E-04	1.00E-04	1.00E-04	1.00E-04	1.00E-04	1.00E-04	1.00E-04	1.00E-04	1.00E-04	1.00E-04	1.00E-04	1.00E-04	1.00E-04	1.00E-04	1.00E-04	1.00E-04	1.00E-04	1.00E-04	1.00E-04	1.00E-04	1.00E-04	1.00E-04	1.00E-04	1.00E-04	1.00E-04	1.00E-04	1.00E-04	1.00E-04	NA	PBS	NSKT2
Id132	1.00E-04	1.00E-04	1.00E-04	1.00E-04	1.00E-04	1.00E-04	1.00E-04	1.00E-04	1.00E-04	1.00E-04	1.00E-04	1.00E-04	1.00E-04	1.00E-04	1.00E-04	1.00E-04	1.00E-04	1.00E-04	1.00E-04	1.00E-04	1.00E-04	1.00E-04	1.00E-04	1.00E-04	1.00E-04	1.00E-04	1.00E-04	1.00E-04	1.00E-04	1.00E-04	1.00E-04	1.00E-04	1.00E-04	1.00E-04	1.00E-04	1.00E-04	1.00E-04	1.00E-04	1.00E-04	1.00E-04	1.00E-04	1.00E-04	1.00E-04	1.00E-04	1.00E-04	NA	PBS	NSKT2
Id133	1.00E-04	1.00E-04	1.00E-04	1.00E-04	1.00E-04	1.00E-04	1.00E-04	1.00E-04	1.00E-04	1.00E-04	1.00E-04	1.00E-04	1.00E-04	1.00E-04	1.00E-04	1.00E-04	1.00E-04	1.00E-04	1.00E-04	1.00E-04	1.00E-04	1.00E-04	1.00E-04	1.00E-04	1.00E-04	1.00E-04	1.00E-04	1.00E-04	1.00E-04	1.00E-04	1.00E-04	1.00E-04	1.00E-04	1.00E-04	1.00E-04	1.00E-04	1.00E-04	1.00E-04	1.00E-04	1.00E-04	1.00E-04	1.00E-04	1.00E-04	1.00E-04	1.00E-04	NA	PBS	NSKT2
Id134	0.749200688	1.322517608	0.005644473	0.167841546	0.780279196	0.780279196	0.348576822	0.106965013	0.181083167	1.00E-04	0.12092747	1.00E-04	1.00E-04	0.024383725	0.068863428	0.052190137	0.024383725	0.093542066	0.058938565	0.26208722	0.149322244	0.125574345	0.094034429	0.098884262	0.068006809	0.123060306	0.163873464	0.121865393	0.216368322	0.068699548	0.170114811	0.092198551	1.00E-04	0.112419613	0.25720721	0.148213919	1.00E-04	1.00E-04	1.00E-04	1.00E-04	1.00E-04	1.00E-04	1.00E-04	1.00E-04	1.00E-04	hMEP_1	PBS	NSKT2
Id135	1.147799373	0.869270103	0.01323707	0.104196329	0.640124699	0.640124699	0.146317714	0.136661948	0.087428088	1.00E-04	0.126170026	1.00E-04	1.00E-04	0.020003897	0.048097048	0.06380178	0.020003897	0.045535511	0.04130404	0.129897729	0.153366367	0.18671725	0.069786549	0.176458496	0.10448641	0.123102815	0.053161501	0.186154831	0.070500881	0.195273546	0.094652675	0.112076512	1.00E-04	0.069246792	0.135738609	0.13690036	1.00E-04	1.00E-04	1.00E-04	1.00E-04	1.00E-04	1.00E-04	1.00E-04	1.00E-04	1.00E-04	hMEP_1	PBS	NSKT2
Id136	0.989419225	1.010680989	1.00E-04	0.128451707	0.107133713	0.105455926	0.030455605	0.130425075	0.169986198	1.00E-04	0.182259313	1.00E-04	1.00E-04	0.236229745	0.172749973	0.174201196	0.134608089	0.118130671	0.090695356	0.089292501	0.154112069	0.148005018	0.292781787	0.1104295	0.339823153	0.075872837	0.298930292	0.094539022	0.163371458	0.163280163	0.199210287	0.198868386	1.00E-04	0.164874417	0.178596977	0.124001649	1.00E-04	1.00E-04	1.00E-04	1.00E-04	1.00E-04	1.00E-04	1.00E-04	1.00E-04	1.00E-04	hEMPP	PBS	NSKT2
Id137	1.200485428	0.830038759	0.018646417	0.780081055	1.748756186	1.748756186	0.440326431	0.030956796	0.258908008	1.00E-04	0.287673139	1.00E-04	1.00E-04	0.054648631	0.12570063	0.15412094	0.054648631	0.068538908	0.254756433	0.444745502	0.375834844	0.2820751	0.281950067	0.296632166	0.249330887	0.224444093	0.266790341	0.209336873	0.298357782	0.347919745	0.625024047	0.386243179	1.00E-04	0.477983824	0.218940105	0.121744668	1.00E-04	1.00E-04	1.00E-04	1.00E-04	1.00E-04	1.00E-04	1.00E-04	1.00E-04	1.00E-04	hMEP_2	PBS	NSKT2
Id138	1.00E-04	1.00E-04	1.00E-04	1.00E-04	1.00E-04	1.00E-04	1.00E-04	1.00E-04	1.00E-04	1.00E-04	1.00E-04	1.00E-04	1.00E-04	1.00E-04	1.00E-04	1.00E-04	1.00E-04	1.00E-04	1.00E-04	1.00E-04	1.00E-04	1.00E-04	1.00E-04	1.00E-04	1.00E-04	1.00E-04	1.00E-04	1.00E-04	1.00E-04	1.00E-04	1.00E-04	1.00E-04	1.00E-04	1.00E-04	1.00E-04	1.00E-04	1.00E-04	1.00E-04	1.00E-04	1.00E-04	1.00E-04	1.00E-04	1.00E-04	1.00E-04	1.00E-04	NA	PBS	NSKT2
Id139	0.978337809	1.022088373	0.01565086	0.44590453	1.147373341	1.147373341	0.142447429	0.328495507	0.199853124	1.00E-04	0.231215137	1.00E-04	1.00E-04	0.035855417	0.161666527	0.094164515	0.035855417	0.083008587	0.124301392	0.425614021	0.208155192	0.139269188	0.148686001	0.118481059	0.294503479	0.167724135	0.171452267	0.135434746	0.140436461	0.171747033	0.210086529	0.235514489	1.00E-04	0.127159315	0.406558742	0.310409471	1.00E-04	1.00E-04	1.00E-04	1.00E-04	1.00E-04	1.00E-04	1.00E-04	1.00E-04	1.00E-04	hMEP_2	PBS	NSKT2
Id140	0.923824108	1.081733661	0.012869454	0.59834195	1.349491501	1.349491501	0.344412197	0.394571591	0.160709841	1.00E-04	0.261516981	1.00E-04	1.00E-04	0.042171609	0.179706802	0.069365679	0.042171609	0.131222002	0.079479224	0.234959195	0.327305974	0.573398673	0.261026338	0.544660942	0.251197146	0.406077473	0.19270106	0.132617394	0.204141119	0.329480571	0.133954668	0.314921467	1.00E-04	0.303383279	0.215951375	0.140879021	1.00E-04	1.00E-04	1.00E-04	1.00E-04	1.00E-04	1.00E-04	1.00E-04	1.00E-04	1.00E-04	hMEP_2	PBS	NSKT2
Id141	1.00E-04	1.00E-04	1.00E-04	1.00E-04	1.00E-04	1.00E-04	1.00E-04	1.00E-04	1.00E-04	1.00E-04	1.00E-04	1.00E-04	1.00E-04	1.00E-04	1.00E-04	1.00E-04	1.00E-04	1.00E-04	1.00E-04	1.00E-04	1.00E-04	1.00E-04	1.00E-04	1.00E-04	1.00E-04	1.00E-04	1.00E-04	1.00E-04	1.00E-04	1.00E-04	1.00E-04	1.00E-04	1.00E-04	1.00E-04	1.00E-04	1.00E-04	1.00E-04	1.00E-04	1.00E-04	1.00E-04	1.00E-04	1.00E-04	1.00E-04	1.00E-04	1.00E-04	NA	PBS	NSKT2
Id142	0.979843103	1.020528662	1.00E-04	0.505385589	0.561227062	0.223075004	0.175094681	1.36946963	0.907104963	0.011000741	0.968361262	1.00E-04	1.00E-04	0.374223655	0.192334612	0.360420317	0.38674101	0.588003111	0.576065248	0.319052382	0.1033239	0.328969465	0.391886444	0.433968127	0.544778934	0.453737493	0.411033846	0.298117796	0.598757332	0.949063867	0.462745178	0.711174082	1.00E-04	0.948757988	0.217063567	0.478301252	1.00E-04	1.00E-04	1.00E-04	1.00E-04	1.00E-04	1.00E-04	1.00E-04	1.00E-04	1.00E-04	hBEMP	PBS	NSKT3
Id143	1.156852321	0.862303367	1.00E-04	0.183687567	0.211032657	0.081952308	0.08033464	0.238671993	0.150129647	1.00E-04	0.085504615	1.00E-04	1.00E-04	0.23230119	0.100771096	0.233800538	0.205429388	0.143046482	0.06642557	0.171027366	0.12365166	0.207760025	0.19151146	0.090254668	0.165913952	0.300577299	0.085850168	0.225214896	0.225318302	0.169139108	0.150055666	0.201872636	1.00E-04	0.142705924	0.170438831	0.235192403	1.00E-04	1.00E-04	1.00E-04	1.00E-04	1.00E-04	1.00E-04	1.00E-04	1.00E-04	1.00E-04	hEMPP	PBS	NSKT3
Id144	1.013150074	0.987000363	0.008703904	0.102305673	0.50854872	0.50854872	0.183606851	0.097570919	0.078124264	1.00E-04	0.04289515	1.00E-04	1.00E-04	0.015892148	0.043632569	0.077899362	0.015892148	0.038637474	0.030197463	0.100342548	0.075213756	0.092542638	0.072432214	0.10423501	0.081765589	0.085313214	0.189265916	0.118278813	0.099240908	0.146323326	0.057613198	0.060345831	1.00E-04	0.071439775	0.102873742	0.123572521	1.00E-04	1.00E-04	1.00E-04	1.00E-04	1.00E-04	1.00E-04	1.00E-04	1.00E-04	1.00E-04	hMEP_1	PBS	NSKT3
Id145	1.00707405	0.992970159	0.007957416	0.285242599	0.997035769	0.997035769	0.255340822	0.192486082	0.168620591	1.00E-04	0.161109256	1.00E-04	1.00E-04	0.031157368	0.205505703	0.104250248	0.031157368	0.133102224	0.074685315	0.322542617	0.326838708	0.199024488	0.148360529	0.241883829	0.148479432	0.221686979	0.195635467	0.298576805	0.161905513	0.133093932	0.484745472	0.329605383	1.00E-04	0.218507484	0.211804183	0.170790407	1.00E-04	1.00E-04	1.00E-04	1.00E-04	1.00E-04	1.00E-04	1.00E-04	1.00E-04	1.00E-04	hMEP_1	PBS	NSKT3
Id146	1.147099459	0.869930062	1.00E-04	0.273899277	0.16329722	0.173007409	0.074759477	0.40749073	0.138716813	1.00E-04	0.181109805	1.00E-04	1.00E-04	0.327323216	0.184144804	0.273189238	0.159928694	0.142492506	0.127330446	0.169695084	0.155372093	0.345050107	0.295068734	0.140167491	0.177781916	0.167000166	0.293139402	0.260521522	0.166497587	0.1630649	0.246976258	0.192819652	1.00E-04	0.19432902	0.186017081	0.232378506	1.00E-04	1.00E-04	1.00E-04	1.00E-04	1.00E-04	1.00E-04	1.00E-04	1.00E-04	1.00E-04	hEMPP	PBS	NSKT3
Id147	1.105680989	0.903410727	0.013877588	0.358079015	1.137115791	1.137115791	0.349482158	0.458318377	0.175679451	1.00E-04	0.221983714	1.00E-04	1.00E-04	0.035534868	0.164772435	0.122515887	0.035534868	0.092984364	0.126473812	0.13646155	0.194710034	0.181675191	0.131317053	0.141466226	0.079876064	0.221743995	0.140539129	0.093806716	0.336755207	0.242792081	0.278602336	0.229276895	1.00E-04	0.14331068	0.285421573	0.34967817	1.00E-04	1.00E-04	1.00E-04	1.00E-04	1.00E-04	1.00E-04	1.00E-04	1.00E-04	1.00E-04	hMEP_2	PBS	NSKT3
Id148	1.00E-04	1.00E-04	1.00E-04	1.00E-04	1.00E-04	1.00E-04	1.00E-04	1.00E-04	1.00E-04	1.00E-04	1.00E-04	1.00E-04	1.00E-04	1.00E-04	1.00E-04	1.00E-04	1.00E-04	1.00E-04	1.00E-04	1.00E-04	1.00E-04	1.00E-04	1.00E-04	1.00E-04	1.00E-04	1.00E-04	1.00E-04	1.00E-04	1.00E-04	1.00E-04	1.00E-04	1.00E-04	1.00E-04	1.00E-04	1.00E-04	1.00E-04	1.00E-04	1.00E-04	1.00E-04	1.00E-04	1.00E-04	1.00E-04	1.00E-04	1.00E-04	1.00E-04	NA	PBS	NSKT3
Id149	1.209250548	0.823346563	0.003699851	0.103057957	0.563424831	0.563424831	0.087812439	0.068564908	0.082141519	1.00E-04	0.101818414	1.00E-04	1.00E-04	0.017607026	0.086631976	0.072271269	0.017607026	0.055363399	0.081443633	0.144971291	0.074637943	0.048299622	0.072367824	0.137514383	0.105277865	0.088687589	0.153575422	0.135587212	0.113114657	0.11369335	0.195248948	0.116555855	1.00E-04	0.085651394	0.050815903	0.047384827	1.00E-04	1.00E-04	1.00E-04	1.00E-04	1.00E-04	1.00E-04	1.00E-04	1.00E-04	1.00E-04	hMEP_1	PBS	NSKT3
Id150	1.024585226	0.975943784	1.00E-04	0.40879925	0.287173998	0.400606039	0.095631259	0.211162958	0.18789213	1.00E-04	0.343622451	1.00E-04	1.00E-04	0.227486135	0.288100711	0.2067917	0.316808396	0.202966803	0.495687081	0.235833404	0.237046619	0.370523131	0.360692658	0.588555126	0.361606016	0.149547211	0.393476321	0.351265887	0.348288599	0.277528128	0.471776373	0.814850396	1.00E-04	0.276411224	0.329088152	0.512267636	1.00E-04	1.00E-04	1.00E-04	1.00E-04	1.00E-04	1.00E-04	1.00E-04	1.00E-04	1.00E-04	hEMPP	PBS	NSKT3
Id151	1.150786398	0.867165853	0.020823706	0.347514592	1.849648347	1.849648347	0.508662338	0.167654571	0.30337895	1.00E-04	0.481337921	1.00E-04	1.00E-04	0.057801511	0.143164959	0.126397027	0.057801511	0.222952604	0.132237033	0.29657819	0.237083038	0.130214875	0.341512659	0.571581732	0.508571768	0.374170513	0.349534926	0.169696781	0.397181586	0.280678771	0.354055908	0.264564259	1.00E-04	0.315358336	0.327071787	0.248815087	1.00E-04	1.00E-04	1.00E-04	1.00E-04	1.00E-04	1.00E-04	1.00E-04	1.00E-04	1.00E-04	hMEP_2	PBS	NSKT3
Id152	0.815555803	1.220015156	1.00E-04	0.080312953	0.142470098	0.054731044	0.046766399	0.083384233	0.143935413	1.00E-04	0.071547348	1.00E-04	1.00E-04	0.09910211	0.110922377	0.061068093	0.049532948	0.054937195	0.055829424	0.074791983	0.119457995	0.061380011	0.078965706	0.087895118	0.047788011	0.055640605	0.045727015	0.068136567	0.061732495	0.062873949	0.055305911	0.054467773	1.00E-04	0.039513976	0.057129173	0.069157516	1.00E-04	1.00E-04	1.00E-04	1.00E-04	1.00E-04	1.00E-04	1.00E-04	1.00E-04	1.00E-04	hEMPP	PBS	NSKT3
Id153	1.00E-04	1.00E-04	1.00E-04	1.00E-04	1.00E-04	1.00E-04	1.00E-04	1.00E-04	1.00E-04	1.00E-04	1.00E-04	1.00E-04	1.00E-04	1.00E-04	1.00E-04	1.00E-04	1.00E-04	1.00E-04	1.00E-04	1.00E-04	1.00E-04	1.00E-04	1.00E-04	1.00E-04	1.00E-04	1.00E-04	1.00E-04	1.00E-04	1.00E-04	1.00E-04	1.00E-04	1.00E-04	1.00E-04	1.00E-04	1.00E-04	1.00E-04	1.00E-04	1.00E-04	1.00E-04	1.00E-04	1.00E-04	1.00E-04	1.00E-04	1.00E-04	1.00E-04	NA	PBS	NSKT3
Id154	1.21616817	0.818576898	1.00E-04	0.096832465	0.137511973	0.201453324	0.028939436	0.23490513	0.181616236	1.00E-04	0.126977618	1.00E-04	1.00E-04	0.115057224	0.214330602	0.220806419	0.172556208	0.145308743	0.083326155	0.117932092	0.136883699	0.125849565	0.101718819	0.157963712	0.108439037	0.119275783	0.210134425	0.145581676	0.226099956	0.095484277	0.102658464	0.116578998	1.00E-04	0.104033526	0.08501474	0.118721515	1.00E-04	1.00E-04	1.00E-04	1.00E-04	1.00E-04	1.00E-04	1.00E-04	1.00E-04	1.00E-04	hEMPP	PBS	NSKT3
Id155	1.136484658	0.878338555	0.018693566	0.387095338	1.344304423	1.344304423	0.295718654	0.237094067	0.279479868	1.00E-04	0.224493072	1.00E-04	1.00E-04	0.042009513	0.145376276	0.178570771	0.042009513	0.205217354	0.047926254	0.195874783	0.318784319	0.145401407	0.431716018	0.136012243	0.253489986	0.241887486	0.381877678	0.107976499	0.307830667	0.267093264	0.259550123	0.144709923	1.00E-04	0.201583727	0.226655721	0.166565656	1.00E-04	1.00E-04	1.00E-04	1.00E-04	1.00E-04	1.00E-04	1.00E-04	1.00E-04	1.00E-04	hMEP_2	PBS	NSKT3
Id156	1.283118536	0.773876166	1.00E-04	0.246018036	0.31641211	0.216869438	0.072508524	0.09754073	0.206219777	1.00E-04	0.13253029	1.00E-04	1.00E-04	0.107315213	0.223706691	0.403231822	0.207807671	0.146940612	0.081292577	0.20702883	0.210666049	0.200014269	0.128801146	0.235377647	0.083249162	0.191929696	0.331584868	0.27959199	0.124586321	0.252602274	0.190939528	0.114369036	1.00E-04	0.150590999	0.288996846	0.166013045	1.00E-04	1.00E-04	1.00E-04	1.00E-04	1.00E-04	1.00E-04	1.00E-04	1.00E-04	1.00E-04	hEMPP	PBS	NSKT3
Id157	1.200895415	0.829684175	1.00E-04	0.2011586	0.472154565	0.323304175	0.153968621	0.862874712	0.281236427	1.00E-04	0.61014456	1.00E-04	1.00E-04	0.185841747	0.399548746	0.433642699	0.202654047	0.271989545	0.322314115	0.137409417	0.18850552	0.106426635	0.298528361	0.209421852	0.343279629	0.216269686	0.249071393	0.260537036	0.352331159	0.236984829	0.349042262	0.340529678	1.00E-04	0.300342492	0.327278631	0.134603115	1.00E-04	1.00E-04	1.00E-04	1.00E-04	1.00E-04	1.00E-04	1.00E-04	1.00E-04	1.00E-04	hBEMP	PBS	NSKT3
Id158	1.00E-04	1.00E-04	1.00E-04	1.00E-04	1.00E-04	1.00E-04	1.00E-04	1.00E-04	1.00E-04	1.00E-04	1.00E-04	1.00E-04	1.00E-04	1.00E-04	1.00E-04	1.00E-04	1.00E-04	1.00E-04	1.00E-04	1.00E-04	1.00E-04	1.00E-04	1.00E-04	1.00E-04	1.00E-04	1.00E-04	1.00E-04	1.00E-04	1.00E-04	1.00E-04	1.00E-04	1.00E-04	1.00E-04	1.00E-04	1.00E-04	1.00E-04	1.00E-04	1.00E-04	1.00E-04	1.00E-04	1.00E-04	1.00E-04	1.00E-04	1.00E-04	1.00E-04	NA	PBS	NSKT3
Id159	1.052168499	0.95014994	1.00E-04	0.225330208	0.298352184	0.372317077	0.1412934	0.728973524	0.218091215	0.023415076	0.515462122	1.00E-04	1.00E-04	0.205642134	0.187902769	0.466492494	0.17349603	0.109122242	0.180799972	0.058036583	0.112505832	0.075644343	0.171077408	0.246620847	0.149422062	0.18997801	0.353312009	0.193358219	0.273722847	0.218349317	0.380437491	0.123834868	1.00E-04	0.216346458	0.158650992	0.186906224	1.00E-04	1.00E-04	1.00E-04	1.00E-04	1.00E-04	1.00E-04	1.00E-04	1.00E-04	1.00E-04	hBEMP	PBS	NSKT3
Id160	0.875807691	1.139503341	1.00E-04	0.186987079	0.14014378	0.13900151	0.073792665	0.15603567	0.06023911	0.010499462	0.088807919	1.00E-04	1.00E-04	0.127477289	0.138166012	0.099580031	0.077232461	0.081218375	0.092528233	0.104373859	0.145085263	0.106146974	0.142204067	0.127339661	0.135983077	0.164131209	0.097336406	0.086247391	0.113762109	0.111389119	0.148915528	0.159438744	1.00E-04	0.117595963	0.076904328	0.144602525	1.00E-04	1.00E-04	1.00E-04	1.00E-04	1.00E-04	1.00E-04	1.00E-04	1.00E-04	1.00E-04	hEMPP	PBS	NSKT3
Id161	1.201690745	0.828907566	0.004587136	0.351804708	0.811012489	0.811012489	0.189646414	0.186589848	0.244078116	1.00E-04	0.116156289	1.00E-04	1.00E-04	0.02534414	0.047547549	0.129010642	0.02534414	0.056681475	0.050944789	0.171110801	0.442297474	0.10966403	0.142296076	0.201392146	0.16209345	0.103054084	0.114172602	0.173097072	0.102961239	0.141176676	0.200786718	0.223522859	1.00E-04	0.105751047	0.074774137	0.086706141	1.00E-04	1.00E-04	1.00E-04	1.00E-04	1.00E-04	1.00E-04	1.00E-04	1.00E-04	1.00E-04	hMEP_1	PBS	NSKT3
Id162	0.910673731	1.096971463	0.007032001	0.175592486	0.607164394	0.607164394	0.107592407	0.086192699	0.155138003	1.00E-04	0.047038504	1.00E-04	1.00E-04	0.018973887	0.117554074	0.109678472	0.018973887	0.118213084	0.075019953	0.083429979	0.038694974	0.11024353	0.137657959	0.074825527	0.100298979	0.093172562	0.150129962	0.102821864	0.123506174	0.159834806	0.131929363	0.159738506	1.00E-04	0.203500695	0.079814473	0.061659236	1.00E-04	1.00E-04	1.00E-04	1.00E-04	1.00E-04	1.00E-04	1.00E-04	1.00E-04	1.00E-04	hMEP_1	PBS	NSKT3
Id163	1.040460162	0.960953227	1.00E-04	0.3974401	0.530840885	0.117507971	0.083085964	0.960164397	0.259605009	0.0484916	0.678938756	1.00E-04	1.00E-04	0.285230178	0.297259528	0.315880549	0.433116139	0.617584422	0.363201714	0.105512408	0.250167017	0.226298194	0.280660344	0.215828562	0.332843255	0.338227724	0.261694997	0.203048839	0.566126062	0.466486733	0.288580159	0.299076452	1.00E-04	0.249389136	0.157329206	0.667647325	1.00E-04	1.00E-04	1.00E-04	1.00E-04	1.00E-04	1.00E-04	1.00E-04	1.00E-04	1.00E-04	hBEMP	PBS	NSKT3
Id164	1.107197038	0.90213315	1.00E-04	0.069784227	0.213699331	0.22201771	0.04873699	0.605754582	0.473645203	1.00E-04	0.428333173	1.00E-04	1.00E-04	0.161948816	0.114949758	0.285597643	0.20318493	0.236680493	0.1853939	0.207874131	0.039339104	0.144332002	0.268921601	0.155591157	0.212823475	0.123172648	0.098757036	0.216410229	0.101830946	0.216909308	0.171556768	0.115022238	1.00E-04	0.202573603	0.219181318	0.289241482	1.00E-04	1.00E-04	1.00E-04	1.00E-04	1.00E-04	1.00E-04	1.00E-04	1.00E-04	1.00E-04	hBEMP	PBS	NSKT3
Id165	0.896359512	1.114132749	0.00506424	0.270474965	0.844376077	0.844376077	0.177393597	0.217968578	0.132250953	1.00E-04	0.128156624	1.00E-04	1.00E-04	0.026386752	0.064828015	0.103471191	0.026386752	0.069109622	0.087070936	0.266746105	0.244816115	0.175300865	0.091814893	0.264392387	0.247495495	0.11000346	0.207853712	0.175356891	0.197177592	0.08795941	0.107077964	0.139299325	1.00E-04	0.141161922	0.293913153	0.261537853	1.00E-04	1.00E-04	1.00E-04	1.00E-04	1.00E-04	1.00E-04	1.00E-04	1.00E-04	1.00E-04	hMEP_1	PBS	NSKT3
Id166	1.00E-04	1.00E-04	1.00E-04	1.00E-04	1.00E-04	1.00E-04	1.00E-04	1.00E-04	1.00E-04	1.00E-04	1.00E-04	1.00E-04	1.00E-04	1.00E-04	1.00E-04	1.00E-04	1.00E-04	1.00E-04	1.00E-04	1.00E-04	1.00E-04	1.00E-04	1.00E-04	1.00E-04	1.00E-04	1.00E-04	1.00E-04	1.00E-04	1.00E-04	1.00E-04	1.00E-04	1.00E-04	1.00E-04	1.00E-04	1.00E-04	1.00E-04	1.00E-04	1.00E-04	1.00E-04	1.00E-04	1.00E-04	1.00E-04	1.00E-04	1.00E-04	1.00E-04	NA	PBS	NSKT3
Id167	0.932118649	1.072280105	0.032106125	0.456535914	1.913458619	1.913458619	0.671663712	0.29305192	0.299323769	1.00E-04	0.407855446	1.00E-04	1.00E-04	0.059795582	0.443860937	0.299130354	0.059795582	0.131468214	0.263248421	0.360078836	0.456853072	0.370727297	0.278284637	0.359268345	0.31668599	0.724452242	0.500693666	0.371714729	0.485455874	0.307406578	0.531246406	0.3441666	1.00E-04	0.529232077	0.568121305	0.695664893	1.00E-04	1.00E-04	1.00E-04	1.00E-04	1.00E-04	1.00E-04	1.00E-04	1.00E-04	1.00E-04	hMEP_2	PBS	NSKT3
Id168	1.10202369	0.906465689	0.005932579	0.482901282	1.042262538	1.042262538	0.286620737	0.112014806	0.149093506	1.00E-04	0.119158672	1.00E-04	1.00E-04	0.032570704	0.098695984	0.089795032	0.032570704	0.162145212	0.050062128	0.120296564	0.15941799	0.268750128	0.179292545	0.087614473	0.261272636	0.113690859	0.285540604	0.170296684	0.196269166	0.106225058	0.191320258	0.222852291	1.00E-04	0.380052797	0.174717011	0.200706865	1.00E-04	1.00E-04	1.00E-04	1.00E-04	1.00E-04	1.00E-04	1.00E-04	1.00E-04	1.00E-04	hMEP_1	PBS	NSKT3
Id169	0.864308868	1.154256366	0.005781848	0.393178132	0.835602966	0.835602966	0.307524283	0.086820752	0.166966748	1.00E-04	0.145805301	1.00E-04	1.00E-04	0.026112593	0.131643979	0.082009653	0.026112593	0.073252199	0.073808762	0.152753868	0.175575825	0.126568807	0.193088836	0.162628334	0.122542165	0.165891946	0.206995717	0.099112672	0.162760597	0.112016476	0.152058841	0.093279498	1.00E-04	0.160341595	0.17915342	0.132331829	1.00E-04	1.00E-04	1.00E-04	1.00E-04	1.00E-04	1.00E-04	1.00E-04	1.00E-04	1.00E-04	hMEP_1	PBS	NSKT3
Id170	1.302574649	0.76150652	0.013551928	0.49792816	0.874262864	0.874262864	0.149138218	0.215222334	0.093730895	1.00E-04	0.203126452	1.00E-04	1.00E-04	0.027320714	0.050145835	0.041782185	0.027320714	0.136748765	0.109528081	0.178553222	0.132784137	0.139542232	0.122458005	0.277568894	0.127873558	0.159953978	0.09074339	0.142279649	0.103629858	0.21318001	0.211558922	0.097627607	1.00E-04	0.155561508	0.154527379	0.300053404	1.00E-04	1.00E-04	1.00E-04	1.00E-04	1.00E-04	1.00E-04	1.00E-04	1.00E-04	1.00E-04	hMEP_1	PBS	NSKT3
Id171	0.967257422	1.033721969	0.010263213	0.189854151	0.851207937	0.851207937	0.547194661	0.107184333	0.24565468	1.00E-04	0.21849737	1.00E-04	1.00E-04	0.026600248	0.125988022	0.096273424	0.026600248	0.13150402	0.111836178	0.205169555	0.370818326	0.162119788	0.212791351	0.175499435	0.137431119	0.078734236	0.167388478	0.206632689	0.11617718	0.106722613	0.236126509	0.235028253	1.00E-04	0.205372429	0.187181268	0.195919745	1.00E-04	1.00E-04	1.00E-04	1.00E-04	1.00E-04	1.00E-04	1.00E-04	1.00E-04	1.00E-04	hMEP_1	PBS	NSKT3
Id172	1.082282204	0.923295404	0.004064004	0.284775964	0.660600895	0.660600895	0.347306616	0.091114805	0.185817672	1.00E-04	0.108003955	1.00E-04	1.00E-04	0.020643778	0.118828337	0.110370939	0.020643778	0.059658514	0.077955176	0.145027792	0.203549233	0.131133619	0.064625743	0.055922838	0.125669229	0.075754741	0.224067391	0.119176157	0.109685133	0.14825453	0.043860018	0.083980806	1.00E-04	0.132831056	0.106715634	0.199513476	1.00E-04	1.00E-04	1.00E-04	1.00E-04	1.00E-04	1.00E-04	1.00E-04	1.00E-04	1.00E-04	hMEP_1	PBS	NSKT3
Id173	1.00E-04	1.00E-04	1.00E-04	1.00E-04	1.00E-04	1.00E-04	1.00E-04	1.00E-04	1.00E-04	1.00E-04	1.00E-04	1.00E-04	1.00E-04	1.00E-04	1.00E-04	1.00E-04	1.00E-04	1.00E-04	1.00E-04	1.00E-04	1.00E-04	1.00E-04	1.00E-04	1.00E-04	1.00E-04	1.00E-04	1.00E-04	1.00E-04	1.00E-04	1.00E-04	1.00E-04	1.00E-04	1.00E-04	1.00E-04	1.00E-04	1.00E-04	1.00E-04	1.00E-04	1.00E-04	1.00E-04	1.00E-04	1.00E-04	1.00E-04	1.00E-04	1.00E-04	NA	PBS	NSKT3
Id174	0.956202394	1.045600389	0.070483404	1.228160674	3.528063783	3.528063783	0.837260926	0.755929122	0.398368761	1.00E-04	0.266771946	1.00E-04	1.00E-04	0.172888608	0.986540985	0.521789343	0.110251993	0.37861975	0.367413289	1.746100603	0.749080034	0.757339926	0.769989039	1.47359157	0.298148151	0.768138765	0.425211993	0.432006901	1.446967876	0.963483392	0.557651444	0.483246703	1.00E-04	1.002213421	0.853523549	0.440430429	1.00E-04	1.00E-04	1.00E-04	1.00E-04	1.00E-04	1.00E-04	1.00E-04	1.00E-04	1.00E-04	hMEP_2	PBS	NSKT3
Id175	0.90800743	1.100236308	0.009042424	0.448024055	1.518054818	1.518054818	0.244320247	0.183515288	0.339911276	1.00E-04	0.56497851	1.00E-04	1.00E-04	0.047439213	0.086873621	0.133846275	0.047439213	0.251494729	0.123913527	0.408961704	0.371712654	0.305569732	0.447750106	0.153573058	0.282460522	0.304791159	0.359728525	0.198301379	0.500423393	0.249519498	0.211049945	0.215608365	1.00E-04	0.190916593	0.498661587	0.35383957	1.00E-04	1.00E-04	1.00E-04	1.00E-04	1.00E-04	1.00E-04	1.00E-04	1.00E-04	1.00E-04	hMEP_2	PBS	NSKT3
Id176	0.781902866	1.270748203	1.00E-04	0.208337544	0.283183967	0.222556967	0.152387445	0.563135865	0.567769667	1.00E-04	0.599288909	1.00E-04	1.00E-04	0.177904762	0.336203016	0.157826329	0.160394086	0.245698072	0.139616169	0.122462056	0.288511942	0.338794033	0.187950505	0.249317184	0.222133525	0.267728664	0.182513561	0.168486925	0.114875476	0.160830665	0.159455519	0.415787102	1.00E-04	0.233476437	0.287140642	0.22783454	1.00E-04	1.00E-04	1.00E-04	1.00E-04	1.00E-04	1.00E-04	1.00E-04	1.00E-04	1.00E-04	hEMPP	PBS	NSKT3
Id177	1.152832888	0.865608847	1.00E-04	0.538894504	0.418395198	0.25668225	0.217079946	0.200578484	0.518706621	1.00E-04	0.381501168	1.00E-04	1.00E-04	0.32831373	0.393940167	0.353482392	0.338592314	0.352616832	0.368227112	0.321776582	0.792020375	0.387376674	0.246754194	0.40009479	0.464899671	0.148941923	0.390095529	0.381220308	0.421066297	0.302918665	0.37493416	0.404346601	1.00E-04	0.342292142	0.352158319	0.598142651	1.00E-04	1.00E-04	1.00E-04	1.00E-04	1.00E-04	1.00E-04	1.00E-04	1.00E-04	1.00E-04	hEMPP	PBS	NSKT3
Id178	1.047346142	0.954553817	0.004387377	0.167842581	0.628002672	0.628002672	0.191142228	0.133291299	0.049843358	1.00E-04	0.130286422	1.00E-04	1.00E-04	0.019625084	0.061044644	0.105443817	0.019625084	0.044729726	0.087313961	0.068321564	0.130555316	0.094069962	0.130792554	0.11277723	0.132925156	0.20920352	0.141081418	0.078982546	0.106546006	0.164459363	0.125850578	0.167926646	1.00E-04	0.06131102	0.088844622	0.142169625	1.00E-04	1.00E-04	1.00E-04	1.00E-04	1.00E-04	1.00E-04	1.00E-04	1.00E-04	1.00E-04	hMEP_1	PBS	NSKT3
Id179	1.047044114	0.954836577	1.00E-04	0.093528204	0.102775722	0.103361027	0.071204109	0.438666879	0.188805743	1.00E-04	0.310184325	1.00E-04	1.00E-04	0.096694994	0.189573968	0.06648503	0.10971974	0.194531606	0.172539115	0.140763307	0.05381088	0.101432214	0.141080918	0.18623635	0.072731883	0.139593626	0.294739815	0.186444312	0.095544775	0.14716635	0.156229171	0.088578871	1.00E-04	0.157755569	0.193114849	0.179481134	1.00E-04	1.00E-04	1.00E-04	1.00E-04	1.00E-04	1.00E-04	1.00E-04	1.00E-04	1.00E-04	hBEMP	PBS	NSKT3
Id180	1.00E-04	1.00E-04	1.00E-04	1.00E-04	1.00E-04	1.00E-04	1.00E-04	1.00E-04	1.00E-04	1.00E-04	1.00E-04	1.00E-04	1.00E-04	1.00E-04	1.00E-04	1.00E-04	1.00E-04	1.00E-04	1.00E-04	1.00E-04	1.00E-04	1.00E-04	1.00E-04	1.00E-04	1.00E-04	1.00E-04	1.00E-04	1.00E-04	1.00E-04	1.00E-04	1.00E-04	1.00E-04	1.00E-04	1.00E-04	1.00E-04	1.00E-04	1.00E-04	1.00E-04	1.00E-04	1.00E-04	1.00E-04	1.00E-04	1.00E-04	1.00E-04	1.00E-04	NA	PBS	NSKT3
Id181	0.939162339	1.064332492	0.021337199	0.331243312	1.386520294	1.386520294	0.41740146	0.424654835	0.196347922	1.00E-04	0.310158755	1.00E-04	1.00E-04	0.043328759	0.177194077	0.207240159	0.043328759	0.1326972	0.115041608	0.437670579	0.136159092	0.421155783	0.229668533	0.132284057	0.316173968	0.36675314	0.147459548	0.117128999	0.267461267	0.21449756	0.171003592	0.110291723	1.00E-04	0.121266672	0.242748999	0.178437373	1.00E-04	1.00E-04	1.00E-04	1.00E-04	1.00E-04	1.00E-04	1.00E-04	1.00E-04	1.00E-04	hMEP_2	PBS	NSKT3
Id182	1.00E-04	1.00E-04	1.00E-04	1.00E-04	1.00E-04	1.00E-04	1.00E-04	1.00E-04	1.00E-04	1.00E-04	1.00E-04	1.00E-04	1.00E-04	1.00E-04	1.00E-04	1.00E-04	1.00E-04	1.00E-04	1.00E-04	1.00E-04	1.00E-04	1.00E-04	1.00E-04	1.00E-04	1.00E-04	1.00E-04	1.00E-04	1.00E-04	1.00E-04	1.00E-04	1.00E-04	1.00E-04	1.00E-04	1.00E-04	1.00E-04	1.00E-04	1.00E-04	1.00E-04	1.00E-04	1.00E-04	1.00E-04	1.00E-04	1.00E-04	1.00E-04	1.00E-04	NA	PBS	NSKT3
Id183	1.058809187	0.944077995	0.004285607	0.159308036	0.439118164	0.439118164	0.183006126	0.072825064	0.083903726	1.00E-04	0.055227632	1.00E-04	1.00E-04	0.013722443	0.058719892	0.038897539	0.013722443	0.036846177	0.044357176	0.091009643	0.276353264	0.05392482	0.085988053	0.050898818	0.078393213	0.051010198	0.064591629	0.115742831	0.062799878	0.157625721	0.055036782	0.149415174	1.00E-04	0.048319186	0.065770027	0.038304182	1.00E-04	1.00E-04	1.00E-04	1.00E-04	1.00E-04	1.00E-04	1.00E-04	1.00E-04	1.00E-04	hMEP_1	PBS	NSKT3
Id184	1.078903731	0.926322474	0.044854096	0.768084138	2.420815905	2.420815905	0.784688657	0.323529337	0.60489887	1.00E-04	0.37227332	1.00E-04	1.00E-04	0.075650497	0.133854598	0.404099853	0.075650497	0.34944067	0.211052728	0.359334712	0.234343462	0.326786167	0.711151455	0.314412653	0.237453545	0.359271729	0.352519242	0.835292524	0.273144656	0.381729019	0.627749187	0.582511566	1.00E-04	0.381148729	0.559515437	0.717346039	1.00E-04	1.00E-04	1.00E-04	1.00E-04	1.00E-04	1.00E-04	1.00E-04	1.00E-04	1.00E-04	hMEP_2	PBS	NSKT3
Id185	0.816382478	1.219199337	1.00E-04	0.110718702	0.168194577	0.070722891	0.047745031	0.074275573	0.1703344	1.00E-04	0.113669033	1.00E-04	1.00E-04	0.11672846	0.155420997	0.215216313	0.064243467	0.099929548	0.164080919	0.129606047	0.170039955	0.090055865	0.190157811	0.1685288	0.279935875	0.080770398	0.096162755	0.076159946	0.134938168	0.103762123	0.050836234	0.135958095	1.00E-04	0.144229573	0.170795711	0.136064975	1.00E-04	1.00E-04	1.00E-04	1.00E-04	1.00E-04	1.00E-04	1.00E-04	1.00E-04	1.00E-04	hEMPP	PBS	NSKT3
Id186	1.046372234	0.955462578	1.00E-04	0.145232838	0.214068081	0.369476119	0.032435016	0.133621732	0.522530916	1.00E-04	0.187721749	1.00E-04	1.00E-04	0.11339462	0.159789728	0.127340778	0.110695382	0.117430352	0.241835056	0.264982958	0.158966565	0.192486539	0.077650094	0.233182768	0.121781176	0.36217414	0.150228737	0.213317008	0.179884957	0.387972178	0.180435732	0.102271319	1.00E-04	0.130441214	0.084850106	0.209741506	1.00E-04	1.00E-04	1.00E-04	1.00E-04	1.00E-04	1.00E-04	1.00E-04	1.00E-04	1.00E-04	hEMPP	PBS	NSKT3
Id187	1.00E-04	1.00E-04	1.00E-04	1.00E-04	1.00E-04	1.00E-04	1.00E-04	1.00E-04	1.00E-04	1.00E-04	1.00E-04	1.00E-04	1.00E-04	1.00E-04	1.00E-04	1.00E-04	1.00E-04	1.00E-04	1.00E-04	1.00E-04	1.00E-04	1.00E-04	1.00E-04	1.00E-04	1.00E-04	1.00E-04	1.00E-04	1.00E-04	1.00E-04	1.00E-04	1.00E-04	1.00E-04	1.00E-04	1.00E-04	1.00E-04	1.00E-04	1.00E-04	1.00E-04	1.00E-04	1.00E-04	1.00E-04	1.00E-04	1.00E-04	1.00E-04	1.00E-04	NA	PBS	NSKT3
Id188	1.00E-04	1.00E-04	1.00E-04	1.00E-04	1.00E-04	1.00E-04	1.00E-04	1.00E-04	1.00E-04	1.00E-04	1.00E-04	1.00E-04	1.00E-04	1.00E-04	1.00E-04	1.00E-04	1.00E-04	1.00E-04	1.00E-04	1.00E-04	1.00E-04	1.00E-04	1.00E-04	1.00E-04	1.00E-04	1.00E-04	1.00E-04	1.00E-04	1.00E-04	1.00E-04	1.00E-04	1.00E-04	1.00E-04	1.00E-04	1.00E-04	1.00E-04	1.00E-04	1.00E-04	1.00E-04	1.00E-04	1.00E-04	1.00E-04	1.00E-04	1.00E-04	1.00E-04	NA	PBS	NSKT3
Id189	0.893261388	1.118016412	1.00E-04	0.24069498	0.489970816	0.302462155	0.086103644	0.319081088	0.318827825	1.00E-04	0.16011299	1.00E-04	1.00E-04	0.413972585	0.502149905	0.136717885	0.348076	0.291598513	0.326612306	0.248773141	0.165456176	0.165271555	0.278447699	0.482870565	0.236084167	0.233360269	0.238916109	0.501915375	0.215246448	0.318499201	0.641277381	0.444219219	1.00E-04	0.364790872	0.348609685	0.396461634	1.00E-04	1.00E-04	1.00E-04	1.00E-04	1.00E-04	1.00E-04	1.00E-04	1.00E-04	1.00E-04	hEMPP	PBS	NSKT3
Id190	0.981108269	1.019208904	1.00E-04	0.025395431	0.034818682	0.122816174	0.03558105	0.066403401	0.07782277	1.00E-04	0.040025678	1.00E-04	1.00E-04	0.10916846	0.025637557	0.04476342	0.036525778	0.029528327	0.086661913	0.093303552	0.063461076	0.056333794	0.121538139	0.08061035	0.09568714	0.059488621	0.052621831	0.067274002	0.049831707	0.069223834	0.119771472	0.079025789	1.00E-04	0.085003823	0.148821373	0.052375908	1.00E-04	1.00E-04	1.00E-04	1.00E-04	1.00E-04	1.00E-04	1.00E-04	1.00E-04	1.00E-04	hEMPP	PBS	NSKT3
Id191	1.00E-04	1.00E-04	1.00E-04	1.00E-04	1.00E-04	1.00E-04	1.00E-04	1.00E-04	1.00E-04	1.00E-04	1.00E-04	1.00E-04	1.00E-04	1.00E-04	1.00E-04	1.00E-04	1.00E-04	1.00E-04	1.00E-04	1.00E-04	1.00E-04	1.00E-04	1.00E-04	1.00E-04	1.00E-04	1.00E-04	1.00E-04	1.00E-04	1.00E-04	1.00E-04	1.00E-04	1.00E-04	1.00E-04	1.00E-04	1.00E-04	1.00E-04	1.00E-04	1.00E-04	1.00E-04	1.00E-04	1.00E-04	1.00E-04	1.00E-04	1.00E-04	1.00E-04	NA	PBS	NSKT3
Id192	0.998797234	1.001204057	0.006959952	0.527363085	1.221278544	1.221278544	0.388399404	0.172010936	0.180386194	1.00E-04	0.189890126	1.00E-04	1.00E-04	0.038164954	0.110877383	0.095024791	0.038164954	0.132365711	0.110168521	0.267129846	0.199328032	0.216953629	0.112313093	0.360062339	0.29933987	0.106694392	0.322737231	0.344269673	0.293558222	0.154783342	0.199005026	0.289131492	1.00E-04	0.259840081	0.41017605	0.361798001	1.00E-04	1.00E-04	1.00E-04	1.00E-04	1.00E-04	1.00E-04	1.00E-04	1.00E-04	1.00E-04	hMEP_2	PBS	NSKT3
Id193	0.925715829	1.079517197	0.005432043	0.151772122	0.779351585	0.779351585	0.098470317	0.098430896	0.13643115	1.00E-04	0.096082448	1.00E-04	1.00E-04	0.024354737	0.108169424	0.070521039	0.024354737	0.120103578	0.081580665	0.152851054	0.281893298	0.089009313	0.21008032	0.123527186	0.136134795	0.211408277	0.187555852	0.061130509	0.138366431	0.098821264	0.157817484	0.226282852	1.00E-04	0.164451943	0.07837762	0.095612488	1.00E-04	1.00E-04	1.00E-04	1.00E-04	1.00E-04	1.00E-04	1.00E-04	1.00E-04	1.00E-04	hMEP_1	IL33_D3	NSKT11
Id194	1.067080193	0.936716668	1.00E-04	0.373815828	0.188294473	0.23858147	0.13503632	0.939202746	0.524918373	1.00E-04	0.66411663	1.00E-04	1.00E-04	0.521738804	0.498255585	0.414206377	0.177392141	0.28959601	0.28829959	0.192167554	0.325951573	0.170331206	0.353063188	0.357263562	0.192838095	0.391544352	0.376105331	0.344209052	0.381954015	0.287045179	0.286542689	0.29824792	1.00E-04	0.273101354	0.300565687	0.363161639	1.00E-04	1.00E-04	1.00E-04	1.00E-04	1.00E-04	1.00E-04	1.00E-04	1.00E-04	1.00E-04	hBEMP	IL33_D3	NSKT11
Id195	1.00E-04	1.00E-04	1.00E-04	1.00E-04	1.00E-04	1.00E-04	1.00E-04	1.00E-04	1.00E-04	1.00E-04	1.00E-04	1.00E-04	1.00E-04	1.00E-04	1.00E-04	1.00E-04	1.00E-04	1.00E-04	1.00E-04	1.00E-04	1.00E-04	1.00E-04	1.00E-04	1.00E-04	1.00E-04	1.00E-04	1.00E-04	1.00E-04	1.00E-04	1.00E-04	1.00E-04	1.00E-04	1.00E-04	1.00E-04	1.00E-04	1.00E-04	1.00E-04	1.00E-04	1.00E-04	1.00E-04	1.00E-04	1.00E-04	1.00E-04	1.00E-04	1.00E-04	NA	IL33_D3	NSKT11
Id196	1.00E-04	1.00E-04	1.00E-04	1.00E-04	1.00E-04	1.00E-04	1.00E-04	1.00E-04	1.00E-04	1.00E-04	1.00E-04	1.00E-04	1.00E-04	1.00E-04	1.00E-04	1.00E-04	1.00E-04	1.00E-04	1.00E-04	1.00E-04	1.00E-04	1.00E-04	1.00E-04	1.00E-04	1.00E-04	1.00E-04	1.00E-04	1.00E-04	1.00E-04	1.00E-04	1.00E-04	1.00E-04	1.00E-04	1.00E-04	1.00E-04	1.00E-04	1.00E-04	1.00E-04	1.00E-04	1.00E-04	1.00E-04	1.00E-04	1.00E-04	1.00E-04	1.00E-04	NA	IL33_D3	NSKT11
Id197	1.110900747	0.899101443	0.009546219	0.285013562	1.496243153	1.496243153	0.834572186	0.476235418	0.28762522	1.00E-04	0.288587196	1.00E-04	1.00E-04	0.046757599	0.224064264	0.191847674	0.046757599	0.054089025	0.121730582	0.162629375	0.197061838	0.426245083	0.338087302	0.111021137	0.201991522	0.114991984	0.18883427	0.206142988	0.371793696	0.182820809	0.190844553	0.281402464	1.00E-04	0.280977434	0.316127099	0.305843859	1.00E-04	1.00E-04	1.00E-04	1.00E-04	1.00E-04	1.00E-04	1.00E-04	1.00E-04	1.00E-04	hMEP_2	IL33_D3	NSKT11
Id198	1.00E-04	1.00E-04	1.00E-04	1.00E-04	1.00E-04	1.00E-04	1.00E-04	1.00E-04	1.00E-04	1.00E-04	1.00E-04	1.00E-04	1.00E-04	1.00E-04	1.00E-04	1.00E-04	1.00E-04	1.00E-04	1.00E-04	1.00E-04	1.00E-04	1.00E-04	1.00E-04	1.00E-04	1.00E-04	1.00E-04	1.00E-04	1.00E-04	1.00E-04	1.00E-04	1.00E-04	1.00E-04	1.00E-04	1.00E-04	1.00E-04	1.00E-04	1.00E-04	1.00E-04	1.00E-04	1.00E-04	1.00E-04	1.00E-04	1.00E-04	1.00E-04	1.00E-04	NA	IL33_D3	NSKT11
Id199	0.949209472	1.053211538	0.009853987	1.149411869	1.791917431	1.791917431	0.263338801	0.118115663	0.299085232	1.00E-04	0.406964281	1.00E-04	1.00E-04	0.05599742	0.141564668	0.301199582	0.05599742	0.141612076	0.243497731	0.447740185	0.479014231	0.21167344	0.327756176	0.338134841	0.552191698	0.301677867	0.309455704	0.323189704	0.324688558	0.347754252	0.26100938	0.825095628	1.00E-04	0.353633669	0.209272018	0.267203352	1.00E-04	1.00E-04	1.00E-04	1.00E-04	1.00E-04	1.00E-04	1.00E-04	1.00E-04	1.00E-04	hMEP_2	IL33_D3	NSKT11
Id200	1.103665298	0.905061693	1.00E-04	0.128376464	0.132513868	0.095740267	0.115936921	0.491731323	0.371326556	1.00E-04	0.347706553	1.00E-04	1.00E-04	0.36234351	0.14302088	0.200323374	0.1761763	0.075850089	0.153384227	0.23114988	0.057528626	0.169386467	0.048742731	0.092940875	0.135692753	0.194801488	0.203453287	0.190088718	0.134220077	0.381940052	0.144702985	0.102884607	1.00E-04	0.098812152	0.3113898	0.162803892	1.00E-04	1.00E-04	1.00E-04	1.00E-04	1.00E-04	1.00E-04	1.00E-04	1.00E-04	1.00E-04	hBEMP	IL33_D3	NSKT11
Id201	0.995497857	1.004519824	0.004380169	0.185262183	0.251129956	0.251129956	0.056075843	0.056431369	0.05014164	1.00E-04	0.020189604	1.00E-04	1.00E-04	0.007847811	0.035135509	0.054249398	0.007847811	0.033876782	0.021976279	0.040729207	0.063969156	0.041697888	0.046812581	0.093405541	0.03459229	0.044903586	0.036108765	0.038331192	0.03440385	0.064201682	0.040083799	0.051513698	1.00E-04	0.024258029	0.040550764	0.062390034	1.00E-04	1.00E-04	1.00E-04	1.00E-04	1.00E-04	1.00E-04	1.00E-04	1.00E-04	1.00E-04	hMEP_1	IL33_D3	NSKT11
Id202	0.904594202	1.104276554	0.009121912	1.174982227	1.235684251	1.235684251	0.211209169	0.194973401	0.169165232	1.00E-04	0.164755412	1.00E-04	1.00E-04	0.038615133	0.154057255	0.091184218	0.038615133	0.192980364	0.121822684	0.540716316	0.18925244	0.39382585	0.1254272	0.313381835	0.230495684	0.14206518	0.259906177	0.366239584	0.275963803	0.214970276	0.107299001	0.186043758	1.00E-04	0.325458964	0.17800344	0.300540502	1.00E-04	1.00E-04	1.00E-04	1.00E-04	1.00E-04	1.00E-04	1.00E-04	1.00E-04	1.00E-04	hMEP_2	IL33_D3	NSKT11
Id203	1.00E-04	1.00E-04	1.00E-04	1.00E-04	1.00E-04	1.00E-04	1.00E-04	1.00E-04	1.00E-04	1.00E-04	1.00E-04	1.00E-04	1.00E-04	1.00E-04	1.00E-04	1.00E-04	1.00E-04	1.00E-04	1.00E-04	1.00E-04	1.00E-04	1.00E-04	1.00E-04	1.00E-04	1.00E-04	1.00E-04	1.00E-04	1.00E-04	1.00E-04	1.00E-04	1.00E-04	1.00E-04	1.00E-04	1.00E-04	1.00E-04	1.00E-04	1.00E-04	1.00E-04	1.00E-04	1.00E-04	1.00E-04	1.00E-04	1.00E-04	1.00E-04	1.00E-04	NA	IL33_D3	NSKT11
Id204	0.998724084	1.001277369	1.00E-04	0.157650197	0.252098863	0.17726003	0.089939388	0.742054368	0.576123702	0.026330243	0.524711676	1.00E-04	1.00E-04	0.071645913	0.344309012	0.245586101	0.36566374	0.450333403	0.190008641	0.135537003	0.071702166	0.0707494	0.126482141	0.358374479	0.148262554	0.261479364	0.180128192	0.153674167	0.241307869	0.160385717	0.205758426	0.23573338	1.00E-04	0.168358231	0.162874186	0.235681511	1.00E-04	1.00E-04	1.00E-04	1.00E-04	1.00E-04	1.00E-04	1.00E-04	1.00E-04	1.00E-04	hBEMP	IL33_D3	NSKT11
Id205	0.83916816	1.18757526	0.012447324	0.246207686	0.799376355	0.799376355	0.253239241	0.133505129	0.196366903	1.00E-04	0.224910834	1.00E-04	1.00E-04	0.024980511	0.064974804	0.117744476	0.024980511	0.073347784	0.054937909	0.213270319	0.136228611	0.189828337	0.108816516	0.115290813	0.12304883	0.101469964	0.177686815	0.141186967	0.10054558	0.216857586	0.166586607	0.111769868	1.00E-04	0.184395281	0.137501662	0.252174743	1.00E-04	1.00E-04	1.00E-04	1.00E-04	1.00E-04	1.00E-04	1.00E-04	1.00E-04	1.00E-04	hMEP_1	IL33_D3	NSKT11
Id206	1.066453086	0.937251323	0.007912124	0.28032326	0.94650376	0.94650376	0.222947731	0.09120333	0.103915634	1.00E-04	0.153137715	1.00E-04	1.00E-04	0.029578243	0.119200542	0.080166717	0.029578243	0.049906874	0.053639732	0.156942199	0.147990691	0.153677165	0.284969016	0.146963418	0.134606456	0.127349798	0.157629938	0.23374244	0.133311416	0.247660222	0.131707367	0.155133675	1.00E-04	0.166149392	0.112251202	0.280255609	1.00E-04	1.00E-04	1.00E-04	1.00E-04	1.00E-04	1.00E-04	1.00E-04	1.00E-04	1.00E-04	hMEP_1	IL33_D3	NSKT11
Id207	1.00E-04	1.00E-04	1.00E-04	1.00E-04	1.00E-04	1.00E-04	1.00E-04	1.00E-04	1.00E-04	1.00E-04	1.00E-04	1.00E-04	1.00E-04	1.00E-04	1.00E-04	1.00E-04	1.00E-04	1.00E-04	1.00E-04	1.00E-04	1.00E-04	1.00E-04	1.00E-04	1.00E-04	1.00E-04	1.00E-04	1.00E-04	1.00E-04	1.00E-04	1.00E-04	1.00E-04	1.00E-04	1.00E-04	1.00E-04	1.00E-04	1.00E-04	1.00E-04	1.00E-04	1.00E-04	1.00E-04	1.00E-04	1.00E-04	1.00E-04	1.00E-04	1.00E-04	NA	IL33_D3	NSKT11
Id208	1.00E-04	1.00E-04	1.00E-04	1.00E-04	1.00E-04	1.00E-04	1.00E-04	1.00E-04	1.00E-04	1.00E-04	1.00E-04	1.00E-04	1.00E-04	1.00E-04	1.00E-04	1.00E-04	1.00E-04	1.00E-04	1.00E-04	1.00E-04	1.00E-04	1.00E-04	1.00E-04	1.00E-04	1.00E-04	1.00E-04	1.00E-04	1.00E-04	1.00E-04	1.00E-04	1.00E-04	1.00E-04	1.00E-04	1.00E-04	1.00E-04	1.00E-04	1.00E-04	1.00E-04	1.00E-04	1.00E-04	1.00E-04	1.00E-04	1.00E-04	1.00E-04	1.00E-04	NA	IL33_D3	NSKT11
Id209	0.890333072	1.12144505	1.00E-04	0.104358869	0.092373055	0.141994558	0.035819002	0.708962505	0.150350204	1.00E-04	0.28918016	1.00E-04	1.00E-04	0.126606396	0.108909656	0.074905523	0.272822167	0.160536902	0.091240471	0.059247643	0.063402091	0.084664185	0.126628123	0.148669427	0.152837181	0.092406117	0.16846111	0.154421884	0.193224117	0.1320576	0.082384217	0.117874899	1.00E-04	0.171764527	0.14658509	0.157312836	1.00E-04	1.00E-04	1.00E-04	1.00E-04	1.00E-04	1.00E-04	1.00E-04	1.00E-04	1.00E-04	hBEMP	IL33_D3	NSKT11
Id210	1.00E-04	1.00E-04	1.00E-04	1.00E-04	1.00E-04	1.00E-04	1.00E-04	1.00E-04	1.00E-04	1.00E-04	1.00E-04	1.00E-04	1.00E-04	1.00E-04	1.00E-04	1.00E-04	1.00E-04	1.00E-04	1.00E-04	1.00E-04	1.00E-04	1.00E-04	1.00E-04	1.00E-04	1.00E-04	1.00E-04	1.00E-04	1.00E-04	1.00E-04	1.00E-04	1.00E-04	1.00E-04	1.00E-04	1.00E-04	1.00E-04	1.00E-04	1.00E-04	1.00E-04	1.00E-04	1.00E-04	1.00E-04	1.00E-04	1.00E-04	1.00E-04	1.00E-04	NA	IL33_D3	NSKT11
Id211	1.28098562	0.774734053	0.002044557	0.097093439	0.496184255	0.496184255	0.258216919	0.073408277	0.068931554	1.00E-04	0.061321603	1.00E-04	1.00E-04	0.015505758	0.050506127	0.057134851	0.015505758	0.065725191	0.058262914	0.101899216	0.111149027	0.084136164	0.141982935	0.144168883	0.099528586	0.06597914	0.075130136	0.057623559	0.058193958	0.090277066	0.08134799	0.083501098	1.00E-04	0.052209251	0.038650811	0.048585563	1.00E-04	1.00E-04	1.00E-04	1.00E-04	1.00E-04	1.00E-04	1.00E-04	1.00E-04	1.00E-04	hMEP_1	IL33_D3	NSKT11
Id212	1.171844206	0.85085444	0.005089293	0.334668026	0.751544205	0.751544205	0.211915412	0.096482289	0.142826414	0.001426016	0.153317033	1.00E-04	1.00E-04	0.023485756	0.064710347	0.05944126	0.023485756	0.087528091	0.065353104	0.180699712	0.144825781	0.087129271	0.140448397	0.079748299	0.093107273	0.105650175	0.137068118	0.153797171	0.136561247	0.149153108	0.115167944	0.093495869	1.00E-04	0.093123232	0.1119606	0.117752406	1.00E-04	1.00E-04	1.00E-04	1.00E-04	1.00E-04	1.00E-04	1.00E-04	1.00E-04	1.00E-04	hMEP_1	IL33_D3	NSKT11
Id213	1.00E-04	1.00E-04	1.00E-04	1.00E-04	1.00E-04	1.00E-04	1.00E-04	1.00E-04	1.00E-04	1.00E-04	1.00E-04	1.00E-04	1.00E-04	1.00E-04	1.00E-04	1.00E-04	1.00E-04	1.00E-04	1.00E-04	1.00E-04	1.00E-04	1.00E-04	1.00E-04	1.00E-04	1.00E-04	1.00E-04	1.00E-04	1.00E-04	1.00E-04	1.00E-04	1.00E-04	1.00E-04	1.00E-04	1.00E-04	1.00E-04	1.00E-04	1.00E-04	1.00E-04	1.00E-04	1.00E-04	1.00E-04	1.00E-04	1.00E-04	1.00E-04	1.00E-04	NA	IL33_D3	NSKT11
Id214	0.896049945	1.114408266	0.001387953	0.109732314	0.109363555	0.055409105	0.042826265	0.286885927	0.111801708	0.014740918	0.802858984	1.00E-04	1.00E-04	0.116453066	0.07830034	0.068555181	0.077267051	0.146159096	0.066796203	0.05012104	0.024786319	0.047232616	0.097650671	0.103154833	0.072069919	0.133802464	0.076476569	0.121876257	0.072754249	0.065912649	0.090452835	0.072499667	1.00E-04	0.11714087	0.121899314	0.104482231	1.00E-04	1.00E-04	1.00E-04	1.00E-04	1.00E-04	1.00E-04	1.00E-04	1.00E-04	1.00E-04	hBEMP	IL33_D3	NSKT11
Id215	0.969476569	1.031373795	1.00E-04	0.18015828	0.104877456	0.194564539	0.090237559	0.31204077	0.098778451	1.00E-04	0.16595079	1.00E-04	1.00E-04	0.127966092	0.209575116	0.118798612	0.134965574	0.179583772	0.167760025	0.073494106	0.316119633	0.203063532	0.139973035	0.083774553	0.070097015	0.109629654	0.127664245	0.080144282	0.210401685	0.104653356	0.133435235	0.187417562	1.00E-04	0.130872942	0.450572233	0.207619703	1.00E-04	1.00E-04	1.00E-04	1.00E-04	1.00E-04	1.00E-04	1.00E-04	1.00E-04	1.00E-04	hEMPP	IL33_D3	NSKT11
Id216	1.335723022	0.742007667	0.028534877	0.752227909	1.953129921	1.953129921	0.413932319	0.124579287	0.203966084	1.00E-04	0.209565445	1.00E-04	1.00E-04	0.06103531	0.125298072	0.10817842	0.06103531	0.215714935	0.104184755	0.198582021	0.282474999	0.346371727	0.360380753	0.256736327	0.315118063	0.480262154	0.565687517	0.410484144	0.233266348	0.37069679	0.28958389	0.258268928	1.00E-04	0.294920424	0.263699001	0.141986156	1.00E-04	1.00E-04	1.00E-04	1.00E-04	1.00E-04	1.00E-04	1.00E-04	1.00E-04	1.00E-04	hMEP_2	IL33_D3	NSKT11
Id217	1.236526455	0.804302811	0.008019939	0.114647096	0.569332367	0.569332367	0.149284744	0.085160108	0.162296052	1.00E-04	0.062632243	1.00E-04	1.00E-04	0.017791636	0.066032701	0.08236061	0.017791636	0.037001411	0.068759662	0.145021433	0.063706953	0.163598361	0.060647719	0.137439209	0.088815333	0.081801062	0.11417319	0.14810167	0.100083675	0.107634324	0.144758118	0.137582757	1.00E-04	0.090823132	0.070053204	0.082437153	1.00E-04	1.00E-04	1.00E-04	1.00E-04	1.00E-04	1.00E-04	1.00E-04	1.00E-04	1.00E-04	hMEP_1	IL33_D3	NSKT11
Id218	0.996455405	1.003555758	0.004657663	0.235271664	0.768343024	0.768343024	0.267595154	0.120759796	0.108383205	1.00E-04	0.175978371	1.00E-04	1.00E-04	0.024010719	0.247429852	0.123721426	0.024010719	0.092045936	0.087570769	0.136904611	0.132416123	0.134166	0.145084655	0.184543877	0.124126871	0.167187074	0.084188496	0.159097208	0.155370151	0.066293621	0.098632692	0.146129328	1.00E-04	0.166541025	0.20829363	0.082016642	1.00E-04	1.00E-04	1.00E-04	1.00E-04	1.00E-04	1.00E-04	1.00E-04	1.00E-04	1.00E-04	hMEP_1	IL33_D3	NSKT11
Id219	1.00E-04	1.00E-04	1.00E-04	1.00E-04	1.00E-04	1.00E-04	1.00E-04	1.00E-04	1.00E-04	1.00E-04	1.00E-04	1.00E-04	1.00E-04	1.00E-04	1.00E-04	1.00E-04	1.00E-04	1.00E-04	1.00E-04	1.00E-04	1.00E-04	1.00E-04	1.00E-04	1.00E-04	1.00E-04	1.00E-04	1.00E-04	1.00E-04	1.00E-04	1.00E-04	1.00E-04	1.00E-04	1.00E-04	1.00E-04	1.00E-04	1.00E-04	1.00E-04	1.00E-04	1.00E-04	1.00E-04	1.00E-04	1.00E-04	1.00E-04	1.00E-04	1.00E-04	NA	IL33_D3	NSKT11
Id220	0.960600776	1.040839457	0.013294804	0.695865385	1.681154702	1.681154702	0.980290386	0.032361781	0.218076783	1.00E-04	0.234508402	1.00E-04	1.00E-04	0.052536084	0.144512009	0.148493695	0.052536084	0.105640898	0.301054509	0.23293335	0.254665986	0.163643482	0.334792107	0.237233613	0.376597398	0.520310959	0.313116196	0.174989329	0.178244824	0.090159021	0.339851305	0.347638702	1.00E-04	0.243875577	0.375046197	0.812881015	1.00E-04	1.00E-04	1.00E-04	1.00E-04	1.00E-04	1.00E-04	1.00E-04	1.00E-04	1.00E-04	hMEP_2	IL33_D3	NSKT11
Id221	1.006536644	0.993501097	0.014404609	0.577590699	0.951680671	0.951680671	0.345632133	0.209729481	0.131207743	1.00E-04	0.168630119	1.00E-04	1.00E-04	0.029740021	0.138828577	0.117099401	0.029740021	0.06822684	0.053032579	0.149391388	0.168304953	0.157291778	0.304474047	0.13495897	0.2283879	0.228653398	0.113384149	0.251114988	0.09769068	0.178576719	0.181928376	0.189810476	1.00E-04	0.194178592	0.131443484	0.244350314	1.00E-04	1.00E-04	1.00E-04	1.00E-04	1.00E-04	1.00E-04	1.00E-04	1.00E-04	1.00E-04	hMEP_1	IL33_D3	NSKT11
Id222	1.00E-04	1.00E-04	1.00E-04	1.00E-04	1.00E-04	1.00E-04	1.00E-04	1.00E-04	1.00E-04	1.00E-04	1.00E-04	1.00E-04	1.00E-04	1.00E-04	1.00E-04	1.00E-04	1.00E-04	1.00E-04	1.00E-04	1.00E-04	1.00E-04	1.00E-04	1.00E-04	1.00E-04	1.00E-04	1.00E-04	1.00E-04	1.00E-04	1.00E-04	1.00E-04	1.00E-04	1.00E-04	1.00E-04	1.00E-04	1.00E-04	1.00E-04	1.00E-04	1.00E-04	1.00E-04	1.00E-04	1.00E-04	1.00E-04	1.00E-04	1.00E-04	1.00E-04	NA	IL33_D3	NSKT11
Id223	0.840454909	1.185741128	1.00E-04	0.134714943	0.087256023	0.096750141	0.065377343	0.393543827	0.082099074	1.00E-04	0.578277509	1.00E-04	1.00E-04	0.132017839	0.117423288	0.190044777	0.140536904	0.089598089	0.114421132	0.065792957	0.074593914	0.052131203	0.198406086	0.147607444	0.106532482	0.126795682	0.14666039	0.062734129	0.106655114	0.103068381	0.075079301	0.12848339	1.00E-04	0.079065452	0.160477969	0.225703694	1.00E-04	1.00E-04	1.00E-04	1.00E-04	1.00E-04	1.00E-04	1.00E-04	1.00E-04	1.00E-04	hBEMP	IL33_D3	NSKT11
Id224	1.086193092	0.919889339	1.00E-04	0.078696425	0.075547155	0.091509284	0.037526424	0.056255687	0.064930971	1.00E-04	0.183673216	1.00E-04	1.00E-04	0.143646794	0.100646112	0.084291082	0.079699132	0.060928378	0.070191413	0.093508127	0.117726201	0.063028673	0.085157781	0.149132485	0.094816086	0.077039097	0.077673856	0.114468323	0.082975465	0.08774358	0.067717065	0.163549854	1.00E-04	0.102707509	0.08475403	0.165430836	1.00E-04	1.00E-04	1.00E-04	1.00E-04	1.00E-04	1.00E-04	1.00E-04	1.00E-04	1.00E-04	hEMPP	IL33_D3	NSKT11
Id225	1.00E-04	1.00E-04	1.00E-04	1.00E-04	1.00E-04	1.00E-04	1.00E-04	1.00E-04	1.00E-04	1.00E-04	1.00E-04	1.00E-04	1.00E-04	1.00E-04	1.00E-04	1.00E-04	1.00E-04	1.00E-04	1.00E-04	1.00E-04	1.00E-04	1.00E-04	1.00E-04	1.00E-04	1.00E-04	1.00E-04	1.00E-04	1.00E-04	1.00E-04	1.00E-04	1.00E-04	1.00E-04	1.00E-04	1.00E-04	1.00E-04	1.00E-04	1.00E-04	1.00E-04	1.00E-04	1.00E-04	1.00E-04	1.00E-04	1.00E-04	1.00E-04	1.00E-04	NA	IL33_D3	NSKT11
Id226	0.693522832	1.421273304	0.003749233	0.223962064	0.916278628	0.916278628	0.447383295	0.0789068	0.189165596	1.00E-04	0.288890834	1.00E-04	1.00E-04	0.028633707	0.060075164	0.112254309	0.028633707	0.202812137	0.058273356	0.204089368	0.12563966	0.115982892	0.080887372	0.254086314	0.192431224	0.230905982	0.248049963	0.320505763	0.260678511	0.138829244	0.159716168	0.124611207	1.00E-04	0.173756988	0.175757816	0.076661754	1.00E-04	1.00E-04	1.00E-04	1.00E-04	1.00E-04	1.00E-04	1.00E-04	1.00E-04	1.00E-04	hMEP_1	IL33_D3	NSKT11
Id227	1.00E-04	1.00E-04	1.00E-04	1.00E-04	1.00E-04	1.00E-04	1.00E-04	1.00E-04	1.00E-04	1.00E-04	1.00E-04	1.00E-04	1.00E-04	1.00E-04	1.00E-04	1.00E-04	1.00E-04	1.00E-04	1.00E-04	1.00E-04	1.00E-04	1.00E-04	1.00E-04	1.00E-04	1.00E-04	1.00E-04	1.00E-04	1.00E-04	1.00E-04	1.00E-04	1.00E-04	1.00E-04	1.00E-04	1.00E-04	1.00E-04	1.00E-04	1.00E-04	1.00E-04	1.00E-04	1.00E-04	1.00E-04	1.00E-04	1.00E-04	1.00E-04	1.00E-04	NA	IL33_D3	NSKT11
Id228	0.830220432	1.200271154	0.035653885	0.567667189	1.911479347	1.911479347	0.334707156	0.344907517	0.323832194	1.00E-04	0.474149974	1.00E-04	1.00E-04	0.05973373	0.201031564	0.21191017	0.05973373	0.139696805	0.207735491	0.280940389	0.521166571	0.262827677	0.374133421	0.324324679	0.274855767	0.159970721	0.31026383	0.589306328	0.295782137	0.435629157	0.488027684	0.299904017	1.00E-04	0.224622858	0.301276837	0.484303902	1.00E-04	1.00E-04	1.00E-04	1.00E-04	1.00E-04	1.00E-04	1.00E-04	1.00E-04	1.00E-04	hMEP_2	IL33_D3	NSKT11
Id229	0.85958739	1.160435538	1.00E-04	0.221440526	0.211911591	0.1263161	0.07547234	0.113702486	0.150791002	1.00E-04	0.245800796	1.00E-04	1.00E-04	0.14062576	0.064955559	0.109961225	0.168240139	0.271154443	0.299272305	0.242020777	0.263040396	0.104282667	0.205491847	0.106625577	0.181581561	0.454777276	0.101735188	0.172183722	0.130114535	0.256668073	0.231652764	0.13581228	1.00E-04	0.244815118	0.259127307	0.172425667	1.00E-04	1.00E-04	1.00E-04	1.00E-04	1.00E-04	1.00E-04	1.00E-04	1.00E-04	1.00E-04	hEMPP	IL33_D3	NSKT11
Id230	1.210000273	0.823270487	1.00E-04	0.342596356	0.534661372	0.519907443	0.134915195	1.103071053	0.674135924	0.024396447	0.779989022	1.00E-04	1.00E-04	0.290307044	0.297835387	0.322610684	0.365145287	0.215359073	0.374390041	0.210084269	0.185252949	0.217731175	0.434578845	0.253328847	0.563743572	0.368520554	0.270865834	0.282556281	0.242038087	0.186749258	0.351718965	0.398956684	1.00E-04	0.278546679	0.427259917	0.368514342	1.00E-04	1.00E-04	1.00E-04	1.00E-04	1.00E-04	1.00E-04	1.00E-04	1.00E-04	1.00E-04	hBEMP	IL33_D3	NSKT11
Id231	1.00E-04	1.00E-04	1.00E-04	1.00E-04	1.00E-04	1.00E-04	1.00E-04	1.00E-04	1.00E-04	1.00E-04	1.00E-04	1.00E-04	1.00E-04	1.00E-04	1.00E-04	1.00E-04	1.00E-04	1.00E-04	1.00E-04	1.00E-04	1.00E-04	1.00E-04	1.00E-04	1.00E-04	1.00E-04	1.00E-04	1.00E-04	1.00E-04	1.00E-04	1.00E-04	1.00E-04	1.00E-04	1.00E-04	1.00E-04	1.00E-04	1.00E-04	1.00E-04	1.00E-04	1.00E-04	1.00E-04	1.00E-04	1.00E-04	1.00E-04	1.00E-04	1.00E-04	NA	IL33_D3	NSKT11
Id232	1.065947478	0.937696605	0.008600659	0.248216008	0.842312952	0.842312952	0.249402725	0.094365641	0.124421118	1.00E-04	0.069412023	1.00E-04	1.00E-04	0.02632228	0.069038451	0.21713313	0.02632228	0.068288848	0.094837108	0.089647856	0.237524549	0.108597197	0.17294169	0.09020099	0.119412447	0.096281685	0.151721069	0.271792465	0.188880557	0.267197387	0.236746758	0.164952942	1.00E-04	0.186706053	0.150566638	0.150681648	1.00E-04	1.00E-04	1.00E-04	1.00E-04	1.00E-04	1.00E-04	1.00E-04	1.00E-04	1.00E-04	hMEP_1	IL33_D3	NSKT11
Id233	1.00E-04	1.00E-04	1.00E-04	1.00E-04	1.00E-04	1.00E-04	1.00E-04	1.00E-04	1.00E-04	1.00E-04	1.00E-04	1.00E-04	1.00E-04	1.00E-04	1.00E-04	1.00E-04	1.00E-04	1.00E-04	1.00E-04	1.00E-04	1.00E-04	1.00E-04	1.00E-04	1.00E-04	1.00E-04	1.00E-04	1.00E-04	1.00E-04	1.00E-04	1.00E-04	1.00E-04	1.00E-04	1.00E-04	1.00E-04	1.00E-04	1.00E-04	1.00E-04	1.00E-04	1.00E-04	1.00E-04	1.00E-04	1.00E-04	1.00E-04	1.00E-04	1.00E-04	NA	IL33_D3	NSKT11
Id234	0.946027199	1.056706033	0.013010168	0.334553928	1.399669994	1.399669994	0.505676121	0.201730195	0.203430443	1.00E-04	0.282938022	1.00E-04	1.00E-04	0.043739687	0.110183142	0.12027634	0.043739687	0.158656928	0.153516982	0.293722155	0.205674836	0.191943598	0.324567634	0.248294408	0.161595283	0.574587569	0.227102265	0.207373022	0.234229311	0.202440216	0.169008423	0.263467387	1.00E-04	0.202423414	0.094350241	0.154290914	1.00E-04	1.00E-04	1.00E-04	1.00E-04	1.00E-04	1.00E-04	1.00E-04	1.00E-04	1.00E-04	hMEP_2	IL33_D3	NSKT11
Id235	1.040431354	0.960982019	0.001842417	0.32972814	0.248490827	0.287765653	0.139505575	1.079874624	0.479830468	0.022329949	0.76358667	1.00E-04	1.00E-04	0.271811453	0.253760443	0.270535893	0.250194554	0.381900245	0.515191041	0.150068333	0.172932429	0.17795658	0.320141083	0.462530178	0.358970927	0.802775221	0.354332453	0.26798661	0.43382959	0.399277915	0.244274366	0.643934848	1.00E-04	0.368121583	0.580549582	0.193377767	1.00E-04	1.00E-04	1.00E-04	1.00E-04	1.00E-04	1.00E-04	1.00E-04	1.00E-04	1.00E-04	hBEMP	IL33_D3	NSKT11
Id236	0.822130124	1.211249015	0.010219944	0.373505101	0.920067309	0.920067309	0.51597916	0.134742705	0.150399901	1.00E-04	0.190734338	1.00E-04	1.00E-04	0.028752103	0.160785419	0.064327422	0.028752103	0.064077544	0.0631542	0.200297809	0.185489587	0.156418544	0.17336357	0.095064339	0.162799707	0.196826245	0.121286557	0.320140702	0.103617672	0.216951176	0.157183856	0.117627018	1.00E-04	0.149140883	0.257512215	0.157002637	1.00E-04	1.00E-04	1.00E-04	1.00E-04	1.00E-04	1.00E-04	1.00E-04	1.00E-04	1.00E-04	hMEP_1	IL33_D3	NSKT11
Id237	1.199381892	0.830808031	0.004544453	0.276098671	1.618110987	1.618110987	1.112611241	0.139671058	0.191788884	1.00E-04	0.416094613	1.00E-04	1.00E-04	0.050565968	0.130832876	0.111120711	0.050565968	0.16536799	0.248260234	0.178667103	0.197490736	0.177957127	0.152354872	0.582272402	0.166885345	0.575061152	0.245396073	0.176902746	0.464420273	0.478992711	0.377589755	0.174843272	1.00E-04	0.103804454	0.458415603	0.253536481	1.00E-04	1.00E-04	1.00E-04	1.00E-04	1.00E-04	1.00E-04	1.00E-04	1.00E-04	1.00E-04	hMEP_2	IL33_D3	NSKT11
Id238	1.00E-04	1.00E-04	1.00E-04	1.00E-04	1.00E-04	1.00E-04	1.00E-04	1.00E-04	1.00E-04	1.00E-04	1.00E-04	1.00E-04	1.00E-04	1.00E-04	1.00E-04	1.00E-04	1.00E-04	1.00E-04	1.00E-04	1.00E-04	1.00E-04	1.00E-04	1.00E-04	1.00E-04	1.00E-04	1.00E-04	1.00E-04	1.00E-04	1.00E-04	1.00E-04	1.00E-04	1.00E-04	1.00E-04	1.00E-04	1.00E-04	1.00E-04	1.00E-04	1.00E-04	1.00E-04	1.00E-04	1.00E-04	1.00E-04	1.00E-04	1.00E-04	1.00E-04	NA	IL33_D3	NSKT11
Id239	0.936007875	1.067837251	1.00E-04	0.428844881	0.191504237	0.152987261	0.030902917	0.458192076	0.224027283	1.00E-04	0.323990724	1.00E-04	1.00E-04	0.113605352	0.181862041	0.276787413	0.082228419	0.450581996	0.161416794	0.089670397	0.071076305	0.058001503	0.090708106	0.114288238	0.115232569	0.193854373	0.268757344	0.356615799	0.108408105	0.258561763	0.20922741	0.138672713	1.00E-04	0.122837992	0.153516731	0.125551775	1.00E-04	1.00E-04	1.00E-04	1.00E-04	1.00E-04	1.00E-04	1.00E-04	1.00E-04	1.00E-04	hBEMP	IL33_D3	NSKT11
Id240	1.224084518	0.813311452	1.00E-04	0.224371448	0.24709042	0.406875987	0.079590143	0.871710984	0.49405187	0.041279961	0.616392748	1.00E-04	1.00E-04	0.89969083	0.138182609	0.176004704	0.38983539	0.330679385	0.266299009	0.345400746	0.097904858	0.312689297	0.618894615	0.189506828	0.435071655	0.32813955	0.370210948	0.253441552	0.247593062	0.242348224	0.444020334	0.222131661	1.00E-04	0.212303743	0.271140811	0.219913626	1.00E-04	1.00E-04	1.00E-04	1.00E-04	1.00E-04	1.00E-04	1.00E-04	1.00E-04	1.00E-04	hBEMP	IL33_D3	NSKT11
Id241	1.139340601	0.876098714	0.014554235	0.663380183	1.544400418	1.544400418	0.298564705	0.33015127	0.4188406	0.001918626	0.153657444	1.00E-04	1.00E-04	0.060041526	0.196243309	0.16024289	0.048262513	0.306096906	0.214652748	0.226753059	0.245661741	0.435728166	0.356328781	0.419090327	0.199190438	0.17162081	0.12454866	0.212741493	0.234723376	0.151084773	0.374283465	0.356423728	1.00E-04	0.213244397	0.246169421	0.348029383	1.00E-04	1.00E-04	1.00E-04	1.00E-04	1.00E-04	1.00E-04	1.00E-04	1.00E-04	1.00E-04	hMEP_2	IL33_D3	NSKT11
Id242	0.984805795	1.015404787	0.032127551	1.017430773	2.602855833	2.602855833	0.596680459	0.185615	0.795406158	1.00E-04	0.419571002	1.00E-04	1.00E-04	0.081339245	0.492611573	0.336438475	0.081339245	0.688605747	0.233159698	0.995232688	0.442412154	0.688783298	0.244086718	0.248523582	0.656566864	0.779306819	0.491951131	0.539578716	0.419184665	0.257964191	0.359795524	0.322547276	1.00E-04	0.373660973	0.625651591	0.356463755	1.00E-04	1.00E-04	1.00E-04	1.00E-04	1.00E-04	1.00E-04	1.00E-04	1.00E-04	1.00E-04	hMEP_2	IL33_D3	NSKT11
Id243	0.919265333	1.087020781	0.028505245	0.561961925	1.622961313	1.622961313	0.510993325	0.45817449	0.362428826	1.00E-04	0.266613728	1.00E-04	1.00E-04	0.050717541	0.093531808	0.295086327	0.050717541	0.227445114	0.167436444	0.211567097	0.192528503	0.228054299	0.172341728	0.231847721	0.178471753	0.278079161	0.274670122	0.278413853	0.228854469	0.325212668	0.189335454	0.525440249	1.00E-04	0.227455408	0.402547234	0.204085193	1.00E-04	1.00E-04	1.00E-04	1.00E-04	1.00E-04	1.00E-04	1.00E-04	1.00E-04	1.00E-04	hMEP_2	IL33_D3	NSKT11
Id244	0.83942081	1.187031906	0.006853092	0.100684613	0.525024359	0.525024359	0.258930106	0.058243676	0.08601225	1.00E-04	0.146882091	1.00E-04	1.00E-04	0.016407011	0.061862248	0.048754068	0.016407011	0.04160344	0.05584211	0.053824811	0.10049684	0.096143188	0.074726276	0.061667742	0.079469638	0.047799621	0.066409048	0.055073361	0.121500023	0.086410518	0.101381746	0.125932453	1.00E-04	0.110606431	0.103572055	0.087962399	1.00E-04	1.00E-04	1.00E-04	1.00E-04	1.00E-04	1.00E-04	1.00E-04	1.00E-04	1.00E-04	hMEP_1	IL33_D3	NSKT11
Id245	1.00E-04	1.00E-04	1.00E-04	1.00E-04	1.00E-04	1.00E-04	1.00E-04	1.00E-04	1.00E-04	1.00E-04	1.00E-04	1.00E-04	1.00E-04	1.00E-04	1.00E-04	1.00E-04	1.00E-04	1.00E-04	1.00E-04	1.00E-04	1.00E-04	1.00E-04	1.00E-04	1.00E-04	1.00E-04	1.00E-04	1.00E-04	1.00E-04	1.00E-04	1.00E-04	1.00E-04	1.00E-04	1.00E-04	1.00E-04	1.00E-04	1.00E-04	1.00E-04	1.00E-04	1.00E-04	1.00E-04	1.00E-04	1.00E-04	1.00E-04	1.00E-04	1.00E-04	NA	IL33_D3	NSKT11
Id246	1.00E-04	1.00E-04	1.00E-04	1.00E-04	1.00E-04	1.00E-04	1.00E-04	1.00E-04	1.00E-04	1.00E-04	1.00E-04	1.00E-04	1.00E-04	1.00E-04	1.00E-04	1.00E-04	1.00E-04	1.00E-04	1.00E-04	1.00E-04	1.00E-04	1.00E-04	1.00E-04	1.00E-04	1.00E-04	1.00E-04	1.00E-04	1.00E-04	1.00E-04	1.00E-04	1.00E-04	1.00E-04	1.00E-04	1.00E-04	1.00E-04	1.00E-04	1.00E-04	1.00E-04	1.00E-04	1.00E-04	1.00E-04	1.00E-04	1.00E-04	1.00E-04	1.00E-04	NA	IL33_D3	NSKT11
Id247	0.892649236	1.118531696	0.00821916	0.156164641	0.460275629	0.460275629	0.10604856	0.065081692	0.117938759	1.00E-04	0.074256263	1.00E-04	1.00E-04	0.014383613	0.033868661	0.045804683	0.014383613	0.045395958	0.027186637	0.090283429	0.044420788	0.061986881	0.083337904	0.081155113	0.063403553	0.066326968	0.103941029	0.067846418	0.083397939	0.210964895	0.112227297	0.108782854	1.00E-04	0.122358964	0.139205431	0.0878367	1.00E-04	1.00E-04	1.00E-04	1.00E-04	1.00E-04	1.00E-04	1.00E-04	1.00E-04	1.00E-04	hMEP_1	IL33_D3	NSKT11
Id248	1.00E-04	1.00E-04	1.00E-04	1.00E-04	1.00E-04	1.00E-04	1.00E-04	1.00E-04	1.00E-04	1.00E-04	1.00E-04	1.00E-04	1.00E-04	1.00E-04	1.00E-04	1.00E-04	1.00E-04	1.00E-04	1.00E-04	1.00E-04	1.00E-04	1.00E-04	1.00E-04	1.00E-04	1.00E-04	1.00E-04	1.00E-04	1.00E-04	1.00E-04	1.00E-04	1.00E-04	1.00E-04	1.00E-04	1.00E-04	1.00E-04	1.00E-04	1.00E-04	1.00E-04	1.00E-04	1.00E-04	1.00E-04	1.00E-04	1.00E-04	1.00E-04	1.00E-04	NA	IL33_D3	NSKT11
Id249	0.981927204	1.018364496	1.00E-04	0.060693946	0.045522394	0.121261572	0.026739739	0.086596288	0.044325391	1.00E-04	0.042558234	1.00E-04	1.00E-04	0.097137472	0.10627985	0.070452205	0.066219967	0.107758905	0.082626862	0.06413394	0.090538429	0.137460018	0.100225592	0.090645828	0.056252147	0.125300644	0.099398732	0.175979279	0.115959816	0.054831658	0.061081568	0.111946962	1.00E-04	0.055911254	0.153102143	0.050881081	1.00E-04	1.00E-04	1.00E-04	1.00E-04	1.00E-04	1.00E-04	1.00E-04	1.00E-04	1.00E-04	hEMPP	IL33_D3	NSKT11
Id250	1.00E-04	1.00E-04	1.00E-04	1.00E-04	1.00E-04	1.00E-04	1.00E-04	1.00E-04	1.00E-04	1.00E-04	1.00E-04	1.00E-04	1.00E-04	1.00E-04	1.00E-04	1.00E-04	1.00E-04	1.00E-04	1.00E-04	1.00E-04	1.00E-04	1.00E-04	1.00E-04	1.00E-04	1.00E-04	1.00E-04	1.00E-04	1.00E-04	1.00E-04	1.00E-04	1.00E-04	1.00E-04	1.00E-04	1.00E-04	1.00E-04	1.00E-04	1.00E-04	1.00E-04	1.00E-04	1.00E-04	1.00E-04	1.00E-04	1.00E-04	1.00E-04	1.00E-04	NA	IL33_D3	NSKT11
Id251	1.238357572	0.803335067	0.012302218	0.275765557	0.996556702	0.996556702	0.14672137	0.204888851	0.162923375	1.00E-04	0.19824862	1.00E-04	1.00E-04	0.031142397	0.100209847	0.07530903	0.031142397	0.094995239	0.06429888	0.123719662	0.15273026	0.186730085	0.07551167	0.266768811	0.379926297	0.225696038	0.186338986	0.259119221	0.159087096	0.153710365	0.12254508	0.139483199	1.00E-04	0.18866265	0.310980497	0.145363343	1.00E-04	1.00E-04	1.00E-04	1.00E-04	1.00E-04	1.00E-04	1.00E-04	1.00E-04	1.00E-04	hMEP_1	IL33_D3	NSKT11
Id252	0.899181253	1.110740054	0.011775769	0.149172097	0.960913007	0.960913007	0.215853774	0.084171203	0.167904118	1.00E-04	0.35915181	1.00E-04	1.00E-04	0.030028531	0.070949323	0.06698307	0.030028531	0.095045846	0.151579968	0.128068497	0.096367992	0.214350366	0.260101738	0.263641517	0.288456087	0.086804664	0.22364764	0.147084603	0.125088527	0.072037299	0.104477566	0.212703138	1.00E-04	0.139648845	0.31884111	0.170958779	1.00E-04	1.00E-04	1.00E-04	1.00E-04	1.00E-04	1.00E-04	1.00E-04	1.00E-04	1.00E-04	hMEP_1	IL33_D3	NSKT11
Id253	1.360342308	0.727622221	1.00E-04	0.284364	0.347308173	0.297556269	0.13996182	1.028343241	0.470809589	1.00E-04	0.727148479	1.00E-04	1.00E-04	0.21647094	0.275203472	0.151369899	0.273419298	0.334211045	0.602708584	0.199346552	0.39531986	0.291891721	0.178555949	0.32154138	0.447694524	0.561666074	0.209593459	0.274582234	0.156189469	0.170249525	0.188422884	0.593169301	1.00E-04	0.251469919	0.833433692	0.277068652	1.00E-04	1.00E-04	1.00E-04	1.00E-04	1.00E-04	1.00E-04	1.00E-04	1.00E-04	1.00E-04	hBEMP	IL33_D3	NSKT11
Id254	0.968088006	1.032837659	0.006204978	0.160141551	0.644151055	0.644151055	0.172607392	0.138148702	0.114589216	1.00E-04	0.134386869	1.00E-04	1.00E-04	0.02012972	0.064050855	0.097300431	0.02012972	0.082161276	0.058006144	0.151286849	0.185559342	0.161035183	0.090257683	0.080723388	0.141303432	0.166207614	0.063314222	0.058148195	0.110318118	0.150262646	0.06511772	0.170223172	1.00E-04	0.088354018	0.13294655	0.123953242	1.00E-04	1.00E-04	1.00E-04	1.00E-04	1.00E-04	1.00E-04	1.00E-04	1.00E-04	1.00E-04	hMEP_1	IL33_D3	NSKT11
Id255	1.040711233	0.960709613	0.007112191	0.410056564	0.940137923	0.940137923	0.182947748	0.275827485	0.107621968	1.00E-04	0.136091628	1.00E-04	1.00E-04	0.02937931	0.112644974	0.107157766	0.02937931	0.100417397	0.114463453	0.162775952	0.177804009	0.167516816	0.18312671	0.093994971	0.201178227	0.162634055	0.228226302	0.180246785	0.076526367	0.451590358	0.109812638	0.119688533	1.00E-04	0.201375087	0.147802024	0.164828066	1.00E-04	1.00E-04	1.00E-04	1.00E-04	1.00E-04	1.00E-04	1.00E-04	1.00E-04	1.00E-04	hMEP_1	IL33_D3	NSKT11
Id256	1.00E-04	1.00E-04	1.00E-04	1.00E-04	1.00E-04	1.00E-04	1.00E-04	1.00E-04	1.00E-04	1.00E-04	1.00E-04	1.00E-04	1.00E-04	1.00E-04	1.00E-04	1.00E-04	1.00E-04	1.00E-04	1.00E-04	1.00E-04	1.00E-04	1.00E-04	1.00E-04	1.00E-04	1.00E-04	1.00E-04	1.00E-04	1.00E-04	1.00E-04	1.00E-04	1.00E-04	1.00E-04	1.00E-04	1.00E-04	1.00E-04	1.00E-04	1.00E-04	1.00E-04	1.00E-04	1.00E-04	1.00E-04	1.00E-04	1.00E-04	1.00E-04	1.00E-04	NA	IL33_D3	NSKT11
Id257	1.008405913	0.991655899	1.00E-04	0.126230734	0.197227347	0.111571986	0.026995025	0.12531708	0.045756262	0.00601936	0.110136089	1.00E-04	1.00E-04	0.100016915	0.097257752	0.153051011	0.086498618	0.068409715	0.080567093	0.081685456	0.111576771	0.094780132	0.124130515	0.081116	0.148750529	0.16081186	0.117075687	0.090145493	0.037827007	0.167463864	0.046094245	0.046965528	1.00E-04	0.092027372	0.102954352	0.060650692	1.00E-04	1.00E-04	1.00E-04	1.00E-04	1.00E-04	1.00E-04	1.00E-04	1.00E-04	1.00E-04	hEMPP	IL33_D3	NSKT11
Id258	1.195463199	0.83332127	0.007639999	0.155712406	0.637946258	0.637946258	0.436995649	0.076543341	0.112217051	1.00E-04	0.164638969	1.00E-04	1.00E-04	0.019935821	0.03779113	0.041177646	0.019935821	0.038063093	0.03459244	0.091722641	0.116874315	0.111356113	0.156988438	0.127681749	0.126254089	0.131761046	0.152900684	0.095750972	0.102314425	0.073377434	0.078754933	0.115319732	1.00E-04	0.073858051	0.128655058	0.122271147	1.00E-04	1.00E-04	1.00E-04	1.00E-04	1.00E-04	1.00E-04	1.00E-04	1.00E-04	1.00E-04	hMEP_1	IL33_D3	NSKT11
Id259	1.072133415	0.93225394	1.00E-04	0.205369805	0.371185651	0.978828691	0.186896953	0.47970797	0.34252197	1.00E-04	0.543423905	1.00E-04	1.00E-04	0.325656754	0.679987553	0.453583154	0.36228014	0.257098478	0.515873765	0.253709653	0.59268197	0.383563027	0.432908362	0.491794851	0.432520877	0.426845364	0.27800646	0.372780005	0.365680379	0.701758488	0.261890114	0.425910415	1.00E-04	0.395947576	0.663973093	0.684783485	1.00E-04	1.00E-04	1.00E-04	1.00E-04	1.00E-04	1.00E-04	1.00E-04	1.00E-04	1.00E-04	hEMPP	IL33_D3	NSKT12
Id260	1.00E-04	1.00E-04	1.00E-04	1.00E-04	1.00E-04	1.00E-04	1.00E-04	1.00E-04	1.00E-04	1.00E-04	1.00E-04	1.00E-04	1.00E-04	1.00E-04	1.00E-04	1.00E-04	1.00E-04	1.00E-04	1.00E-04	1.00E-04	1.00E-04	1.00E-04	1.00E-04	1.00E-04	1.00E-04	1.00E-04	1.00E-04	1.00E-04	1.00E-04	1.00E-04	1.00E-04	1.00E-04	1.00E-04	1.00E-04	1.00E-04	1.00E-04	1.00E-04	1.00E-04	1.00E-04	1.00E-04	1.00E-04	1.00E-04	1.00E-04	1.00E-04	1.00E-04	NA	IL33_D3	NSKT12
Id261	1.00E-04	1.00E-04	1.00E-04	1.00E-04	1.00E-04	1.00E-04	1.00E-04	1.00E-04	1.00E-04	1.00E-04	1.00E-04	1.00E-04	1.00E-04	1.00E-04	1.00E-04	1.00E-04	1.00E-04	1.00E-04	1.00E-04	1.00E-04	1.00E-04	1.00E-04	1.00E-04	1.00E-04	1.00E-04	1.00E-04	1.00E-04	1.00E-04	1.00E-04	1.00E-04	1.00E-04	1.00E-04	1.00E-04	1.00E-04	1.00E-04	1.00E-04	1.00E-04	1.00E-04	1.00E-04	1.00E-04	1.00E-04	1.00E-04	1.00E-04	1.00E-04	1.00E-04	NA	IL33_D3	NSKT12
Id262	0.9629385	1.038331874	0.013548549	0.278851018	1.556266707	1.556266707	0.548120791	0.387629812	0.133902367	1.00E-04	0.211424393	1.00E-04	1.00E-04	0.048633335	0.112406806	0.151684806	0.048633335	0.193890117	0.138025998	0.2575821	0.25287346	0.19983467	0.264055218	0.265259594	0.123732985	0.388880394	0.154160162	0.174682266	0.171240727	0.192408265	0.321534568	0.247776905	1.00E-04	0.428397553	0.313320258	0.308762067	1.00E-04	1.00E-04	1.00E-04	1.00E-04	1.00E-04	1.00E-04	1.00E-04	1.00E-04	1.00E-04	hMEP_2	IL33_D3	NSKT12
Id263	0.945591381	1.057203144	0.002477518	0.360497253	0.406675367	0.462969607	0.165916532	0.358119495	0.458873955	1.00E-04	0.571312405	1.00E-04	1.00E-04	0.566805684	0.724717014	0.190717333	0.279491414	0.393460054	0.541987401	0.482622329	0.38114898	0.361179947	0.287392777	0.552504362	0.770957053	0.237766735	0.32861695	1.006532684	0.542047524	1.045412055	0.468303385	0.238227071	1.00E-04	0.346129054	0.613959668	0.140122565	1.00E-04	1.00E-04	1.00E-04	1.00E-04	1.00E-04	1.00E-04	1.00E-04	1.00E-04	1.00E-04	hEMPP	IL33_D3	NSKT12
Id264	0.963501843	1.037727672	0.009802975	0.390326249	1.384196048	1.384196048	0.512820522	0.144672986	0.282884431	1.00E-04	0.292155896	1.00E-04	1.00E-04	0.043256127	0.217676562	0.144233405	0.043256127	0.119427968	0.147629958	0.281360816	0.21225052	0.165160015	0.31181477	0.248143533	0.177107461	0.364721479	0.208968196	0.362680607	0.256257482	0.277479563	0.253967186	0.459428542	1.00E-04	0.180397761	0.322609955	0.369464704	1.00E-04	1.00E-04	1.00E-04	1.00E-04	1.00E-04	1.00E-04	1.00E-04	1.00E-04	1.00E-04	hMEP_2	IL33_D3	NSKT12
Id265	1.00E-04	1.00E-04	1.00E-04	1.00E-04	1.00E-04	1.00E-04	1.00E-04	1.00E-04	1.00E-04	1.00E-04	1.00E-04	1.00E-04	1.00E-04	1.00E-04	1.00E-04	1.00E-04	1.00E-04	1.00E-04	1.00E-04	1.00E-04	1.00E-04	1.00E-04	1.00E-04	1.00E-04	1.00E-04	1.00E-04	1.00E-04	1.00E-04	1.00E-04	1.00E-04	1.00E-04	1.00E-04	1.00E-04	1.00E-04	1.00E-04	1.00E-04	1.00E-04	1.00E-04	1.00E-04	1.00E-04	1.00E-04	1.00E-04	1.00E-04	1.00E-04	1.00E-04	NA	IL33_D3	NSKT12
Id266	0.948528592	1.053947232	0.006483375	0.461460494	1.239310876	1.239310876	0.335011514	0.119678363	0.289413922	1.00E-04	0.320155029	1.00E-04	1.00E-04	0.038728465	0.094889755	0.082735946	0.038728465	0.083886801	0.096136662	0.115066397	0.197181331	0.254915769	0.208604866	0.142174521	0.253501489	0.129471767	0.267949513	0.308554717	0.17824429	0.296443058	0.358746812	0.24676163	1.00E-04	0.374390402	0.287658943	0.21685306	1.00E-04	1.00E-04	1.00E-04	1.00E-04	1.00E-04	1.00E-04	1.00E-04	1.00E-04	1.00E-04	hMEP_2	IL33_D3	NSKT12
Id267	0.961959348	1.039367766	0.009863739	0.363733395	0.797227489	0.797227489	0.187029512	0.140297786	0.149997203	1.00E-04	0.113541816	1.00E-04	1.00E-04	0.024913359	0.042726475	0.080766792	0.024913359	0.19504236	0.050535539	0.125782496	0.26645705	0.083087576	0.134252437	0.234765667	0.103535818	0.106607411	0.145157734	0.163258915	0.176221753	0.087076018	0.174159995	0.158543534	1.00E-04	0.156191959	0.118118108	0.096508347	1.00E-04	1.00E-04	1.00E-04	1.00E-04	1.00E-04	1.00E-04	1.00E-04	1.00E-04	1.00E-04	hMEP_1	IL33_D3	NSKT12
Id268	1.00E-04	1.00E-04	1.00E-04	1.00E-04	1.00E-04	1.00E-04	1.00E-04	1.00E-04	1.00E-04	1.00E-04	1.00E-04	1.00E-04	1.00E-04	1.00E-04	1.00E-04	1.00E-04	1.00E-04	1.00E-04	1.00E-04	1.00E-04	1.00E-04	1.00E-04	1.00E-04	1.00E-04	1.00E-04	1.00E-04	1.00E-04	1.00E-04	1.00E-04	1.00E-04	1.00E-04	1.00E-04	1.00E-04	1.00E-04	1.00E-04	1.00E-04	1.00E-04	1.00E-04	1.00E-04	1.00E-04	1.00E-04	1.00E-04	1.00E-04	1.00E-04	1.00E-04	NA	IL33_D3	NSKT12
Id269	1.011662418	0.988456449	0.006621091	0.146243409	0.62615425	0.62615425	0.173497233	0.147364384	0.05655387	1.00E-04	0.126154562	1.00E-04	1.00E-04	0.01956732	0.056331751	0.10139029	0.01956732	0.109621255	0.06264373	0.064322197	0.07902517	0.072431996	0.091883951	0.074448091	0.275511741	0.120339482	0.161673847	0.109545767	0.073566864	0.070612247	0.231699182	0.07876567	1.00E-04	0.117669449	0.087736548	0.089999059	1.00E-04	1.00E-04	1.00E-04	1.00E-04	1.00E-04	1.00E-04	1.00E-04	1.00E-04	1.00E-04	hMEP_1	IL33_D3	NSKT12
Id270	0.931798308	1.072560647	0.004108303	0.141473032	0.535875044	0.535875044	0.091179255	0.053684527	0.086459659	1.00E-04	0.084882944	1.00E-04	1.00E-04	0.016746095	0.036486524	0.053851293	0.016746095	0.082678176	0.061084127	0.074380381	0.094147411	0.102518109	0.114920488	0.041363089	0.082401272	0.106265276	0.037153171	0.141561712	0.115910706	0.114635339	0.177563112	0.082762285	1.00E-04	0.065370899	0.115617634	0.125838203	1.00E-04	1.00E-04	1.00E-04	1.00E-04	1.00E-04	1.00E-04	1.00E-04	1.00E-04	1.00E-04	hMEP_1	IL33_D3	NSKT12
Id271	0.9955591	1.004458652	0.016479038	0.448618029	1.92166275	1.92166275	0.952292653	0.249866345	0.674276273	1.00E-04	0.308344538	1.00E-04	1.00E-04	0.060051961	0.238167506	0.197866967	0.060051961	0.235086646	0.207111236	0.246465481	0.259701314	0.312081979	0.215961846	0.541140861	0.316974245	0.284949188	0.298827563	0.27918028	0.398849108	0.255267331	0.245185986	0.56587966	1.00E-04	0.115095365	0.33507389	0.396391501	1.00E-04	1.00E-04	1.00E-04	1.00E-04	1.00E-04	1.00E-04	1.00E-04	1.00E-04	1.00E-04	hMEP_2	IL33_D3	NSKT12
Id272	1.008130593	0.991928184	0.007785679	0.546498021	1.762667987	1.762667987	0.682320472	0.135915964	0.465110794	1.00E-04	0.227639088	1.00E-04	1.00E-04	0.055083375	0.385083581	0.161202747	0.055083375	0.31507235	0.057267656	0.164485276	0.374849491	0.28174436	0.455829193	0.274500233	0.279456068	0.20559477	0.296000582	0.444256752	0.231367509	0.299583723	0.329070909	0.187256569	1.00E-04	0.767250416	0.42920057	0.537749759	1.00E-04	1.00E-04	1.00E-04	1.00E-04	1.00E-04	1.00E-04	1.00E-04	1.00E-04	1.00E-04	hMEP_2	IL33_D3	NSKT12
Id273	0.948177935	1.054335884	1.00E-04	0.271625764	0.136204131	0.153514349	0.049470586	0.206462174	0.191834286	1.00E-04	0.388037171	1.00E-04	1.00E-04	0.1689547	0.150273116	0.210048453	0.198707618	0.185338836	0.29065104	0.173116823	0.156526959	0.164781559	0.330671581	0.19744979	0.345401029	0.236391647	0.537253423	0.306057881	0.248014227	0.235762241	0.152535451	0.194218752	1.00E-04	0.165535358	0.128744965	0.141866309	1.00E-04	1.00E-04	1.00E-04	1.00E-04	1.00E-04	1.00E-04	1.00E-04	1.00E-04	1.00E-04	hEMPP	IL33_D3	NSKT12
Id274	1.022736072	0.977711102	1.00E-04	0.089600884	0.123825739	0.210833926	0.057186544	0.858223205	0.229633943	1.00E-04	0.253302057	1.00E-04	1.00E-04	0.186709066	0.178543451	0.108371756	0.122288298	0.077335183	0.06491467	0.051337321	0.04386186	0.059078139	0.152929958	0.094532528	0.077663187	0.161872149	0.197866761	0.081278633	0.111734481	0.082509072	0.141865379	0.190969087	1.00E-04	0.071166999	0.045662683	0.109513559	1.00E-04	1.00E-04	1.00E-04	1.00E-04	1.00E-04	1.00E-04	1.00E-04	1.00E-04	1.00E-04	hBEMP	IL33_D3	NSKT12
Id275	1.155411578	0.863337911	0.007301591	0.174863585	0.610056271	0.610056271	0.182037555	0.075263097	0.056177851	1.00E-04	0.086667804	1.00E-04	1.00E-04	0.019064258	0.047464267	0.101674236	0.019064258	0.039885215	0.084155886	0.092063085	0.086548659	0.146539007	0.111278282	0.117539265	0.084214673	0.083846596	0.11173242	0.122191432	0.121148974	0.098790041	0.15196598	0.050031507	1.00E-04	0.101873323	0.281209494	0.11082893	1.00E-04	1.00E-04	1.00E-04	1.00E-04	1.00E-04	1.00E-04	1.00E-04	1.00E-04	1.00E-04	hMEP_1	IL33_D3	NSKT12
Id276	1.103677029	0.905007382	0.002691377	0.194501217	0.572398436	0.572398436	0.185454839	0.125783698	0.061244734	1.00E-04	0.045088993	1.00E-04	1.00E-04	0.017887451	0.042890732	0.03485836	0.017887451	0.064597057	0.073116872	0.152114951	0.09336196	0.107672912	0.136959011	0.097107058	0.09401666	0.236288776	0.113137652	0.090056256	0.103209883	0.073643281	0.125504495	0.06007872	1.00E-04	0.132988523	0.086254696	0.196144127	1.00E-04	1.00E-04	1.00E-04	1.00E-04	1.00E-04	1.00E-04	1.00E-04	1.00E-04	1.00E-04	hMEP_1	IL33_D3	NSKT12
Id277	1.00E-04	1.00E-04	1.00E-04	1.00E-04	1.00E-04	1.00E-04	1.00E-04	1.00E-04	1.00E-04	1.00E-04	1.00E-04	1.00E-04	1.00E-04	1.00E-04	1.00E-04	1.00E-04	1.00E-04	1.00E-04	1.00E-04	1.00E-04	1.00E-04	1.00E-04	1.00E-04	1.00E-04	1.00E-04	1.00E-04	1.00E-04	1.00E-04	1.00E-04	1.00E-04	1.00E-04	1.00E-04	1.00E-04	1.00E-04	1.00E-04	1.00E-04	1.00E-04	1.00E-04	1.00E-04	1.00E-04	1.00E-04	1.00E-04	1.00E-04	1.00E-04	1.00E-04	NA	IL33_D3	NSKT12
Id278	0.873766331	1.14230733	1.00E-04	0.152244894	0.146347944	0.148897978	0.151975448	0.129046691	0.187451063	0.013873527	0.070562354	1.00E-04	1.00E-04	0.3031762	0.242893463	0.173180233	0.361606198	0.337961462	0.291774915	0.343089127	0.276279758	0.214338405	0.395048459	0.205433392	0.56290108	0.173759031	0.193891067	0.274084383	0.190873043	0.135239324	0.322537992	0.14059762	1.00E-04	0.463942077	0.273002179	0.291864061	1.00E-04	1.00E-04	1.00E-04	1.00E-04	1.00E-04	1.00E-04	1.00E-04	1.00E-04	1.00E-04	hEMPP	IL33_D3	NSKT12
Id279	0.989062303	1.01104567	1.00E-04	0.174594579	0.185893528	0.335931679	0.099776845	0.309792194	0.282659897	1.00E-04	0.432806019	1.00E-04	1.00E-04	0.2642318	0.211160441	0.251865782	0.520561271	0.207644712	0.156339557	0.291817811	0.190506859	0.292908157	0.381512242	0.444631291	0.280520375	0.268779879	0.172199864	0.390575047	0.276850077	0.229546531	0.375338974	0.328040161	1.00E-04	0.252914493	0.402781151	0.295248435	1.00E-04	1.00E-04	1.00E-04	1.00E-04	1.00E-04	1.00E-04	1.00E-04	1.00E-04	1.00E-04	hEMPP	IL33_D3	NSKT12
Id280	1.00E-04	1.00E-04	1.00E-04	1.00E-04	1.00E-04	1.00E-04	1.00E-04	1.00E-04	1.00E-04	1.00E-04	1.00E-04	1.00E-04	1.00E-04	1.00E-04	1.00E-04	1.00E-04	1.00E-04	1.00E-04	1.00E-04	1.00E-04	1.00E-04	1.00E-04	1.00E-04	1.00E-04	1.00E-04	1.00E-04	1.00E-04	1.00E-04	1.00E-04	1.00E-04	1.00E-04	1.00E-04	1.00E-04	1.00E-04	1.00E-04	1.00E-04	1.00E-04	1.00E-04	1.00E-04	1.00E-04	1.00E-04	1.00E-04	1.00E-04	1.00E-04	1.00E-04	NA	IL33_D3	NSKT12
Id281	1.00E-04	1.00E-04	1.00E-04	1.00E-04	1.00E-04	1.00E-04	1.00E-04	1.00E-04	1.00E-04	1.00E-04	1.00E-04	1.00E-04	1.00E-04	1.00E-04	1.00E-04	1.00E-04	1.00E-04	1.00E-04	1.00E-04	1.00E-04	1.00E-04	1.00E-04	1.00E-04	1.00E-04	1.00E-04	1.00E-04	1.00E-04	1.00E-04	1.00E-04	1.00E-04	1.00E-04	1.00E-04	1.00E-04	1.00E-04	1.00E-04	1.00E-04	1.00E-04	1.00E-04	1.00E-04	1.00E-04	1.00E-04	1.00E-04	1.00E-04	1.00E-04	1.00E-04	NA	IL33_D3	NSKT12
Id282	1.130717721	0.882871515	0.014175647	0.155163659	0.879361516	0.879361516	0.296933907	0.149410377	0.23509632	1.00E-04	0.148977109	1.00E-04	1.00E-04	0.027480047	0.057300761	0.094767967	0.027480047	0.124884304	0.040752215	0.135294938	0.167683676	0.137474646	0.235092913	0.150837272	0.090364262	0.134191435	0.085021519	0.145771311	0.162816477	0.198644015	0.09803557	0.117365387	1.00E-04	0.069051571	0.221945338	0.135235077	1.00E-04	1.00E-04	1.00E-04	1.00E-04	1.00E-04	1.00E-04	1.00E-04	1.00E-04	1.00E-04	hMEP_1	IL33_D3	NSKT12
Id283	0.997156378	1.002850774	0.003840532	0.184209041	0.595500051	0.595500051	0.276341664	0.141842944	0.059246332	1.00E-04	0.042405363	1.00E-04	1.00E-04	0.018609377	0.091766269	0.031235326	0.018609377	0.047782297	0.045969983	0.12291421	0.10180368	0.112403574	0.0469678	0.04932786	0.171027894	0.247578146	0.076002944	0.138399388	0.089966291	0.229558151	0.12623025	0.145467386	1.00E-04	0.117877977	0.074725188	0.184627876	1.00E-04	1.00E-04	1.00E-04	1.00E-04	1.00E-04	1.00E-04	1.00E-04	1.00E-04	1.00E-04	hMEP_1	IL33_D3	NSKT12
Id284	0.923596458	1.081937248	1.00E-04	0.080312391	0.160131777	0.117624541	0.039644214	0.136220157	0.151630808	1.00E-04	0.077601457	1.00E-04	1.00E-04	0.124604316	0.236161939	0.224317451	0.140015502	0.082691962	0.080800584	0.161961465	0.062671731	0.082021136	0.112567237	0.063819282	0.118517052	0.122913187	0.132381013	0.103459454	0.106335746	0.076544187	0.10555447	0.097266998	1.00E-04	0.145778228	0.113262494	0.078259175	1.00E-04	1.00E-04	1.00E-04	1.00E-04	1.00E-04	1.00E-04	1.00E-04	1.00E-04	1.00E-04	hEMPP	IL33_D3	NSKT12
Id285	0.999386167	1.000614168	0.007498028	0.225053372	1.042776723	1.042776723	0.399401455	0.186250567	0.194740442	1.00E-04	0.211087667	1.00E-04	1.00E-04	0.032586773	0.068138873	0.06728649	0.032586773	0.106163337	0.141005684	0.140331955	0.20491397	0.074310231	0.142458923	0.168888558	0.170258656	0.237034957	0.131291196	0.283718957	0.212260254	0.182326392	0.185828065	0.179030354	1.00E-04	0.11100859	0.212453707	0.133985601	1.00E-04	1.00E-04	1.00E-04	1.00E-04	1.00E-04	1.00E-04	1.00E-04	1.00E-04	1.00E-04	hMEP_1	IL33_D3	NSKT12
Id286	0.901331056	1.108163055	0.012567629	0.310317657	1.039800119	1.039800119	0.294903744	0.310277269	0.127547758	1.00E-04	0.121466098	1.00E-04	1.00E-04	0.032493754	0.090057105	0.131864472	0.032493754	0.076429619	0.220238752	0.129816387	0.104850782	0.105343326	0.187756654	0.081086934	0.237897338	0.341414062	0.221190199	0.166295497	0.204411604	0.321619509	0.286159867	0.158190794	1.00E-04	0.137424614	0.135365537	0.279759112	1.00E-04	1.00E-04	1.00E-04	1.00E-04	1.00E-04	1.00E-04	1.00E-04	1.00E-04	1.00E-04	hMEP_1	IL33_D3	NSKT12
Id287	1.00E-04	1.00E-04	1.00E-04	1.00E-04	1.00E-04	1.00E-04	1.00E-04	1.00E-04	1.00E-04	1.00E-04	1.00E-04	1.00E-04	1.00E-04	1.00E-04	1.00E-04	1.00E-04	1.00E-04	1.00E-04	1.00E-04	1.00E-04	1.00E-04	1.00E-04	1.00E-04	1.00E-04	1.00E-04	1.00E-04	1.00E-04	1.00E-04	1.00E-04	1.00E-04	1.00E-04	1.00E-04	1.00E-04	1.00E-04	1.00E-04	1.00E-04	1.00E-04	1.00E-04	1.00E-04	1.00E-04	1.00E-04	1.00E-04	1.00E-04	1.00E-04	1.00E-04	NA	IL33_D3	NSKT12
Id288	1.00E-04	1.00E-04	1.00E-04	1.00E-04	1.00E-04	1.00E-04	1.00E-04	1.00E-04	1.00E-04	1.00E-04	1.00E-04	1.00E-04	1.00E-04	1.00E-04	1.00E-04	1.00E-04	1.00E-04	1.00E-04	1.00E-04	1.00E-04	1.00E-04	1.00E-04	1.00E-04	1.00E-04	1.00E-04	1.00E-04	1.00E-04	1.00E-04	1.00E-04	1.00E-04	1.00E-04	1.00E-04	1.00E-04	1.00E-04	1.00E-04	1.00E-04	1.00E-04	1.00E-04	1.00E-04	1.00E-04	1.00E-04	1.00E-04	1.00E-04	1.00E-04	1.00E-04	NA	IL33_D3	NSKT12
Id289	1.00E-04	1.00E-04	1.00E-04	1.00E-04	1.00E-04	1.00E-04	1.00E-04	1.00E-04	1.00E-04	1.00E-04	1.00E-04	1.00E-04	1.00E-04	1.00E-04	1.00E-04	1.00E-04	1.00E-04	1.00E-04	1.00E-04	1.00E-04	1.00E-04	1.00E-04	1.00E-04	1.00E-04	1.00E-04	1.00E-04	1.00E-04	1.00E-04	1.00E-04	1.00E-04	1.00E-04	1.00E-04	1.00E-04	1.00E-04	1.00E-04	1.00E-04	1.00E-04	1.00E-04	1.00E-04	1.00E-04	1.00E-04	1.00E-04	1.00E-04	1.00E-04	1.00E-04	NA	IL33_D3	NSKT12
Id290	0.992847437	1.007197504	0.002013254	0.083893953	0.320185334	0.320185334	0.061518299	0.029839806	0.039041388	1.00E-04	0.123313854	1.00E-04	1.00E-04	0.010005792	0.021851061	0.033077861	0.010005792	0.0641936	0.021517467	0.066540619	0.052088242	0.057858464	0.089132437	0.069704613	0.038977527	0.06114974	0.08321942	0.055871918	0.096428338	0.038352126	0.04106905	0.040920864	1.00E-04	0.054300634	0.059148833	0.045798189	1.00E-04	1.00E-04	1.00E-04	1.00E-04	1.00E-04	1.00E-04	1.00E-04	1.00E-04	1.00E-04	hMEP_1	IL33_D3	NSKT12
Id291	1.048057763	0.953902423	1.00E-04	0.209757164	0.158111183	0.124115518	0.065944147	0.827326873	0.160206266	1.00E-04	0.80216573	1.00E-04	1.00E-04	0.222552154	0.201352643	0.090344876	0.167047745	0.087293288	0.142966636	0.05068596	0.042830269	0.050236337	0.118377908	0.130377252	0.098109136	0.145181253	0.071081946	0.092007616	0.073811546	0.104511058	0.097513506	0.128475561	1.00E-04	0.139804291	0.138348431	0.234401745	1.00E-04	1.00E-04	1.00E-04	1.00E-04	1.00E-04	1.00E-04	1.00E-04	1.00E-04	1.00E-04	hBEMP	IL33_D3	NSKT12
Id292	0.937415219	1.066258182	0.006073188	0.162499938	0.776041249	0.776041249	0.234782609	0.230199158	0.169786991	1.00E-04	0.115879876	1.00E-04	1.00E-04	0.024251289	0.063385432	0.11834061	0.024251289	0.044241137	0.044305006	0.177272931	0.088176212	0.17117489	0.224638852	0.15331836	0.171598915	0.070880786	0.093157296	0.137534235	0.111628357	0.450784087	0.135634108	0.291862684	1.00E-04	0.132251746	0.090749222	0.107112085	1.00E-04	1.00E-04	1.00E-04	1.00E-04	1.00E-04	1.00E-04	1.00E-04	1.00E-04	1.00E-04	hMEP_1	IL33_D3	NSKT12
Id293	0.902431296	1.106878006	0.011152899	0.418772214	1.353816557	1.353816557	0.293670573	0.29781152	0.201615196	1.00E-04	0.234779364	1.00E-04	1.00E-04	0.042306767	0.110447094	0.245329108	0.042306767	0.150127701	0.138926069	0.182588285	0.287966844	0.243145571	0.445252351	0.12411175	0.439032962	0.458235246	0.287706936	0.353852497	0.342259271	0.221793043	0.341634322	0.225177308	1.00E-04	0.208724536	0.239158481	0.141022278	1.00E-04	1.00E-04	1.00E-04	1.00E-04	1.00E-04	1.00E-04	1.00E-04	1.00E-04	1.00E-04	hMEP_2	IL33_D3	NSKT12
Id294	1.095165833	0.91225683	0.012204884	0.157309096	0.985895897	0.985895897	0.293653694	0.195578732	0.102026092	1.00E-04	0.216492124	1.00E-04	1.00E-04	0.030809247	0.116465771	0.194251616	0.030809247	0.074331429	0.161424253	0.067291085	0.150824509	0.261513889	0.11012302	0.09428527	0.125938309	0.177521277	0.160239721	0.244129776	0.201602769	0.082332639	0.084101772	0.284636419	1.00E-04	0.160927235	0.14917357	0.196852962	1.00E-04	1.00E-04	1.00E-04	1.00E-04	1.00E-04	1.00E-04	1.00E-04	1.00E-04	1.00E-04	hMEP_1	IL33_D3	NSKT12
Id295	1.096175845	0.911422922	0.015467536	0.335021338	1.271475127	1.271475127	0.239092594	0.154660897	0.331455921	1.00E-04	0.158052217	1.00E-04	1.00E-04	0.039733598	0.15455331	0.136905885	0.039733598	0.054011114	0.119269611	0.229106239	0.22515602	0.070920071	0.164963605	0.237346161	0.517310866	0.219628177	0.373030709	0.42413359	0.261790474	0.386989857	0.525266547	0.286433889	1.00E-04	0.311988371	0.311701694	0.245767855	1.00E-04	1.00E-04	1.00E-04	1.00E-04	1.00E-04	1.00E-04	1.00E-04	1.00E-04	1.00E-04	hMEP_2	IL33_D3	NSKT12
Id296	1.279274749	0.77633318	1.00E-04	0.121085528	0.215794854	0.196873965	0.168745675	0.626382926	0.483730253	1.00E-04	0.442919615	1.00E-04	1.00E-04	0.266822609	0.085254958	0.183273219	0.231308862	0.159876697	0.229922953	0.111502165	0.053975884	0.127320833	0.148591736	0.270700841	0.146832362	0.210011123	0.34836616	0.225126296	0.168868178	0.080886102	0.209229831	0.11340423	1.00E-04	0.29122436	0.175930727	0.144145505	1.00E-04	1.00E-04	1.00E-04	1.00E-04	1.00E-04	1.00E-04	1.00E-04	1.00E-04	1.00E-04	hBEMP	IL33_D3	NSKT12
Id297	0.820858502	1.213085098	0.012621164	0.248026421	0.98733874	0.98733874	0.236445051	0.138547141	0.153082298	1.00E-04	0.279211552	1.00E-04	1.00E-04	0.030854336	0.085469456	0.136473092	0.030854336	0.082826767	0.082368794	0.245893586	0.143129793	0.26024868	0.075465662	0.138562204	0.252104233	0.108500651	0.244331829	0.122509234	0.151094316	0.152574785	0.185121433	0.081701316	1.00E-04	0.107588168	0.096349425	0.47656658	1.00E-04	1.00E-04	1.00E-04	1.00E-04	1.00E-04	1.00E-04	1.00E-04	1.00E-04	1.00E-04	hMEP_1	IL33_D3	NSKT12
Id298	1.00E-04	1.00E-04	1.00E-04	1.00E-04	1.00E-04	1.00E-04	1.00E-04	1.00E-04	1.00E-04	1.00E-04	1.00E-04	1.00E-04	1.00E-04	1.00E-04	1.00E-04	1.00E-04	1.00E-04	1.00E-04	1.00E-04	1.00E-04	1.00E-04	1.00E-04	1.00E-04	1.00E-04	1.00E-04	1.00E-04	1.00E-04	1.00E-04	1.00E-04	1.00E-04	1.00E-04	1.00E-04	1.00E-04	1.00E-04	1.00E-04	1.00E-04	1.00E-04	1.00E-04	1.00E-04	1.00E-04	1.00E-04	1.00E-04	1.00E-04	1.00E-04	1.00E-04	NA	IL33_D3	NSKT12
Id299	0.74408472	1.331221517	0.008425744	0.253674897	0.894063525	0.894063525	0.276019483	0.224521872	0.132659418	1.00E-04	0.24806395	1.00E-04	1.00E-04	0.027939485	0.144108802	0.081808561	0.02846029	0.130453817	0.110009494	0.125136685	0.242953171	0.206257	0.290396061	0.200545254	0.097877151	0.250830181	0.233619891	0.162859782	0.286996591	0.132459208	0.130326414	0.121561492	1.00E-04	0.133226676	0.075521782	0.108797553	1.00E-04	1.00E-04	1.00E-04	1.00E-04	1.00E-04	1.00E-04	1.00E-04	1.00E-04	1.00E-04	hMEP_1	IL33_D3	NSKT12
Id300	1.164801616	0.856396433	0.013392531	0.375563172	1.749270662	1.749270662	0.378622571	0.172037658	0.433530816	1.00E-04	0.278579792	1.00E-04	1.00E-04	0.054664708	0.144612649	0.405671429	0.054664708	0.160399376	0.116746206	0.288033808	0.364273063	0.582599732	0.362597824	0.165502539	0.667957836	0.495676289	0.498239575	0.338137672	0.331299197	0.295200601	0.507126104	0.281745103	1.00E-04	0.374681472	0.21977492	0.31848132	1.00E-04	1.00E-04	1.00E-04	1.00E-04	1.00E-04	1.00E-04	1.00E-04	1.00E-04	1.00E-04	hMEP_2	IL33_D3	NSKT12
Id301	1.143592232	0.872784748	0.018726836	0.402616102	1.894237445	1.894237445	0.578476487	0.334663611	0.28952025	1.00E-04	0.569437838	1.00E-04	1.00E-04	0.05919492	0.176536386	0.193029598	0.05919492	0.124547934	0.112204386	0.22456629	0.227228058	0.274242292	0.164685925	0.371791916	0.357846989	0.670619062	0.42835188	0.430074088	0.268927674	0.335611998	0.754514863	0.391762748	1.00E-04	0.228046232	0.289669027	0.306725064	1.00E-04	1.00E-04	1.00E-04	1.00E-04	1.00E-04	1.00E-04	1.00E-04	1.00E-04	1.00E-04	hMEP_2	IL33_D3	NSKT12
Id302	1.009727142	0.990355823	1.00E-04	0.181583875	0.106859946	0.131342561	0.04166791	0.81434666	0.262206753	1.00E-04	0.892987333	1.00E-04	1.00E-04	0.097840326	0.214575369	0.100335514	0.170133251	0.153942457	0.21758249	0.078054798	0.078044072	0.0393763	0.145575178	0.124471452	0.101886677	0.113883854	0.101765017	0.107914738	0.186549513	0.123957442	0.078951142	0.140823776	1.00E-04	0.129274638	0.14723461	0.176657892	1.00E-04	1.00E-04	1.00E-04	1.00E-04	1.00E-04	1.00E-04	1.00E-04	1.00E-04	1.00E-04	hBEMP	IL33_D3	NSKT12
Id303	0.931059692	1.073478369	0.019968479	0.414226225	1.798603997	1.798603997	0.52991471	0.122838355	0.279974151	1.00E-04	0.436319047	1.00E-04	1.00E-04	0.056206375	0.191552934	0.070747813	0.056206375	0.143461553	0.202310645	0.256782607	0.322959443	0.300926197	0.248626469	0.231678249	0.347662718	0.25196325	0.535661076	0.429337177	0.298937276	0.3815873	0.352202582	0.319654675	1.00E-04	0.431828088	0.29568816	0.289522796	1.00E-04	1.00E-04	1.00E-04	1.00E-04	1.00E-04	1.00E-04	1.00E-04	1.00E-04	1.00E-04	hMEP_2	IL33_D3	NSKT12
Id304	1.004136133	0.995879008	1.00E-04	0.251630565	0.154147019	0.188619236	0.031658624	0.264144111	0.167979687	1.00E-04	0.154653296	1.00E-04	1.00E-04	0.155641463	0.164784596	0.164882341	0.184226068	0.133117329	0.21946109	0.170181382	0.196728831	0.191133775	0.227377045	0.086228008	0.138546138	0.152314535	0.09809181	0.244705842	0.188187704	0.16307711	0.177276419	0.120655291	1.00E-04	0.222474007	0.111496534	0.273190267	1.00E-04	1.00E-04	1.00E-04	1.00E-04	1.00E-04	1.00E-04	1.00E-04	1.00E-04	1.00E-04	hEMPP	IL33_D3	NSKT12
Id305	1.00E-04	1.00E-04	1.00E-04	1.00E-04	1.00E-04	1.00E-04	1.00E-04	1.00E-04	1.00E-04	1.00E-04	1.00E-04	1.00E-04	1.00E-04	1.00E-04	1.00E-04	1.00E-04	1.00E-04	1.00E-04	1.00E-04	1.00E-04	1.00E-04	1.00E-04	1.00E-04	1.00E-04	1.00E-04	1.00E-04	1.00E-04	1.00E-04	1.00E-04	1.00E-04	1.00E-04	1.00E-04	1.00E-04	1.00E-04	1.00E-04	1.00E-04	1.00E-04	1.00E-04	1.00E-04	1.00E-04	1.00E-04	1.00E-04	1.00E-04	1.00E-04	1.00E-04	NA	IL33_D3	NSKT12
Id306	1.122179902	0.889810724	1.00E-04	0.188955183	0.156247058	0.175818097	0.052540928	0.672458444	0.481237346	1.00E-04	0.475499926	1.00E-04	1.00E-04	0.223024053	0.213382725	0.157894768	0.102303733	0.266330216	0.234132219	0.154232851	0.16826067	0.103826175	0.167750841	0.092280437	0.210089946	0.13741688	0.231349884	0.231397054	0.194894243	0.272375303	0.162880788	0.161478921	1.00E-04	0.26835366	0.211732208	0.299249249	1.00E-04	1.00E-04	1.00E-04	1.00E-04	1.00E-04	1.00E-04	1.00E-04	1.00E-04	1.00E-04	hBEMP	IL33_D3	NSKT12
Id307	0.878120709	1.136758582	0.009977585	0.215304034	1.342364033	1.342364033	0.329844	0.175295513	0.296400409	1.00E-04	0.086769736	1.00E-04	1.00E-04	0.041948876	0.093953481	0.169174598	0.041948876	0.086328559	0.135274495	0.114657177	0.190790555	0.146815515	0.32343657	0.167416004	0.132145523	0.143634219	0.243512508	0.170301107	0.307287361	0.223511796	0.368465824	0.286763889	1.00E-04	0.133510106	0.222142155	0.326574418	1.00E-04	1.00E-04	1.00E-04	1.00E-04	1.00E-04	1.00E-04	1.00E-04	1.00E-04	1.00E-04	hMEP_2	IL33_D3	NSKT12
Id308	1.00E-04	1.00E-04	1.00E-04	1.00E-04	1.00E-04	1.00E-04	1.00E-04	1.00E-04	1.00E-04	1.00E-04	1.00E-04	1.00E-04	1.00E-04	1.00E-04	1.00E-04	1.00E-04	1.00E-04	1.00E-04	1.00E-04	1.00E-04	1.00E-04	1.00E-04	1.00E-04	1.00E-04	1.00E-04	1.00E-04	1.00E-04	1.00E-04	1.00E-04	1.00E-04	1.00E-04	1.00E-04	1.00E-04	1.00E-04	1.00E-04	1.00E-04	1.00E-04	1.00E-04	1.00E-04	1.00E-04	1.00E-04	1.00E-04	1.00E-04	1.00E-04	1.00E-04	NA	IL33_D3	NSKT12
Id309	1.039875139	0.961498339	1.00E-04	0.271514355	0.261724207	0.200878904	0.233751003	0.273074168	0.248216028	1.00E-04	0.286906256	1.00E-04	1.00E-04	0.119504624	0.30517921	0.626168431	0.20470514	0.222771549	0.601838515	0.270566722	0.25989331	0.835249709	0.225718604	0.226798608	0.160125715	0.271240958	0.371990399	0.317926879	0.624063643	0.267494173	0.388937261	0.24182099	1.00E-04	0.241747675	0.331840843	0.328826927	1.00E-04	1.00E-04	1.00E-04	1.00E-04	1.00E-04	1.00E-04	1.00E-04	1.00E-04	1.00E-04	hEMPP	IL33_D3	NSKT12
Id310	0.999676783	1.000323309	0.01350742	0.173916596	0.921355121	0.921355121	0.371370422	0.197393608	0.139160546	1.00E-04	0.178987041	1.00E-04	1.00E-04	0.028792348	0.10384241	0.12727429	0.028792348	0.109622775	0.128228568	0.140830227	0.075286311	0.210447526	0.122300828	0.214286356	0.127282288	0.165273104	0.103711973	0.225584888	0.124082117	0.353284199	0.167432657	0.084202348	1.00E-04	0.07205507	0.218762509	0.199642897	1.00E-04	1.00E-04	1.00E-04	1.00E-04	1.00E-04	1.00E-04	1.00E-04	1.00E-04	1.00E-04	hMEP_1	IL33_D3	NSKT12
Id311	1.00E-04	1.00E-04	1.00E-04	1.00E-04	1.00E-04	1.00E-04	1.00E-04	1.00E-04	1.00E-04	1.00E-04	1.00E-04	1.00E-04	1.00E-04	1.00E-04	1.00E-04	1.00E-04	1.00E-04	1.00E-04	1.00E-04	1.00E-04	1.00E-04	1.00E-04	1.00E-04	1.00E-04	1.00E-04	1.00E-04	1.00E-04	1.00E-04	1.00E-04	1.00E-04	1.00E-04	1.00E-04	1.00E-04	1.00E-04	1.00E-04	1.00E-04	1.00E-04	1.00E-04	1.00E-04	1.00E-04	1.00E-04	1.00E-04	1.00E-04	1.00E-04	1.00E-04	NA	IL33_D3	NSKT12
Id312	1.00E-04	1.00E-04	1.00E-04	1.00E-04	1.00E-04	1.00E-04	1.00E-04	1.00E-04	1.00E-04	1.00E-04	1.00E-04	1.00E-04	1.00E-04	1.00E-04	1.00E-04	1.00E-04	1.00E-04	1.00E-04	1.00E-04	1.00E-04	1.00E-04	1.00E-04	1.00E-04	1.00E-04	1.00E-04	1.00E-04	1.00E-04	1.00E-04	1.00E-04	1.00E-04	1.00E-04	1.00E-04	1.00E-04	1.00E-04	1.00E-04	1.00E-04	1.00E-04	1.00E-04	1.00E-04	1.00E-04	1.00E-04	1.00E-04	1.00E-04	1.00E-04	1.00E-04	NA	IL33_D3	NSKT12
Id313	0.980505258	1.019838907	1.00E-04	0.140397692	0.119464111	0.290824009	0.056154713	0.23976927	0.117645666	1.00E-04	0.121456455	1.00E-04	1.00E-04	0.164228251	0.177375272	0.496625241	0.140156053	0.351909394	0.344813722	0.174861177	0.076536348	0.341908365	0.09692327	0.215868557	0.223008138	0.139831159	0.211892249	0.153639973	0.161476827	0.240358666	0.121490321	0.160138458	1.00E-04	0.122986817	0.225294463	0.223435573	1.00E-04	1.00E-04	1.00E-04	1.00E-04	1.00E-04	1.00E-04	1.00E-04	1.00E-04	1.00E-04	hEMPP	IL33_D3	NSKT12
Id314	1.00E-04	1.00E-04	1.00E-04	1.00E-04	1.00E-04	1.00E-04	1.00E-04	1.00E-04	1.00E-04	1.00E-04	1.00E-04	1.00E-04	1.00E-04	1.00E-04	1.00E-04	1.00E-04	1.00E-04	1.00E-04	1.00E-04	1.00E-04	1.00E-04	1.00E-04	1.00E-04	1.00E-04	1.00E-04	1.00E-04	1.00E-04	1.00E-04	1.00E-04	1.00E-04	1.00E-04	1.00E-04	1.00E-04	1.00E-04	1.00E-04	1.00E-04	1.00E-04	1.00E-04	1.00E-04	1.00E-04	1.00E-04	1.00E-04	1.00E-04	1.00E-04	1.00E-04	NA	IL33_D3	NSKT12
Id315	1.00E-04	1.00E-04	1.00E-04	1.00E-04	1.00E-04	1.00E-04	1.00E-04	1.00E-04	1.00E-04	1.00E-04	1.00E-04	1.00E-04	1.00E-04	1.00E-04	1.00E-04	1.00E-04	1.00E-04	1.00E-04	1.00E-04	1.00E-04	1.00E-04	1.00E-04	1.00E-04	1.00E-04	1.00E-04	1.00E-04	1.00E-04	1.00E-04	1.00E-04	1.00E-04	1.00E-04	1.00E-04	1.00E-04	1.00E-04	1.00E-04	1.00E-04	1.00E-04	1.00E-04	1.00E-04	1.00E-04	1.00E-04	1.00E-04	1.00E-04	1.00E-04	1.00E-04	NA	IL33_D3	NSKT12
Id316	1.139949374	0.875554819	0.007497071	0.497110098	1.089241552	1.089241552	0.259572139	0.176697979	0.106736995	1.00E-04	0.118579985	1.00E-04	1.00E-04	0.034038799	0.090087434	0.0852667	0.034038799	0.12344824	0.102968701	0.144384305	0.110019353	0.173767251	0.216421115	0.27936059	0.310060679	0.256241376	0.168173086	0.17832377	0.18031801	0.545036418	0.258086804	0.216291689	1.00E-04	0.242651715	0.200814047	0.144785424	1.00E-04	1.00E-04	1.00E-04	1.00E-04	1.00E-04	1.00E-04	1.00E-04	1.00E-04	1.00E-04	hMEP_2	IL33_D3	NSKT12
Id317	0.919680361	1.086516948	1.00E-04	0.156505542	0.354490858	0.332295605	0.082360289	0.143205685	0.373394232	1.00E-04	0.363159398	1.00E-04	1.00E-04	0.122338077	0.254971706	0.405781016	0.181491637	0.323490883	0.386286954	0.183511565	0.377324187	0.202918201	0.232659574	0.204814501	0.244296938	0.333303014	0.171018268	0.189126986	0.263661902	0.255458249	0.335841092	0.145377987	1.00E-04	0.216671485	0.269251332	0.314130184	1.00E-04	1.00E-04	1.00E-04	1.00E-04	1.00E-04	1.00E-04	1.00E-04	1.00E-04	1.00E-04	hEMPP	IL33_D3	NSKT12
Id318	1.00E-04	1.00E-04	1.00E-04	1.00E-04	1.00E-04	1.00E-04	1.00E-04	1.00E-04	1.00E-04	1.00E-04	1.00E-04	1.00E-04	1.00E-04	1.00E-04	1.00E-04	1.00E-04	1.00E-04	1.00E-04	1.00E-04	1.00E-04	1.00E-04	1.00E-04	1.00E-04	1.00E-04	1.00E-04	1.00E-04	1.00E-04	1.00E-04	1.00E-04	1.00E-04	1.00E-04	1.00E-04	1.00E-04	1.00E-04	1.00E-04	1.00E-04	1.00E-04	1.00E-04	1.00E-04	1.00E-04	1.00E-04	1.00E-04	1.00E-04	1.00E-04	1.00E-04	NA	IL33_D3	NSKT12
Id319	0.937453827	1.066215714	0.009200354	0.206307045	0.787048027	0.787048027	0.258729071	0.077213204	0.100493204	1.00E-04	0.189329845	1.00E-04	1.00E-04	0.024595251	0.071825767	0.040885384	0.024595251	0.17527001	0.049963165	0.097753294	0.114768167	0.144486067	0.18304651	0.10469861	0.176437511	0.264994512	0.128776529	0.157709253	0.193626401	0.120804826	0.086769278	0.113358686	1.00E-04	0.139280492	0.103353475	0.179077998	1.00E-04	1.00E-04	1.00E-04	1.00E-04	1.00E-04	1.00E-04	1.00E-04	1.00E-04	1.00E-04	hMEP_1	IL33_D3	NSKT12
Id320	0.99062089	1.009458618	1.00E-04	0.607893025	0.461835443	0.378165385	0.114728664	0.179743271	0.33608938	1.00E-04	0.286184625	1.00E-04	1.00E-04	0.258587727	0.236642598	0.202059315	0.438835091	0.486087379	0.401054829	0.385647585	0.212652811	0.174697727	0.279941155	0.303767965	0.215058038	0.292743023	0.757954011	0.313164783	0.38681477	0.827737515	0.497090267	0.320146184	1.00E-04	0.327728674	0.224110451	0.215120555	1.00E-04	1.00E-04	1.00E-04	1.00E-04	1.00E-04	1.00E-04	1.00E-04	1.00E-04	1.00E-04	hEMPP	IL33_D3	NSKT12
Id321	1.00E-04	1.00E-04	1.00E-04	1.00E-04	1.00E-04	1.00E-04	1.00E-04	1.00E-04	1.00E-04	1.00E-04	1.00E-04	1.00E-04	1.00E-04	1.00E-04	1.00E-04	1.00E-04	1.00E-04	1.00E-04	1.00E-04	1.00E-04	1.00E-04	1.00E-04	1.00E-04	1.00E-04	1.00E-04	1.00E-04	1.00E-04	1.00E-04	1.00E-04	1.00E-04	1.00E-04	1.00E-04	1.00E-04	1.00E-04	1.00E-04	1.00E-04	1.00E-04	1.00E-04	1.00E-04	1.00E-04	1.00E-04	1.00E-04	1.00E-04	1.00E-04	1.00E-04	NA	IL33_D3	NSKT12
Id322	1.00E-04	1.00E-04	1.00E-04	1.00E-04	1.00E-04	1.00E-04	1.00E-04	1.00E-04	1.00E-04	1.00E-04	1.00E-04	1.00E-04	1.00E-04	1.00E-04	1.00E-04	1.00E-04	1.00E-04	1.00E-04	1.00E-04	1.00E-04	1.00E-04	1.00E-04	1.00E-04	1.00E-04	1.00E-04	1.00E-04	1.00E-04	1.00E-04	1.00E-04	1.00E-04	1.00E-04	1.00E-04	1.00E-04	1.00E-04	1.00E-04	1.00E-04	1.00E-04	1.00E-04	1.00E-04	1.00E-04	1.00E-04	1.00E-04	1.00E-04	1.00E-04	1.00E-04	NA	IL33_D3	NSKT12
Id323	1.00E-04	1.00E-04	1.00E-04	1.00E-04	1.00E-04	1.00E-04	1.00E-04	1.00E-04	1.00E-04	1.00E-04	1.00E-04	1.00E-04	1.00E-04	1.00E-04	1.00E-04	1.00E-04	1.00E-04	1.00E-04	1.00E-04	1.00E-04	1.00E-04	1.00E-04	1.00E-04	1.00E-04	1.00E-04	1.00E-04	1.00E-04	1.00E-04	1.00E-04	1.00E-04	1.00E-04	1.00E-04	1.00E-04	1.00E-04	1.00E-04	1.00E-04	1.00E-04	1.00E-04	1.00E-04	1.00E-04	1.00E-04	1.00E-04	1.00E-04	1.00E-04	1.00E-04	NA	IL33_D3	NSKT13
Id324	1.00E-04	1.00E-04	1.00E-04	1.00E-04	1.00E-04	1.00E-04	1.00E-04	1.00E-04	1.00E-04	1.00E-04	1.00E-04	1.00E-04	1.00E-04	1.00E-04	1.00E-04	1.00E-04	1.00E-04	1.00E-04	1.00E-04	1.00E-04	1.00E-04	1.00E-04	1.00E-04	1.00E-04	1.00E-04	1.00E-04	1.00E-04	1.00E-04	1.00E-04	1.00E-04	1.00E-04	1.00E-04	1.00E-04	1.00E-04	1.00E-04	1.00E-04	1.00E-04	1.00E-04	1.00E-04	1.00E-04	1.00E-04	1.00E-04	1.00E-04	1.00E-04	1.00E-04	NA	IL33_D3	NSKT13
Id325	1.083624673	0.922165238	0.01002944	0.27961017	1.037656182	1.037656182	0.182435403	0.13369781	0.131638822	1.00E-04	0.141238472	1.00E-04	1.00E-04	0.032426756	0.189905714	0.175544584	0.032426756	0.155638415	0.144991547	0.391149783	0.350900172	0.153099212	0.126271888	0.203019303	0.202263133	0.298590529	0.160526893	0.211851192	0.212606876	0.191368505	0.105430929	0.151646544	1.00E-04	0.199349864	0.17597144	0.169802595	1.00E-04	1.00E-04	1.00E-04	1.00E-04	1.00E-04	1.00E-04	1.00E-04	1.00E-04	1.00E-04	hMEP_1	IL33_D3	NSKT13
Id326	0.919584181	1.086588583	1.00E-04	0.138934195	0.144603673	0.144184324	0.035713611	0.149163619	0.106626458	1.00E-04	0.256399976	1.00E-04	1.00E-04	0.233589807	0.254182883	0.174827388	0.153228683	0.157514799	0.097547093	0.103046882	0.161730862	0.157903844	0.081977465	0.108057262	0.107708829	0.226165945	0.10120405	0.085917236	0.08874433	0.116616002	0.135071508	0.181406412	1.00E-04	0.170741988	0.123952393	0.108906727	1.00E-04	1.00E-04	1.00E-04	1.00E-04	1.00E-04	1.00E-04	1.00E-04	1.00E-04	1.00E-04	hEMPP	IL33_D3	NSKT13
Id327	1.06028966	0.942776738	0.019678885	0.293299868	0.980998937	0.980998937	0.26073027	0.202147415	0.344731613	1.00E-04	0.157356496	1.00E-04	1.00E-04	0.030656217	0.074102294	0.068731291	0.030656217	0.111125563	0.144347293	0.109121771	0.120080491	0.24791928	0.153831345	0.070183735	0.105482856	0.13086942	0.138583482	0.241974173	0.130902491	0.141922499	0.154291777	0.149144789	1.00E-04	0.173381558	0.149693554	0.288558597	1.00E-04	1.00E-04	1.00E-04	1.00E-04	1.00E-04	1.00E-04	1.00E-04	1.00E-04	1.00E-04	hMEP_1	IL33_D3	NSKT13
Id328	1.00E-04	1.00E-04	1.00E-04	1.00E-04	1.00E-04	1.00E-04	1.00E-04	1.00E-04	1.00E-04	1.00E-04	1.00E-04	1.00E-04	1.00E-04	1.00E-04	1.00E-04	1.00E-04	1.00E-04	1.00E-04	1.00E-04	1.00E-04	1.00E-04	1.00E-04	1.00E-04	1.00E-04	1.00E-04	1.00E-04	1.00E-04	1.00E-04	1.00E-04	1.00E-04	1.00E-04	1.00E-04	1.00E-04	1.00E-04	1.00E-04	1.00E-04	1.00E-04	1.00E-04	1.00E-04	1.00E-04	1.00E-04	1.00E-04	1.00E-04	1.00E-04	1.00E-04	NA	IL33_D3	NSKT13
Id329	1.00E-04	1.00E-04	1.00E-04	1.00E-04	1.00E-04	1.00E-04	1.00E-04	1.00E-04	1.00E-04	1.00E-04	1.00E-04	1.00E-04	1.00E-04	1.00E-04	1.00E-04	1.00E-04	1.00E-04	1.00E-04	1.00E-04	1.00E-04	1.00E-04	1.00E-04	1.00E-04	1.00E-04	1.00E-04	1.00E-04	1.00E-04	1.00E-04	1.00E-04	1.00E-04	1.00E-04	1.00E-04	1.00E-04	1.00E-04	1.00E-04	1.00E-04	1.00E-04	1.00E-04	1.00E-04	1.00E-04	1.00E-04	1.00E-04	1.00E-04	1.00E-04	1.00E-04	NA	IL33_D3	NSKT13
Id330	1.00E-04	1.00E-04	1.00E-04	1.00E-04	1.00E-04	1.00E-04	1.00E-04	1.00E-04	1.00E-04	1.00E-04	1.00E-04	1.00E-04	1.00E-04	1.00E-04	1.00E-04	1.00E-04	1.00E-04	1.00E-04	1.00E-04	1.00E-04	1.00E-04	1.00E-04	1.00E-04	1.00E-04	1.00E-04	1.00E-04	1.00E-04	1.00E-04	1.00E-04	1.00E-04	1.00E-04	1.00E-04	1.00E-04	1.00E-04	1.00E-04	1.00E-04	1.00E-04	1.00E-04	1.00E-04	1.00E-04	1.00E-04	1.00E-04	1.00E-04	1.00E-04	1.00E-04	NA	IL33_D3	NSKT13
Id331	1.00E-04	1.00E-04	1.00E-04	1.00E-04	1.00E-04	1.00E-04	1.00E-04	1.00E-04	1.00E-04	1.00E-04	1.00E-04	1.00E-04	1.00E-04	1.00E-04	1.00E-04	1.00E-04	1.00E-04	1.00E-04	1.00E-04	1.00E-04	1.00E-04	1.00E-04	1.00E-04	1.00E-04	1.00E-04	1.00E-04	1.00E-04	1.00E-04	1.00E-04	1.00E-04	1.00E-04	1.00E-04	1.00E-04	1.00E-04	1.00E-04	1.00E-04	1.00E-04	1.00E-04	1.00E-04	1.00E-04	1.00E-04	1.00E-04	1.00E-04	1.00E-04	1.00E-04	NA	IL33_D3	NSKT13
Id332	0.941344448	1.061886706	0.011542317	0.44956894	1.091574821	1.091574821	0.470590102	0.184956213	0.216533945	0.001591548	0.184793182	1.00E-04	1.00E-04	0.034111713	0.180963564	0.115056883	0.034111713	0.153737712	0.164601019	0.198451928	0.19279585	0.201334158	0.150745697	0.229509296	0.160641343	0.137583122	0.217306937	0.123476222	0.242824331	0.259760054	0.130936319	0.126950136	1.00E-04	0.135496699	0.337446258	0.101646522	1.00E-04	1.00E-04	1.00E-04	1.00E-04	1.00E-04	1.00E-04	1.00E-04	1.00E-04	1.00E-04	hMEP_1	IL33_D3	NSKT13
Id333	0.995303917	1.004715596	0.002732753	0.106638657	0.549361516	0.549361516	0.147144274	0.160950424	0.069981458	1.00E-04	0.201687514	1.00E-04	1.00E-04	0.017167547	0.062714687	0.04965108	0.017167547	0.052947657	0.051145069	0.087618278	0.076068013	0.145316486	0.0682128	0.079611852	0.115593617	0.071968363	0.100623419	0.132991613	0.080837575	0.099502279	0.115397602	0.110598157	1.00E-04	0.191061948	0.092084081	0.129633239	1.00E-04	1.00E-04	1.00E-04	1.00E-04	1.00E-04	1.00E-04	1.00E-04	1.00E-04	1.00E-04	hMEP_1	IL33_D3	NSKT13
Id334	1.00E-04	1.00E-04	1.00E-04	1.00E-04	1.00E-04	1.00E-04	1.00E-04	1.00E-04	1.00E-04	1.00E-04	1.00E-04	1.00E-04	1.00E-04	1.00E-04	1.00E-04	1.00E-04	1.00E-04	1.00E-04	1.00E-04	1.00E-04	1.00E-04	1.00E-04	1.00E-04	1.00E-04	1.00E-04	1.00E-04	1.00E-04	1.00E-04	1.00E-04	1.00E-04	1.00E-04	1.00E-04	1.00E-04	1.00E-04	1.00E-04	1.00E-04	1.00E-04	1.00E-04	1.00E-04	1.00E-04	1.00E-04	1.00E-04	1.00E-04	1.00E-04	1.00E-04	NA	IL33_D3	NSKT13
Id335	1.00E-04	1.00E-04	1.00E-04	1.00E-04	1.00E-04	1.00E-04	1.00E-04	1.00E-04	1.00E-04	1.00E-04	1.00E-04	1.00E-04	1.00E-04	1.00E-04	1.00E-04	1.00E-04	1.00E-04	1.00E-04	1.00E-04	1.00E-04	1.00E-04	1.00E-04	1.00E-04	1.00E-04	1.00E-04	1.00E-04	1.00E-04	1.00E-04	1.00E-04	1.00E-04	1.00E-04	1.00E-04	1.00E-04	1.00E-04	1.00E-04	1.00E-04	1.00E-04	1.00E-04	1.00E-04	1.00E-04	1.00E-04	1.00E-04	1.00E-04	1.00E-04	1.00E-04	NA	IL33_D3	NSKT13
Id336	1.00E-04	1.00E-04	1.00E-04	1.00E-04	1.00E-04	1.00E-04	1.00E-04	1.00E-04	1.00E-04	1.00E-04	1.00E-04	1.00E-04	1.00E-04	1.00E-04	1.00E-04	1.00E-04	1.00E-04	1.00E-04	1.00E-04	1.00E-04	1.00E-04	1.00E-04	1.00E-04	1.00E-04	1.00E-04	1.00E-04	1.00E-04	1.00E-04	1.00E-04	1.00E-04	1.00E-04	1.00E-04	1.00E-04	1.00E-04	1.00E-04	1.00E-04	1.00E-04	1.00E-04	1.00E-04	1.00E-04	1.00E-04	1.00E-04	1.00E-04	1.00E-04	1.00E-04	NA	IL33_D3	NSKT13
Id337	0.947639825	1.054897266	0.005517307	0.152247583	0.611373424	0.611373424	0.168715093	0.065526439	0.093846995	1.00E-04	0.220143201	1.00E-04	1.00E-04	0.019105419	0.052450635	0.053033579	0.019105419	0.028575875	0.039705249	0.083005124	0.226421609	0.133599766	0.078661439	0.181411785	0.052354788	0.173454055	0.099251748	0.04814168	0.067548848	0.074096083	0.065843251	0.08896237	1.00E-04	0.131303308	0.18559834	0.079892741	1.00E-04	1.00E-04	1.00E-04	1.00E-04	1.00E-04	1.00E-04	1.00E-04	1.00E-04	1.00E-04	hMEP_1	IL33_D3	NSKT13
Id338	0.847229027	1.176896396	0.02336458	0.632107008	1.124810123	1.335779634	1.113565125	0.292362403	0.187990788	1.00E-04	0.205235476	1.00E-04	1.00E-04	0.041743114	0.151276081	0.130075024	0.041743114	0.25802929	0.180791715	0.259034216	0.19061593	0.205966034	0.224183848	0.197564157	0.164681498	0.171223822	0.308211048	0.283246105	0.132012755	0.281507182	0.216150027	0.301877368	1.00E-04	0.247286882	0.316966469	0.214537343	1.00E-04	1.00E-04	1.00E-04	1.00E-04	1.00E-04	1.00E-04	1.00E-04	1.00E-04	1.00E-04	hMEP_2	IL33_D3	NSKT13
Id339	1.00E-04	1.00E-04	1.00E-04	1.00E-04	1.00E-04	1.00E-04	1.00E-04	1.00E-04	1.00E-04	1.00E-04	1.00E-04	1.00E-04	1.00E-04	1.00E-04	1.00E-04	1.00E-04	1.00E-04	1.00E-04	1.00E-04	1.00E-04	1.00E-04	1.00E-04	1.00E-04	1.00E-04	1.00E-04	1.00E-04	1.00E-04	1.00E-04	1.00E-04	1.00E-04	1.00E-04	1.00E-04	1.00E-04	1.00E-04	1.00E-04	1.00E-04	1.00E-04	1.00E-04	1.00E-04	1.00E-04	1.00E-04	1.00E-04	1.00E-04	1.00E-04	1.00E-04	NA	IL33_D3	NSKT13
Id340	1.00E-04	1.00E-04	1.00E-04	1.00E-04	1.00E-04	1.00E-04	1.00E-04	1.00E-04	1.00E-04	1.00E-04	1.00E-04	1.00E-04	1.00E-04	1.00E-04	1.00E-04	1.00E-04	1.00E-04	1.00E-04	1.00E-04	1.00E-04	1.00E-04	1.00E-04	1.00E-04	1.00E-04	1.00E-04	1.00E-04	1.00E-04	1.00E-04	1.00E-04	1.00E-04	1.00E-04	1.00E-04	1.00E-04	1.00E-04	1.00E-04	1.00E-04	1.00E-04	1.00E-04	1.00E-04	1.00E-04	1.00E-04	1.00E-04	1.00E-04	1.00E-04	1.00E-04	NA	IL33_D3	NSKT13
Id341	1.00E-04	1.00E-04	1.00E-04	1.00E-04	1.00E-04	1.00E-04	1.00E-04	1.00E-04	1.00E-04	1.00E-04	1.00E-04	1.00E-04	1.00E-04	1.00E-04	1.00E-04	1.00E-04	1.00E-04	1.00E-04	1.00E-04	1.00E-04	1.00E-04	1.00E-04	1.00E-04	1.00E-04	1.00E-04	1.00E-04	1.00E-04	1.00E-04	1.00E-04	1.00E-04	1.00E-04	1.00E-04	1.00E-04	1.00E-04	1.00E-04	1.00E-04	1.00E-04	1.00E-04	1.00E-04	1.00E-04	1.00E-04	1.00E-04	1.00E-04	1.00E-04	1.00E-04	NA	IL33_D3	NSKT13
Id342	1.060858553	0.942273379	0.015399156	0.595054424	1.223585301	1.223585301	0.309980339	0.131770564	0.227238313	1.00E-04	0.15939898	1.00E-04	1.00E-04	0.038237041	0.089332767	0.232046083	0.038237041	0.195401475	0.097345001	0.239774573	0.243095953	0.344128187	0.149626435	0.234912201	0.14632249	0.309638043	0.208107923	0.160145731	0.114148181	0.246865935	0.185597061	0.233888034	1.00E-04	0.394018914	0.133282075	0.371355678	1.00E-04	1.00E-04	1.00E-04	1.00E-04	1.00E-04	1.00E-04	1.00E-04	1.00E-04	1.00E-04	hMEP_2	IL33_D3	NSKT13
Id343	1.00E-04	1.00E-04	1.00E-04	1.00E-04	1.00E-04	1.00E-04	1.00E-04	1.00E-04	1.00E-04	1.00E-04	1.00E-04	1.00E-04	1.00E-04	1.00E-04	1.00E-04	1.00E-04	1.00E-04	1.00E-04	1.00E-04	1.00E-04	1.00E-04	1.00E-04	1.00E-04	1.00E-04	1.00E-04	1.00E-04	1.00E-04	1.00E-04	1.00E-04	1.00E-04	1.00E-04	1.00E-04	1.00E-04	1.00E-04	1.00E-04	1.00E-04	1.00E-04	1.00E-04	1.00E-04	1.00E-04	1.00E-04	1.00E-04	1.00E-04	1.00E-04	1.00E-04	NA	IL33_D3	NSKT13
Id344	0.822646219	1.210527357	0.008255652	0.234481642	0.8805881	0.930115423	0.305618873	0.233997114	0.341778622	1.00E-04	0.139921596	1.00E-04	1.00E-04	0.029066107	0.18338328	0.067947263	0.029066107	0.08754335	0.123796363	0.153297151	0.075159417	0.094281562	0.099288644	0.115346341	0.188092437	0.155772221	0.195145295	0.142561127	0.128439151	0.200774159	0.245073426	0.11114459	1.00E-04	0.347342729	0.242157151	0.194876672	1.00E-04	1.00E-04	1.00E-04	1.00E-04	1.00E-04	1.00E-04	1.00E-04	1.00E-04	1.00E-04	hMEP_1	IL33_D3	NSKT13
Id345	0.775101665	1.282124808	1.00E-04	0.622165713	0.437021926	1.034752495	0.210549766	0.404254982	0.560970122	1.00E-04	0.413632923	1.00E-04	1.00E-04	0.711214616	0.72863916	0.310691903	0.263946825	0.802312221	0.618447741	0.560482568	0.552312968	0.495537289	0.791960268	0.927269693	1.216492426	0.59878654	0.853136781	0.558360526	0.451065237	0.546189978	0.685906184	0.482613644	1.00E-04	1.021603135	0.452616332	0.59059868	1.00E-04	1.00E-04	1.00E-04	1.00E-04	1.00E-04	1.00E-04	1.00E-04	1.00E-04	1.00E-04	hEMPP	IL33_D3	NSKT13
Id346	1.059234714	0.943712488	1.00E-04	0.101227783	0.132189651	0.132347925	0.036889687	0.399665215	0.435883089	0.015386994	0.282605984	1.00E-04	1.00E-04	0.106400561	0.298542729	0.102240815	0.116455783	0.074090598	0.106182309	0.072531586	0.085651172	0.113301574	0.191639497	0.088117195	0.123941587	0.088390839	0.250523589	0.185590209	0.154407442	0.132608677	0.091680284	0.086274474	1.00E-04	0.063757622	0.079746138	0.154161012	1.00E-04	1.00E-04	1.00E-04	1.00E-04	1.00E-04	1.00E-04	1.00E-04	1.00E-04	1.00E-04	hBEMP	IL33_D3	NSKT13
Id347	1.00E-04	1.00E-04	1.00E-04	1.00E-04	1.00E-04	1.00E-04	1.00E-04	1.00E-04	1.00E-04	1.00E-04	1.00E-04	1.00E-04	1.00E-04	1.00E-04	1.00E-04	1.00E-04	1.00E-04	1.00E-04	1.00E-04	1.00E-04	1.00E-04	1.00E-04	1.00E-04	1.00E-04	1.00E-04	1.00E-04	1.00E-04	1.00E-04	1.00E-04	1.00E-04	1.00E-04	1.00E-04	1.00E-04	1.00E-04	1.00E-04	1.00E-04	1.00E-04	1.00E-04	1.00E-04	1.00E-04	1.00E-04	1.00E-04	1.00E-04	1.00E-04	1.00E-04	NA	IL33_D3	NSKT13
Id348	1.177157184	0.846868236	0.006304019	0.23192962	0.74981723	0.74981723	0.247680357	0.048571772	0.105745527	1.00E-04	0.089242084	1.00E-04	1.00E-04	0.023431788	0.079067863	0.125043013	0.023431788	0.081075414	0.206546167	0.095832958	0.14437897	0.156986929	0.153357785	0.067127468	0.13625155	0.165034465	0.063350793	0.114927547	0.18842961	0.111812252	0.177370105	0.220049075	1.00E-04	0.198234583	0.101074595	0.170991813	1.00E-04	1.00E-04	1.00E-04	1.00E-04	1.00E-04	1.00E-04	1.00E-04	1.00E-04	1.00E-04	hMEP_1	IL33_D3	NSKT13
Id349	0.990352376	1.009730948	1.00E-04	0.240421269	0.100171022	0.083104476	0.05157399	0.528240541	0.203162076	1.00E-04	0.373522469	1.00E-04	1.00E-04	0.198846051	0.168385612	0.102777705	0.246023025	0.118008448	0.151570978	0.096229071	0.070217424	0.089253425	0.315007293	0.267152295	0.09313823	0.073917912	0.232688732	0.190492145	0.190050333	0.166934784	0.152483331	0.110047689	1.00E-04	0.086946519	0.132324934	0.197237963	1.00E-04	1.00E-04	1.00E-04	1.00E-04	1.00E-04	1.00E-04	1.00E-04	1.00E-04	1.00E-04	hBEMP	IL33_D3	NSKT13
Id350	1.267523828	0.783652153	0.008190054	0.208269809	0.659210185	0.659210185	0.291748651	0.077028058	0.115228478	1.00E-04	0.114693801	1.00E-04	1.00E-04	0.020600318	0.061138789	0.064412822	0.020600318	0.107911841	0.068471277	0.130256748	0.080501023	0.144190745	0.105520934	0.152814803	0.151130725	0.357468229	0.054978484	0.080232883	0.091157815	0.120713588	0.185950244	0.137188665	1.00E-04	0.07617117	0.214182968	0.199340278	1.00E-04	1.00E-04	1.00E-04	1.00E-04	1.00E-04	1.00E-04	1.00E-04	1.00E-04	1.00E-04	hMEP_1	IL33_D3	NSKT13
Id351	1.00E-04	1.00E-04	1.00E-04	1.00E-04	1.00E-04	1.00E-04	1.00E-04	1.00E-04	1.00E-04	1.00E-04	1.00E-04	1.00E-04	1.00E-04	1.00E-04	1.00E-04	1.00E-04	1.00E-04	1.00E-04	1.00E-04	1.00E-04	1.00E-04	1.00E-04	1.00E-04	1.00E-04	1.00E-04	1.00E-04	1.00E-04	1.00E-04	1.00E-04	1.00E-04	1.00E-04	1.00E-04	1.00E-04	1.00E-04	1.00E-04	1.00E-04	1.00E-04	1.00E-04	1.00E-04	1.00E-04	1.00E-04	1.00E-04	1.00E-04	1.00E-04	1.00E-04	NA	IL33_D3	NSKT13
Id352	1.09907067	0.90886725	1.00E-04	0.107227995	0.149510234	0.066822043	0.042815052	0.983959868	0.081146977	0.002603861	0.800789948	1.00E-04	1.00E-04	0.076090327	0.102258434	0.061307369	0.09168085	0.07398573	0.112742243	0.073704132	0.052473559	0.059827314	0.093991637	0.062239099	0.047112412	0.052547324	0.079242575	0.121358762	0.125748794	0.108859508	0.116712975	0.05182962	1.00E-04	0.083432453	0.056056208	0.055187724	1.00E-04	1.00E-04	1.00E-04	1.00E-04	1.00E-04	1.00E-04	1.00E-04	1.00E-04	1.00E-04	hBEMP	IL33_D3	NSKT13
Id353	0.898048083	1.112185302	1.00E-04	0.322266977	0.310424962	0.333511036	0.221095005	0.375244631	0.249515378	1.00E-04	0.360385387	1.00E-04	1.00E-04	0.451344583	0.296567781	0.285891612	0.258767989	0.344329623	0.407208682	0.315053099	0.275424816	0.488218614	0.184634121	0.247017993	0.40338447	0.282173134	0.313509344	0.39615335	0.511428735	0.300345661	0.38152795	0.282559084	1.00E-04	0.444786861	0.220130958	0.345500003	1.00E-04	1.00E-04	1.00E-04	1.00E-04	1.00E-04	1.00E-04	1.00E-04	1.00E-04	1.00E-04	hEMPP	IL33_D3	NSKT13
Id354	1.00E-04	1.00E-04	1.00E-04	1.00E-04	1.00E-04	1.00E-04	1.00E-04	1.00E-04	1.00E-04	1.00E-04	1.00E-04	1.00E-04	1.00E-04	1.00E-04	1.00E-04	1.00E-04	1.00E-04	1.00E-04	1.00E-04	1.00E-04	1.00E-04	1.00E-04	1.00E-04	1.00E-04	1.00E-04	1.00E-04	1.00E-04	1.00E-04	1.00E-04	1.00E-04	1.00E-04	1.00E-04	1.00E-04	1.00E-04	1.00E-04	1.00E-04	1.00E-04	1.00E-04	1.00E-04	1.00E-04	1.00E-04	1.00E-04	1.00E-04	1.00E-04	1.00E-04	NA	IL33_D3	NSKT13
Id355	1.00E-04	1.00E-04	1.00E-04	1.00E-04	1.00E-04	1.00E-04	1.00E-04	1.00E-04	1.00E-04	1.00E-04	1.00E-04	1.00E-04	1.00E-04	1.00E-04	1.00E-04	1.00E-04	1.00E-04	1.00E-04	1.00E-04	1.00E-04	1.00E-04	1.00E-04	1.00E-04	1.00E-04	1.00E-04	1.00E-04	1.00E-04	1.00E-04	1.00E-04	1.00E-04	1.00E-04	1.00E-04	1.00E-04	1.00E-04	1.00E-04	1.00E-04	1.00E-04	1.00E-04	1.00E-04	1.00E-04	1.00E-04	1.00E-04	1.00E-04	1.00E-04	1.00E-04	NA	IL33_D3	NSKT13
Id356	0.912228051	1.095124618	0.005203273	0.259964391	0.527813936	0.527813936	0.059770817	0.063382165	0.073586049	1.00E-04	0.079539431	1.00E-04	1.00E-04	0.016494186	0.129983126	0.058901803	0.016494186	0.043007171	0.043895209	0.080877165	0.064875617	0.10215773	0.070911596	0.084798303	0.082888218	0.067816733	0.055666891	0.079000073	0.076828617	0.047112216	0.095420406	0.087733267	1.00E-04	0.113663538	0.064019069	0.048539657	1.00E-04	1.00E-04	1.00E-04	1.00E-04	1.00E-04	1.00E-04	1.00E-04	1.00E-04	1.00E-04	hMEP_1	IL33_D3	NSKT13
Id357	1.09518581	0.91225464	1.00E-04	0.201747749	0.238377423	0.216645329	0.091157548	0.370413381	0.188639159	1.00E-04	0.253293035	1.00E-04	1.00E-04	0.243842075	0.194077753	0.258016548	0.224144526	0.188827484	0.154811229	0.55588769	0.36500631	0.290824628	0.287654391	0.221825358	0.37811883	0.422753458	0.206487298	0.180671882	0.239174277	0.584889323	0.130473987	0.241900616	1.00E-04	0.185348442	0.34025584	0.186972411	1.00E-04	1.00E-04	1.00E-04	1.00E-04	1.00E-04	1.00E-04	1.00E-04	1.00E-04	1.00E-04	hEMPP	IL33_D3	NSKT13
Id358	1.068194882	0.935691665	0.010882387	0.403904187	0.798750657	0.798750657	0.305456958	0.173671953	0.257031902	1.00E-04	0.147091492	1.00E-04	1.00E-04	0.024960958	0.064391545	0.084113607	0.024960958	0.041350771	0.058915829	0.086567069	0.125282141	0.150467428	0.19001801	0.140528754	0.141978571	0.125572107	0.082963694	0.108077997	0.160641682	0.218433	0.134753418	0.18802996	1.00E-04	0.190343868	0.252344386	0.088110554	1.00E-04	1.00E-04	1.00E-04	1.00E-04	1.00E-04	1.00E-04	1.00E-04	1.00E-04	1.00E-04	hMEP_1	IL33_D3	NSKT13
Id359	0.990497645	1.009583362	1.00E-04	0.209558409	0.238179054	0.230561551	0.129086186	0.621450958	0.333076885	1.00E-04	0.439432187	1.00E-04	1.00E-04	0.161041963	0.116291665	0.075655881	0.330845238	0.12268379	0.155248605	0.122000318	0.127660816	0.082652129	0.113413082	0.197489876	0.23495654	0.145910763	0.466811601	0.184607662	0.096980392	0.414382876	0.196403619	0.177470472	1.00E-04	0.142694117	0.233209876	0.171034696	1.00E-04	1.00E-04	1.00E-04	1.00E-04	1.00E-04	1.00E-04	1.00E-04	1.00E-04	1.00E-04	hBEMP	IL33_D3	NSKT13
Id360	1.00E-04	1.00E-04	1.00E-04	1.00E-04	1.00E-04	1.00E-04	1.00E-04	1.00E-04	1.00E-04	1.00E-04	1.00E-04	1.00E-04	1.00E-04	1.00E-04	1.00E-04	1.00E-04	1.00E-04	1.00E-04	1.00E-04	1.00E-04	1.00E-04	1.00E-04	1.00E-04	1.00E-04	1.00E-04	1.00E-04	1.00E-04	1.00E-04	1.00E-04	1.00E-04	1.00E-04	1.00E-04	1.00E-04	1.00E-04	1.00E-04	1.00E-04	1.00E-04	1.00E-04	1.00E-04	1.00E-04	1.00E-04	1.00E-04	1.00E-04	1.00E-04	1.00E-04	NA	IL33_D3	NSKT13
Id361	1.037205787	0.963990183	0.012310964	0.4775596	1.356283272	1.356283272	0.456902563	0.356112213	0.220069966	1.00E-04	0.196953097	1.00E-04	1.00E-04	0.042383852	0.11063274	0.286629696	0.042383852	0.116631295	0.242595792	0.109118023	0.309942285	0.259940119	0.276560308	0.248124326	0.315335906	0.510473686	0.265164646	0.17164884	0.365252737	0.30038047	0.260023536	0.357322796	1.00E-04	0.254652273	0.186502477	0.137597846	1.00E-04	1.00E-04	1.00E-04	1.00E-04	1.00E-04	1.00E-04	1.00E-04	1.00E-04	1.00E-04	hMEP_2	IL33_D3	NSKT13
Id362	1.00E-04	1.00E-04	1.00E-04	1.00E-04	1.00E-04	1.00E-04	1.00E-04	1.00E-04	1.00E-04	1.00E-04	1.00E-04	1.00E-04	1.00E-04	1.00E-04	1.00E-04	1.00E-04	1.00E-04	1.00E-04	1.00E-04	1.00E-04	1.00E-04	1.00E-04	1.00E-04	1.00E-04	1.00E-04	1.00E-04	1.00E-04	1.00E-04	1.00E-04	1.00E-04	1.00E-04	1.00E-04	1.00E-04	1.00E-04	1.00E-04	1.00E-04	1.00E-04	1.00E-04	1.00E-04	1.00E-04	1.00E-04	1.00E-04	1.00E-04	1.00E-04	1.00E-04	NA	IL33_D3	NSKT13
Id363	1.00E-04	1.00E-04	1.00E-04	1.00E-04	1.00E-04	1.00E-04	1.00E-04	1.00E-04	1.00E-04	1.00E-04	1.00E-04	1.00E-04	1.00E-04	1.00E-04	1.00E-04	1.00E-04	1.00E-04	1.00E-04	1.00E-04	1.00E-04	1.00E-04	1.00E-04	1.00E-04	1.00E-04	1.00E-04	1.00E-04	1.00E-04	1.00E-04	1.00E-04	1.00E-04	1.00E-04	1.00E-04	1.00E-04	1.00E-04	1.00E-04	1.00E-04	1.00E-04	1.00E-04	1.00E-04	1.00E-04	1.00E-04	1.00E-04	1.00E-04	1.00E-04	1.00E-04	NA	IL33_D3	NSKT13
Id364	1.076918724	0.928008866	1.00E-04	0.141405724	0.262631017	0.133381353	0.085525974	0.146729237	0.198431842	1.00E-04	0.197065419	1.00E-04	1.00E-04	0.189040095	0.155504757	0.32124412	0.256730462	0.346511235	0.182627896	0.363496474	0.135914359	0.129378215	0.285018457	0.186751606	0.305445369	0.368451699	0.25007842	0.182364548	0.272516202	0.242753147	0.233010171	0.141379381	1.00E-04	0.17822255	0.222145776	0.240573432	1.00E-04	1.00E-04	1.00E-04	1.00E-04	1.00E-04	1.00E-04	1.00E-04	1.00E-04	1.00E-04	hEMPP	IL33_D3	NSKT13
Id365	1.00E-04	1.00E-04	1.00E-04	1.00E-04	1.00E-04	1.00E-04	1.00E-04	1.00E-04	1.00E-04	1.00E-04	1.00E-04	1.00E-04	1.00E-04	1.00E-04	1.00E-04	1.00E-04	1.00E-04	1.00E-04	1.00E-04	1.00E-04	1.00E-04	1.00E-04	1.00E-04	1.00E-04	1.00E-04	1.00E-04	1.00E-04	1.00E-04	1.00E-04	1.00E-04	1.00E-04	1.00E-04	1.00E-04	1.00E-04	1.00E-04	1.00E-04	1.00E-04	1.00E-04	1.00E-04	1.00E-04	1.00E-04	1.00E-04	1.00E-04	1.00E-04	1.00E-04	NA	IL33_D3	NSKT13
Id366	0.808993346	1.229938527	0.004177039	0.196199643	0.788364447	0.788364447	0.204945155	0.112395795	0.103331637	1.00E-04	0.113174596	1.00E-04	1.00E-04	0.024636389	0.056958391	0.159119811	0.024636389	0.057510024	0.087118819	0.123866628	0.131556773	0.092733955	0.104646049	0.190898099	0.116273697	0.216282129	0.062286462	0.148667047	0.097421959	0.130192453	0.123880368	0.143917584	1.00E-04	0.182584593	0.100473653	0.107674065	1.00E-04	1.00E-04	1.00E-04	1.00E-04	1.00E-04	1.00E-04	1.00E-04	1.00E-04	1.00E-04	hMEP_1	IL33_D3	NSKT13
Id367	0.865635119	1.152441378	0.004845854	0.195615976	0.598591204	0.598591204	0.175373416	0.061991413	0.067100355	1.00E-04	0.096366391	1.00E-04	1.00E-04	0.018705975	0.070570521	0.051505424	0.018705975	0.098558152	0.034959011	0.111201276	0.074468394	0.079469315	0.233259452	0.114422879	0.053983537	0.108913363	0.118951395	0.073286371	0.084891379	0.115712003	0.071329836	0.095095104	1.00E-04	0.077747498	0.068705563	0.149086566	1.00E-04	1.00E-04	1.00E-04	1.00E-04	1.00E-04	1.00E-04	1.00E-04	1.00E-04	1.00E-04	hMEP_1	IL33_D3	NSKT13
Id368	1.00E-04	1.00E-04	1.00E-04	1.00E-04	1.00E-04	1.00E-04	1.00E-04	1.00E-04	1.00E-04	1.00E-04	1.00E-04	1.00E-04	1.00E-04	1.00E-04	1.00E-04	1.00E-04	1.00E-04	1.00E-04	1.00E-04	1.00E-04	1.00E-04	1.00E-04	1.00E-04	1.00E-04	1.00E-04	1.00E-04	1.00E-04	1.00E-04	1.00E-04	1.00E-04	1.00E-04	1.00E-04	1.00E-04	1.00E-04	1.00E-04	1.00E-04	1.00E-04	1.00E-04	1.00E-04	1.00E-04	1.00E-04	1.00E-04	1.00E-04	1.00E-04	1.00E-04	NA	IL33_D3	NSKT13
Id369	1.00E-04	1.00E-04	1.00E-04	1.00E-04	1.00E-04	1.00E-04	1.00E-04	1.00E-04	1.00E-04	1.00E-04	1.00E-04	1.00E-04	1.00E-04	1.00E-04	1.00E-04	1.00E-04	1.00E-04	1.00E-04	1.00E-04	1.00E-04	1.00E-04	1.00E-04	1.00E-04	1.00E-04	1.00E-04	1.00E-04	1.00E-04	1.00E-04	1.00E-04	1.00E-04	1.00E-04	1.00E-04	1.00E-04	1.00E-04	1.00E-04	1.00E-04	1.00E-04	1.00E-04	1.00E-04	1.00E-04	1.00E-04	1.00E-04	1.00E-04	1.00E-04	1.00E-04	NA	IL33_D3	NSKT13
Id370	1.00E-04	1.00E-04	1.00E-04	1.00E-04	1.00E-04	1.00E-04	1.00E-04	1.00E-04	1.00E-04	1.00E-04	1.00E-04	1.00E-04	1.00E-04	1.00E-04	1.00E-04	1.00E-04	1.00E-04	1.00E-04	1.00E-04	1.00E-04	1.00E-04	1.00E-04	1.00E-04	1.00E-04	1.00E-04	1.00E-04	1.00E-04	1.00E-04	1.00E-04	1.00E-04	1.00E-04	1.00E-04	1.00E-04	1.00E-04	1.00E-04	1.00E-04	1.00E-04	1.00E-04	1.00E-04	1.00E-04	1.00E-04	1.00E-04	1.00E-04	1.00E-04	1.00E-04	NA	IL33_D3	NSKT13
Id371	1.00E-04	1.00E-04	1.00E-04	1.00E-04	1.00E-04	1.00E-04	1.00E-04	1.00E-04	1.00E-04	1.00E-04	1.00E-04	1.00E-04	1.00E-04	1.00E-04	1.00E-04	1.00E-04	1.00E-04	1.00E-04	1.00E-04	1.00E-04	1.00E-04	1.00E-04	1.00E-04	1.00E-04	1.00E-04	1.00E-04	1.00E-04	1.00E-04	1.00E-04	1.00E-04	1.00E-04	1.00E-04	1.00E-04	1.00E-04	1.00E-04	1.00E-04	1.00E-04	1.00E-04	1.00E-04	1.00E-04	1.00E-04	1.00E-04	1.00E-04	1.00E-04	1.00E-04	NA	IL33_D3	NSKT13
Id372	0.77397841	1.282249517	1.00E-04	0.111203199	0.131885416	0.108139857	0.034768962	0.078940121	0.080539919	1.00E-04	0.065274435	1.00E-04	1.00E-04	0.123293647	0.065779038	0.125159947	0.207718968	0.045024223	0.128284641	0.070091897	0.107477604	0.062476422	0.063562081	0.067988838	0.037028396	0.064276867	0.04184835	0.053031159	0.156975873	0.044997376	0.094618583	0.090557529	1.00E-04	0.07055159	0.120711584	0.093859984	1.00E-04	1.00E-04	1.00E-04	1.00E-04	1.00E-04	1.00E-04	1.00E-04	1.00E-04	1.00E-04	hEMPP	IL33_D3	NSKT13
Id373	0.917697556	1.088691426	1.00E-04	0.093648378	0.098881252	0.048800678	0.031700633	0.059135911	0.090015745	1.00E-04	0.072265433	1.00E-04	1.00E-04	0.033663803	0.077347287	0.106350658	0.04405825	0.09946188	0.13328263	0.078268969	0.033862947	0.064347988	0.044158419	0.144707442	0.055845106	0.050563454	0.123257193	0.105449278	0.020280699	0.084547606	0.048629156	0.066355308	1.00E-04	0.086549775	0.091972317	0.049670979	1.00E-04	1.00E-04	1.00E-04	1.00E-04	1.00E-04	1.00E-04	1.00E-04	1.00E-04	1.00E-04	hEMPP	IL33_D3	NSKT13
Id374	1.081630352	0.923929209	1.00E-04	0.360699748	0.337202954	0.305472976	0.08500882	0.273928305	0.234716156	1.00E-04	0.413359449	1.00E-04	0.097604992	0.230880676	0.45045647	0.188714597	0.460267861	0.41393446	0.340376807	0.498247666	0.22740138	0.199719659	0.270648805	0.41001434	0.494427325	0.607903614	0.38952641	0.2219406	0.692934048	0.433417332	0.405530135	0.308220121	1.00E-04	0.184053675	0.274304277	0.338591258	1.00E-04	1.00E-04	1.00E-04	1.00E-04	1.00E-04	1.00E-04	1.00E-04	1.00E-04	1.00E-04	hEMPP	IL33_D3	NSKT13
Id375	1.00E-04	1.00E-04	1.00E-04	1.00E-04	1.00E-04	1.00E-04	1.00E-04	1.00E-04	1.00E-04	1.00E-04	1.00E-04	1.00E-04	1.00E-04	1.00E-04	1.00E-04	1.00E-04	1.00E-04	1.00E-04	1.00E-04	1.00E-04	1.00E-04	1.00E-04	1.00E-04	1.00E-04	1.00E-04	1.00E-04	1.00E-04	1.00E-04	1.00E-04	1.00E-04	1.00E-04	1.00E-04	1.00E-04	1.00E-04	1.00E-04	1.00E-04	1.00E-04	1.00E-04	1.00E-04	1.00E-04	1.00E-04	1.00E-04	1.00E-04	1.00E-04	1.00E-04	NA	IL33_D3	NSKT13
Id376	1.00E-04	1.00E-04	1.00E-04	1.00E-04	1.00E-04	1.00E-04	1.00E-04	1.00E-04	1.00E-04	1.00E-04	1.00E-04	1.00E-04	1.00E-04	1.00E-04	1.00E-04	1.00E-04	1.00E-04	1.00E-04	1.00E-04	1.00E-04	1.00E-04	1.00E-04	1.00E-04	1.00E-04	1.00E-04	1.00E-04	1.00E-04	1.00E-04	1.00E-04	1.00E-04	1.00E-04	1.00E-04	1.00E-04	1.00E-04	1.00E-04	1.00E-04	1.00E-04	1.00E-04	1.00E-04	1.00E-04	1.00E-04	1.00E-04	1.00E-04	1.00E-04	1.00E-04	NA	IL33_D3	NSKT13
Id377	1.00E-04	1.00E-04	1.00E-04	1.00E-04	1.00E-04	1.00E-04	1.00E-04	1.00E-04	1.00E-04	1.00E-04	1.00E-04	1.00E-04	1.00E-04	1.00E-04	1.00E-04	1.00E-04	1.00E-04	1.00E-04	1.00E-04	1.00E-04	1.00E-04	1.00E-04	1.00E-04	1.00E-04	1.00E-04	1.00E-04	1.00E-04	1.00E-04	1.00E-04	1.00E-04	1.00E-04	1.00E-04	1.00E-04	1.00E-04	1.00E-04	1.00E-04	1.00E-04	1.00E-04	1.00E-04	1.00E-04	1.00E-04	1.00E-04	1.00E-04	1.00E-04	1.00E-04	NA	IL33_D3	NSKT13
Id378	1.263999841	0.786482709	0.012733422	0.661607646	1.683792187	1.683792187	0.75430468	0.101451311	0.451995831	1.00E-04	0.180580637	1.00E-04	1.00E-04	0.052618506	0.156379449	0.126533671	0.052618506	0.235077266	0.118432373	0.551986754	0.336557024	0.237038401	0.484704658	0.189258424	0.195072806	0.362965299	0.397344746	0.277965071	0.298202183	0.295547959	0.28403147	0.200685629	1.00E-04	0.21426297	0.289015684	0.209300635	1.00E-04	1.00E-04	1.00E-04	1.00E-04	1.00E-04	1.00E-04	1.00E-04	1.00E-04	1.00E-04	hMEP_2	IL33_D3	NSKT13
Id379	1.133728355	0.880618848	0.031328713	0.59225626	2.330943261	2.330943261	1.023412938	0.197493717	0.795364148	1.00E-04	0.392540332	1.00E-04	1.00E-04	0.072841977	0.230580921	0.247168656	0.072841977	0.241428533	0.144338041	0.41325988	0.239793824	0.495492693	0.545433167	0.225674788	0.453789803	0.478858013	0.638479037	0.349583539	0.249346514	0.524295845	0.551013816	0.401556965	1.00E-04	0.677103226	0.701511499	0.315128709	1.00E-04	1.00E-04	1.00E-04	1.00E-04	1.00E-04	1.00E-04	1.00E-04	1.00E-04	1.00E-04	hMEP_2	IL33_D3	NSKT13
Id380	0.81254408	1.224918791	1.00E-04	0.226610049	0.219555621	0.231507161	0.085416667	0.161862827	0.166282054	1.00E-04	0.082485468	1.00E-04	1.00E-04	0.124279097	0.193684972	0.142852796	0.183257135	0.207254801	0.1681031	0.068071732	0.076216859	0.218496246	0.179746023	0.105713468	0.14293605	0.128616889	0.179713515	0.166097053	0.186264978	0.1338246	0.15554028	0.177119827	1.00E-04	0.188567481	0.076832225	0.144708085	1.00E-04	1.00E-04	1.00E-04	1.00E-04	1.00E-04	1.00E-04	1.00E-04	1.00E-04	1.00E-04	hEMPP	IL33_D3	NSKT13
Id381	1.186423232	0.840354994	0.01663883	0.965791153	2.561031883	2.561031883	0.6027137	0.672297682	0.354958767	1.00E-04	0.331134252	1.00E-04	1.00E-04	0.080032246	0.243957532	0.209360019	0.080032246	0.145530484	0.26800532	0.354567931	0.471795304	0.416694812	0.277393651	0.431068881	0.923150475	0.307121978	0.338041656	0.390386504	0.929511728	0.435874453	0.903321	0.155340075	1.00E-04	0.282994789	0.332803263	0.378972593	1.00E-04	1.00E-04	1.00E-04	1.00E-04	1.00E-04	1.00E-04	1.00E-04	1.00E-04	1.00E-04	hMEP_2	IL33_D3	NSKT13
Id382	0.98976649	1.010328761	1.00E-04	0.623277308	0.727811975	0.447892751	0.424080688	0.538874937	0.894472624	1.00E-04	0.675873035	1.00E-04	1.00E-04	0.515021956	0.437301046	0.354118447	0.39307588	0.444627286	0.444466334	0.657831521	0.680281652	0.608454333	0.608057294	1.080398156	0.43745735	0.735086225	0.794740137	0.783155004	0.738685233	0.289090694	0.918656788	0.422228259	1.00E-04	0.442557882	0.899791768	0.566159727	1.00E-04	1.00E-04	1.00E-04	1.00E-04	1.00E-04	1.00E-04	1.00E-04	1.00E-04	1.00E-04	hEMPP	IL33_D3	NSKT13
Id383	0.906084048	1.102546303	0.017690485	0.506442925	1.837528244	1.837528244	0.922195906	0.003866007	0.375203743	1.00E-04	0.27319743	1.00E-04	1.00E-04	0.057422758	0.387818042	0.15833539	0.057422758	0.154050573	0.175243373	0.365825763	0.247986314	0.246326826	0.198954286	0.241561797	0.331510775	0.516268874	0.33902597	0.2507041	0.32073168	0.384766488	0.288655893	0.548308136	1.00E-04	0.275338251	0.333439489	0.664765896	1.00E-04	1.00E-04	1.00E-04	1.00E-04	1.00E-04	1.00E-04	1.00E-04	1.00E-04	1.00E-04	hMEP_2	IL33_D3	NSKT13
Id384	0.914635718	1.092352908	1.00E-04	0.126918735	0.175157931	0.158789603	0.057047778	0.482802823	0.133893179	1.00E-04	0.34139315	1.00E-04	1.00E-04	0.226728396	0.134826844	0.094003739	0.082113044	0.128984548	0.20690063	0.051737925	0.148700675	0.114421919	0.131015681	0.177075704	0.125508354	0.102058871	0.198298728	0.223772739	0.100835422	0.110419525	0.162964546	0.063258304	1.00E-04	0.140700161	0.157057078	0.165701052	1.00E-04	1.00E-04	1.00E-04	1.00E-04	1.00E-04	1.00E-04	1.00E-04	1.00E-04	1.00E-04	hBEMP	IL33_D3	NSKT13
Id385	1.201531881	0.829023182	1.00E-04	0.165728813	0.137461372	0.109315165	0.076307022	0.783897979	0.215186327	1.00E-04	0.562167542	1.00E-04	1.00E-04	0.173294591	0.120249801	0.202440342	0.073520936	0.265539038	0.110865679	0.053376196	0.141677144	0.09520645	0.099500075	0.472086422	0.128067211	0.079048502	0.141329568	0.267800537	0.087312641	0.165211153	0.217010699	0.091027431	1.00E-04	0.188774173	0.270164844	0.120241369	1.00E-04	1.00E-04	1.00E-04	1.00E-04	1.00E-04	1.00E-04	1.00E-04	1.00E-04	1.00E-04	hBEMP	IL33_D7	NSKT21
Id386	0.92429529	1.081147518	1.00E-04	0.306836132	0.208682591	0.141976243	0.02733816	0.765462226	0.155106879	1.00E-04	0.549131496	1.00E-04	1.00E-04	0.068832105	0.231992792	0.048306392	0.136019657	0.172958321	0.131405316	0.13067784	0.073915833	0.027137616	0.197571715	0.345153983	0.083890024	0.209820477	0.209505974	0.194412263	0.086203238	0.230979714	0.203902179	0.14068614	1.00E-04	0.214703159	0.088505495	0.135768222	1.00E-04	1.00E-04	1.00E-04	1.00E-04	1.00E-04	1.00E-04	1.00E-04	1.00E-04	1.00E-04	hBEMP	IL33_D7	NSKT21
Id387	0.894667039	1.116225369	0.005618827	0.368210931	1.04976144	1.04976144	0.251703657	0.116100976	0.157391707	1.00E-04	0.566103606	1.00E-04	1.00E-04	0.032805045	0.158373153	0.08825171	0.032805045	0.045311051	0.077998274	0.319611865	0.167090278	0.122385861	0.245973101	0.320145277	0.178785024	0.200028282	0.206129211	0.203055708	0.253665681	0.15973114	0.375679519	0.141006251	1.00E-04	0.134900411	0.134077206	0.163183765	1.00E-04	1.00E-04	1.00E-04	1.00E-04	1.00E-04	1.00E-04	1.00E-04	1.00E-04	1.00E-04	hMEP_1	IL33_D7	NSKT21
Id388	1.097242766	0.910435721	1.00E-04	0.118858165	0.072668128	0.051710279	0.053953513	0.636475556	0.184489018	1.00E-04	0.457924148	1.00E-04	1.00E-04	0.065414437	0.137951109	0.156656874	0.127603375	0.04644516	0.133775228	0.07222631	0.085530775	0.020000141	0.131038708	0.281409855	0.113181826	0.149417714	0.108521687	0.122058086	0.076163724	0.12194434	0.097568238	0.069584216	1.00E-04	0.109419992	0.185575745	0.218629804	1.00E-04	1.00E-04	1.00E-04	1.00E-04	1.00E-04	1.00E-04	1.00E-04	1.00E-04	1.00E-04	hBEMP	IL33_D7	NSKT21
Id389	1.143155449	0.873069131	1.00E-04	0.150742114	0.170325329	0.435461162	0.09098825	0.486789706	0.240913492	0.063015269	0.184963764	1.00E-04	1.00E-04	0.264492232	0.117269572	0.40808149	0.259908991	0.216359184	0.349808305	0.181739766	0.161043252	0.266565343	0.284130618	0.560655659	0.214694187	0.265490736	0.232266378	0.187773133	0.105967049	0.223006105	0.260507011	0.182815955	1.00E-04	0.110959902	0.287306096	0.280910533	1.00E-04	1.00E-04	1.00E-04	1.00E-04	1.00E-04	1.00E-04	1.00E-04	1.00E-04	1.00E-04	hEMPP	IL33_D7	NSKT21
Id390	0.865035359	1.153556198	0.021234833	0.500655207	1.989891418	1.989891418	0.402337063	0.000508078	0.33115307	1.00E-04	0.538217446	1.00E-04	1.00E-04	0.062184107	0.246902755	0.302431786	0.062184107	0.329822346	0.290219845	0.341606313	0.39931446	0.44092362	0.265822298	0.562344956	0.288407792	0.399773595	0.155724047	0.259098084	0.420195079	0.301738123	0.28007563	0.685905225	1.00E-04	0.4638072	0.067556552	0.519853533	1.00E-04	1.00E-04	1.00E-04	1.00E-04	1.00E-04	1.00E-04	1.00E-04	1.00E-04	1.00E-04	hMEP_2	IL33_D7	NSKT21
Id391	1.00E-04	1.00E-04	1.00E-04	1.00E-04	1.00E-04	1.00E-04	1.00E-04	1.00E-04	1.00E-04	1.00E-04	1.00E-04	1.00E-04	1.00E-04	1.00E-04	1.00E-04	1.00E-04	1.00E-04	1.00E-04	1.00E-04	1.00E-04	1.00E-04	1.00E-04	1.00E-04	1.00E-04	1.00E-04	1.00E-04	1.00E-04	1.00E-04	1.00E-04	1.00E-04	1.00E-04	1.00E-04	1.00E-04	1.00E-04	1.00E-04	1.00E-04	1.00E-04	1.00E-04	1.00E-04	1.00E-04	1.00E-04	1.00E-04	1.00E-04	1.00E-04	1.00E-04	NA	IL33_D7	NSKT21
Id392	1.00E-04	1.00E-04	1.00E-04	1.00E-04	1.00E-04	1.00E-04	1.00E-04	1.00E-04	1.00E-04	1.00E-04	1.00E-04	1.00E-04	1.00E-04	1.00E-04	1.00E-04	1.00E-04	1.00E-04	1.00E-04	1.00E-04	1.00E-04	1.00E-04	1.00E-04	1.00E-04	1.00E-04	1.00E-04	1.00E-04	1.00E-04	1.00E-04	1.00E-04	1.00E-04	1.00E-04	1.00E-04	1.00E-04	1.00E-04	1.00E-04	1.00E-04	1.00E-04	1.00E-04	1.00E-04	1.00E-04	1.00E-04	1.00E-04	1.00E-04	1.00E-04	1.00E-04	NA	IL33_D7	NSKT21
Id393	1.00E-04	1.00E-04	1.00E-04	1.00E-04	1.00E-04	1.00E-04	1.00E-04	1.00E-04	1.00E-04	1.00E-04	1.00E-04	1.00E-04	1.00E-04	1.00E-04	1.00E-04	1.00E-04	1.00E-04	1.00E-04	1.00E-04	1.00E-04	1.00E-04	1.00E-04	1.00E-04	1.00E-04	1.00E-04	1.00E-04	1.00E-04	1.00E-04	1.00E-04	1.00E-04	1.00E-04	1.00E-04	1.00E-04	1.00E-04	1.00E-04	1.00E-04	1.00E-04	1.00E-04	1.00E-04	1.00E-04	1.00E-04	1.00E-04	1.00E-04	1.00E-04	1.00E-04	NA	IL33_D7	NSKT21
Id394	0.884979877	1.128032307	0.000658737	0.158305056	0.107184654	0.111975187	0.03388857	0.686711563	0.163908907	1.00E-04	0.793446368	1.00E-04	1.00E-04	0.080197491	0.054954306	0.11340617	0.145974204	0.11509486	0.085966863	0.08516097	0.04243702	0.046293646	0.115175546	0.56633369	0.131612531	0.144360418	0.127965504	0.087481257	0.167621153	0.202196926	0.070977336	0.076357344	1.00E-04	0.149268785	0.21031013	0.089258281	1.00E-04	1.00E-04	1.00E-04	1.00E-04	1.00E-04	1.00E-04	1.00E-04	1.00E-04	1.00E-04	hBEMP	IL33_D7	NSKT21
Id395	1.00E-04	1.00E-04	1.00E-04	1.00E-04	1.00E-04	1.00E-04	1.00E-04	1.00E-04	1.00E-04	1.00E-04	1.00E-04	1.00E-04	1.00E-04	1.00E-04	1.00E-04	1.00E-04	1.00E-04	1.00E-04	1.00E-04	1.00E-04	1.00E-04	1.00E-04	1.00E-04	1.00E-04	1.00E-04	1.00E-04	1.00E-04	1.00E-04	1.00E-04	1.00E-04	1.00E-04	1.00E-04	1.00E-04	1.00E-04	1.00E-04	1.00E-04	1.00E-04	1.00E-04	1.00E-04	1.00E-04	1.00E-04	1.00E-04	1.00E-04	1.00E-04	1.00E-04	NA	IL33_D7	NSKT21
Id396	1.059777826	0.943227631	0.01164787	0.305252119	0.761267428	0.761267428	0.26063515	0.243744589	0.135231478	1.00E-04	0.51594183	1.00E-04	1.00E-04	0.023789607	0.086485118	0.079621172	0.023789607	0.058534113	0.066937723	0.19141884	0.129981288	0.30094167	0.112496997	0.282388163	0.133773963	0.22602636	0.227895524	0.124745961	0.099909771	0.111593357	0.236307782	0.197952809	1.00E-04	0.32952378	0.185366356	0.112232407	1.00E-04	1.00E-04	1.00E-04	1.00E-04	1.00E-04	1.00E-04	1.00E-04	1.00E-04	1.00E-04	hMEP_1	IL33_D7	NSKT21
Id397	1.083148459	0.922563868	1.00E-04	0.17555269	0.194167679	0.135120328	0.038927238	0.469051518	0.043842444	1.00E-04	0.173152224	1.00E-04	1.00E-04	0.203198943	0.095265399	0.214436951	0.119874446	0.1616606	0.237741141	0.299046812	0.258818799	0.13583023	0.143176386	0.429644019	0.162984394	0.138843493	0.11961316	0.161640998	0.23942369	0.270650696	0.129577635	0.138975276	1.00E-04	0.128766757	0.141700906	0.232031607	1.00E-04	1.00E-04	1.00E-04	1.00E-04	1.00E-04	1.00E-04	1.00E-04	1.00E-04	1.00E-04	hEMPP	IL33_D7	NSKT21
Id398	1.001280115	0.998721327	1.00E-04	0.087469354	0.216229946	0.088330895	0.05816413	0.627580327	0.152067343	1.00E-04	0.451634271	1.00E-04	1.00E-04	0.107320266	0.099671478	0.133939769	0.106154215	0.107042185	0.090555438	0.089725804	0.067411142	0.079723531	0.058614048	0.345360397	0.098281013	0.100214932	0.116667719	0.085543045	0.050003962	0.091100205	0.168127875	0.093105499	1.00E-04	0.095368579	0.110692225	0.082016922	1.00E-04	1.00E-04	1.00E-04	1.00E-04	1.00E-04	1.00E-04	1.00E-04	1.00E-04	1.00E-04	hBEMP	IL33_D7	NSKT21
Id399	0.936118002	1.067708027	1.00E-04	0.08332331	0.139489705	0.141350788	0.044133562	0.71852495	0.48310748	1.00E-04	0.51594183	1.00E-04	1.00E-04	0.135238041	0.10803555	0.101132783	0.109643545	0.117941771	0.150736199	0.110333094	0.126338943	0.051368987	0.13729905	0.775180296	0.209456427	0.108846032	0.076910969	0.083516806	0.21944011	0.076450261	0.124994389	0.188879741	1.00E-04	0.052351471	0.093363252	0.150238166	1.00E-04	1.00E-04	1.00E-04	1.00E-04	1.00E-04	1.00E-04	1.00E-04	1.00E-04	1.00E-04	hBEMP	IL33_D7	NSKT21
Id400	1.085474577	0.92059529	1.00E-04	0.249782179	0.262433221	0.218278711	0.086905139	1.22956533	0.520878891	1.00E-04	0.877301948	1.00E-04	1.00E-04	0.432507177	0.127380814	0.4393551	0.262159964	0.200220481	0.490843582	0.247839592	0.174768572	0.174049112	0.216542633	0.29663367	0.304260779	0.321238102	0.226765361	0.277467174	0.252243937	0.281470214	0.314919818	0.266895443	1.00E-04	0.235592007	0.140936465	0.333907195	1.00E-04	1.00E-04	1.00E-04	1.00E-04	1.00E-04	1.00E-04	1.00E-04	1.00E-04	1.00E-04	hBEMP	IL33_D7	NSKT21
Id401	1.00E-04	1.00E-04	1.00E-04	1.00E-04	1.00E-04	1.00E-04	1.00E-04	1.00E-04	1.00E-04	1.00E-04	1.00E-04	1.00E-04	1.00E-04	1.00E-04	1.00E-04	1.00E-04	1.00E-04	1.00E-04	1.00E-04	1.00E-04	1.00E-04	1.00E-04	1.00E-04	1.00E-04	1.00E-04	1.00E-04	1.00E-04	1.00E-04	1.00E-04	1.00E-04	1.00E-04	1.00E-04	1.00E-04	1.00E-04	1.00E-04	1.00E-04	1.00E-04	1.00E-04	1.00E-04	1.00E-04	1.00E-04	1.00E-04	1.00E-04	1.00E-04	1.00E-04	NA	IL33_D7	NSKT21
Id402	1.114998613	0.895699797	0.019271548	0.418315101	1.264896863	1.264896863	0.218783951	0.290945054	0.45287111	1.00E-04	1.003143278	1.00E-04	1.00E-04	0.039528027	0.130807622	0.156654302	0.039528027	0.138084292	0.124056127	0.332103834	0.146263162	0.203998019	0.253892287	0.372604504	0.329315658	0.201654011	0.144663542	0.170081544	0.424868722	0.221646385	0.221732624	0.294689331	1.00E-04	0.223567691	0.246677028	0.512646061	1.00E-04	1.00E-04	1.00E-04	1.00E-04	1.00E-04	1.00E-04	1.00E-04	1.00E-04	1.00E-04	hMEP_2	IL33_D7	NSKT21
Id403	1.124433214	0.887996457	0.009157958	0.404059499	1.251984399	1.251984399	0.471847389	0.2045595	0.227808972	1.00E-04	0.223098141	1.00E-04	1.00E-04	0.039124512	0.098770562	0.160873253	0.039124512	0.157540655	0.094691163	0.249688881	0.132459856	0.354340294	0.170323098	0.422556679	0.240927927	0.210676166	0.208961358	0.294395741	0.139691667	0.304708554	0.182599316	0.247486038	1.00E-04	0.204568002	0.286953868	0.321364235	1.00E-04	1.00E-04	1.00E-04	1.00E-04	1.00E-04	1.00E-04	1.00E-04	1.00E-04	1.00E-04	hMEP_2	IL33_D7	NSKT21
Id404	1.00E-04	1.00E-04	1.00E-04	1.00E-04	1.00E-04	1.00E-04	1.00E-04	1.00E-04	1.00E-04	1.00E-04	1.00E-04	1.00E-04	1.00E-04	1.00E-04	1.00E-04	1.00E-04	1.00E-04	1.00E-04	1.00E-04	1.00E-04	1.00E-04	1.00E-04	1.00E-04	1.00E-04	1.00E-04	1.00E-04	1.00E-04	1.00E-04	1.00E-04	1.00E-04	1.00E-04	1.00E-04	1.00E-04	1.00E-04	1.00E-04	1.00E-04	1.00E-04	1.00E-04	1.00E-04	1.00E-04	1.00E-04	1.00E-04	1.00E-04	1.00E-04	1.00E-04	NA	IL33_D7	NSKT21
Id405	0.97041796	1.030379593	0.006585265	0.215938625	0.881840307	0.881840307	0.371266952	0.122625908	0.100271249	1.00E-04	0.933257265	1.00E-04	1.00E-04	0.033874093	0.122106349	0.089232134	0.02755751	0.210446514	0.14023349	0.143030327	0.131477916	0.116238751	0.142347558	0.48294639	0.164089183	0.121498181	0.13486859	0.084145354	0.127440683	0.187455024	0.16208231	0.286527607	1.00E-04	0.146440777	0.156619144	0.21194468	1.00E-04	1.00E-04	1.00E-04	1.00E-04	1.00E-04	1.00E-04	1.00E-04	1.00E-04	1.00E-04	hMEP_1	IL33_D7	NSKT21
Id406	0.900385179	1.109219392	0.004085753	0.114789729	0.614213324	0.614213324	0.129685281	0.096942093	0.084147381	1.00E-04	0.549131496	1.00E-04	1.00E-04	0.019194166	0.045796409	0.04442746	0.019194166	0.126310057	0.099078927	0.091913736	0.12642896	0.086828515	0.182570988	0.362938736	0.104037025	0.085202052	0.066157236	0.118493679	0.138456131	0.096337587	0.096695353	0.079353366	1.00E-04	0.107829939	0.103608379	0.102766202	1.00E-04	1.00E-04	1.00E-04	1.00E-04	1.00E-04	1.00E-04	1.00E-04	1.00E-04	1.00E-04	hMEP_1	IL33_D7	NSKT21
Id407	1.378450882	0.716990272	0.012020028	0.5035044	1.094462733	1.094462733	0.559129783	0.1679569	0.189230583	1.00E-04	0.451634271	1.00E-04	1.00E-04	0.03420196	0.103415999	0.122177198	0.03420196	0.099407813	0.19620577	0.390695765	0.228220598	0.120002262	0.126953717	0.322108068	0.291303956	0.236064326	0.134862159	0.218754643	0.096108381	0.179213915	0.116831906	0.261065721	1.00E-04	0.193269657	0.274037254	0.178008903	1.00E-04	1.00E-04	1.00E-04	1.00E-04	1.00E-04	1.00E-04	1.00E-04	1.00E-04	1.00E-04	hMEP_2	IL33_D7	NSKT21
Id408	1.00E-04	1.00E-04	1.00E-04	1.00E-04	1.00E-04	1.00E-04	1.00E-04	1.00E-04	1.00E-04	1.00E-04	1.00E-04	1.00E-04	1.00E-04	1.00E-04	1.00E-04	1.00E-04	1.00E-04	1.00E-04	1.00E-04	1.00E-04	1.00E-04	1.00E-04	1.00E-04	1.00E-04	1.00E-04	1.00E-04	1.00E-04	1.00E-04	1.00E-04	1.00E-04	1.00E-04	1.00E-04	1.00E-04	1.00E-04	1.00E-04	1.00E-04	1.00E-04	1.00E-04	1.00E-04	1.00E-04	1.00E-04	1.00E-04	1.00E-04	1.00E-04	1.00E-04	NA	IL33_D7	NSKT21
Id409	0.895497461	1.115118298	0.006108786	0.137723435	0.598143782	0.598143782	0.151720345	0.129118687	0.05816253	1.00E-04	0.497580203	1.00E-04	1.00E-04	0.018691993	0.057703728	0.076212448	0.018691993	0.077065004	0.057836353	0.181271842	0.093950512	0.117213944	0.135682427	0.340580028	0.144535138	0.072151466	0.094314848	0.0836157	0.084826198	0.090077812	0.103805156	0.167135598	1.00E-04	0.09740115	0.075968899	0.09329225	1.00E-04	1.00E-04	1.00E-04	1.00E-04	1.00E-04	1.00E-04	1.00E-04	1.00E-04	1.00E-04	hMEP_1	IL33_D7	NSKT21
Id410	0.889072445	1.123106364	1.00E-04	0.159011308	0.301503414	0.195574464	0.128676797	1.043725357	0.244042892	0.006430998	0.745893243	1.00E-04	1.00E-04	0.320948067	0.293993121	0.178473336	0.271382565	0.335345957	0.147632152	0.152409373	0.14214471	0.198651988	0.294408522	0.334545439	0.176895978	0.162930612	0.26335203	0.380826354	0.257903493	0.274628724	0.485580474	0.181166043	1.00E-04	0.190737749	0.383844033	0.160804935	1.00E-04	1.00E-04	1.00E-04	1.00E-04	1.00E-04	1.00E-04	1.00E-04	1.00E-04	1.00E-04	hBEMP	IL33_D7	NSKT21
Id411	1.045342296	0.956425896	0.016153717	0.643935025	1.659600088	1.659600088	0.563951268	0.143212126	0.130169243	1.00E-04	0.347056034	1.00E-04	1.00E-04	0.051862503	0.25641534	0.318928825	0.051862503	0.144429514	0.112013538	0.211730033	0.234066966	0.435396981	0.285233542	0.561399219	0.221389195	0.43245496	0.506679807	0.328804087	0.121855014	0.123401788	0.327155751	0.212338392	1.00E-04	0.386097886	0.312773968	0.226866029	1.00E-04	1.00E-04	1.00E-04	1.00E-04	1.00E-04	1.00E-04	1.00E-04	1.00E-04	1.00E-04	hMEP_2	IL33_D7	NSKT21
Id412	1.00E-04	1.00E-04	1.00E-04	1.00E-04	1.00E-04	1.00E-04	1.00E-04	1.00E-04	1.00E-04	1.00E-04	1.00E-04	1.00E-04	1.00E-04	1.00E-04	1.00E-04	1.00E-04	1.00E-04	1.00E-04	1.00E-04	1.00E-04	1.00E-04	1.00E-04	1.00E-04	1.00E-04	1.00E-04	1.00E-04	1.00E-04	1.00E-04	1.00E-04	1.00E-04	1.00E-04	1.00E-04	1.00E-04	1.00E-04	1.00E-04	1.00E-04	1.00E-04	1.00E-04	1.00E-04	1.00E-04	1.00E-04	1.00E-04	1.00E-04	1.00E-04	1.00E-04	NA	IL33_D7	NSKT21
Id413	1.036317286	0.964826873	1.00E-04	0.404008459	0.460640931	0.279492157	0.158079646	1.357383424	0.405925514	1.00E-04	0.967682989	1.00E-04	1.00E-04	0.344688709	0.172126549	0.306555513	0.254899934	0.297999064	0.39912302	0.148876761	0.264250731	0.082097199	0.41737969	0.311976471	0.504221271	0.30072676	0.245257219	0.304603616	0.710541922	0.389258337	0.318779775	0.36638646	1.00E-04	0.381332544	0.25995236	0.658949438	1.00E-04	1.00E-04	1.00E-04	1.00E-04	1.00E-04	1.00E-04	1.00E-04	1.00E-04	1.00E-04	hBEMP	IL33_D7	NSKT21
Id414	1.00E-04	1.00E-04	1.00E-04	1.00E-04	1.00E-04	1.00E-04	1.00E-04	1.00E-04	1.00E-04	1.00E-04	1.00E-04	1.00E-04	1.00E-04	1.00E-04	1.00E-04	1.00E-04	1.00E-04	1.00E-04	1.00E-04	1.00E-04	1.00E-04	1.00E-04	1.00E-04	1.00E-04	1.00E-04	1.00E-04	1.00E-04	1.00E-04	1.00E-04	1.00E-04	1.00E-04	1.00E-04	1.00E-04	1.00E-04	1.00E-04	1.00E-04	1.00E-04	1.00E-04	1.00E-04	1.00E-04	1.00E-04	1.00E-04	1.00E-04	1.00E-04	1.00E-04	NA	IL33_D7	NSKT21
Id415	0.819708892	1.21394598	0.00212222	0.08361559	0.303486495	0.303486495	0.060486351	0.093128573	0.03691172	1.00E-04	0.033981394	1.00E-04	1.00E-04	0.009483953	0.027965285	0.026919195	0.009483953	0.025090627	0.021532585	0.081085061	0.080786869	0.026900636	0.057455486	0.403646729	0.034933324	0.06536231	0.051224569	0.063401504	0.052382727	0.056777921	0.038609722	0.034024064	1.00E-04	0.045412074	0.099656737	0.05664095	1.00E-04	1.00E-04	1.00E-04	1.00E-04	1.00E-04	1.00E-04	1.00E-04	1.00E-04	1.00E-04	hMEP_1	IL33_D7	NSKT21
Id416	1.00E-04	1.00E-04	1.00E-04	1.00E-04	1.00E-04	1.00E-04	1.00E-04	1.00E-04	1.00E-04	1.00E-04	1.00E-04	1.00E-04	1.00E-04	1.00E-04	1.00E-04	1.00E-04	1.00E-04	1.00E-04	1.00E-04	1.00E-04	1.00E-04	1.00E-04	1.00E-04	1.00E-04	1.00E-04	1.00E-04	1.00E-04	1.00E-04	1.00E-04	1.00E-04	1.00E-04	1.00E-04	1.00E-04	1.00E-04	1.00E-04	1.00E-04	1.00E-04	1.00E-04	1.00E-04	1.00E-04	1.00E-04	1.00E-04	1.00E-04	1.00E-04	1.00E-04	NA	IL33_D7	NSKT21
Id417	1.00E-04	1.00E-04	1.00E-04	1.00E-04	1.00E-04	1.00E-04	1.00E-04	1.00E-04	1.00E-04	1.00E-04	1.00E-04	1.00E-04	1.00E-04	1.00E-04	1.00E-04	1.00E-04	1.00E-04	1.00E-04	1.00E-04	1.00E-04	1.00E-04	1.00E-04	1.00E-04	1.00E-04	1.00E-04	1.00E-04	1.00E-04	1.00E-04	1.00E-04	1.00E-04	1.00E-04	1.00E-04	1.00E-04	1.00E-04	1.00E-04	1.00E-04	1.00E-04	1.00E-04	1.00E-04	1.00E-04	1.00E-04	1.00E-04	1.00E-04	1.00E-04	1.00E-04	NA	IL33_D7	NSKT21
Id418	1.188068205	0.838780031	0.008088533	0.316979409	0.740525793	0.740525793	0.163559276	0.247808664	0.108739266	1.00E-04	0.514045498	1.00E-04	1.00E-04	0.023141431	0.038836423	0.101997865	0.023141431	0.093265243	0.058334372	0.129418102	0.192430839	0.119583635	0.09055304	0.879212142	0.094641053	0.117387303	0.068507977	0.160933928	0.193918437	0.123327838	0.11887603	0.108979988	1.00E-04	0.136441011	0.156956096	0.188200966	1.00E-04	1.00E-04	1.00E-04	1.00E-04	1.00E-04	1.00E-04	1.00E-04	1.00E-04	1.00E-04	hMEP_1	IL33_D7	NSKT21
Id419	1.00E-04	1.00E-04	1.00E-04	1.00E-04	1.00E-04	1.00E-04	1.00E-04	1.00E-04	1.00E-04	1.00E-04	1.00E-04	1.00E-04	1.00E-04	1.00E-04	1.00E-04	1.00E-04	1.00E-04	1.00E-04	1.00E-04	1.00E-04	1.00E-04	1.00E-04	1.00E-04	1.00E-04	1.00E-04	1.00E-04	1.00E-04	1.00E-04	1.00E-04	1.00E-04	1.00E-04	1.00E-04	1.00E-04	1.00E-04	1.00E-04	1.00E-04	1.00E-04	1.00E-04	1.00E-04	1.00E-04	1.00E-04	1.00E-04	1.00E-04	1.00E-04	1.00E-04	NA	IL33_D7	NSKT21
Id420	0.938339509	1.065252263	0.014909765	0.400240326	1.357635201	1.357635201	0.32967147	0.321752175	0.43317258	1.00E-04	0.210427746	1.00E-04	1.00E-04	0.0424261	0.059572382	0.200050078	0.0424261	0.205388349	0.084235959	0.096304962	0.21155065	0.158809518	0.202182094	0.397000284	0.347575967	0.30192648	0.196562948	0.420653828	0.205153412	0.187895532	0.100197361	0.267449479	1.00E-04	0.149294628	0.295824517	0.283221907	1.00E-04	1.00E-04	1.00E-04	1.00E-04	1.00E-04	1.00E-04	1.00E-04	1.00E-04	1.00E-04	hMEP_2	IL33_D7	NSKT21
Id421	0.889932367	1.121997463	0.00613677	0.463863667	0.943796466	0.943796466	0.392353644	0.130743246	0.150535981	1.00E-04	0.932851103	1.00E-04	1.00E-04	0.02949364	0.085240711	0.047059537	0.02949364	0.07227124	0.085090196	0.091584308	0.137792433	0.085834512	0.180193292	0.485572931	0.376322609	0.128199914	0.247639726	0.187474251	0.144524517	0.148723391	0.140426672	0.162839085	1.00E-04	0.1421789	0.0967197	0.185527303	1.00E-04	1.00E-04	1.00E-04	1.00E-04	1.00E-04	1.00E-04	1.00E-04	1.00E-04	1.00E-04	hMEP_1	IL33_D7	NSKT21
Id422	1.00E-04	1.00E-04	1.00E-04	1.00E-04	1.00E-04	1.00E-04	1.00E-04	1.00E-04	1.00E-04	1.00E-04	1.00E-04	1.00E-04	1.00E-04	1.00E-04	1.00E-04	1.00E-04	1.00E-04	1.00E-04	1.00E-04	1.00E-04	1.00E-04	1.00E-04	1.00E-04	1.00E-04	1.00E-04	1.00E-04	1.00E-04	1.00E-04	1.00E-04	1.00E-04	1.00E-04	1.00E-04	1.00E-04	1.00E-04	1.00E-04	1.00E-04	1.00E-04	1.00E-04	1.00E-04	1.00E-04	1.00E-04	1.00E-04	1.00E-04	1.00E-04	1.00E-04	NA	IL33_D7	NSKT21
Id423	1.00E-04	1.00E-04	1.00E-04	1.00E-04	1.00E-04	1.00E-04	1.00E-04	1.00E-04	1.00E-04	1.00E-04	1.00E-04	1.00E-04	1.00E-04	1.00E-04	1.00E-04	1.00E-04	1.00E-04	1.00E-04	1.00E-04	1.00E-04	1.00E-04	1.00E-04	1.00E-04	1.00E-04	1.00E-04	1.00E-04	1.00E-04	1.00E-04	1.00E-04	1.00E-04	1.00E-04	1.00E-04	1.00E-04	1.00E-04	1.00E-04	1.00E-04	1.00E-04	1.00E-04	1.00E-04	1.00E-04	1.00E-04	1.00E-04	1.00E-04	1.00E-04	1.00E-04	NA	IL33_D7	NSKT21
Id424	0.797561263	1.24724091	0.016390312	0.73314284	1.624021008	1.624021008	0.72881562	0.047512478	0.322088647	1.00E-04	0.376808926	1.00E-04	1.00E-04	0.050750657	0.337530581	0.166033198	0.050750657	0.155633676	0.11543753	0.171453615	0.178406791	0.409924387	0.244527356	0.452749511	0.247462725	0.352833878	0.178467889	0.446336933	0.359248766	0.420650923	0.259776394	0.314577337	1.00E-04	0.284247348	0.711935164	0.255999885	1.00E-04	1.00E-04	1.00E-04	1.00E-04	1.00E-04	1.00E-04	1.00E-04	1.00E-04	1.00E-04	hMEP_2	IL33_D7	NSKT21
Id425	1.00E-04	1.00E-04	1.00E-04	1.00E-04	1.00E-04	1.00E-04	1.00E-04	1.00E-04	1.00E-04	1.00E-04	1.00E-04	1.00E-04	1.00E-04	1.00E-04	1.00E-04	1.00E-04	1.00E-04	1.00E-04	1.00E-04	1.00E-04	1.00E-04	1.00E-04	1.00E-04	1.00E-04	1.00E-04	1.00E-04	1.00E-04	1.00E-04	1.00E-04	1.00E-04	1.00E-04	1.00E-04	1.00E-04	1.00E-04	1.00E-04	1.00E-04	1.00E-04	1.00E-04	1.00E-04	1.00E-04	1.00E-04	1.00E-04	1.00E-04	1.00E-04	1.00E-04	NA	IL33_D7	NSKT21
Id426	0.771444665	1.286696434	0.012023082	0.131972535	0.830147852	0.830147852	0.212009116	0.1399128	0.198669785	1.00E-04	0.213972547	1.00E-04	1.00E-04	0.02594212	0.06298753	0.095386815	0.029235502	0.107691509	0.078961588	0.15067297	0.127402629	0.09499925	0.099000175	0.299954127	0.095515071	0.076060253	0.098107048	0.077014726	0.177384465	0.268869336	0.161694055	0.092717385	1.00E-04	0.11298582	0.108405626	0.132407093	1.00E-04	1.00E-04	1.00E-04	1.00E-04	1.00E-04	1.00E-04	1.00E-04	1.00E-04	1.00E-04	hMEP_1	IL33_D7	NSKT21
Id427	1.096317775	0.911296432	1.00E-04	0.20363422	0.148186354	0.173397256	0.070186573	0.467272423	0.21498879	1.00E-04	0.344651664	1.00E-04	1.00E-04	0.306788654	0.40282028	0.27159218	0.214243811	0.320401661	0.17386132	0.250238986	0.168159196	0.193499446	0.322409528	0.414459731	0.134501519	0.192188276	0.178899959	0.313073008	0.246629492	0.146958749	0.318556801	0.153569243	1.00E-04	0.327371761	0.097697339	0.295133611	1.00E-04	1.00E-04	1.00E-04	1.00E-04	1.00E-04	1.00E-04	1.00E-04	1.00E-04	1.00E-04	hEMPP	IL33_D7	NSKT21
Id428	1.042608634	0.958934089	0.004834453	0.26355199	0.570737456	0.570737456	0.184937138	0.091180245	0.074394288	1.00E-04	0.797207777	1.00E-04	1.00E-04	0.017835546	0.035242786	0.049347955	0.017835546	0.065802701	0.117854656	0.093720521	0.133937575	0.105634747	0.172823666	0.376751045	0.15328132	0.097635084	0.094648151	0.169790008	0.143956519	0.156558836	0.137401537	0.093085067	1.00E-04	0.13371184	0.12818497	0.063266674	1.00E-04	1.00E-04	1.00E-04	1.00E-04	1.00E-04	1.00E-04	1.00E-04	1.00E-04	1.00E-04	hMEP_1	IL33_D7	NSKT21
Id429	0.812452404	1.225250183	0.011323171	0.277498593	1.292193616	1.292193616	0.547792209	0.139134867	0.08930383	1.00E-04	0.160843572	1.00E-04	1.00E-04	0.04038105	0.139926658	0.1311862	0.04038105	0.106759241	0.151970532	0.302470662	0.27129068	0.274110736	0.341265688	0.265326176	0.427449749	0.193531058	0.225514522	0.226851376	0.174930884	0.288956645	0.261727469	0.361824838	1.00E-04	0.309309779	0.156062818	0.276880962	1.00E-04	1.00E-04	1.00E-04	1.00E-04	1.00E-04	1.00E-04	1.00E-04	1.00E-04	1.00E-04	hMEP_2	IL33_D7	NSKT21
Id430	1.08839202	0.918016293	1.00E-04	0.098350823	0.103830269	0.092492447	0.038088517	0.368126773	0.095937525	1.00E-04	0.151308033	1.00E-04	1.00E-04	0.197257026	0.185549251	0.185043111	0.111961152	0.183740297	0.142247979	0.095129383	0.179506365	0.173484846	0.152245949	0.54267667	0.098119676	0.151905448	0.125709943	0.077448183	0.083924253	0.136216816	0.092582108	0.064689341	1.00E-04	0.110163584	0.167794105	0.148786837	1.00E-04	1.00E-04	1.00E-04	1.00E-04	1.00E-04	1.00E-04	1.00E-04	1.00E-04	1.00E-04	hEMPP	IL33_D7	NSKT21
Id431	1.00E-04	1.00E-04	1.00E-04	1.00E-04	1.00E-04	1.00E-04	1.00E-04	1.00E-04	1.00E-04	1.00E-04	1.00E-04	1.00E-04	1.00E-04	1.00E-04	1.00E-04	1.00E-04	1.00E-04	1.00E-04	1.00E-04	1.00E-04	1.00E-04	1.00E-04	1.00E-04	1.00E-04	1.00E-04	1.00E-04	1.00E-04	1.00E-04	1.00E-04	1.00E-04	1.00E-04	1.00E-04	1.00E-04	1.00E-04	1.00E-04	1.00E-04	1.00E-04	1.00E-04	1.00E-04	1.00E-04	1.00E-04	1.00E-04	1.00E-04	1.00E-04	1.00E-04	NA	IL33_D7	NSKT21
Id432	1.043453309	0.958140463	0.002992211	0.168917475	0.393036466	0.393036466	0.072621697	0.058676181	0.102970613	0.000859438	0.160535167	1.00E-04	1.00E-04	0.01228239	0.05482688	0.049476404	0.01228239	0.034829397	0.034529578	0.068803693	0.040963073	0.063179411	0.067754526	0.301554302	0.083292846	0.088685534	0.060082514	0.072839117	0.125720968	0.060797326	0.116645861	0.069937541	1.00E-04	0.097219194	0.093414817	0.075277916	1.00E-04	1.00E-04	1.00E-04	1.00E-04	1.00E-04	1.00E-04	1.00E-04	1.00E-04	1.00E-04	hMEP_1	IL33_D7	NSKT21
Id433	0.730385518	1.354642201	1.00E-04	0.161636654	0.06678351	0.124323553	0.039230026	0.86420175	0.290151408	1.00E-04	0.618950883	1.00E-04	1.00E-04	0.157160073	0.090956627	0.267136887	0.084527745	0.340629731	0.085586191	0.129311974	0.183438032	0.134152423	0.183344725	0.27922207	0.27694384	0.147283914	0.082640384	0.066636192	0.169162406	0.225856966	0.177209952	0.178539866	1.00E-04	0.178946461	0.134601582	0.165221008	1.00E-04	1.00E-04	1.00E-04	1.00E-04	1.00E-04	1.00E-04	1.00E-04	1.00E-04	1.00E-04	hBEMP	IL33_D7	NSKT21
Id434	0.974925058	1.025639251	0.004331433	0.123962304	0.435485923	0.435485923	0.192931698	0.086922069	0.049768752	1.00E-04	0.489906793	1.00E-04	1.00E-04	0.013608935	0.020616586	0.034490524	0.013608935	0.05045824	0.034320674	0.07370598	0.082383316	0.097076922	0.090532652	0.432771493	0.091295789	0.05221042	0.105301772	0.055883315	0.083903294	0.060772983	0.107695921	0.056223139	1.00E-04	0.08780873	0.080282322	0.062774017	1.00E-04	1.00E-04	1.00E-04	1.00E-04	1.00E-04	1.00E-04	1.00E-04	1.00E-04	1.00E-04	hMEP_1	IL33_D7	NSKT21
Id435	1.00E-04	1.00E-04	1.00E-04	1.00E-04	1.00E-04	1.00E-04	1.00E-04	1.00E-04	1.00E-04	1.00E-04	1.00E-04	1.00E-04	1.00E-04	1.00E-04	1.00E-04	1.00E-04	1.00E-04	1.00E-04	1.00E-04	1.00E-04	1.00E-04	1.00E-04	1.00E-04	1.00E-04	1.00E-04	1.00E-04	1.00E-04	1.00E-04	1.00E-04	1.00E-04	1.00E-04	1.00E-04	1.00E-04	1.00E-04	1.00E-04	1.00E-04	1.00E-04	1.00E-04	1.00E-04	1.00E-04	1.00E-04	1.00E-04	1.00E-04	1.00E-04	1.00E-04	NA	IL33_D7	NSKT21
Id436	1.00E-04	1.00E-04	1.00E-04	1.00E-04	1.00E-04	1.00E-04	1.00E-04	1.00E-04	1.00E-04	1.00E-04	1.00E-04	1.00E-04	1.00E-04	1.00E-04	1.00E-04	1.00E-04	1.00E-04	1.00E-04	1.00E-04	1.00E-04	1.00E-04	1.00E-04	1.00E-04	1.00E-04	1.00E-04	1.00E-04	1.00E-04	1.00E-04	1.00E-04	1.00E-04	1.00E-04	1.00E-04	1.00E-04	1.00E-04	1.00E-04	1.00E-04	1.00E-04	1.00E-04	1.00E-04	1.00E-04	1.00E-04	1.00E-04	1.00E-04	1.00E-04	1.00E-04	NA	IL33_D7	NSKT21
Id437	1.034438973	0.96658854	1.00E-04	0.18707394	0.414007646	0.327049428	0.126070483	1.128929789	0.576211155	0.062395972	0.806141875	1.00E-04	1.00E-04	0.142534899	0.188037177	0.362311058	0.343111379	0.333090948	0.132061385	0.136941272	0.151740458	0.239164056	0.214242262	0.429341625	0.184857304	0.161308064	0.233202383	0.380421354	0.18067047	0.197792065	0.306960198	0.590625879	1.00E-04	0.226095978	0.452569974	0.252721853	1.00E-04	1.00E-04	1.00E-04	1.00E-04	1.00E-04	1.00E-04	1.00E-04	1.00E-04	1.00E-04	hBEMP	IL33_D7	NSKT21
Id438	1.00E-04	1.00E-04	1.00E-04	1.00E-04	1.00E-04	1.00E-04	1.00E-04	1.00E-04	1.00E-04	1.00E-04	1.00E-04	1.00E-04	1.00E-04	1.00E-04	1.00E-04	1.00E-04	1.00E-04	1.00E-04	1.00E-04	1.00E-04	1.00E-04	1.00E-04	1.00E-04	1.00E-04	1.00E-04	1.00E-04	1.00E-04	1.00E-04	1.00E-04	1.00E-04	1.00E-04	1.00E-04	1.00E-04	1.00E-04	1.00E-04	1.00E-04	1.00E-04	1.00E-04	1.00E-04	1.00E-04	1.00E-04	1.00E-04	1.00E-04	1.00E-04	1.00E-04	NA	IL33_D7	NSKT21
Id439	1.00E-04	1.00E-04	1.00E-04	1.00E-04	1.00E-04	1.00E-04	1.00E-04	1.00E-04	1.00E-04	1.00E-04	1.00E-04	1.00E-04	1.00E-04	1.00E-04	1.00E-04	1.00E-04	1.00E-04	1.00E-04	1.00E-04	1.00E-04	1.00E-04	1.00E-04	1.00E-04	1.00E-04	1.00E-04	1.00E-04	1.00E-04	1.00E-04	1.00E-04	1.00E-04	1.00E-04	1.00E-04	1.00E-04	1.00E-04	1.00E-04	1.00E-04	1.00E-04	1.00E-04	1.00E-04	1.00E-04	1.00E-04	1.00E-04	1.00E-04	1.00E-04	1.00E-04	NA	IL33_D7	NSKT21
Id440	1.260161089	0.788799055	1.00E-04	0.342636008	0.167592343	0.18250947	0.076325308	0.974567547	0.479734081	1.00E-04	0.696991287	1.00E-04	1.00E-04	0.314206613	0.186216545	0.145236548	0.316627294	0.178997885	0.199164349	0.217140117	0.086650552	0.121697351	0.283968687	0.477311283	0.432572186	0.092143548	0.166080116	0.214069342	0.312300639	0.401259646	0.14220942	0.134636857	1.00E-04	0.268962926	0.216399815	0.15092531	1.00E-04	1.00E-04	1.00E-04	1.00E-04	1.00E-04	1.00E-04	1.00E-04	1.00E-04	1.00E-04	hBEMP	IL33_D7	NSKT21
Id441	1.272026941	0.78120508	1.00E-04	0.236582705	0.235686635	0.315672197	0.15871141	1.196470961	0.338488209	1.00E-04	0.853900696	1.00E-04	1.00E-04	0.197158757	0.192618012	0.498045035	0.323960714	0.252720895	0.374800444	0.127338216	0.10834608	0.155982064	0.225056172	0.37260798	0.234852323	0.27487139	0.290115165	0.280860068	0.171862951	0.345775093	0.309986812	0.148521893	1.00E-04	0.273450089	0.369437458	0.297897972	1.00E-04	1.00E-04	1.00E-04	1.00E-04	1.00E-04	1.00E-04	1.00E-04	1.00E-04	1.00E-04	hBEMP	IL33_D7	NSKT21
Id442	1.191951078	0.835963475	0.02438791	0.268651438	0.80242973	0.80242973	0.278846105	0.16181394	0.085564492	1.00E-04	0.457924148	1.00E-04	1.00E-04	0.025075929	0.05983304	0.06003164	0.025075929	0.202528289	0.124010948	0.131702513	0.22732346	0.173435987	0.125878839	0.333848863	0.097521663	0.322894483	0.109952598	0.091680676	0.134766544	0.160377718	0.222120731	0.140072463	1.00E-04	0.199613621	0.158475672	0.108457113	1.00E-04	1.00E-04	1.00E-04	1.00E-04	1.00E-04	1.00E-04	1.00E-04	1.00E-04	1.00E-04	hMEP_1	IL33_D7	NSKT21
Id443	1.019201294	0.981119583	0.006240546	0.118122134	0.735419907	0.735419907	0.156557533	0.1201495	0.107439008	1.00E-04	0.118243162	1.00E-04	1.00E-04	0.022981872	0.037347791	0.061040306	0.022981872	0.080249652	0.093911805	0.223803336	0.1373734	0.192101107	0.181266869	0.272174543	0.083768922	0.182797973	0.15461443	0.132177872	0.214339872	0.130627123	0.148054413	0.150023385	1.00E-04	0.307531894	0.075640157	0.098459092	1.00E-04	1.00E-04	1.00E-04	1.00E-04	1.00E-04	1.00E-04	1.00E-04	1.00E-04	1.00E-04	hMEP_1	IL33_D7	NSKT21
Id444	0.978123648	1.022311162	0.009124893	0.404136166	1.162067626	1.162067626	0.407881336	0.415456124	0.202091069	1.00E-04	0.193656867	1.00E-04	1.00E-04	0.036314613	0.116695635	0.096570902	0.036314613	0.070261962	0.079519193	0.188163242	0.294363302	0.232565995	0.191001859	0.338878736	0.159401958	0.234793921	0.198882792	0.162843053	0.365865686	0.271363891	0.222518799	0.355357738	1.00E-04	0.12024762	0.126047388	0.156862469	1.00E-04	1.00E-04	1.00E-04	1.00E-04	1.00E-04	1.00E-04	1.00E-04	1.00E-04	1.00E-04	hMEP_2	IL33_D7	NSKT21
Id445	0.811493103	1.22639136	1.00E-04	0.186412269	0.188735058	0.165946193	0.174115946	0.818738714	0.418639065	1.00E-04	0.586803662	1.00E-04	1.00E-04	0.131242458	0.14724363	0.136573538	0.116637955	0.229885123	0.223934052	0.187099713	0.068809127	0.163099108	0.14181425	0.592811435	0.157478004	0.287258148	0.112857929	0.120911503	0.102391034	0.278990196	0.23353822	0.213318893	1.00E-04	0.072407087	0.100812137	0.12902052	1.00E-04	1.00E-04	1.00E-04	1.00E-04	1.00E-04	1.00E-04	1.00E-04	1.00E-04	1.00E-04	hBEMP	IL33_D7	NSKT21
Id446	1.106007529	0.903022185	1.00E-04	0.057154221	0.125751628	0.037477422	0.034819974	0.567703684	0.099116234	1.00E-04	0.40929509	1.00E-04	1.00E-04	0.067313945	0.077301672	0.101460083	0.084241515	0.066223199	0.055331893	0.032160154	0.039818004	0.026182864	0.094385489	0.362545156	0.109933848	0.064011555	0.154938477	0.109988703	0.055134961	0.055109799	0.063517362	0.144235616	1.00E-04	0.086418109	0.139593475	0.162642281	1.00E-04	1.00E-04	1.00E-04	1.00E-04	1.00E-04	1.00E-04	1.00E-04	1.00E-04	1.00E-04	hBEMP	IL33_D7	NSKT21
Id447	0.897068276	1.1132385	0.003915892	0.157294323	0.684330488	0.684330488	0.218049697	0.076801427	0.072614389	1.00E-04	0.649987919	1.00E-04	1.00E-04	0.021385328	0.071298543	0.106649961	0.021385328	0.100133173	0.042496266	0.150404618	0.109630493	0.087686354	0.112220228	0.406766843	0.077367318	0.120512845	0.120484005	0.152761007	0.18081035	0.13784847	0.182726365	0.13044422	1.00E-04	0.122772302	0.095980064	0.166157285	1.00E-04	1.00E-04	1.00E-04	1.00E-04	1.00E-04	1.00E-04	1.00E-04	1.00E-04	1.00E-04	hMEP_1	IL33_D7	NSKT21
Id448	0.990911633	1.009162094	1.00E-04	0.125089518	0.151714592	0.123547414	0.105144956	0.747444221	0.229188066	1.00E-04	0.536390843	1.00E-04	1.00E-04	0.108235643	0.163166229	0.110680294	0.105806173	0.084553563	0.265340789	0.111667344	0.049944223	0.09935856	0.070699922	0.747876629	0.102067325	0.14409831	0.151194871	0.126203258	0.218648393	0.069895829	0.131450552	0.154770114	1.00E-04	0.170114244	0.087810796	0.182642258	1.00E-04	1.00E-04	1.00E-04	1.00E-04	1.00E-04	1.00E-04	1.00E-04	1.00E-04	1.00E-04	hBEMP	IL33_D7	NSKT21
Id449	0.963864626	1.037339194	0.015916371	0.506094103	1.30318245	1.30318245	0.498282983	0.35955843	0.211830685	1.00E-04	0.293318856	1.00E-04	1.00E-04	0.040724452	0.162785755	0.108247896	0.040724452	0.139944918	0.166466297	0.101614511	0.18137698	0.329404188	0.082490354	0.439037373	0.358494704	0.176772147	0.33465987	0.321822297	0.374044505	0.183765172	0.138652771	0.182885557	1.00E-04	0.226617711	0.195756994	0.135797023	1.00E-04	1.00E-04	1.00E-04	1.00E-04	1.00E-04	1.00E-04	1.00E-04	1.00E-04	1.00E-04	hMEP_2	IL33_D7	NSKT21
Id450	1.053908371	0.948549871	0.004498809	0.458004228	0.804388974	0.804388974	0.360704181	0.153901458	0.288690207	1.00E-04	0.793446368	1.00E-04	1.00E-04	0.025137155	0.148955375	0.081214705	0.025137155	0.075017341	0.069598612	0.067133576	0.117227358	0.258600339	0.114618193	0.409211384	0.180191194	0.081215737	0.240476468	0.118286665	0.163052633	0.262864254	0.167658479	0.090545475	1.00E-04	0.211418162	0.243429114	0.157890104	1.00E-04	1.00E-04	1.00E-04	1.00E-04	1.00E-04	1.00E-04	1.00E-04	1.00E-04	1.00E-04	hMEP_1	IL33_D7	NSKT21
Id451	0.8167452	1.218388741	1.00E-04	0.162839927	0.043034909	0.072185591	0.021238936	1.154485072	0.046740199	1.00E-04	0.79994812	1.00E-04	1.00E-04	0.085430375	0.047158382	0.076509045	0.041008568	0.093639851	0.186653475	0.035789729	0.042112386	0.037970804	0.096920578	0.542031861	0.034979972	0.08294865	0.100681601	0.084219811	0.156266492	0.147061441	0.187143845	0.1002257	1.00E-04	0.050391035	0.097346795	0.11194852	1.00E-04	1.00E-04	1.00E-04	1.00E-04	1.00E-04	1.00E-04	1.00E-04	1.00E-04	1.00E-04	hBEMP	IL33_D7	NSKT21
Id452	0.743156695	1.332933347	1.00E-04	0.286360074	0.19475972	0.202471354	0.085653401	0.895147545	0.681216488	1.00E-04	0.640832865	1.00E-04	1.00E-04	0.172492835	0.195394513	0.177068565	0.088097322	0.190294906	0.166220762	0.072158765	0.124788105	0.134146061	0.171221128	0.390890324	0.148899556	0.407462374	0.284464994	0.211758385	0.328572873	0.163778335	0.137516998	0.27197769	1.00E-04	0.143106796	0.148943647	0.117948801	1.00E-04	1.00E-04	1.00E-04	1.00E-04	1.00E-04	1.00E-04	1.00E-04	1.00E-04	1.00E-04	hBEMP	IL33_D7	NSKT21
Id453	1.00E-04	1.00E-04	1.00E-04	1.00E-04	1.00E-04	1.00E-04	1.00E-04	1.00E-04	1.00E-04	1.00E-04	1.00E-04	1.00E-04	1.00E-04	1.00E-04	1.00E-04	1.00E-04	1.00E-04	1.00E-04	1.00E-04	1.00E-04	1.00E-04	1.00E-04	1.00E-04	1.00E-04	1.00E-04	1.00E-04	1.00E-04	1.00E-04	1.00E-04	1.00E-04	1.00E-04	1.00E-04	1.00E-04	1.00E-04	1.00E-04	1.00E-04	1.00E-04	1.00E-04	1.00E-04	1.00E-04	1.00E-04	1.00E-04	1.00E-04	1.00E-04	1.00E-04	NA	IL33_D7	NSKT21
Id454	1.00E-04	1.00E-04	1.00E-04	1.00E-04	1.00E-04	1.00E-04	1.00E-04	1.00E-04	1.00E-04	1.00E-04	1.00E-04	1.00E-04	1.00E-04	1.00E-04	1.00E-04	1.00E-04	1.00E-04	1.00E-04	1.00E-04	1.00E-04	1.00E-04	1.00E-04	1.00E-04	1.00E-04	1.00E-04	1.00E-04	1.00E-04	1.00E-04	1.00E-04	1.00E-04	1.00E-04	1.00E-04	1.00E-04	1.00E-04	1.00E-04	1.00E-04	1.00E-04	1.00E-04	1.00E-04	1.00E-04	1.00E-04	1.00E-04	1.00E-04	1.00E-04	1.00E-04	NA	IL33_D7	NSKT22
Id455	0.861866195	1.157404688	0.006565031	0.143423184	0.793548675	0.793548675	0.140422839	0.135430087	0.182427846	1.00E-04	0.164854826	1.00E-04	1.00E-04	0.024798396	0.084974613	0.060127389	0.024798396	0.058267999	0.204548148	0.176930298	0.195414333	0.210711373	0.063954891	0.39281444	0.212997144	0.19809257	0.146629968	0.085991953	0.175117817	0.121245787	0.141141077	0.142050544	1.00E-04	0.216755246	0.176455852	0.179571559	1.00E-04	1.00E-04	1.00E-04	1.00E-04	1.00E-04	1.00E-04	1.00E-04	1.00E-04	1.00E-04	hMEP_1	IL33_D7	NSKT22
Id456	1.073253415	0.931197986	1.00E-04	0.123747969	0.094113262	0.115442968	0.075560283	1.078536012	0.154551712	1.00E-04	1.087665381	1.00E-04	1.00E-04	0.058235057	0.063214481	0.067972176	0.114380904	0.130352098	0.133443567	0.046733312	0.093079594	0.060796847	0.071100064	0.55189308	0.086684636	0.119207039	0.113720189	0.099317893	0.164920949	0.082177934	0.149883865	0.059638099	1.00E-04	0.101716893	0.097440477	0.149657749	1.00E-04	1.00E-04	1.00E-04	1.00E-04	1.00E-04	1.00E-04	1.00E-04	1.00E-04	1.00E-04	hBEMP	IL33_D7	NSKT22
Id457	1.00E-04	1.00E-04	1.00E-04	1.00E-04	1.00E-04	1.00E-04	1.00E-04	1.00E-04	1.00E-04	1.00E-04	1.00E-04	1.00E-04	1.00E-04	1.00E-04	1.00E-04	1.00E-04	1.00E-04	1.00E-04	1.00E-04	1.00E-04	1.00E-04	1.00E-04	1.00E-04	1.00E-04	1.00E-04	1.00E-04	1.00E-04	1.00E-04	1.00E-04	1.00E-04	1.00E-04	1.00E-04	1.00E-04	1.00E-04	1.00E-04	1.00E-04	1.00E-04	1.00E-04	1.00E-04	1.00E-04	1.00E-04	1.00E-04	1.00E-04	1.00E-04	1.00E-04	NA	IL33_D7	NSKT22
Id458	1.105915554	0.903213133	0.010207313	0.262028539	1.120087958	1.120087958	0.251004786	0.164495275	0.183140868	1.00E-04	0.243702198	1.00E-04	1.00E-04	0.035002749	0.096492363	0.08114485	0.035002749	0.165280721	0.126157216	0.149507859	0.302471615	0.256987293	0.302354756	0.479679002	0.219408235	0.104838607	0.199393986	0.149819092	0.162557828	0.264412035	0.476231187	0.157575993	1.00E-04	0.296945544	0.199418082	0.178275156	1.00E-04	1.00E-04	1.00E-04	1.00E-04	1.00E-04	1.00E-04	1.00E-04	1.00E-04	1.00E-04	hMEP_2	IL33_D7	NSKT22
Id459	0.901961281	1.107386016	0.008957609	0.313906283	0.903102046	0.903102046	0.162434918	0.113956359	0.140802754	1.00E-04	0.143756494	1.00E-04	1.00E-04	0.028221939	0.05663869	0.079108191	0.028221939	0.163191441	0.08745646	0.120026501	0.173639307	0.124567699	0.069084243	0.311912844	0.096958277	0.099244649	0.21880885	0.199997468	0.194060824	0.228492211	0.16176967	0.179982465	1.00E-04	0.070994224	0.158618324	0.136728469	1.00E-04	1.00E-04	1.00E-04	1.00E-04	1.00E-04	1.00E-04	1.00E-04	1.00E-04	1.00E-04	hMEP_1	IL33_D7	NSKT22
Id460	0.962095333	1.039226973	1.00E-04	0.187347695	0.218374165	0.174600669	0.183573343	0.908094747	0.26966617	0.017015785	0.649987919	1.00E-04	1.00E-04	0.243322268	0.108258845	0.237591388	0.241255772	0.261010093	0.138339335	0.075163309	0.127400566	0.041241068	0.137950483	0.451587995	0.177470429	0.120945821	0.15596597	0.091183213	0.075988831	0.260504356	0.140729502	0.158323847	1.00E-04	0.178499828	0.123231087	0.071681895	1.00E-04	1.00E-04	1.00E-04	1.00E-04	1.00E-04	1.00E-04	1.00E-04	1.00E-04	1.00E-04	hBEMP	IL33_D7	NSKT22
Id461	0.94204529	1.061101847	1.00E-04	0.176821938	0.235713366	0.137613806	0.133372559	0.879366445	0.247296668	1.00E-04	0.629673942	1.00E-04	1.00E-04	0.137501275	0.186036086	0.160925973	0.202324538	0.411565252	0.189480104	0.126291559	0.085147602	0.115845161	0.14007659	0.434965621	0.093655281	0.082955867	0.229910764	0.116936243	0.142269603	0.302438866	0.24585782	0.123832295	1.00E-04	0.312759364	0.225653125	0.210177207	1.00E-04	1.00E-04	1.00E-04	1.00E-04	1.00E-04	1.00E-04	1.00E-04	1.00E-04	1.00E-04	hBEMP	IL33_D7	NSKT22
Id462	1.138189572	0.876954038	1.00E-04	0.268940221	0.164624307	0.35759051	0.081616363	0.395674633	0.132577967	1.00E-04	0.180072522	1.00E-04	1.00E-04	0.127735251	0.211320678	0.122307769	0.179325111	0.20199374	0.248956155	0.260486476	0.285791897	0.195673049	0.482003065	0.366549044	0.162629242	0.266016136	0.142765785	0.315578505	0.246964895	0.341148495	0.19483425	0.284174653	1.00E-04	0.123448298	0.252721489	0.156276548	1.00E-04	1.00E-04	1.00E-04	1.00E-04	1.00E-04	1.00E-04	1.00E-04	1.00E-04	1.00E-04	hEMPP	IL33_D7	NSKT22
Id463	1.00E-04	1.00E-04	1.00E-04	1.00E-04	1.00E-04	1.00E-04	1.00E-04	1.00E-04	1.00E-04	1.00E-04	1.00E-04	1.00E-04	1.00E-04	1.00E-04	1.00E-04	1.00E-04	1.00E-04	1.00E-04	1.00E-04	1.00E-04	1.00E-04	1.00E-04	1.00E-04	1.00E-04	1.00E-04	1.00E-04	1.00E-04	1.00E-04	1.00E-04	1.00E-04	1.00E-04	1.00E-04	1.00E-04	1.00E-04	1.00E-04	1.00E-04	1.00E-04	1.00E-04	1.00E-04	1.00E-04	1.00E-04	1.00E-04	1.00E-04	1.00E-04	1.00E-04	NA	IL33_D7	NSKT22
Id464	1.00E-04	1.00E-04	1.00E-04	1.00E-04	1.00E-04	1.00E-04	1.00E-04	1.00E-04	1.00E-04	1.00E-04	1.00E-04	1.00E-04	1.00E-04	1.00E-04	1.00E-04	1.00E-04	1.00E-04	1.00E-04	1.00E-04	1.00E-04	1.00E-04	1.00E-04	1.00E-04	1.00E-04	1.00E-04	1.00E-04	1.00E-04	1.00E-04	1.00E-04	1.00E-04	1.00E-04	1.00E-04	1.00E-04	1.00E-04	1.00E-04	1.00E-04	1.00E-04	1.00E-04	1.00E-04	1.00E-04	1.00E-04	1.00E-04	1.00E-04	1.00E-04	1.00E-04	NA	IL33_D7	NSKT22
Id465	1.00E-04	1.00E-04	1.00E-04	1.00E-04	1.00E-04	1.00E-04	1.00E-04	1.00E-04	1.00E-04	1.00E-04	1.00E-04	1.00E-04	1.00E-04	1.00E-04	1.00E-04	1.00E-04	1.00E-04	1.00E-04	1.00E-04	1.00E-04	1.00E-04	1.00E-04	1.00E-04	1.00E-04	1.00E-04	1.00E-04	1.00E-04	1.00E-04	1.00E-04	1.00E-04	1.00E-04	1.00E-04	1.00E-04	1.00E-04	1.00E-04	1.00E-04	1.00E-04	1.00E-04	1.00E-04	1.00E-04	1.00E-04	1.00E-04	1.00E-04	1.00E-04	1.00E-04	NA	IL33_D7	NSKT22
Id466	1.013249501	0.986904844	1.00E-04	0.191574015	0.308887806	0.164896304	0.113444068	0.921833529	0.567509416	1.00E-04	0.659702705	1.00E-04	1.00E-04	0.159756865	0.256371423	0.233929046	0.206132719	0.137540646	0.124114622	0.084740953	0.178700665	0.086851724	0.185346437	0.31638643	0.286338583	0.160136873	0.246506206	0.181555137	0.368680134	0.12638327	0.242833444	0.179631643	1.00E-04	0.089214507	0.090040828	0.159042288	1.00E-04	1.00E-04	1.00E-04	1.00E-04	1.00E-04	1.00E-04	1.00E-04	1.00E-04	1.00E-04	hBEMP	IL33_D7	NSKT22
Id467	1.00E-04	1.00E-04	1.00E-04	1.00E-04	1.00E-04	1.00E-04	1.00E-04	1.00E-04	1.00E-04	1.00E-04	1.00E-04	1.00E-04	1.00E-04	1.00E-04	1.00E-04	1.00E-04	1.00E-04	1.00E-04	1.00E-04	1.00E-04	1.00E-04	1.00E-04	1.00E-04	1.00E-04	1.00E-04	1.00E-04	1.00E-04	1.00E-04	1.00E-04	1.00E-04	1.00E-04	1.00E-04	1.00E-04	1.00E-04	1.00E-04	1.00E-04	1.00E-04	1.00E-04	1.00E-04	1.00E-04	1.00E-04	1.00E-04	1.00E-04	1.00E-04	1.00E-04	NA	IL33_D7	NSKT22
Id468	1.00E-04	1.00E-04	1.00E-04	1.00E-04	1.00E-04	1.00E-04	1.00E-04	1.00E-04	1.00E-04	1.00E-04	1.00E-04	1.00E-04	1.00E-04	1.00E-04	1.00E-04	1.00E-04	1.00E-04	1.00E-04	1.00E-04	1.00E-04	1.00E-04	1.00E-04	1.00E-04	1.00E-04	1.00E-04	1.00E-04	1.00E-04	1.00E-04	1.00E-04	1.00E-04	1.00E-04	1.00E-04	1.00E-04	1.00E-04	1.00E-04	1.00E-04	1.00E-04	1.00E-04	1.00E-04	1.00E-04	1.00E-04	1.00E-04	1.00E-04	1.00E-04	1.00E-04	NA	IL33_D7	NSKT22
Id469	0.873958885	1.141924443	0.009583722	0.202100636	0.902775503	0.902775503	0.28445501	0.11358539	0.248157981	1.00E-04	0.162522413	1.00E-04	1.00E-04	0.028211734	0.070178125	0.075061826	0.028211734	0.048657247	0.153896211	0.192181522	0.224075934	0.310792772	0.318879926	0.486002121	0.129704268	0.113500559	0.049725972	0.289348325	0.205117414	0.292352754	0.251579286	0.073906068	1.00E-04	0.211808796	0.169108104	0.130674676	1.00E-04	1.00E-04	1.00E-04	1.00E-04	1.00E-04	1.00E-04	1.00E-04	1.00E-04	1.00E-04	hMEP_1	IL33_D7	NSKT22
Id470	1.036958497	0.964211674	0.006440261	0.169481393	0.712343182	0.712343182	0.26516714	0.198523964	0.259588317	1.00E-04	0.593350337	1.00E-04	1.00E-04	0.024898495	0.056124674	0.037740702	0.022260724	0.049229801	0.054065922	0.176871024	0.140152425	0.177638142	0.165276798	0.312876487	0.087046643	0.123288751	0.114580237	0.097998064	0.11809967	0.124566038	0.135261616	0.240703398	1.00E-04	0.119619448	0.091651578	0.077252259	1.00E-04	1.00E-04	1.00E-04	1.00E-04	1.00E-04	1.00E-04	1.00E-04	1.00E-04	1.00E-04	hMEP_1	IL33_D7	NSKT22
Id471	0.994627678	1.005397958	0.006503532	0.298832148	0.676876166	0.676876166	0.167571177	0.13846532	0.134824383	1.00E-04	0.618950883	1.00E-04	1.00E-04	0.02115238	0.085879757	0.075290955	0.02115238	0.044317486	0.143236858	0.100872754	0.203057705	0.188982751	0.104649229	0.403128421	0.101714551	0.148415326	0.095889865	0.187041678	0.126977026	0.14532605	0.127279521	0.216898745	1.00E-04	0.127345041	0.135386735	0.129401814	1.00E-04	1.00E-04	1.00E-04	1.00E-04	1.00E-04	1.00E-04	1.00E-04	1.00E-04	1.00E-04	hMEP_1	IL33_D7	NSKT22
Id472	1.08418284	0.921699005	1.00E-04	0.168301678	0.281999562	0.384424684	0.057850004	1.07979821	0.327665417	0.029031327	0.771400602	1.00E-04	1.00E-04	0.190557669	0.189933365	0.113659776	0.094944691	0.257867381	0.150680659	0.148848058	0.128976756	0.16480365	0.216767929	0.41773957	0.206343808	0.162425083	0.150543011	0.242730282	0.21409898	0.245806653	0.210761408	0.176679764	1.00E-04	0.293472018	0.332184741	0.243433521	1.00E-04	1.00E-04	1.00E-04	1.00E-04	1.00E-04	1.00E-04	1.00E-04	1.00E-04	1.00E-04	hBEMP	IL33_D7	NSKT22
Id473	1.292915215	0.767617034	1.00E-04	0.131986458	0.207707102	0.128975896	0.053478442	0.434200138	0.215039273	1.00E-04	0.132094044	1.00E-04	1.00E-04	0.236533441	0.172978805	0.098496597	0.066159449	0.204555022	0.14134623	0.253316009	0.213537402	0.073510307	0.157712971	0.425405107	0.13544878	0.165787568	0.126998177	0.129544148	0.239743036	0.117292772	0.240051978	0.341270627	1.00E-04	0.158463709	0.234085587	0.137306295	1.00E-04	1.00E-04	1.00E-04	1.00E-04	1.00E-04	1.00E-04	1.00E-04	1.00E-04	1.00E-04	hEMPP	IL33_D7	NSKT22
Id474	0.95618829	1.045587785	1.00E-04	0.127373697	0.232732254	0.14338355	0.031887956	0.904630128	0.246310631	1.00E-04	0.647538063	1.00E-04	1.00E-04	0.19258092	0.182016172	0.110330899	0.12729797	0.229038132	0.105996596	0.103250144	0.136592834	0.111858091	0.180316201	0.289245156	0.119213339	0.133566147	0.142715423	0.19458864	0.232412459	0.13234035	0.150301015	0.124165399	1.00E-04	0.111749096	0.212919861	0.191870407	1.00E-04	1.00E-04	1.00E-04	1.00E-04	1.00E-04	1.00E-04	1.00E-04	1.00E-04	1.00E-04	hBEMP	IL33_D7	NSKT22
Id475	1.00E-04	1.00E-04	1.00E-04	1.00E-04	1.00E-04	1.00E-04	1.00E-04	1.00E-04	1.00E-04	1.00E-04	1.00E-04	1.00E-04	1.00E-04	1.00E-04	1.00E-04	1.00E-04	1.00E-04	1.00E-04	1.00E-04	1.00E-04	1.00E-04	1.00E-04	1.00E-04	1.00E-04	1.00E-04	1.00E-04	1.00E-04	1.00E-04	1.00E-04	1.00E-04	1.00E-04	1.00E-04	1.00E-04	1.00E-04	1.00E-04	1.00E-04	1.00E-04	1.00E-04	1.00E-04	1.00E-04	1.00E-04	1.00E-04	1.00E-04	1.00E-04	1.00E-04	NA	IL33_D7	NSKT22
Id476	0.785903052	1.26489208	0.009448996	0.333669513	0.150576679	0.383869106	0.165454706	1.308123698	0.461956938	1.00E-04	0.932851103	1.00E-04	1.00E-04	0.243288839	0.25346306	0.262069799	0.633699684	0.208838593	0.428732673	0.184790317	0.128364064	0.242499403	0.192349734	0.364147808	0.150449377	0.179721616	0.412797329	0.366977394	0.277462463	0.182994538	0.638318904	0.308735824	1.00E-04	0.328969907	0.318965707	0.187544826	1.00E-04	1.00E-04	1.00E-04	1.00E-04	1.00E-04	1.00E-04	1.00E-04	1.00E-04	1.00E-04	hBEMP	IL33_D7	NSKT22
Id477	1.00E-04	1.00E-04	1.00E-04	1.00E-04	1.00E-04	1.00E-04	1.00E-04	1.00E-04	1.00E-04	1.00E-04	1.00E-04	1.00E-04	1.00E-04	1.00E-04	1.00E-04	1.00E-04	1.00E-04	1.00E-04	1.00E-04	1.00E-04	1.00E-04	1.00E-04	1.00E-04	1.00E-04	1.00E-04	1.00E-04	1.00E-04	1.00E-04	1.00E-04	1.00E-04	1.00E-04	1.00E-04	1.00E-04	1.00E-04	1.00E-04	1.00E-04	1.00E-04	1.00E-04	1.00E-04	1.00E-04	1.00E-04	1.00E-04	1.00E-04	1.00E-04	1.00E-04	NA	IL33_D7	NSKT22
Id478	0.70825261	1.39440847	1.00E-04	0.260584578	0.297422034	0.257037188	0.099228311	1.008809516	0.199473943	0.055530666	0.721204015	1.00E-04	1.00E-04	0.241076211	0.268106382	0.286774929	0.118891003	0.097278095	0.077381216	0.113696792	0.19818543	0.106724321	0.166777568	0.324268334	0.152060005	0.285605639	0.357450181	0.233710461	0.188785881	0.35063686	0.205691602	0.313371462	1.00E-04	0.236339304	0.390816225	0.276818329	1.00E-04	1.00E-04	1.00E-04	1.00E-04	1.00E-04	1.00E-04	1.00E-04	1.00E-04	1.00E-04	hBEMP	IL33_D7	NSKT22
Id479	1.00E-04	1.00E-04	1.00E-04	1.00E-04	1.00E-04	1.00E-04	1.00E-04	1.00E-04	1.00E-04	1.00E-04	1.00E-04	1.00E-04	1.00E-04	1.00E-04	1.00E-04	1.00E-04	1.00E-04	1.00E-04	1.00E-04	1.00E-04	1.00E-04	1.00E-04	1.00E-04	1.00E-04	1.00E-04	1.00E-04	1.00E-04	1.00E-04	1.00E-04	1.00E-04	1.00E-04	1.00E-04	1.00E-04	1.00E-04	1.00E-04	1.00E-04	1.00E-04	1.00E-04	1.00E-04	1.00E-04	1.00E-04	1.00E-04	1.00E-04	1.00E-04	1.00E-04	NA	IL33_D7	NSKT22
Id480	1.138712654	0.876447876	1.00E-04	0.180786503	0.189394105	0.071709278	0.047305114	0.715843132	0.333824584	0.007576714	0.514045498	1.00E-04	1.00E-04	0.083596578	0.079644278	0.092624599	0.111924634	0.108009091	0.109257067	0.092425717	0.044433714	0.092986918	0.08072882	0.340294923	0.110629385	0.071293424	0.119078583	0.119818618	0.121849842	0.147042515	0.103131205	0.199401611	1.00E-04	0.141028009	0.113321323	0.092273084	1.00E-04	1.00E-04	1.00E-04	1.00E-04	1.00E-04	1.00E-04	1.00E-04	1.00E-04	1.00E-04	hBEMP	IL33_D7	NSKT22
Id481	0.735762357	1.345009257	1.00E-04	0.082146298	0.195867411	0.245016447	0.091186032	0.738196386	0.485628249	0.008881534	0.529851636	1.00E-04	1.00E-04	0.188631485	0.067470387	0.304967832	0.077879126	0.122176099	0.202573124	0.095781387	0.069777815	0.056984445	0.27841784	0.369187815	0.146167032	0.22722269	0.131970132	0.129194532	0.149566829	0.104745465	0.197074392	0.16342215	1.00E-04	0.158689603	0.11860625	0.087448422	1.00E-04	1.00E-04	1.00E-04	1.00E-04	1.00E-04	1.00E-04	1.00E-04	1.00E-04	1.00E-04	hBEMP	IL33_D7	NSKT22
Id482	1.00E-04	1.00E-04	1.00E-04	1.00E-04	1.00E-04	1.00E-04	1.00E-04	1.00E-04	1.00E-04	1.00E-04	1.00E-04	1.00E-04	1.00E-04	1.00E-04	1.00E-04	1.00E-04	1.00E-04	1.00E-04	1.00E-04	1.00E-04	1.00E-04	1.00E-04	1.00E-04	1.00E-04	1.00E-04	1.00E-04	1.00E-04	1.00E-04	1.00E-04	1.00E-04	1.00E-04	1.00E-04	1.00E-04	1.00E-04	1.00E-04	1.00E-04	1.00E-04	1.00E-04	1.00E-04	1.00E-04	1.00E-04	1.00E-04	1.00E-04	1.00E-04	1.00E-04	NA	IL33_D7	NSKT22
Id483	1.035906073	0.965202949	1.00E-04	0.24165645	0.1708868	0.099315692	0.070949361	0.831045337	0.16591374	1.00E-04	0.595505759	1.00E-04	1.00E-04	0.375181987	0.201661081	0.237957049	0.134285864	0.193046442	0.083275409	0.070535706	0.043409314	0.069057755	0.125680477	0.367511353	0.166922873	0.128429733	0.172469811	0.209414036	0.187132792	0.077676688	0.116438703	0.110967184	1.00E-04	0.156291953	0.154675824	0.212982947	1.00E-04	1.00E-04	1.00E-04	1.00E-04	1.00E-04	1.00E-04	1.00E-04	1.00E-04	1.00E-04	hBEMP	IL33_D7	NSKT22
Id484	1.00E-04	1.00E-04	1.00E-04	1.00E-04	1.00E-04	1.00E-04	1.00E-04	1.00E-04	1.00E-04	1.00E-04	1.00E-04	1.00E-04	1.00E-04	1.00E-04	1.00E-04	1.00E-04	1.00E-04	1.00E-04	1.00E-04	1.00E-04	1.00E-04	1.00E-04	1.00E-04	1.00E-04	1.00E-04	1.00E-04	1.00E-04	1.00E-04	1.00E-04	1.00E-04	1.00E-04	1.00E-04	1.00E-04	1.00E-04	1.00E-04	1.00E-04	1.00E-04	1.00E-04	1.00E-04	1.00E-04	1.00E-04	1.00E-04	1.00E-04	1.00E-04	1.00E-04	NA	IL33_D7	NSKT22
Id485	1.022952887	0.977503987	0.007730548	0.354918092	0.719352599	0.719352599	0.218510532	0.115762392	0.094514003	1.00E-04	0.12501342	1.00E-04	1.00E-04	0.022479769	0.067804936	0.058185202	0.022479769	0.073201882	0.101516058	0.168486872	0.124683523	0.258913052	0.142136187	0.378911067	0.091198229	0.102012802	0.14957433	0.05766488	0.127904076	0.133340914	0.081169824	0.131527671	1.00E-04	0.152386697	0.084203141	0.188072593	1.00E-04	1.00E-04	1.00E-04	1.00E-04	1.00E-04	1.00E-04	1.00E-04	1.00E-04	1.00E-04	hMEP_1	IL33_D7	NSKT22
Id486	1.00E-04	1.00E-04	1.00E-04	1.00E-04	1.00E-04	1.00E-04	1.00E-04	1.00E-04	1.00E-04	1.00E-04	1.00E-04	1.00E-04	1.00E-04	1.00E-04	1.00E-04	1.00E-04	1.00E-04	1.00E-04	1.00E-04	1.00E-04	1.00E-04	1.00E-04	1.00E-04	1.00E-04	1.00E-04	1.00E-04	1.00E-04	1.00E-04	1.00E-04	1.00E-04	1.00E-04	1.00E-04	1.00E-04	1.00E-04	1.00E-04	1.00E-04	1.00E-04	1.00E-04	1.00E-04	1.00E-04	1.00E-04	1.00E-04	1.00E-04	1.00E-04	1.00E-04	NA	IL33_D7	NSKT22
Id487	0.967145156	1.033835323	0.012968337	0.179641191	0.584431223	0.584431223	0.31875577	0.123889357	0.11333563	1.00E-04	1.087665381	1.00E-04	1.00E-04	0.018263476	0.047617614	0.06195199	0.018263476	0.047251462	0.04975764	0.117473143	0.22107305	0.130682007	0.083124966	0.257688108	0.09209651	0.117596514	0.163338671	0.06759778	0.078829512	0.132553853	0.065997163	0.114129137	1.00E-04	0.058961283	0.138700616	0.071646657	1.00E-04	1.00E-04	1.00E-04	1.00E-04	1.00E-04	1.00E-04	1.00E-04	1.00E-04	1.00E-04	hMEP_1	IL33_D7	NSKT22
Id488	1.09905215	0.909052678	0.028161456	0.906661591	2.585988382	2.585988382	0.486877327	0.358387434	0.242900714	1.00E-04	0.38502491	1.00E-04	1.00E-04	0.080812137	0.39661926	0.5297498	0.080812137	0.179049826	0.236666789	0.687912265	0.60196894	0.256937689	0.907249155	0.456589691	0.678769198	0.442316282	0.376273709	0.8915351	0.346522132	0.72280923	0.20741436	0.68096289	1.00E-04	0.442157634	0.245906507	0.912026402	1.00E-04	1.00E-04	1.00E-04	1.00E-04	1.00E-04	1.00E-04	1.00E-04	1.00E-04	1.00E-04	hMEP_2	IL33_D7	NSKT22
Id489	1.006798187	0.993242847	0.017112852	1.021529207	1.431139121	1.431139121	0.511333798	0.153997849	0.321296202	1.00E-04	0.14701361	1.00E-04	1.00E-04	0.044723098	0.122388534	0.195786443	0.044723098	0.064347354	0.237965523	0.424284083	0.209566545	0.175835051	0.286531386	0.456805134	0.158280025	0.157464247	0.383817063	0.25225097	0.313772387	0.481989303	0.360126072	0.155708998	1.00E-04	0.411412611	0.368191162	0.280206812	1.00E-04	1.00E-04	1.00E-04	1.00E-04	1.00E-04	1.00E-04	1.00E-04	1.00E-04	1.00E-04	hMEP_2	IL33_D7	NSKT22
Id490	1.074980828	0.929758032	0.030511489	1.229775585	2.613856719	2.613856719	0.567799365	0.512034247	0.447498276	1.00E-04	0.986670131	1.00E-04	1.00E-04	0.081683022	0.282481795	0.311577671	0.081683022	0.674146886	0.205969227	0.770802588	0.223684223	0.36009476	0.382655858	0.35480582	0.444022879	0.425508407	0.494424689	0.393965369	0.658315568	0.521500037	0.462558506	0.74436899	1.00E-04	0.517077886	0.324096265	0.879966368	1.00E-04	1.00E-04	1.00E-04	1.00E-04	1.00E-04	1.00E-04	1.00E-04	1.00E-04	1.00E-04	hMEP_2	IL33_D7	NSKT22
Id491	0.911901412	1.09559496	0.007861885	0.236632101	1.086877627	1.086877627	0.31119574	0.200762404	0.248953623	1.00E-04	0.186595102	1.00E-04	1.00E-04	0.033964926	0.194011499	0.147412907	0.033964926	0.117811298	0.128914224	0.379774221	0.476597267	0.242541974	0.141859731	0.428979154	0.108043	0.243043943	0.348613459	0.177240565	0.107891546	0.462684494	0.177002124	0.206457726	1.00E-04	0.158831524	0.180968505	0.14661147	1.00E-04	1.00E-04	1.00E-04	1.00E-04	1.00E-04	1.00E-04	1.00E-04	1.00E-04	1.00E-04	hMEP_2	IL33_D7	NSKT22
Id492	0.799431118	1.243761337	0.009867393	0.084160761	0.627444126	0.627444126	0.101147856	0.128629381	0.068837696	1.00E-04	0.595505759	1.00E-04	1.00E-04	0.019607629	0.070061166	0.09307098	0.019607629	0.082990032	0.059279656	0.116558405	0.203059913	0.085090733	0.078711934	0.314980761	0.059067111	0.066695603	0.094380473	0.127246135	0.126517613	0.107748339	0.057217602	0.100782925	1.00E-04	0.104371494	0.159788986	0.106646452	1.00E-04	1.00E-04	1.00E-04	1.00E-04	1.00E-04	1.00E-04	1.00E-04	1.00E-04	1.00E-04	hMEP_1	IL33_D7	NSKT22
Id493	0.870724101	1.146058535	0.006583801	0.331669959	0.97013848	0.97013848	0.419933239	0.276477264	0.289919581	1.00E-04	0.127472341	1.00E-04	1.00E-04	0.030316828	0.168863264	0.076136724	0.030316828	0.10147338	0.094542985	0.187639198	0.100226082	0.163499658	0.179336352	0.378740704	0.104397356	0.214631558	0.086203907	0.309207728	0.186678001	0.18538214	0.170267875	0.354120722	1.00E-04	0.182086587	0.20360002	0.166760137	1.00E-04	1.00E-04	1.00E-04	1.00E-04	1.00E-04	1.00E-04	1.00E-04	1.00E-04	1.00E-04	hMEP_1	IL33_D7	NSKT22
Id494	1.188043575	0.838952998	0.011754744	0.224153879	1.195215922	1.195215922	0.19295917	0.148970295	0.15697188	1.00E-04	0.262742758	1.00E-04	1.00E-04	0.037350498	0.170529814	0.124949962	0.037350498	0.144853995	0.185186702	0.221159982	0.077306201	0.191013492	0.254456684	0.50458641	0.268785113	0.099812582	0.353561491	0.139869447	0.084121043	0.18896356	0.239214745	0.206781076	1.00E-04	0.167538211	0.371425974	0.329833002	1.00E-04	1.00E-04	1.00E-04	1.00E-04	1.00E-04	1.00E-04	1.00E-04	1.00E-04	1.00E-04	hMEP_2	IL33_D7	NSKT22
Id495	1.00E-04	1.00E-04	1.00E-04	1.00E-04	1.00E-04	1.00E-04	1.00E-04	1.00E-04	1.00E-04	1.00E-04	1.00E-04	1.00E-04	1.00E-04	1.00E-04	1.00E-04	1.00E-04	1.00E-04	1.00E-04	1.00E-04	1.00E-04	1.00E-04	1.00E-04	1.00E-04	1.00E-04	1.00E-04	1.00E-04	1.00E-04	1.00E-04	1.00E-04	1.00E-04	1.00E-04	1.00E-04	1.00E-04	1.00E-04	1.00E-04	1.00E-04	1.00E-04	1.00E-04	1.00E-04	1.00E-04	1.00E-04	1.00E-04	1.00E-04	1.00E-04	1.00E-04	NA	IL33_D7	NSKT22
Id496	1.00E-04	1.00E-04	1.00E-04	1.00E-04	1.00E-04	1.00E-04	1.00E-04	1.00E-04	1.00E-04	1.00E-04	1.00E-04	1.00E-04	1.00E-04	1.00E-04	1.00E-04	1.00E-04	1.00E-04	1.00E-04	1.00E-04	1.00E-04	1.00E-04	1.00E-04	1.00E-04	1.00E-04	1.00E-04	1.00E-04	1.00E-04	1.00E-04	1.00E-04	1.00E-04	1.00E-04	1.00E-04	1.00E-04	1.00E-04	1.00E-04	1.00E-04	1.00E-04	1.00E-04	1.00E-04	1.00E-04	1.00E-04	1.00E-04	1.00E-04	1.00E-04	1.00E-04	NA	IL33_D7	NSKT22
Id497	1.00E-04	1.00E-04	1.00E-04	1.00E-04	1.00E-04	1.00E-04	1.00E-04	1.00E-04	1.00E-04	1.00E-04	1.00E-04	1.00E-04	1.00E-04	1.00E-04	1.00E-04	1.00E-04	1.00E-04	1.00E-04	1.00E-04	1.00E-04	1.00E-04	1.00E-04	1.00E-04	1.00E-04	1.00E-04	1.00E-04	1.00E-04	1.00E-04	1.00E-04	1.00E-04	1.00E-04	1.00E-04	1.00E-04	1.00E-04	1.00E-04	1.00E-04	1.00E-04	1.00E-04	1.00E-04	1.00E-04	1.00E-04	1.00E-04	1.00E-04	1.00E-04	1.00E-04	NA	IL33_D7	NSKT22
Id498	0.961449928	1.039915756	1.00E-04	0.168169015	0.201997396	0.103646625	0.059511806	0.826750604	0.20058682	1.00E-04	0.592468924	1.00E-04	1.00E-04	0.134554911	0.152595766	0.112541314	0.160968443	0.148521264	0.536910085	0.193899125	0.121422067	0.138597909	0.186321515	0.360307157	0.160667398	0.25924801	0.105711977	0.199813562	0.159610152	0.13713675	0.146697443	0.206646181	1.00E-04	0.187944084	0.23689918	0.140546744	1.00E-04	1.00E-04	1.00E-04	1.00E-04	1.00E-04	1.00E-04	1.00E-04	1.00E-04	1.00E-04	hBEMP	IL33_D7	NSKT22
Id499	1.221350582	0.815361786	0.019081388	0.629024628	2.195277787	2.195277787	0.655399696	0.104710765	0.186529481	1.00E-04	0.650958997	1.00E-04	1.00E-04	0.068602431	0.19312018	0.293129579	0.068602431	0.12200661	0.234980667	0.353891552	0.339756307	0.467864415	0.332977315	0.515440348	0.897705885	1.235373962	0.336578864	0.339817183	0.287428513	0.584774359	0.26527496	0.814369095	1.00E-04	0.351060581	0.432012613	0.406462871	1.00E-04	1.00E-04	1.00E-04	1.00E-04	1.00E-04	1.00E-04	1.00E-04	1.00E-04	1.00E-04	hMEP_2	IL33_D7	NSKT22
Id500	0.84323161	1.182587445	1.00E-04	0.624306402	0.952031732	0.579550264	0.205704408	1.21549534	0.947491585	1.00E-04	1.354459744	1.00E-04	1.00E-04	0.88865007	0.630275512	0.694940885	0.61531328	0.393041737	0.89862094	0.360431018	0.361092334	0.235394865	0.506030759	0.5175913	0.631684158	0.382690954	0.315723527	0.538741406	0.746896357	0.322278213	0.820488226	0.379060474	1.00E-04	1.013017962	0.733685428	0.478393395	1.00E-04	1.00E-04	1.00E-04	1.00E-04	1.00E-04	1.00E-04	1.00E-04	1.00E-04	1.00E-04	hBEMP	IL33_D7	NSKT22
Id501	1.00E-04	1.00E-04	1.00E-04	1.00E-04	1.00E-04	1.00E-04	1.00E-04	1.00E-04	1.00E-04	1.00E-04	1.00E-04	1.00E-04	1.00E-04	1.00E-04	1.00E-04	1.00E-04	1.00E-04	1.00E-04	1.00E-04	1.00E-04	1.00E-04	1.00E-04	1.00E-04	1.00E-04	1.00E-04	1.00E-04	1.00E-04	1.00E-04	1.00E-04	1.00E-04	1.00E-04	1.00E-04	1.00E-04	1.00E-04	1.00E-04	1.00E-04	1.00E-04	1.00E-04	1.00E-04	1.00E-04	1.00E-04	1.00E-04	1.00E-04	1.00E-04	1.00E-04	NA	IL33_D7	NSKT22
Id502	1.00E-04	1.00E-04	1.00E-04	1.00E-04	1.00E-04	1.00E-04	1.00E-04	1.00E-04	1.00E-04	1.00E-04	1.00E-04	1.00E-04	1.00E-04	1.00E-04	1.00E-04	1.00E-04	1.00E-04	1.00E-04	1.00E-04	1.00E-04	1.00E-04	1.00E-04	1.00E-04	1.00E-04	1.00E-04	1.00E-04	1.00E-04	1.00E-04	1.00E-04	1.00E-04	1.00E-04	1.00E-04	1.00E-04	1.00E-04	1.00E-04	1.00E-04	1.00E-04	1.00E-04	1.00E-04	1.00E-04	1.00E-04	1.00E-04	1.00E-04	1.00E-04	1.00E-04	NA	IL33_D7	NSKT22
Id503	0.976550093	1.023944291	0.005245287	0.109956743	0.525023409	0.525023409	0.126320901	0.11578931	0.156004344	1.00E-04	0.586803662	1.00E-04	1.00E-04	0.016406982	0.05097862	0.087531015	0.016406982	0.052741222	0.027198407	0.055591758	0.101026932	0.056059985	0.107723902	0.511882625	0.047973312	0.070973744	0.131145971	0.078301517	0.092483243	0.086936731	0.104840764	0.148541272	1.00E-04	0.074534585	0.088475755	0.124444028	1.00E-04	1.00E-04	1.00E-04	1.00E-04	1.00E-04	1.00E-04	1.00E-04	1.00E-04	1.00E-04	hMEP_1	IL33_D7	NSKT22
Id504	0.999968019	1.000031982	0.013445934	0.549902694	1.241622124	1.241622124	0.727024506	0.198104108	0.318509547	1.00E-04	0.417309975	1.00E-04	1.00E-04	0.038800691	0.078069429	0.138453714	0.038800691	0.167954431	0.151667075	0.175059965	0.213610405	0.257093844	0.231996845	0.420607362	0.170513385	0.214865161	0.198314691	0.339757429	0.354118716	0.283153271	0.274516614	0.217484747	1.00E-04	0.196267316	0.10707256	0.349262603	1.00E-04	1.00E-04	1.00E-04	1.00E-04	1.00E-04	1.00E-04	1.00E-04	1.00E-04	1.00E-04	hMEP_2	IL33_D7	NSKT22
Id505	0.992334325	1.007718371	0.009706492	0.557001556	1.142179576	1.142179576	0.276586785	0.356694774	0.271335939	1.00E-04	0.15055505	1.00E-04	1.00E-04	0.035693112	0.273062971	0.132068552	0.035693112	0.082421389	0.077222709	0.25632596	0.220194975	0.22930684	0.125647922	0.386181944	0.282295259	0.159029331	0.314138587	0.217315956	0.318105392	0.402505503	0.206876677	0.252408885	1.00E-04	0.210970026	0.182596647	0.144174515	1.00E-04	1.00E-04	1.00E-04	1.00E-04	1.00E-04	1.00E-04	1.00E-04	1.00E-04	1.00E-04	hMEP_2	IL33_D7	NSKT22
Id506	1.193177544	0.835310548	1.00E-04	0.351695698	0.43853022	0.456052567	0.151464338	1.008698097	0.358718564	1.00E-04	0.933257265	1.00E-04	1.00E-04	0.232675879	0.355634751	0.211822636	0.167637969	0.183791694	0.366039002	0.137175396	0.237899018	0.182940779	0.326401638	0.324705086	0.283822473	0.819852704	0.485706306	0.447391475	0.295401067	0.562575871	0.157353755	0.316089231	1.00E-04	0.185370551	0.305690375	0.195467862	1.00E-04	1.00E-04	1.00E-04	1.00E-04	1.00E-04	1.00E-04	1.00E-04	1.00E-04	1.00E-04	hBEMP	IL33_D7	NSKT22
Id507	1.017929612	0.982351701	0.013515038	0.291259678	1.000011787	1.000011787	0.150942461	0.169931618	0.135605244	1.00E-04	0.131472863	1.00E-04	1.00E-04	0.031250368	0.071837746	0.106871425	0.031250368	0.108994539	0.122992818	0.093095978	0.169601304	0.110200848	0.110147191	0.373202698	0.200068841	0.148471228	0.245698319	0.095402595	0.271652659	0.118015548	0.124801568	0.098381992	1.00E-04	0.347853923	0.101014196	0.174644797	1.00E-04	1.00E-04	1.00E-04	1.00E-04	1.00E-04	1.00E-04	1.00E-04	1.00E-04	1.00E-04	hMEP_1	IL33_D7	NSKT22
Id508	1.143893794	0.872587359	1.00E-04	0.254597615	0.443361207	0.482279713	0.102194487	1.418658829	0.574694071	1.00E-04	1.003143278	1.00E-04	1.00E-04	0.184048807	0.733618909	0.258421864	0.465613605	0.465488361	0.506418049	0.20650323	0.277991079	0.190608442	0.488110814	0.384653641	0.413973123	0.498780646	0.511724985	0.32918991	0.182234471	0.742797297	0.35575572	0.555908205	1.00E-04	0.503032996	0.358672619	0.218356898	1.00E-04	1.00E-04	1.00E-04	1.00E-04	1.00E-04	1.00E-04	1.00E-04	1.00E-04	1.00E-04	hBEMP	IL33_D7	NSKT22
Id509	1.021111878	0.979276428	0.004754326	0.205536356	0.886849292	0.886849292	0.198774157	0.194516384	0.0934772	1.00E-04	0.136691362	1.00E-04	1.00E-04	0.02771404	0.065729017	0.10905514	0.02771404	0.180027426	0.129276668	0.097572794	0.244161599	0.092425044	0.136978087	0.430355257	0.215839323	0.178715276	0.322137072	0.226364757	0.246387079	0.204563751	0.10535858	0.212492228	1.00E-04	0.198599092	0.080450747	0.107338021	1.00E-04	1.00E-04	1.00E-04	1.00E-04	1.00E-04	1.00E-04	1.00E-04	1.00E-04	1.00E-04	hMEP_1	IL33_D7	NSKT22
Id510	1.470385887	0.668530305	0.01472876	0.195087988	1.042601575	1.042601575	0.205371642	0.203972075	0.164316678	1.00E-04	0.117411353	1.00E-04	1.00E-04	0.032581299	0.155061404	0.238777012	0.032581299	0.138584688	0.083969077	0.113441777	0.211083217	0.276981314	0.27377699	0.334225875	0.145062781	0.182275324	0.135233027	0.124156133	0.111981666	0.186515496	0.171686783	0.087761956	1.00E-04	0.147199248	0.372400714	0.19583919	1.00E-04	1.00E-04	1.00E-04	1.00E-04	1.00E-04	1.00E-04	1.00E-04	1.00E-04	1.00E-04	hMEP_1	IL33_D7	NSKT22
Id511	1.072580738	0.931812048	1.00E-04	0.084935317	0.086834428	0.138558817	0.055508942	0.82799711	0.327277197	1.00E-04	0.593350337	1.00E-04	1.00E-04	0.158355529	0.087427912	0.125399257	0.173936837	0.098965323	0.133307728	0.089025521	0.133614692	0.046315481	0.160865882	0.433082769	0.189003852	0.108527371	0.159787939	0.065353646	0.185137678	0.16863473	0.185424845	0.121064765	1.00E-04	0.093670002	0.123933611	0.095052917	1.00E-04	1.00E-04	1.00E-04	1.00E-04	1.00E-04	1.00E-04	1.00E-04	1.00E-04	1.00E-04	hBEMP	IL33_D7	NSKT22
Id512	1.020462473	0.979903963	0.00892918	0.208009022	1.18777582	1.18777582	0.371695098	0.232101842	0.273854156	1.00E-04	0.118016412	1.00E-04	1.00E-04	0.037117994	0.048372654	0.16755052	0.037117994	0.100736462	0.099644933	0.383036574	0.507279413	0.40243637	0.128033307	0.731991085	0.106405894	0.313207253	0.191328209	0.312406637	0.129965472	0.211253034	0.114757643	0.162488904	1.00E-04	0.203721203	0.148855985	0.210526341	1.00E-04	1.00E-04	1.00E-04	1.00E-04	1.00E-04	1.00E-04	1.00E-04	1.00E-04	1.00E-04	hMEP_2	IL33_D7	NSKT22
Id513	0.870685633	1.146155821	0.007942037	0.605311134	1.16846893	1.16846893	0.523780561	0.11567177	0.130538077	1.00E-04	0.201545145	1.00E-04	1.00E-04	0.036514654	0.10049508	0.067902469	0.036514654	0.122944421	0.103217608	0.258810781	0.179709627	0.208286197	0.115337378	0.284272794	0.143940987	0.186642146	0.132983787	0.292885664	0.22192774	0.257828254	0.253224722	0.101067945	1.00E-04	0.131745579	0.265041749	0.15513582	1.00E-04	1.00E-04	1.00E-04	1.00E-04	1.00E-04	1.00E-04	1.00E-04	1.00E-04	1.00E-04	hMEP_2	IL33_D7	NSKT23
Id514	0.756235046	1.311382643	0.006722207	0.559660454	1.095799351	1.095799351	0.085996451	0.295688255	0.120946234	1.00E-04	0.211749756	1.00E-04	1.00E-04	0.03424373	0.104735392	0.157579689	0.03424373	0.103792946	0.101698736	0.10916094	0.181324298	0.15735106	0.265797114	0.465748918	0.146969134	0.17503253	0.236771422	0.094441681	0.211721315	0.145191079	0.21623064	0.227935074	1.00E-04	0.194125345	0.224657353	0.121778392	1.00E-04	1.00E-04	1.00E-04	1.00E-04	1.00E-04	1.00E-04	1.00E-04	1.00E-04	1.00E-04	hMEP_1	IL33_D7	NSKT23
Id515	1.110583445	0.899335408	1.00E-04	0.187851821	0.168982282	0.142756061	0.06773092	0.996246727	0.179318098	1.00E-04	0.712320782	1.00E-04	1.00E-04	0.134829614	0.231739333	0.17497261	0.289312354	0.228332272	0.231302747	0.056454348	0.158776383	0.219017216	0.426069027	0.3643176	0.189716554	0.139060053	0.152927305	0.271707005	0.213777016	0.197815257	0.216395817	0.311027795	1.00E-04	0.474614899	0.267580551	0.180472394	1.00E-04	1.00E-04	1.00E-04	1.00E-04	1.00E-04	1.00E-04	1.00E-04	1.00E-04	1.00E-04	hBEMP	IL33_D7	NSKT23
Id516	1.024929563	0.97561803	1.00E-04	0.344822846	0.431920119	0.895634201	0.602984301	0.693677669	0.905306762	1.00E-04	0.5009056	1.00E-04	1.00E-04	0.443374181	0.473690199	0.332055013	0.323223452	0.610087199	0.513179244	1.025052893	0.312623504	0.476244034	0.576087147	0.327316465	0.531555706	0.340402787	0.650636257	0.734713982	0.334227944	0.291726153	0.260049209	0.335247311	1.00E-04	0.329619677	0.564533087	0.316617222	1.00E-04	1.00E-04	1.00E-04	1.00E-04	1.00E-04	1.00E-04	1.00E-04	1.00E-04	1.00E-04	hEMPP	IL33_D7	NSKT23
Id517	0.946298098	1.056376132	1.00E-04	0.133597091	0.054865117	0.064340471	0.016778568	1.081705847	0.41222235	1.00E-04	0.489906793	1.00E-04	1.00E-04	0.154812031	0.096368792	0.047175129	0.054048347	0.081466521	0.097319863	0.117746238	0.063228438	0.059458748	0.112791869	0.341283716	0.079471225	0.162595999	0.140405542	0.128208488	0.05655098	0.105918308	0.045292942	0.20532239	1.00E-04	0.097219984	0.160955317	0.146660476	1.00E-04	1.00E-04	1.00E-04	1.00E-04	1.00E-04	1.00E-04	1.00E-04	1.00E-04	1.00E-04	hBEMP	IL33_D7	NSKT23
Id518	0.863459276	1.155464305	0.008236662	0.579532262	1.206230267	1.206230267	0.731966756	0.152758378	0.388557454	1.00E-04	0.173123178	1.00E-04	1.00E-04	0.037694696	0.107266992	0.269381414	0.037694696	0.146073158	0.09733197	0.211043962	0.121329621	0.141524892	0.428733618	0.359068304	0.239963658	0.222213736	0.191311327	0.246289521	0.170332995	0.100510603	0.26736138	0.428029291	1.00E-04	0.20172999	0.216708618	0.211520001	1.00E-04	1.00E-04	1.00E-04	1.00E-04	1.00E-04	1.00E-04	1.00E-04	1.00E-04	1.00E-04	hMEP_2	IL33_D7	NSKT23
Id519	0.803711248	1.238007494	0.00764591	0.389677111	1.346495248	1.346495248	0.503660413	0.212196927	0.231131417	1.00E-04	0.194907332	1.00E-04	1.00E-04	0.042077976	0.099233974	0.147298033	0.042077976	0.247626771	0.251536973	0.357403329	0.149399312	0.224257652	0.308282365	0.628012602	0.271126948	0.320257068	0.237775866	0.234995714	0.526899815	0.516329305	0.356757306	0.394726679	1.00E-04	0.303213503	0.291641424	0.326521331	1.00E-04	1.00E-04	1.00E-04	1.00E-04	1.00E-04	1.00E-04	1.00E-04	1.00E-04	1.00E-04	hMEP_2	IL33_D7	NSKT23
Id520	0.962100263	1.039221046	0.006523122	0.206435343	0.988277146	0.988277146	0.362226782	0.246779904	0.217782983	1.00E-04	0.124693727	1.00E-04	1.00E-04	0.030883661	0.211802639	0.108691566	0.030883661	0.144745455	0.166697966	0.188898707	0.194937743	0.259078811	0.119666717	0.503774758	0.202798171	0.17400853	0.14404139	0.360732248	0.141268224	0.109707229	0.213585148	0.178571431	1.00E-04	0.228943815	0.166222012	0.135561853	1.00E-04	1.00E-04	1.00E-04	1.00E-04	1.00E-04	1.00E-04	1.00E-04	1.00E-04	1.00E-04	hMEP_1	IL33_D7	NSKT23
Id521	0.944864106	1.05798935	0.012782717	0.527273562	1.330318567	1.330318567	0.412019449	0.172449597	0.289688634	1.00E-04	0.389634922	1.00E-04	1.00E-04	0.041572455	0.10500677	0.236220932	0.041572455	0.105026739	0.109557725	0.242456683	0.283338913	0.368900831	0.17302456	0.333433231	0.540361519	0.297350013	0.141447242	0.128421573	0.240648763	0.337271967	0.238092423	0.467035158	1.00E-04	0.189859619	0.200761748	0.19645713	1.00E-04	1.00E-04	1.00E-04	1.00E-04	1.00E-04	1.00E-04	1.00E-04	1.00E-04	1.00E-04	hMEP_2	IL33_D7	NSKT23
Id522	1.080746503	0.924690638	0.01181007	0.561945408	1.536241787	1.536241787	0.502718615	0.21413055	0.131441746	1.00E-04	0.662695831	1.00E-04	1.00E-04	0.048007556	0.132605139	0.397780309	0.048007556	0.140313125	0.195989149	0.150454144	0.191982503	0.106831792	0.174181141	0.342444722	0.211389331	0.324577486	0.22965073	0.317229877	0.301400766	0.188645178	0.406977888	0.441986242	1.00E-04	0.205906467	0.176070036	0.274066177	1.00E-04	1.00E-04	1.00E-04	1.00E-04	1.00E-04	1.00E-04	1.00E-04	1.00E-04	1.00E-04	hMEP_2	IL33_D7	NSKT23
Id523	0.846117901	1.178380836	0.009466079	0.310083805	1.310006838	1.310006838	0.425033468	0.130866519	0.835308806	1.00E-04	0.203928908	1.00E-04	1.00E-04	0.040937714	0.121415691	0.070915478	0.040937714	0.130587113	0.142401657	0.371599486	0.252468623	0.132972323	0.148626248	0.39452444	0.399244651	0.256453576	0.191827246	0.402777976	0.257864236	0.48834979	0.287715848	0.179562843	1.00E-04	0.123155286	0.148017029	0.219502933	1.00E-04	1.00E-04	1.00E-04	1.00E-04	1.00E-04	1.00E-04	1.00E-04	1.00E-04	1.00E-04	hMEP_2	IL33_D7	NSKT23
Id524	1.018709012	0.981593461	1.00E-04	0.053010399	0.067182004	0.13319994	0.016814392	0.429038785	0.178171206	1.00E-04	0.529851636	1.00E-04	1.00E-04	0.134581112	0.088251049	0.100035707	0.045975576	0.08592813	0.128302473	0.103013294	0.050238016	0.092961833	0.134384503	0.411155771	0.067628831	0.053097877	0.190270774	0.099013398	0.053716338	0.089976286	0.102134164	0.10020263	1.00E-04	0.124066887	0.076391375	0.072788171	1.00E-04	1.00E-04	1.00E-04	1.00E-04	1.00E-04	1.00E-04	1.00E-04	1.00E-04	1.00E-04	hEMPP	IL33_D7	NSKT23
Id525	0.890508134	1.121349018	0.014477382	0.837081022	1.313862221	1.313862221	0.439707082	0.287064713	0.252070582	1.00E-04	0.126588706	1.00E-04	1.00E-04	0.041058194	0.165625688	0.174310052	0.041058194	0.172923687	0.05211428	0.154852636	0.465690874	0.211722383	0.119314242	0.428244643	0.107302028	0.31380463	0.133002434	0.303253246	0.187146503	0.257260878	0.157696287	0.239542423	1.00E-04	0.272540617	0.138939661	0.110445032	1.00E-04	1.00E-04	1.00E-04	1.00E-04	1.00E-04	1.00E-04	1.00E-04	1.00E-04	1.00E-04	hMEP_2	IL33_D7	NSKT23
Id526	0.9908998	1.009174365	0.006102852	0.318279191	0.945140736	0.945140736	0.215549674	0.154368136	0.193901483	1.00E-04	0.332713367	1.00E-04	1.00E-04	0.029535648	0.060219661	0.08682292	0.029535648	0.127567286	0.122426361	0.215416166	0.118844223	0.109607561	0.234035863	0.325425031	0.170002557	0.084042421	0.198984672	0.400249697	0.237156626	0.123044001	0.144092923	0.212103536	1.00E-04	0.085471223	0.149862944	0.297300646	1.00E-04	1.00E-04	1.00E-04	1.00E-04	1.00E-04	1.00E-04	1.00E-04	1.00E-04	1.00E-04	hMEP_1	IL33_D7	NSKT23
Id527	1.101639649	0.90676256	0.018055489	0.247854789	0.820710701	0.820710701	0.136752579	0.237558824	0.1225354	1.00E-04	0.170308816	1.00E-04	1.00E-04	0.025647209	0.082549784	0.117013083	0.025647209	0.112247257	0.10050081	0.363444896	0.139535055	0.238564273	0.162584383	0.586949165	0.173832753	0.103288328	0.202111133	0.20554846	0.120670022	0.166475899	0.136446372	0.143171248	1.00E-04	0.095797996	0.080114895	0.176420376	1.00E-04	1.00E-04	1.00E-04	1.00E-04	1.00E-04	1.00E-04	1.00E-04	1.00E-04	1.00E-04	hMEP_1	IL33_D7	NSKT23
Id528	1.172909557	0.85001389	1.00E-04	0.094351297	0.206435148	0.071137514	0.033175826	0.692557687	0.17526617	1.00E-04	0.497580203	1.00E-04	1.00E-04	0.090072591	0.194685554	0.158269972	0.281874951	0.093699314	0.090170644	0.119482014	0.128390589	0.075280313	0.116398402	0.594885669	0.276424007	0.130160805	0.101528752	0.076610843	0.174113141	0.062978715	0.043903088	0.164249663	1.00E-04	0.08977356	0.05119463	0.142277837	1.00E-04	1.00E-04	1.00E-04	1.00E-04	1.00E-04	1.00E-04	1.00E-04	1.00E-04	1.00E-04	hBEMP	IL33_D7	NSKT23
Id529	1.00E-04	1.00E-04	1.00E-04	1.00E-04	1.00E-04	1.00E-04	1.00E-04	1.00E-04	1.00E-04	1.00E-04	1.00E-04	1.00E-04	1.00E-04	1.00E-04	1.00E-04	1.00E-04	1.00E-04	1.00E-04	1.00E-04	1.00E-04	1.00E-04	1.00E-04	1.00E-04	1.00E-04	1.00E-04	1.00E-04	1.00E-04	1.00E-04	1.00E-04	1.00E-04	1.00E-04	1.00E-04	1.00E-04	1.00E-04	1.00E-04	1.00E-04	1.00E-04	1.00E-04	1.00E-04	1.00E-04	1.00E-04	1.00E-04	1.00E-04	1.00E-04	1.00E-04	NA	IL33_D7	NSKT23
Id530	1.00E-04	1.00E-04	1.00E-04	1.00E-04	1.00E-04	1.00E-04	1.00E-04	1.00E-04	1.00E-04	1.00E-04	1.00E-04	1.00E-04	1.00E-04	1.00E-04	1.00E-04	1.00E-04	1.00E-04	1.00E-04	1.00E-04	1.00E-04	1.00E-04	1.00E-04	1.00E-04	1.00E-04	1.00E-04	1.00E-04	1.00E-04	1.00E-04	1.00E-04	1.00E-04	1.00E-04	1.00E-04	1.00E-04	1.00E-04	1.00E-04	1.00E-04	1.00E-04	1.00E-04	1.00E-04	1.00E-04	1.00E-04	1.00E-04	1.00E-04	1.00E-04	1.00E-04	NA	IL33_D7	NSKT23
Id531	1.00E-04	1.00E-04	1.00E-04	1.00E-04	1.00E-04	1.00E-04	1.00E-04	1.00E-04	1.00E-04	1.00E-04	1.00E-04	1.00E-04	1.00E-04	1.00E-04	1.00E-04	1.00E-04	1.00E-04	1.00E-04	1.00E-04	1.00E-04	1.00E-04	1.00E-04	1.00E-04	1.00E-04	1.00E-04	1.00E-04	1.00E-04	1.00E-04	1.00E-04	1.00E-04	1.00E-04	1.00E-04	1.00E-04	1.00E-04	1.00E-04	1.00E-04	1.00E-04	1.00E-04	1.00E-04	1.00E-04	1.00E-04	1.00E-04	1.00E-04	1.00E-04	1.00E-04	NA	IL33_D7	NSKT23
Id532	0.974299048	1.026300008	0.006468615	0.337885989	0.803129496	0.803129496	0.249132774	0.187923132	0.180618402	0.001414695	0.155685153	1.00E-04	1.00E-04	0.025097797	0.084665288	0.084150339	0.025097797	0.08233034	0.03399915	0.160356026	0.135923679	0.137584656	0.118913445	0.477864827	0.193775496	0.171772757	0.261894314	0.07373036	0.080999799	0.215453759	0.08857615	0.064387077	1.00E-04	0.159859969	0.098363385	0.057731751	1.00E-04	1.00E-04	1.00E-04	1.00E-04	1.00E-04	1.00E-04	1.00E-04	1.00E-04	1.00E-04	hMEP_1	IL33_D7	NSKT23
Id533	0.941524027	1.061641731	1.00E-04	0.093674339	0.039956343	0.053902947	0.033263392	1.167484214	0.187791981	1.00E-04	1.009139902	1.00E-04	1.00E-04	0.119436001	0.076419425	0.06483286	0.113777376	0.098236189	0.089395445	0.021742345	0.040511069	0.031639553	0.052504902	0.347602209	0.096157652	0.138838371	0.059305095	0.045078391	0.088957601	0.058403948	0.058625345	0.051677271	1.00E-04	0.069297343	0.116380057	0.06266237	1.00E-04	1.00E-04	1.00E-04	1.00E-04	1.00E-04	1.00E-04	1.00E-04	1.00E-04	1.00E-04	hBEMP	IL33_D7	NSKT23
Id534	1.00E-04	1.00E-04	1.00E-04	1.00E-04	1.00E-04	1.00E-04	1.00E-04	1.00E-04	1.00E-04	1.00E-04	1.00E-04	1.00E-04	1.00E-04	1.00E-04	1.00E-04	1.00E-04	1.00E-04	1.00E-04	1.00E-04	1.00E-04	1.00E-04	1.00E-04	1.00E-04	1.00E-04	1.00E-04	1.00E-04	1.00E-04	1.00E-04	1.00E-04	1.00E-04	1.00E-04	1.00E-04	1.00E-04	1.00E-04	1.00E-04	1.00E-04	1.00E-04	1.00E-04	1.00E-04	1.00E-04	1.00E-04	1.00E-04	1.00E-04	1.00E-04	1.00E-04	NA	IL33_D7	NSKT23
Id535	1.00E-04	1.00E-04	1.00E-04	1.00E-04	1.00E-04	1.00E-04	1.00E-04	1.00E-04	1.00E-04	1.00E-04	1.00E-04	1.00E-04	1.00E-04	1.00E-04	1.00E-04	1.00E-04	1.00E-04	1.00E-04	1.00E-04	1.00E-04	1.00E-04	1.00E-04	1.00E-04	1.00E-04	1.00E-04	1.00E-04	1.00E-04	1.00E-04	1.00E-04	1.00E-04	1.00E-04	1.00E-04	1.00E-04	1.00E-04	1.00E-04	1.00E-04	1.00E-04	1.00E-04	1.00E-04	1.00E-04	1.00E-04	1.00E-04	1.00E-04	1.00E-04	1.00E-04	NA	IL33_D7	NSKT23
Id536	0.929299496	1.075428164	0.009323714	0.092462678	0.816733495	0.816733495	0.233618183	0.098261857	0.087299087	1.00E-04	0.151372922	1.00E-04	1.00E-04	0.025522922	0.070797401	0.080597831	0.025522922	0.093381995	0.066667664	0.217033501	0.172493288	0.087747289	0.120123009	0.379129979	0.114673521	0.10635086	0.160045739	0.156106382	0.178343832	0.12646522	0.118046084	0.124194171	1.00E-04	0.104780034	0.120622676	0.132386355	1.00E-04	1.00E-04	1.00E-04	1.00E-04	1.00E-04	1.00E-04	1.00E-04	1.00E-04	1.00E-04	hMEP_1	IL33_D7	NSKT23
Id537	1.013009755	0.98714038	0.016495656	0.581594551	2.0861284	2.0861284	0.536263794	0.415609115	0.479840747	1.00E-04	0.491386875	1.00E-04	1.00E-04	0.065191513	0.178090936	0.117694761	0.065191513	0.191758737	0.136253386	0.561856502	0.284430355	0.384580902	0.491331308	0.593148083	0.49538242	0.415444807	0.395699692	0.430892012	0.471882776	0.45528733	0.361052237	0.440497714	1.00E-04	0.260199473	0.308601771	0.329701315	1.00E-04	1.00E-04	1.00E-04	1.00E-04	1.00E-04	1.00E-04	1.00E-04	1.00E-04	1.00E-04	hMEP_2	IL33_D7	NSKT23
Id538	1.124639371	0.887669602	0.007576545	0.160628431	0.474750205	0.474750205	0.14248819	0.065181698	0.112163437	1.00E-04	0.853900696	1.00E-04	1.00E-04	0.014835944	0.046174759	0.030821438	0.014835944	0.027448347	0.036362661	0.137126135	0.093486378	0.080432773	0.098386128	0.351085495	0.065193232	0.091634861	0.042823856	0.079184778	0.06158213	0.12399742	0.080025995	0.064922799	1.00E-04	0.104578322	0.092464743	0.084027686	1.00E-04	1.00E-04	1.00E-04	1.00E-04	1.00E-04	1.00E-04	1.00E-04	1.00E-04	1.00E-04	hMEP_1	IL33_D7	NSKT23
Id539	1.257240777	0.790606779	1.00E-04	0.190742523	0.226619853	0.139607333	0.065836605	0.467324686	0.281992997	1.00E-04	0.536390843	1.00E-04	1.00E-04	0.230522641	0.110485928	0.079301087	0.120245962	0.119811246	0.107800772	0.070121821	0.181244843	0.130059006	0.165904795	0.309669146	0.114136978	0.132951455	0.155273632	0.153379437	0.076771619	0.189896761	0.139885575	0.193515519	1.00E-04	0.16288473	0.103765089	0.336894124	1.00E-04	1.00E-04	1.00E-04	1.00E-04	1.00E-04	1.00E-04	1.00E-04	1.00E-04	1.00E-04	hEMPP	IL33_D7	NSKT23
Id540	1.101566666	0.906814559	1.00E-04	0.140341063	0.09529459	0.157806885	0.0419643	0.432578379	0.12524695	1.00E-04	0.592468924	1.00E-04	1.00E-04	0.202668534	0.245629234	0.145986668	0.127395791	0.087024148	0.172606568	0.060222876	0.100268157	0.082499656	0.098915528	0.732571751	0.104935976	0.146172978	0.183538334	0.156756218	0.202495696	0.08812135	0.223594756	0.108710511	1.00E-04	0.165845551	0.09685351	0.093354437	1.00E-04	1.00E-04	1.00E-04	1.00E-04	1.00E-04	1.00E-04	1.00E-04	1.00E-04	1.00E-04	hEMPP	IL33_D7	NSKT23
Id541	1.08766377	0.918640927	0.013341729	0.233436026	0.672002779	0.672002779	0.255413599	0.12354299	0.130168682	1.00E-04	0.098232228	1.00E-04	1.00E-04	0.021000087	0.067661232	0.058798922	0.021000087	0.060040404	0.046482842	0.134616401	0.096033009	0.121015152	0.123065229	0.574282654	0.047572499	0.077074724	0.075863544	0.099755458	0.115979943	0.192293146	0.121476083	0.16829371	1.00E-04	0.177876204	0.107585818	0.054647498	1.00E-04	1.00E-04	1.00E-04	1.00E-04	1.00E-04	1.00E-04	1.00E-04	1.00E-04	1.00E-04	hMEP_1	IL33_D7	NSKT23
Id542	1.21723477	0.818130289	1.00E-04	0.107377055	0.296510305	0.36028829	0.100237883	0.56997898	0.580478344	1.00E-04	0.195527263	1.00E-04	1.00E-04	0.152113066	0.308350158	0.361366997	0.250276681	0.312362632	0.173253041	0.210041008	0.205204526	0.20961514	0.203755565	0.411724607	0.229755068	0.271830043	0.267383106	0.327898476	0.481907413	0.251951854	0.14618454	0.283024586	1.00E-04	0.292833483	0.310772271	0.246294816	1.00E-04	1.00E-04	1.00E-04	1.00E-04	1.00E-04	1.00E-04	1.00E-04	1.00E-04	1.00E-04	hEMPP	IL33_D7	NSKT23
Id543	1.092680264	0.914337355	0.01074905	0.153147143	0.663508893	0.668878569	0.1405284	0.213472324	0.121183235	1.00E-04	0.118440115	1.00E-04	1.00E-04	0.020902455	0.066042816	0.038978866	0.020902455	0.106128437	0.055587085	0.093610238	0.156920581	0.126251389	0.108093425	0.457021708	0.164613973	0.186347483	0.076567625	0.126731182	0.166306533	0.090053504	0.116466606	0.093903283	1.00E-04	0.122047183	0.104846283	0.09602298	1.00E-04	1.00E-04	1.00E-04	1.00E-04	1.00E-04	1.00E-04	1.00E-04	1.00E-04	1.00E-04	hMEP_1	IL33_D7	NSKT23
Id544	1.104231946	0.904589619	0.010012336	0.173244871	0.848235821	0.848235821	0.148989798	0.113105875	0.160713959	1.00E-04	0.199442595	1.00E-04	1.00E-04	0.026507369	0.11942925	0.073779566	0.026507369	0.096794602	0.116481496	0.092162579	0.228128963	0.131059269	0.129942879	0.828838433	0.106863632	0.143659628	0.106649466	0.136486744	0.306845597	0.31397382	0.148322524	0.092438727	1.00E-04	0.184477104	0.1236817	0.100402641	1.00E-04	1.00E-04	1.00E-04	1.00E-04	1.00E-04	1.00E-04	1.00E-04	1.00E-04	1.00E-04	hMEP_1	IL33_D7	NSKT23
Id545	0.962257306	1.039053633	1.00E-04	0.230970026	0.131866312	0.191818158	0.068367727	0.694007622	0.200261874	1.00E-04	0.288640487	1.00E-04	1.00E-04	0.271326425	0.189056388	0.096654569	0.122272	0.155096741	0.17829016	0.150952359	0.184590774	0.140548646	0.264178654	0.336235386	0.110979741	0.121582288	0.227432792	0.263135838	0.125374871	0.367216901	0.256134992	0.135039097	1.00E-04	0.264958784	0.191730139	0.121899619	1.00E-04	1.00E-04	1.00E-04	1.00E-04	1.00E-04	1.00E-04	1.00E-04	1.00E-04	1.00E-04	hEMPP	IL33_D7	NSKT23
Id546	0.93953097	1.063832734	1.00E-04	0.072932326	0.022426418	0.0821445	0.01882796	0.332093791	0.048171997	1.00E-04	0.640832865	1.00E-04	1.00E-04	0.12859316	0.067557723	0.033476925	0.055400814	0.029992212	0.047528881	0.069071161	0.027029141	0.052757009	0.057080254	0.437845986	0.056596298	0.056777455	0.058545837	0.080270428	0.046643963	0.063417632	0.087366681	0.049485983	1.00E-04	0.050576769	0.0611356	0.038332193	1.00E-04	1.00E-04	1.00E-04	1.00E-04	1.00E-04	1.00E-04	1.00E-04	1.00E-04	1.00E-04	hEMPP	IL33_D7	NSKT23
Id547	0.970097245	1.030717105	1.00E-04	0.115093643	0.087159271	0.102905756	0.031769393	0.789464414	0.281059298	1.00E-04	0.566103606	1.00E-04	1.00E-04	0.12073171	0.122570555	0.145479079	0.156121798	0.20024996	0.204647506	0.111769525	0.070496014	0.084822202	0.130628123	0.503734781	0.220867677	0.155463314	0.106184532	0.304006673	0.326279748	0.112805921	0.148270787	0.181270988	1.00E-04	0.078130461	0.132578234	0.132112165	1.00E-04	1.00E-04	1.00E-04	1.00E-04	1.00E-04	1.00E-04	1.00E-04	1.00E-04	1.00E-04	hBEMP	IL33_D7	NSKT23
Id548	1.00E-04	1.00E-04	1.00E-04	1.00E-04	1.00E-04	1.00E-04	1.00E-04	1.00E-04	1.00E-04	1.00E-04	1.00E-04	1.00E-04	1.00E-04	1.00E-04	1.00E-04	1.00E-04	1.00E-04	1.00E-04	1.00E-04	1.00E-04	1.00E-04	1.00E-04	1.00E-04	1.00E-04	1.00E-04	1.00E-04	1.00E-04	1.00E-04	1.00E-04	1.00E-04	1.00E-04	1.00E-04	1.00E-04	1.00E-04	1.00E-04	1.00E-04	1.00E-04	1.00E-04	1.00E-04	1.00E-04	1.00E-04	1.00E-04	1.00E-04	1.00E-04	1.00E-04	NA	IL33_D7	NSKT23
Id549	0.985538315	1.014649188	1.00E-04	0.143369825	0.083646339	0.093631371	0.058300106	0.735876831	0.313271427	0.016747613	0.528211463	1.00E-04	1.00E-04	0.134925289	0.339897076	0.2215631	0.127117672	0.119972742	0.108639643	0.036284779	0.080462033	0.162201773	0.095785603	0.413996691	0.13125941	0.152550251	0.174217212	0.067822967	0.084330473	0.114313787	0.172192998	0.047535569	1.00E-04	0.081021629	0.091420977	0.090083399	1.00E-04	1.00E-04	1.00E-04	1.00E-04	1.00E-04	1.00E-04	1.00E-04	1.00E-04	1.00E-04	hBEMP	IL33_D7	NSKT23
Id550	1.115638583	0.89514937	0.007351382	0.245502022	1.051022646	1.051022646	0.250987583	0.168775739	0.147737802	1.00E-04	0.121523586	1.00E-04	1.00E-04	0.032844458	0.092759377	0.121749238	0.032844458	0.228533684	0.131695157	0.114875113	0.104810269	0.206838162	0.183084118	0.432747149	0.167148135	0.293225792	0.135247716	0.184798667	0.127813403	0.227679981	0.137912967	0.207825756	1.00E-04	0.174664872	0.152634379	0.215489081	1.00E-04	1.00E-04	1.00E-04	1.00E-04	1.00E-04	1.00E-04	1.00E-04	1.00E-04	1.00E-04	hMEP_1	IL33_D7	NSKT23
Id551	1.00E-04	1.00E-04	1.00E-04	1.00E-04	1.00E-04	1.00E-04	1.00E-04	1.00E-04	1.00E-04	1.00E-04	1.00E-04	1.00E-04	1.00E-04	1.00E-04	1.00E-04	1.00E-04	1.00E-04	1.00E-04	1.00E-04	1.00E-04	1.00E-04	1.00E-04	1.00E-04	1.00E-04	1.00E-04	1.00E-04	1.00E-04	1.00E-04	1.00E-04	1.00E-04	1.00E-04	1.00E-04	1.00E-04	1.00E-04	1.00E-04	1.00E-04	1.00E-04	1.00E-04	1.00E-04	1.00E-04	1.00E-04	1.00E-04	1.00E-04	1.00E-04	1.00E-04	NA	IL33_D7	NSKT23
Id552	0.865281696	1.152927361	1.00E-04	0.138924296	0.100405045	0.091576291	0.041424402	1.092030998	0.168047191	1.00E-04	0.797207777	1.00E-04	1.00E-04	0.149266433	0.175283136	0.110757808	0.214403745	0.118197289	0.122085543	0.074272192	0.093821918	0.046360432	0.133876839	0.327331789	0.055583363	0.072298661	0.056922963	0.058130646	0.103529565	0.116824833	0.105221546	0.100978703	1.00E-04	0.088678732	0.128275909	0.19149839	1.00E-04	1.00E-04	1.00E-04	1.00E-04	1.00E-04	1.00E-04	1.00E-04	1.00E-04	1.00E-04	hBEMP	IL33_D7	NSKT23
Id553	0.946211966	1.05649164	0.00662337	0.299984811	1.059741776	1.059741776	0.623540879	0.180288811	0.115796135	1.00E-04	0.141739941	1.00E-04	1.00E-04	0.033116931	0.189030773	0.057536143	0.033116931	0.108777878	0.076623646	0.144439464	0.078346836	0.077776563	0.250086867	0.299337067	0.205261098	0.192892482	0.129821481	0.136946068	0.178362807	0.145217712	0.266864395	0.217239078	1.00E-04	0.190124266	0.184903177	0.260458972	1.00E-04	1.00E-04	1.00E-04	1.00E-04	1.00E-04	1.00E-04	1.00E-04	1.00E-04	1.00E-04	hMEP_1	IL33_D7	NSKT23
Id554	1.163015256	0.857786206	0.027755362	0.976464731	2.023275154	2.023275154	0.618284902	0.108470859	0.345181775	1.00E-04	0.353587197	1.00E-04	1.00E-04	0.063227349	0.150286631	0.180636393	0.063227349	0.126486654	0.151546222	0.294160409	0.377211154	0.173797213	0.332615444	0.571604559	0.291534434	0.464502328	0.450717975	0.391986562	0.454817516	0.316331399	0.564456274	0.455273983	1.00E-04	0.332369493	0.221830111	0.614695399	1.00E-04	1.00E-04	1.00E-04	1.00E-04	1.00E-04	1.00E-04	1.00E-04	1.00E-04	1.00E-04	hMEP_2	IL33_D7	NSKT23
Id555	0.911235694	1.096349526	1.00E-04	0.169172596	0.153968405	0.070612289	0.078986932	0.758643953	0.205723395	1.00E-04	0.221787124	1.00E-04	1.00E-04	0.094979174	0.203610477	0.145088909	0.196846673	0.068988216	0.115031533	0.16043252	0.137212398	0.116323639	0.158478931	0.473542684	0.127806481	0.147339418	0.148644256	0.218084212	0.252590505	0.076635177	0.131749113	0.200211153	1.00E-04	0.317869799	0.074158531	0.229265301	1.00E-04	1.00E-04	1.00E-04	1.00E-04	1.00E-04	1.00E-04	1.00E-04	1.00E-04	1.00E-04	hEMPP	IL33_D7	NSKT23
Id556	1.00E-04	1.00E-04	1.00E-04	1.00E-04	1.00E-04	1.00E-04	1.00E-04	1.00E-04	1.00E-04	1.00E-04	1.00E-04	1.00E-04	1.00E-04	1.00E-04	1.00E-04	1.00E-04	1.00E-04	1.00E-04	1.00E-04	1.00E-04	1.00E-04	1.00E-04	1.00E-04	1.00E-04	1.00E-04	1.00E-04	1.00E-04	1.00E-04	1.00E-04	1.00E-04	1.00E-04	1.00E-04	1.00E-04	1.00E-04	1.00E-04	1.00E-04	1.00E-04	1.00E-04	1.00E-04	1.00E-04	1.00E-04	1.00E-04	1.00E-04	1.00E-04	1.00E-04	NA	IL33_D7	NSKT23
Id557	1.00E-04	1.00E-04	1.00E-04	1.00E-04	1.00E-04	1.00E-04	1.00E-04	1.00E-04	1.00E-04	1.00E-04	1.00E-04	1.00E-04	1.00E-04	1.00E-04	1.00E-04	1.00E-04	1.00E-04	1.00E-04	1.00E-04	1.00E-04	1.00E-04	1.00E-04	1.00E-04	1.00E-04	1.00E-04	1.00E-04	1.00E-04	1.00E-04	1.00E-04	1.00E-04	1.00E-04	1.00E-04	1.00E-04	1.00E-04	1.00E-04	1.00E-04	1.00E-04	1.00E-04	1.00E-04	1.00E-04	1.00E-04	1.00E-04	1.00E-04	1.00E-04	1.00E-04	NA	IL33_D7	NSKT23
Id558	0.960222935	1.041234436	0.010087989	0.204921514	0.960526532	0.960526532	0.469009185	0.096759225	0.197956217	1.00E-04	0.129741496	1.00E-04	1.00E-04	0.030016454	0.076766472	0.113803075	0.030016454	0.141791276	0.092325842	0.173565453	0.138805183	0.161748829	0.198132824	0.451301926	0.223673905	0.237353123	0.127914096	0.135527913	0.259079584	0.173887418	0.070313852	0.239318644	1.00E-04	0.070925572	0.114396919	0.119048105	1.00E-04	1.00E-04	1.00E-04	1.00E-04	1.00E-04	1.00E-04	1.00E-04	1.00E-04	1.00E-04	hMEP_1	IL33_D7	NSKT23
Id559	1.00E-04	1.00E-04	1.00E-04	1.00E-04	1.00E-04	1.00E-04	1.00E-04	1.00E-04	1.00E-04	1.00E-04	1.00E-04	1.00E-04	1.00E-04	1.00E-04	1.00E-04	1.00E-04	1.00E-04	1.00E-04	1.00E-04	1.00E-04	1.00E-04	1.00E-04	1.00E-04	1.00E-04	1.00E-04	1.00E-04	1.00E-04	1.00E-04	1.00E-04	1.00E-04	1.00E-04	1.00E-04	1.00E-04	1.00E-04	1.00E-04	1.00E-04	1.00E-04	1.00E-04	1.00E-04	1.00E-04	1.00E-04	1.00E-04	1.00E-04	1.00E-04	1.00E-04	NA	IL33_D7	NSKT23
Id560	0.716721102	1.378571415	0.013378071	0.144345713	0.891029534	0.891029534	0.265555973	0.197838683	0.150573663	1.00E-04	0.117588879	1.00E-04	1.00E-04	0.027844673	0.148197263	0.099133505	0.027844673	0.110975723	0.087822446	0.09271225	0.297567759	0.157179359	0.292537283	0.454500483	0.208392333	0.16128544	0.307282725	0.118362132	0.081315208	0.224377888	0.216630524	0.192596873	1.00E-04	0.107883099	0.118414034	0.291539467	1.00E-04	1.00E-04	1.00E-04	1.00E-04	1.00E-04	1.00E-04	1.00E-04	1.00E-04	1.00E-04	hMEP_1	IL33_D7	NSKT23
Id561	1.02995438	0.970820977	1.00E-04	0.121659564	0.1193269	0.100782739	0.054416488	0.809460707	0.311056437	0.008523447	0.580243121	1.00E-04	1.00E-04	0.096632985	0.231891907	0.119080463	0.105879119	0.133278599	0.106688929	0.094393824	0.063090898	0.080072806	0.205476067	0.339466123	0.168058659	0.166512968	0.171337516	0.222519161	0.146999302	0.083464753	0.11105343	0.196389388	1.00E-04	0.133586116	0.089707473	0.104043723	1.00E-04	1.00E-04	1.00E-04	1.00E-04	1.00E-04	1.00E-04	1.00E-04	1.00E-04	1.00E-04	hBEMP	IL33_D7	NSKT23
Id562	1.244350118	0.799628456	1.00E-04	0.570187401	0.251173936	0.502077768	0.079840016	0.760821463	0.305182582	1.00E-04	0.489304144	1.00E-04	1.00E-04	0.5788305	0.423237392	0.212636252	0.673655183	0.355934931	0.407345529	0.368670452	0.357233561	0.320312718	0.376027763	0.462523676	0.250641138	0.277577139	0.494269081	0.373321382	0.368683863	0.360936817	0.480307475	0.289924767	1.00E-04	0.251249681	0.361972652	0.795337829	1.00E-04	1.00E-04	1.00E-04	1.00E-04	1.00E-04	1.00E-04	1.00E-04	1.00E-04	1.00E-04	hEMPP	IL33_D7	NSKT23
Id563	0.890209492	1.121555193	0.003928077	0.142337667	0.56066839	0.56066839	0.190119466	0.064559758	0.079049597	1.00E-04	0.070652565	1.00E-04	1.00E-04	0.017520887	0.029617897	0.043150137	0.017520887	0.0740553	0.058557024	0.089591431	0.094050654	0.170429315	0.077693048	0.297432778	0.120580422	0.094694293	0.165978677	0.079825137	0.121727204	0.093397177	0.101584399	0.11647212	1.00E-04	0.134253861	0.050603496	0.114631417	1.00E-04	1.00E-04	1.00E-04	1.00E-04	1.00E-04	1.00E-04	1.00E-04	1.00E-04	1.00E-04	hMEP_1	IL33_D7	NSKT23
Id564	1.184851277	0.841231305	1.00E-04	0.195754007	0.096601175	0.200877043	0.050535847	0.867427841	0.232638965	1.00E-04	0.621232074	1.00E-04	1.00E-04	0.186054254	0.088547549	0.176449652	0.175798161	0.182810513	0.088522238	0.067500842	0.159240055	0.04851815	0.126717551	0.364634389	0.25717391	0.128852896	0.213310375	0.175909151	0.13565079	0.085429325	0.179665103	0.22309735	1.00E-04	0.136033992	0.152138126	0.154791287	1.00E-04	1.00E-04	1.00E-04	1.00E-04	1.00E-04	1.00E-04	1.00E-04	1.00E-04	1.00E-04	hBEMP	IL33_D7	NSKT23
Id565	1.005577127	0.994450619	1.00E-04	0.360190249	0.601966154	0.51459263	0.073167778	0.716661781	0.265456118	1.00E-04	0.176672028	1.00E-04	1.00E-04	0.218742743	0.31461715	0.472300278	0.453671123	0.312783757	0.584494879	0.254269885	0.467458942	0.386088318	0.427066873	0.542088578	0.203036359	0.317862623	0.273092369	0.339640903	0.189610643	0.414234003	0.322843362	0.423891188	1.00E-04	0.240868632	0.619182657	0.274703754	1.00E-04	1.00E-04	1.00E-04	1.00E-04	1.00E-04	1.00E-04	1.00E-04	1.00E-04	1.00E-04	hEMPP	IL33_D7	NSKT23
Id566	0.884151769	1.129310787	1.00E-04	0.425748252	0.413113844	0.34941161	0.116546181	1.685821863	0.210165212	1.00E-04	0.979924037	1.00E-04	1.00E-04	0.468060041	0.214242725	0.447796529	0.508705932	0.647534907	0.213191006	0.28159613	0.295419624	0.251586473	0.50471562	0.295532875	0.413964415	0.461328463	0.440619012	0.53508224	0.693468656	0.508808184	0.241189832	0.54848827	1.00E-04	0.289510436	0.219582979	0.367334374	1.00E-04	1.00E-04	1.00E-04	1.00E-04	1.00E-04	1.00E-04	1.00E-04	1.00E-04	1.00E-04	hBEMP	IL33_D7	NSKT23
Id567	0.888283007	1.124084008	1.00E-04	0.197705183	0.223252616	0.139375047	0.077727972	0.576103279	0.274732741	1.00E-04	0.248716413	1.00E-04	1.00E-04	0.315812171	0.33156223	0.195861107	0.51550837	0.279531079	0.284121604	0.296309174	0.12087101	0.322377694	0.168028545	0.644480866	0.117128465	0.221883801	0.196347541	0.214850072	0.093849436	0.179044668	0.233394555	0.429939465	1.00E-04	0.125111377	0.143882124	0.124875638	1.00E-04	1.00E-04	1.00E-04	1.00E-04	1.00E-04	1.00E-04	1.00E-04	1.00E-04	1.00E-04	hEMPP	IL33_D7	NSKT23
Id568	1.156643496	0.862505225	1.00E-04	0.18193545	0.102579809	0.185074812	0.086345659	0.451912095	0.240778597	1.00E-04	0.659702705	1.00E-04	1.00E-04	0.132669337	0.304915977	0.150154309	0.13463547	0.116984528	0.155958345	0.215745091	0.181444983	0.153017924	0.240552124	0.360339903	0.16340658	0.151528659	0.184336132	0.089318921	0.203316446	0.090763429	0.164187727	0.187436737	1.00E-04	0.13934194	0.254999565	0.206964521	1.00E-04	1.00E-04	1.00E-04	1.00E-04	1.00E-04	1.00E-04	1.00E-04	1.00E-04	1.00E-04	hEMPP	IL33_D7	NSKT23
Id569	1.00E-04	1.00E-04	1.00E-04	1.00E-04	1.00E-04	1.00E-04	1.00E-04	1.00E-04	1.00E-04	1.00E-04	1.00E-04	1.00E-04	1.00E-04	1.00E-04	1.00E-04	1.00E-04	1.00E-04	1.00E-04	1.00E-04	1.00E-04	1.00E-04	1.00E-04	1.00E-04	1.00E-04	1.00E-04	1.00E-04	1.00E-04	1.00E-04	1.00E-04	1.00E-04	1.00E-04	1.00E-04	1.00E-04	1.00E-04	1.00E-04	1.00E-04	1.00E-04	1.00E-04	1.00E-04	1.00E-04	1.00E-04	1.00E-04	1.00E-04	1.00E-04	1.00E-04	NA	IL33_D7	NSKT23
Id570	1.00E-04	1.00E-04	1.00E-04	1.00E-04	1.00E-04	1.00E-04	1.00E-04	1.00E-04	1.00E-04	1.00E-04	1.00E-04	1.00E-04	1.00E-04	1.00E-04	1.00E-04	1.00E-04	1.00E-04	1.00E-04	1.00E-04	1.00E-04	1.00E-04	1.00E-04	1.00E-04	1.00E-04	1.00E-04	1.00E-04	1.00E-04	1.00E-04	1.00E-04	1.00E-04	1.00E-04	1.00E-04	1.00E-04	1.00E-04	1.00E-04	1.00E-04	1.00E-04	1.00E-04	1.00E-04	1.00E-04	1.00E-04	1.00E-04	1.00E-04	1.00E-04	1.00E-04	NA	IL33_D7	NSKT23
Id571	0.958405099	1.043184912	1.00E-04	0.230535359	0.09529603	0.123183905	0.047518764	0.428921073	0.158976625	1.00E-04	1.354459744	1.00E-04	1.00E-04	0.147320176	0.12258747	0.156476299	0.07381825	0.250625891	0.191678279	0.106619037	0.239081375	0.189820343	0.081151395	0.301797687	0.130942633	0.138692562	0.098103604	0.116457885	0.084727651	0.128019631	0.091879985	0.14351838	1.00E-04	0.092071774	0.084815584	0.146384528	1.00E-04	1.00E-04	1.00E-04	1.00E-04	1.00E-04	1.00E-04	1.00E-04	1.00E-04	1.00E-04	hEMPP	IL33_D7	NSKT23
Id572	0.941651126	1.061573173	1.00E-04	0.874559526	0.352921476	0.322983045	0.192622471	0.767534907	0.256336941	1.00E-04	0.302226807	1.00E-04	1.00E-04	0.321054173	0.519942924	0.581296988	0.243699701	0.425426196	0.37852184	0.254320377	0.294600241	0.439354025	0.564001525	0.333492417	0.367913272	0.372875734	0.412827613	0.566934244	0.338193817	0.192707583	0.264491066	0.281479892	1.00E-04	0.280890062	0.387479784	0.378479362	1.00E-04	1.00E-04	1.00E-04	1.00E-04	1.00E-04	1.00E-04	1.00E-04	1.00E-04	1.00E-04	hEMPP	IL33_D7	NSKT23
Id573	0.910966122	1.096767091	1.00E-04	1.275014972	0.240695911	0.241531585	0.237809939	0.595509947	0.480258192	1.00E-04	0.339624617	1.00E-04	1.00E-04	0.253401509	0.348430615	0.278637558	0.337114346	0.435329966	0.808861074	0.543532866	0.665469194	0.37528059	0.2666029	0.354041689	0.615334458	0.920273097	0.340071785	0.315832688	0.448458754	0.191382067	0.242904801	0.368651075	1.00E-04	0.47468556	0.413886919	0.584363591	1.00E-04	1.00E-04	1.00E-04	1.00E-04	1.00E-04	1.00E-04	1.00E-04	1.00E-04	1.00E-04	hEMPP	IL33_D7	NSKT23
Id574	0.983607911	1.016631504	1.00E-04	0.073747069	0.05432388	0.068894838	0.031430261	0.566660964	0.060344917	1.00E-04	0.408557776	1.00E-04	1.00E-04	0.156059955	0.086686686	0.058999599	0.031791229	0.049591327	0.13937489	0.043639526	0.08382571	0.03252327	0.132566891	0.36326471	0.049384977	0.059074672	0.084607941	0.066358865	0.06176072	0.091486562	0.071881844	0.146044394	1.00E-04	0.119927476	0.115176226	0.043106943	1.00E-04	1.00E-04	1.00E-04	1.00E-04	1.00E-04	1.00E-04	1.00E-04	1.00E-04	1.00E-04	hBEMP	IL33_D7	NSKT23
Id575	1.00E-04	1.00E-04	1.00E-04	1.00E-04	1.00E-04	1.00E-04	1.00E-04	1.00E-04	1.00E-04	1.00E-04	1.00E-04	1.00E-04	1.00E-04	1.00E-04	1.00E-04	1.00E-04	1.00E-04	1.00E-04	1.00E-04	1.00E-04	1.00E-04	1.00E-04	1.00E-04	1.00E-04	1.00E-04	1.00E-04	1.00E-04	1.00E-04	1.00E-04	1.00E-04	1.00E-04	1.00E-04	1.00E-04	1.00E-04	1.00E-04	1.00E-04	1.00E-04	1.00E-04	1.00E-04	1.00E-04	1.00E-04	1.00E-04	1.00E-04	1.00E-04	1.00E-04	NA	IL33_D7	NSKT23
Id576	0.919064497	1.087127336	0.00234847	0.125488271	0.44274281	0.44274281	0.138924829	0.065530655	0.135847134	1.00E-04	0.580243121	1.00E-04	1.00E-04	0.013835713	0.047602486	0.040878488	0.013835713	0.046823811	0.025348718	0.113345526	0.137098805	0.124395	0.079256218	0.387840142	0.089991468	0.040074999	0.072992141	0.066483067	0.05185627	0.074644215	0.070993504	0.129062175	1.00E-04	0.051945665	0.066728762	0.21916082	1.00E-04	1.00E-04	1.00E-04	1.00E-04	1.00E-04	1.00E-04	1.00E-04	1.00E-04	1.00E-04	hMEP_1	IL33_D7	NSKT23
