# Supplementary material for: A mechanism to initiate emergency type 2 myelopoiesis
Source: Nature. 2026 Mar 11;653(8113):212–20. doi: 10.1038/s41586-026-10256-6 (PMC13148993; doi:10.1038/s41586-026-10256-6)
Supplement: Supplementary file 3 — This zipped file contains Supplementary Tables 1–17 and a guide to the tables. [file 41586_2026_10256_MOESM3_ESM.zip › SupTable_1_DESeq2_resDAY4vsNaive.csv]

gene	baseMean	log2FoldChange	lfcSE	stat	pvalue	padj
0610005C13Rik	4.863206202	4.721831828	2.677753771	1.763355495	0.077840551	NA
0610009B22Rik	624.4411941	-0.351714615	0.265944132	-1.322513161	0.18599733	0.903882785
0610009E02Rik	55.61539452	0.512394042	1.34539243	0.380850992	0.703313819	1
0610009L18Rik	80.07540699	-0.190076205	0.602508538	-0.315474708	0.752401251	1
0610010F05Rik	639.8064193	-0.68947008	0.34374061	-2.005785932	0.044879092	0.628355634
0610010K14Rik	1159.070235	0.061560627	0.17025252	0.361584235	0.717662748	1
0610012G03Rik	1190.614382	0.32038961	0.199805822	1.603504879	0.108823233	0.793783468
0610030E20Rik	932.8357413	-0.662241612	0.185600108	-3.568110055	0.000359565	0.042161777
0610038B21Rik	1.054024095	-2.306828199	2.903189088	-0.794584207	0.426855408	NA
0610039K10Rik	5.432659389	-0.536299369	1.560727198	-0.343621467	0.731130979	1
0610040B10Rik	19.04909662	-0.621985493	1.100971727	-0.564942294	0.572113015	1
0610040J01Rik	46.19324484	-22.37923113	3.679598768	-6.081975928	1.19E-09	6.34E-07
0610043K17Rik	1.216188091	-0.000176201	3.678163714	-4.79E-05	0.999961778	NA
1010001B22Rik	26.66828877	-0.061351538	1.40031824	-0.043812568	0.965053809	1
1110002L01Rik	113.5805949	0.048749659	1.387552133	0.03513357	0.971973233	1
1110003F10Rik	11.02403788	0.37218727	1.492083462	0.249441321	0.803019425	1
1110004F10Rik	4403.478822	0.095320359	0.151095206	0.630862893	0.528130176	1
1110006O24Rik	62.02203858	-0.024920442	0.889670479	-0.028010868	0.977653483	1
1110008P14Rik	402.2917991	-0.35246806	0.318317897	-1.107283199	0.268171506	0.956395984
1110012L19Rik	407.094591	-0.353568098	0.307573012	-1.149542006	0.250332556	0.948173652
1110013H19Rik	6.241905466	0.898710783	3.167453117	0.283732939	0.77661505	1
1110019D14Rik	87.70916628	0.043198822	0.611879637	0.070600196	0.943715955	1
1110020A21Rik	27.15956674	-0.48842708	0.735627713	-0.663959598	0.50671617	1
1110025M09Rik	19.04611637	1.567451193	1.796210902	0.87264318	0.382857597	0.992479677
1110028F11Rik	48.15977962	0.284135047	1.036847598	0.274037426	0.78405586	1
1110032A03Rik	546.9493817	0.377062949	0.388890231	0.969587093	0.332252349	0.982768044
1110032F04Rik	14.43848962	-1.048806613	3.541364451	-0.296158904	0.767108732	1
1110035H17Rik	17.75567489	-1.071690141	1.231618254	-0.870147984	0.384219538	0.992813023
1110038B12Rik	334.7054545	0.638827662	0.333663371	1.914587328	0.055545152	0.671468953
1110038F14Rik	744.4136629	0.07113881	0.196916641	0.361263575	0.71790242	1
1110046J04Rik	5.265034767	0.700726644	1.813828866	0.386324563	NA	NA
1110051M20Rik	451.2905337	0.47596929	0.420223537	1.132657378	0.257358163	0.950981444
1110059E24Rik	754.3676682	0.018350582	0.309287153	0.05933186	0.952687785	1
1110059G10Rik	434.4743839	0.263569145	0.344125223	0.765910567	0.443729518	0.999391483
1110065P20Rik	149.8152134	-0.622175013	0.457171299	-1.360923168	0.173537971	0.887832717
1190005I06Rik	6.648138643	-0.276455866	2.316561421	-0.119338889	0.905006875	1
1190007I07Rik	444.2411224	0.505934532	0.23798727	2.125889052	0.033512499	0.583692815
1300002E11Rik	639.1882347	0.197326022	0.323133504	0.610664075	0.541421994	1
1300014J16Rik	4.944419793	5.143257676	3.689005385	1.394212569	0.163253423	NA
1300017J02Rik	362.4199291	-0.355077777	0.689520653	-0.514963221	0.606578721	1
1500002C15Rik	51.5617904	0.071030305	1.260292023	0.056360196	0.955054866	1
1500002F19Rik	7.213653819	-0.11566847	2.690497754	-0.042991476	0.965708329	1
1500004A13Rik	82.75575536	-0.568734921	0.668233853	-0.85110163	0.3947129	0.994880776
1500009L16Rik	133.2688994	0.118493881	0.707404739	0.167505071	0.866972658	1
1500011B03Rik	1648.085003	0.428582727	0.211666225	2.024804513	0.042887441	0.61980562
1500015A07Rik	85.28822051	0.419397227	0.865442428	0.484604422	0.627956977	1
1500026H17Rik	4.701560102	0.436711485	2.526019588	0.172885233	0.862741639	NA
1500032F14Rik	1.134882889	1.874965081	3.656684333	0.512750052	0.608126173	NA
1500035N22Rik	2.433093159	-1.001240812	3.577743761	-0.279852577	0.779590612	NA
1600002K03Rik	161.4824918	0.208189725	0.53818292	0.386838224	0.698875977	1
1600010M07Rik	110.2978757	-0.860367677	0.673631069	-1.27720902	0.201528463	0.913260818
1600012H06Rik	386.0601393	0.132492924	0.359017579	0.369042999	0.712095675	1
1600014C10Rik	1464.126252	-0.119879875	0.322383084	-0.371855351	0.71000055	1
1600017P15Rik	2.189636818	5.197978549	3.688601852	1.409200222	0.158775972	NA
1600020E01Rik	441.9490293	0.542909186	0.323235355	1.679609541	0.09303331	0.758677331
1600022D10Rik	2.675433253	5.487062753	3.68670442	1.488338127	NA	NA
1600023N17Rik	26.83643905	-0.368575338	2.224778936	-0.165668297	0.868417996	1
1600029O15Rik	5.025808151	-0.459619043	1.292123877	-0.355708188	0.722059112	NA
1700001C19Rik	33.72037743	0.910541293	1.681710792	0.541437504	0.588206063	1
1700001G11Rik	8.998809293	3.4329311	2.081294172	1.649421377	0.099061338	0.771322963
1700001G17Rik	13.29500179	-0.34912786	2.309933693	-0.15114194	0.879863749	1
1700001K23Rik	4.377405822	1.585374525	2.509531153	0.63174132	0.527555923	NA
1700001L05Rik	172.509399	0.718770075	0.597765028	1.202429117	0.229197314	0.930679329
1700001O22Rik	22.53620965	2.236885831	2.189434483	1.021672878	0.306935752	0.975263716
1700003C15Rik	141.2059782	0.955569488	1.071434713	0.891859743	0.372468115	0.991562334
1700003G18Rik	3.972051793	-5.14288851	3.689006869	-1.394111937	0.163283805	NA
1700003I16Rik	2.918065527	-2.321270182	1.93285696	-1.200952906	0.22976947	NA
1700006J14Rik	520.173226	0.322741819	0.481747242	0.66994015	0.502895944	1
1700007E05Rik	0.973433548	-3.902939731	3.703755662	-1.053778944	0.291984136	NA
1700007L15Rik	70.60927991	0.11282492	0.59994415	0.188059038	0.850830371	1
1700008H02Rik	7.132424361	-1.497171595	1.195699563	-1.252130252	0.210522406	0.918918665
1700008J07Rik	73.27932194	0.063733808	0.913726602	0.069751508	0.944391444	1
1700008O03Rik	36.63973995	0.300683175	0.581402679	0.517168541	0.60503851	1
1700010I14Rik	93.53353386	-0.498452945	0.857883523	-0.581026365	0.561222684	1
1700011B04Rik	6.489506973	26.99476807	3.68167358	7.332200284	NA	NA
1700011D18Rik	1.864505737	-0.637361392	3.587204087	-0.177676368	0.858977146	NA
1700012B09Rik	3.973209942	-1.789172212	3.568204356	-0.501420892	NA	NA
1700012C14Rik	4.050974851	0.893716038	3.294330809	0.271289099	0.78616869	NA
1700012D14Rik	101.6440806	-0.237516021	0.625298778	-0.37984405	0.704061181	1
1700015C15Rik	1.784614418	4.902894571	3.690972095	1.328347775	0.184063244	NA
1700015I17Rik	7.700988671	0.710958915	1.140913756	0.623148692	0.533186815	1
1700016A09Rik	3.242604601	0.001475639	3.566414897	0.00041376	0.999669867	NA
1700016F12Rik	5.837655846	1.233528899	3.558432955	0.34664947	NA	NA
1700016J18Rik	2.026220481	2.000169906	3.627514035	0.551388606	0.58136731	NA
1700017B05Rik	702.7208392	-0.522244695	0.424536292	-1.23015324	0.218639726	0.92373669
1700018L02Rik	14.99812865	1.017496602	1.2636926	0.805177305	0.420717371	0.995539158
1700019A02Rik	0.891401397	0	3.81698449	0	1	NA
1700019D03Rik	9.723131104	1.925045841	2.31287313	0.832317958	0.405229497	0.994880776
1700019L13Rik	2.83754338	0.000167933	1.76690473	9.50E-05	0.999924166	NA
1700020D05Rik	5.188479094	-6.442507439	3.682558497	-1.749465065	0.080210663	NA
1700020L24Rik	175.2877498	-1.15762841	0.727645721	-1.590923133	0.111626876	0.802383728
1700021F05Rik	503.7580387	0.023171356	0.299809525	0.077286924	0.938395293	1
1700022N22Rik	11.18970226	6.572372273	2.672068769	2.459656858	0.013906991	0.40234095
1700023B13Rik	3.243382426	1.322812751	2.56622277	0.51547074	0.606224111	NA
1700023H06Rik	10.69994259	-0.896655432	1.069424088	-0.838447013	0.401779695	0.994880776
1700025G04Rik	293.7770967	-0.308482658	0.480549267	-0.64193763	0.52091368	1
1700026D11Rik	6.243733385	4.249878509	3.69829713	1.14914469	0.250496323	0.948173652
1700026N04Rik	3.160308186	1.999756429	2.29801115	0.870211805	0.384184666	NA
1700027J07Rik	46.04814432	0.26657128	0.669810226	0.397980308	0.690644702	1
1700028E10Rik	42.07862817	-0.220395005	1.597378611	-0.137972929	0.890261813	1
1700028J19Rik	36.31820432	1.345820933	1.785235131	0.753862004	0.450932088	1
1700028N14Rik	1.378174494	-3.612687512	3.70943967	-0.973917312	0.330097597	NA
1700029E06Rik	4.134769254	1.289997083	2.924486461	0.441102088	0.659139092	NA
1700029I15Rik	5.918019217	-1.387530536	3.565022141	-0.389206709	NA	NA
1700029J07Rik	43.75868626	-4.075554156	1.943618739	-2.096889721	0.036003339	0.599848951
1700030C10Rik	7.863355268	-6.70946336	2.452803761	-2.735426073	0.006229958	0.274721617
1700030J22Rik	19.03920368	21.98260897	3.599063799	6.107868657	1.01E-09	5.58E-07
1700030K09Rik	280.2410032	-0.478969236	0.582521945	-0.822233807	0.410943841	0.995539158
1700030N03Rik	5.836150609	-0.584611245	1.297591391	-0.4505357	0.652324219	1
1700034H15Rik	31.87052121	2.35828341	0.944771034	2.496142796	0.012555205	0.38178676
1700034I23Rik	1.864177346	0	3.81698449	0	1	NA
1700034P13Rik	48.87945835	-0.42928036	1.003341393	-0.427850742	0.668759791	1
1700037C18Rik	74.74549943	1.216670553	0.810003873	1.502055229	0.133082846	0.837612873
1700037H04Rik	1631.34385	-0.087754029	0.199325191	-0.440255589	0.659752002	1
1700040D17Rik	8.590859252	-0.19303553	3.188343251	-0.060544149	0.951722254	1
1700041G16Rik	4.454068017	3.902043578	3.703773975	1.053531777	NA	NA
1700047E10Rik	1.621290474	0.678078019	2.262361646	0.29972132	0.764389735	NA
1700047F07Rik	3.404016443	-0.263060433	2.104766343	-0.1249832	0.90053685	NA
1700047G07Rik	3.810020729	0.192681675	1.436945434	0.134091156	0.893330493	NA
1700047K16Rik	5.351271827	-0.046167561	2.48218262	-0.018599583	NA	NA
1700047M11Rik	164.3821317	-0.770833229	0.570731376	-1.350606013	0.176821674	0.891790637
1700048M11Rik	0.971535512	0	3.81698449	0	1	NA
1700048O20Rik	277.8883218	0.956706121	0.626734652	1.526493099	0.126887108	0.8285432
1700051O22Rik	2.836696905	-0.806468823	2.017710597	-0.399694993	0.68938118	NA
1700052K11Rik	59.50294779	-0.158539894	1.496694886	-0.105926662	0.91564054	1
1700054O19Rik	2.431659881	-1.874869027	1.875740112	-0.999535604	0.3175353	NA
1700055D18Rik	3.890928428	-2.807740863	3.447459766	-0.814437602	0.415394305	NA
1700056E22Rik	6.486381572	2.262693164	1.945216626	1.163208834	0.244744783	0.945756115
1700056N10Rik	12.56354011	2.714569102	2.722396456	0.997124829	NA	NA
1700057G04Rik	0.891506482	-3.764056768	3.706334327	-1.015573997	0.309832292	NA
1700058P15Rik	1.94540443	3.000642339	3.628347435	0.826999727	0.408237216	NA
1700061G19Rik	6.643501656	-2.45909861	2.43418308	-1.010235684	0.312382387	0.976032025
1700061H18Rik	1.378480729	0.192067567	2.724210572	0.070503936	0.943792568	NA
1700063D05Rik	3.079477113	-0.51353751	2.50144124	-0.205296651	0.83734036	NA
1700063H04Rik	6.244783	-0.848751908	1.817203177	-0.467064949	NA	NA
1700063J08Rik	1.863714307	0.362895565	3.607873088	0.100584349	0.919880422	NA
1700064H15Rik	2.835658004	-3.901332464	3.262188419	-1.195924932	0.231725855	NA
1700065D16Rik	1.6218579	-0.000949741	3.592247668	-0.000264386	0.99978905	NA
1700066B19Rik	33.39870216	-0.406924844	1.069003541	-0.380658087	0.703456973	1
1700066J03Rik	2.595266353	4.676061178	3.687252879	1.268169375	0.204737471	NA
1700066M21Rik	218.8849415	-0.089455245	0.864625489	-0.103461263	0.917596892	1
1700067K01Rik	6.892442593	-0.472251753	2.148493492	-0.219805997	0.826022249	1
1700071M16Rik	0.972782762	4.027494013	3.7016466	1.088027694	0.276582882	NA
1700081N11Rik	4.944654972	0.447965403	3.556978387	0.125939872	NA	NA
1700082M22Rik	3.56719698	0.000303584	1.253493457	0.000242191	0.99980676	NA
1700084C06Rik	3.725674588	4.249879382	3.698297217	1.149144899	NA	NA
1700084E18Rik	10.45494428	3.807071701	1.354362596	2.810969317	0.00493925	0.249021841
1700084J12Rik	2.594045241	5.300499275	3.687885065	1.437273446	NA	NA
1700086O06Rik	92.41047696	0.334587285	0.635887972	0.52617332	0.598767789	1
1700086P04Rik	12.40111552	-1.163746493	2.345140379	-0.496237455	0.619726888	1
1700088E04Rik	5.107593819	1.000387816	2.176051708	0.459726123	0.645712816	NA
1700092C17Rik	1.134913222	4.249884236	3.698297702	1.149146061	0.250495758	NA
1700092M07Rik	2.919830991	-3.858556464	3.687863549	-1.046285041	0.29542945	NA
1700094D03Rik	15.9696871	0.128255819	1.38421877	0.092655743	0.926177057	1
1700095A21Rik	1.133972951	0	3.81698449	0	1	NA
1700095J07Rik	1.54068993	2.11547374	2.092376572	1.011038724	0.311997896	NA
1700095J12Rik	0.811188372	3.765385349	3.706312003	1.015938579	0.309658636	NA
1700096K18Rik	80.57806019	0.214318633	0.570316967	0.375788632	0.70707404	1
1700097N02Rik	191.2979903	0.474740503	0.473175206	1.003308071	0.315712243	0.977905563
1700101I11Rik	15.89166286	1.123196419	2.237309318	0.50203001	0.615646411	1
1700102H20Rik	10.86053276	0.436057716	1.323670266	0.32943077	0.741830113	1
1700102P08Rik	10.13682367	0.85193377	3.06912846	0.277581659	0.781333513	1
1700105P06Rik	1.378001824	-0.999994279	2.64066684	-0.378690058	0.704918037	NA
1700109H08Rik	19.29427801	0.224745015	1.365267795	0.164616067	0.869246184	1
1700110I01Rik	1.783084474	0.514201009	2.325413106	0.221122435	0.824997102	NA
1700112D23Rik	1.541238559	-0.514717298	3.604615067	-0.142793971	0.886452899	NA
1700112J16Rik	7.377175937	3.129239176	1.519344764	2.059597828	0.039437004	0.610454236
1700113A16Rik	130.8326668	0.129272626	0.361116706	0.357980187	0.720358141	1
1700120C14Rik	198.5364107	1.412923855	0.5326558	2.652602028	0.007987398	0.306012259
1700122E12Rik	15.5672161	2.554959499	1.844307448	1.3853219	0.16595406	0.880876866
1700123M08Rik	21.56613035	0.824952509	1.606725443	0.513437135	0.607645575	1
1700123O20Rik	1971.041977	0.046989948	0.17663984	0.266021235	0.790222855	1
1700128F08Rik	4.214666807	-0.862593069	1.18991712	-0.724918613	0.468501961	NA
1810006J02Rik	45.62496628	-1.892753779	1.0225804	-1.850958399	0.064175538	0.697115666
1810009A15Rik	1789.29671	0.176667806	0.177071494	0.997720201	0.318415055	0.979599199
1810010H24Rik	19.9408779	0.119169268	1.772357764	0.067237705	0.946392469	1
1810012K08Rik	0.729403736	3.442367979	3.71334791	0.92702544	0.353913326	NA
1810012K16Rik	2.999297407	-0.000497865	3.616999524	-0.000137646	0.999890174	NA
1810013D15Rik	166.5344136	0.715719016	0.584146033	1.225239882	0.220484852	0.926241825
1810013L24Rik	385.9715213	0.51342111	0.408759711	1.25604627	0.209099195	0.917774807
1810014B01Rik	256.8084316	0.695363483	0.486991649	1.427875579	0.153327674	0.865871604
1810014P07Rik	21.48013014	0.146960153	0.680277829	0.216029609	0.828964668	1
1810020O05Rik	15.64785792	1.380665974	2.699202684	0.511508818	0.608994815	1
1810021B22Rik	67.36096392	-0.278845888	0.787470184	-0.354103424	0.723261376	1
1810024B03Rik	40.69795355	0.625800882	0.812815533	0.769917475	0.441348847	0.999391483
1810026B05Rik	1019.851298	0.042383579	0.199378695	0.212578276	0.831655917	1
1810030O07Rik	1093.923149	-0.065208221	0.287663046	-0.226682649	0.82067052	1
1810034E14Rik	53.42756412	0.60226743	1.304400551	0.461719699	0.644282343	1
1810037I17Rik	2571.970828	0.024413046	0.226358376	0.107851304	0.914113646	1
1810041H14Rik	7.294923481	2.637978682	1.599400561	1.649354606	0.099075009	0.771322963
1810044D09Rik	40.12849595	1.63314332	0.639481975	2.553853564	0.010653805	0.347515472
1810049J17Rik	5.998696495	-0.819450092	1.016040324	-0.806513357	0.41994691	0.995539158
1810053B23Rik	6.403706039	2.999040283	3.599457629	0.833192273	0.4047363	0.994880776
1810055G02Rik	552.3474907	-0.407033327	0.40646917	-1.001387946	0.31663929	0.978487593
1810058I24Rik	1731.419971	-0.199609135	0.207755204	-0.960790058	0.336657738	0.983342844
1810059H22Rik	95.99241567	1.984885679	0.695116143	2.855473433	0.004297272	0.230149387
1810062G17Rik	1.94532733	5.027310904	3.68991354	1.362446802	0.173056922	NA
1810062O18Rik	15.07962849	1.17435556	1.446146147	0.812058699	0.41675795	0.995539158
1810064F22Rik	4.458443708	0.584440499	1.605017492	0.364133414	0.715758386	NA
1810073O08Rik	193.8852766	0.606025307	1.046930422	0.5788592	0.562684182	1
2010001A14Rik	57.38605602	0.595262041	0.552267945	1.077850066	0.281100672	0.960858423
2010001K21Rik	0.810704992	2.043098368	3.734307204	0.547115772	0.584299197	NA
2010007H06Rik	53.26448755	1.680575226	1.55740626	1.079085958	0.28054941	0.96053684
2010008C14Rik	13.86055955	0.000125014	1.16990162	0.000106859	0.999914739	1
2010013B24Rik	18.07789338	-0.611207485	0.952805315	-0.641482027	0.521209554	1
2010016I18Rik	55.10975728	-1.779889927	1.223519486	-1.454729531	0.145744154	0.858163731
2010109A12Rik	11.2696549	0.439115676	2.028957068	0.216424331	0.828657002	1
2010110K18Rik	24.9658141	0.079884548	1.241857969	0.064326638	0.948710143	1
2010204K13Rik	111.2278527	0.35649147	0.424852061	0.839095541	0.401415698	0.994880776
2010300C02Rik	1.216541971	-0.999598979	3.621078983	-0.276050035	0.782509637	NA
2010308F09Rik	0.891958389	-0.80770104	3.647695113	-0.221427782	0.824759362	NA
2010309G21Rik	1.377647863	-4.529426282	3.694752939	-1.225907756	0.22023339	NA
2010315B03Rik	406.3281749	0.065421904	0.485556736	0.13473586	0.89282072	1
2010320M18Rik	153.3859246	0.099460341	0.427665464	0.232565753	0.816098623	1
2200002D01Rik	19.78031528	0.831811795	1.335428258	0.622880181	0.533363263	1
2200002J24Rik	0.729853006	-3.612876681	3.709436125	-0.973969239	0.330071813	NA
2210010C04Rik	13.69865642	-0.367224168	1.058556937	-0.346910171	0.728658805	1
2210016F16Rik	1506.033491	0.257873143	0.204881174	1.258647335	0.208157742	0.917774807
2210016L21Rik	520.3687341	0.081009104	0.345160104	0.234700081	0.814441525	1
2210020O09Rik	3.890287761	4.442349517	3.695785719	1.202004081	0.229361947	NA
2210039B01Rik	2.350519204	1.000478627	2.740552605	0.365064559	0.715063216	NA
2210406H18Rik	111.8397405	0.62264009	0.872514117	0.713616064	0.475464621	1
2210406O10Rik	9.808795249	7.17049106	3.188269913	2.249022591	0.024511059	0.512409324
2210408F21Rik	24.23717561	0.457951786	0.683879878	0.669637754	0.503088741	1
2210408I21Rik	69.15784768	0.718440296	1.377953837	0.521381977	0.602100704	1
2210417A02Rik	3.402442574	4.90177712	3.690981712	1.328041563	0.184164377	NA
2210418O10Rik	285.4262468	-0.375888654	0.748553735	-0.502153201	0.61555976	1
2300009A05Rik	259.40386	0.098512026	0.264284236	0.372750293	0.709334302	1
2310001H17Rik	451.1745787	0.062262913	0.307314735	0.202603084	0.839445279	1
2310001K24Rik	1.458799123	-0.00087541	3.678113113	-0.000238005	0.999810099	NA
2310002F09Rik	4.863721801	-6.17E-05	2.689743731	-2.29E-05	0.999981706	NA
2310008N11Rik	3.079790564	4.834837202	3.691590499	1.309689469	0.190300907	NA
2310009A05Rik	438.0870381	0.196044021	0.320619355	0.611454106	0.540898992	1
2310009B15Rik	134.241621	-0.078678831	0.423685892	-0.185700852	0.85267936	1
2310010J17Rik	42.317275	0.306843895	0.609014014	0.503837166	0.614375808	1
2310011J03Rik	1295.177777	-0.088739185	0.133247741	-0.665971402	0.50542938	1
2310015A10Rik	79.99668056	-0.050072025	0.817154121	-0.061276109	0.951139317	1
2310015K22Rik	0.972411236	-2.306485146	3.724987699	-0.619192688	0.535789428	NA
2310022A10Rik	765.5788743	0.310667144	0.204771091	1.517143565	0.129230441	0.830839929
2310022B05Rik	804.3677177	-0.069346153	0.277214216	-0.250153669	0.802468513	1
2310026L22Rik	6.079009334	-0.110679807	2.080130534	-0.053208106	0.957566097	1
2310033P09Rik	722.9254263	-0.222162184	0.260710334	-0.852141838	0.394135373	0.994879096
2310034G01Rik	51.39174604	-0.44542627	0.931578232	-0.478141561	0.632549453	1
2310039H08Rik	815.2860255	0.047777185	0.163871657	0.291552464	0.770628825	1
2310039L15Rik	2.836484722	-0.459743937	2.533832322	-0.181442131	0.856020552	NA
2310040G24Rik	83.41215576	0.937047772	0.630576367	1.486017904	0.137274385	0.844488448
2310043M15Rik	3.484194728	-0.721254118	3.81698449	-0.188959143	0.850124839	NA
2310043O21Rik	1.539666845	-3.890463086	3.693832863	-1.05323203	0.292234662	NA
2310043P16Rik	10.45500187	5.643744247	2.058371248	2.741849533	0.006109432	0.271931505
2310044K18Rik	1.134716101	-2.528645278	3.718337703	-0.680047236	0.496474552	NA
2310047D07Rik	4.779832499	-2.19231268	3.584764492	-0.611563935	NA	NA
2310057M21Rik	329.2839643	-0.472892117	0.429828412	-1.100188131	0.271250161	0.958050963
2310058D17Rik	31.61878848	-0.755936586	0.899673192	-0.840234646	0.400776836	0.994880776
2310061I04Rik	761.4496479	-0.397036214	0.192066902	-2.067176646	0.038717512	0.610454236
2310067P03Rik	3.161089202	-1.514352084	1.697573339	-0.892068725	0.372356097	NA
2310068J16Rik	10.86097376	3.018750084	2.518898812	1.198440394	0.230745615	0.931304261
2310074N15Rik	2.595290419	5.397406215	3.687252828	1.463801499	0.143248193	NA
2310075C17Rik	18.48007849	-0.562585909	1.084867346	-0.51857576	0.604056616	1
2410002F23Rik	1713.318287	-0.216156097	0.191467508	-1.128944013	0.258921452	0.950981444
2410003L11Rik	6.641625135	2.027361424	3.771292462	0.537577354	0.590868868	1
2410004B18Rik	573.4382049	0.487841761	0.246658426	1.977802947	0.047950941	0.634490386
2410004P03Rik	17.51248403	-1.488048524	2.31790968	-0.641978649	0.520887046	1
2410006H16Rik	643.0709109	0.423543162	0.266518826	1.589167896	0.112022492	0.802383728
2410017I17Rik	0.810641008	-3.764351934	3.706328684	-1.015655182	0.309793617	NA
2410018L13Rik	41.34279735	-0.58506346	1.382383812	-0.423227945	0.67212896	1
2410022M11Rik	86.64576077	0.676254826	0.513062918	1.318073871	0.18747892	0.905203078
2410080I02Rik	2.83808217	-0.000703879	2.96501634	-0.000237395	0.999810586	NA
2410131K14Rik	171.0519004	0.038956082	0.83526611	0.046639127	0.962800847	1
2500002B13Rik	59.83248257	0.695710099	0.683572857	1.017755594	0.30879412	0.975809593
2500004C02Rik	300.7249588	-0.118628905	0.458892427	-0.25851136	0.796012283	1
2510002D24Rik	1140.939949	0.097301449	0.233787329	0.41619642	0.677266279	1
2510009E07Rik	12.48675838	6.818480372	2.901017448	2.350375513	0.01875448	0.46149736
2510016D11Rik	9.892529965	-1.90720939	3.069415394	-0.621359166	0.534363333	1
2510017J16Rik	34.12579404	1.104190814	1.235615673	0.893636134	0.371516606	0.99097645
2510039O18Rik	505.4273206	-0.020949034	0.338989064	-0.061798555	0.950723254	1
2510046G10Rik	91.83772493	-0.152110163	0.54008462	-0.281641354	0.778218528	1
2600002D14Rik	2.918916397	1.169496124	1.832186916	0.638306121	0.523274428	NA
2600006K01Rik	79.14028163	0.009291695	1.461176297	0.006359051	0.994926245	1
2610001A08Rik	32.90472821	0.748396907	1.075876433	0.695616043	0.486669316	1
2610001J05Rik	1162.901787	-0.211670267	0.214165211	-0.988350376	0.322981082	0.982527749
2610002M06Rik	737.7581435	0.312445359	0.2620934	1.192114566	0.233216326	0.932292726
2610005L07Rik	1044.614881	-0.398669371	0.255914212	-1.557824272	0.119274911	0.818135691
2610008E11Rik	213.0131671	0.75615238	0.90536581	0.835189901	0.403610795	0.994880776
2610011E03Rik	1.621106109	4.764278998	3.692263707	1.290340933	0.196932311	NA
2610017A05Rik	46.28158619	-1.584803967	2.152724257	-0.736185307	0.461617933	1
2610020C07Rik	95.6643251	-0.597304689	1.026214987	-0.582046351	0.56053546	1
2610021A01Rik	355.2264366	0.326227133	0.827146868	0.394400493	0.69328538	1
2610027K06Rik	6.001228531	-2.685730919	3.582134597	-0.74975712	NA	NA
2610028D06Rik	5.997389109	-5.910553219	3.682015216	-1.605249536	0.1084389	0.793783468
2610028H24Rik	1.703552757	0.999875444	3.596359408	0.278024338	0.780993676	NA
2610035D17Rik	661.3194427	0.013582251	0.367635212	0.036944913	0.970528929	1
2610037D02Rik	46.7674252	0.142168314	0.757879722	0.187586909	0.851200489	1
2610044O15Rik8	560.7069568	0.458885998	0.223349533	2.054564394	0.039921098	0.610454236
2610206C17Rik	6.476903417	0	3.81698449	0	NA	NA
2610300M13Rik	2.432212048	5.349560151	3.687559756	1.450704668	NA	NA
2610301B20Rik	804.1973146	0.227467883	0.425052672	0.535152224	0.5925446	1
2610306M01Rik	122.8911688	-0.99144584	0.602477554	-1.64561457	0.099843137	0.773072577
2610307P16Rik	203.9496373	0.026179367	0.484757204	0.054005112	0.956931091	1
2610318N02Rik	441.0696835	0.133553088	0.400309242	0.333624792	0.738662708	1
2610507B11Rik	876.8885557	-0.054668061	0.336608739	-0.162408325	0.870984316	1
2610507I01Rik	168.4362135	-0.348826798	0.628389359	-0.555112516	0.578817702	1
2610528A11Rik	5.106173229	-4.349837802	3.69694898	-1.176602065	NA	NA
2610528J11Rik	3.974730351	-1.469441693	3.564529356	-0.412240031	0.680163499	NA
2700038G22Rik	238.4681377	0.618148323	0.427686347	1.445330971	0.148364942	0.860159681
2700046A07Rik	11.9153859	-21.23245049	3.681910427	-5.766693924	8.08E-09	4.04E-06
2700046G09Rik	15.23775852	1.017830058	1.323849176	0.768841404	0.441987466	0.999391483
2700049A03Rik	511.525621	-0.381721867	0.310364799	-1.229913536	0.218729485	0.92373669
2700054A10Rik	18.56294708	-0.398613065	0.696641374	-0.572192638	0.567191474	1
2700062C07Rik	571.0122679	0.017532281	0.176289939	0.099451401	0.920779873	1
2700078F05Rik	5.594149688	0.485447602	1.185240329	0.409577358	0.682116009	1
2700081O15Rik	57.71194562	0.53323543	1.160019775	0.459677879	0.64574745	1
2700097O09Rik	627.7963283	0.637967216	0.407008627	1.567453792	0.117008659	0.811764498
2700099C18Rik	287.6174479	-0.069710429	0.398802636	-0.174799318	0.861237325	1
2810001G20Rik	224.3683204	-0.558573125	0.405079258	-1.378923048	0.167918481	0.883068161
2810002D19Rik	192.7493312	0.337808406	0.374454166	0.902135525	0.36698488	0.989059547
2810004N23Rik	1099.955586	0.26753971	0.245918099	1.087922001	0.276629543	0.959210507
2810006K23Rik	375.3207275	-0.20409513	0.364309168	-0.560225073	0.575325927	1
2810013P06Rik	496.71569	-0.009916958	0.221018969	-0.044869263	0.964211517	1
2810021J22Rik	61.67062161	1.59021002	1.510244889	1.052948454	0.292364617	0.965196345
2810025M15Rik	358.7997161	-0.11249637	0.358189603	-0.314069333	0.75346838	1
2810029C07Rik	7.294948613	0.720365713	3.547742139	0.203049062	NA	NA
2810030D12Rik	6.565414753	-1.655834592	3.191245176	-0.518867872	0.603852884	1
2810039B14Rik	117.6354672	0.593027365	0.585541817	1.012783968	0.31116336	0.976032025
2810047C21Rik1	11.34206118	-2.020670647	3.549223488	-0.569327531	0.569133886	1
2810402E24Rik	156.8616803	0.076327729	0.617127568	0.123682255	0.901566863	1
2810403D21Rik	222.3571917	-0.42934146	0.373411152	-1.149782106	0.250233627	0.948173652
2810405F17Rik	22.21209407	0.317671442	1.429379588	0.222244283	0.824123723	1
2810408A11Rik	134.4841568	1.170916996	0.534146511	2.192127013	0.028370337	0.555843129
2810408I11Rik	188.8909802	-0.013826313	0.366787974	-0.037695656	0.96993034	1
2810410L24Rik	11.58973853	0.102021476	1.527568406	0.066786846	0.946751396	1
2810414N06Rik	59.74479126	1.269989165	1.250660911	1.015454432	0.309889258	0.976032025
2810428J06Rik	16.53255712	-3.54691919	1.896122515	-1.870617095	0.061398173	0.689106415
2810429I04Rik	90.637825	0.335935766	0.488804279	0.687260281	0.491918724	1
2810454H06Rik	24.9711965	-0.597473038	1.34666131	-0.443669862	0.657281288	1
2810455O05Rik	12.00023018	0.565713187	2.202914714	0.256802128	0.797331527	1
2810468N07Rik	40.44486503	-0.396886918	2.530165346	-0.156862048	0.875353571	1
2900005J15Rik	132.1909691	0.819418762	0.697894585	1.174129703	0.240343078	0.94031895
2900018N21Rik	4.375970496	0	3.81698449	0	NA	NA
2900026A02Rik	146.7204246	0.572529228	0.812398925	0.704739027	0.480972659	1
2900027M19Rik	85.91586011	-0.191175821	0.451858417	-0.423087882	0.672231143	1
2900041M22Rik	8.591356378	-3.968463843	3.43260122	-1.15610978	0.247636256	0.946857512
2900052L18Rik	46.76245044	-0.75039562	1.057594009	-0.709530892	0.477995088	1
2900060B14Rik	8.10911935	0.70440761	2.355605354	0.299034645	0.764913612	1
2900060N12Rik	7.618573305	0.795496669	3.494061184	0.227671076	NA	NA
2900076A07Rik	140.9760986	0.603193358	0.450052111	1.340274477	0.180156126	0.895976637
2900079G21Rik	2.594444227	2.44261371	3.748211617	0.651674441	0.514611214	NA
2900089D17Rik	2.107582643	3.169327616	3.69377149	0.858019405	0.390881749	NA
2900092N22Rik	10.21488281	2.643464717	2.46496182	1.07241609	0.283533184	0.960858423
2900093K20Rik	46.36479075	-0.176154423	0.506954693	-0.347475672	0.728233992	1
2900097C17Rik	2599.229188	-0.184214583	0.27191377	-0.677474268	0.498105091	1
3000002C10Rik	135.390014	1.172120966	0.76527179	1.531640107	0.12561127	0.8285432
3010003L21Rik	29.50743816	0.13400058	0.807708314	0.165902193	0.868233922	1
3110001I22Rik	143.4831619	0.037520991	0.602622116	0.062262884	0.950353485	1
3110006O06Rik	1.053153853	0.585392781	3.511663537	0.166699564	0.867606449	NA
3110009E18Rik	123.7065103	-0.318068035	0.516029684	-0.616375462	0.537646744	1
3110031N09Rik	1.135032289	4.250032065	3.698295642	1.149186673	0.250479015	NA
3110040N11Rik	382.0435041	0.168491179	0.298678491	0.564122238	0.572670945	1
3110045C21Rik	34.9411912	1.211403305	1.01344835	1.195328114	0.23195886	0.932292711
3110053B16Rik	16.29559911	0.088206645	2.087122256	0.042262328	0.966289577	1
3110056K07Rik	261.0216063	-0.005821184	0.263830246	-0.022064129	0.982396801	1
3110070M22Rik	26.99049237	-0.975878763	2.096440074	-0.465493278	0.641578249	1
3110080O07Rik	2.674845963	5.44236586	3.686973555	1.476106563	0.139915287	NA
3110082I17Rik	964.2384356	0.258886222	0.239468334	1.081087501	0.279658193	0.960454116
3110083C13Rik	24.15254313	1.835467798	1.77690607	1.032957132	0.30162396	0.971291906
3222401L13Rik	12.80344921	0.186907959	3.207890477	0.058265069	NA	NA
3300002I08Rik	7.216105484	-0.521347496	3.55550528	-0.146631057	0.883423239	1
3300005D01Rik	35.58816764	1.390092545	0.879031761	1.581390579	0.11378876	0.806420526
3830403N18Rik	31.78073829	-0.157336297	2.263288284	-0.069516684	0.944578353	1
3830406C13Rik	759.4512372	0.143142879	0.241410988	0.592942684	0.553219511	1
3830408C21Rik	51.06819835	-0.30274783	1.462058878	-0.20706952	0.835955566	1
3930402G23Rik	3.244753487	5.765390631	3.685203209	1.564470208	NA	NA
4430402I18Rik	2.106964718	-1.999972588	2.358886857	-0.847845916	0.396523788	NA
4631405J19Rik	4.214661826	0	3.81698449	0	NA	NA
4632404H12Rik	59.34274607	1.260294348	0.681422967	1.849503772	0.064385104	0.697115666
4632411P08Rik	3.972608966	3.612780506	3.042732725	1.187347307	0.235090655	NA
4632415L05Rik	244.5744393	0.062344741	0.397346648	0.156902648	0.875321573	1
4632418H02Rik	12.48133811	4.624060956	2.249938137	2.05519471	0.039860202	0.610454236
4632427E13Rik	685.2055761	0.145168479	0.308591927	0.470422155	0.638053438	1
4632428C04Rik	11.67058826	2.043834812	2.544093317	0.803364719	0.421763961	0.995539158
4632432E15Rik	6.647736041	-0.378446385	1.715214142	-0.220640896	0.825372055	1
4632433K11Rik	2.349969269	-5.299852358	3.687888341	-1.437096753	NA	NA
4633401B06Rik	4.215305666	-0.321671269	3.415565266	-0.094178048	0.924967723	NA
4731419I09Rik	1.783542277	4.902040527	3.69097968	1.328113659	0.184140562	NA
4732414G09Rik	1.541257906	4.691390071	3.692994134	1.270348639	0.20396047	NA
4732416N19Rik	62.49234056	0.103368347	0.755661182	0.136791924	0.891195267	1
4732419C18Rik	5.185127625	0.446895573	1.965105654	0.227415545	0.820100634	NA
4732440D04Rik	59.57635012	0.511068939	0.703970495	0.725980624	0.467850649	1
4732463B04Rik	0.891714776	1.30635954	3.771272382	0.346397557	0.729043961	NA
4732465J04Rik	2.188734915	0.999580427	3.150369134	0.317289938	0.751023611	NA
4732471J01Rik	17.75198374	-0.1695286	1.560654002	-0.10862664	0.91349863	1
4732487G21Rik	0.810049627	0.721586724	3.816955439	0.18904772	0.850055416	NA
4732491K20Rik	17.92030643	7.540960961	1.939240856	3.888614938	0.000100818	0.01576222
4732496C06Rik	104.3895774	-1.368624238	0.658339969	-2.078901937	0.037626365	0.608548455
4831440D22Rik	5.433154726	0.917959949	3.558769722	0.257943059	NA	NA
4833403J16Rik	36.80436101	-0.283156521	0.710917327	-0.398297398	0.690410978	1
4833407H14Rik	160.2489484	-0.522379084	0.965988555	-0.540771504	0.588665086	1
4833408A19Rik	32.42033943	-1.662878377	1.100732552	-1.510701555	0.130864506	0.831165812
4833412C05Rik	0.810947785	-3.764880217	3.706318403	-1.015800535	0.309724381	NA
4833412K13Rik	6.080075394	6.571793634	3.682180409	1.784756015	NA	NA
4833413G10Rik	11.10615968	2.170131424	1.496042171	1.45058172	NA	NA
4833417C18Rik	83.81188928	0.220869554	0.929293837	0.237674614	0.812133475	1
4833418N02Rik	41.90329462	-0.333038962	0.945048112	-0.352404241	0.724535122	1
4833419F23Rik	2.998839338	5.142783142	3.689009045	1.394082551	0.163292678	NA
4833419O12Rik	2.837580722	5.571951089	3.686215567	1.511564093	NA	NA
4833420G17Rik	1362.305764	0.086193308	0.141951605	0.607202068	0.54371682	1
4833421G17Rik	35.09878642	0.045890721	2.031714683	0.022587188	0.981979564	1
4833422C13Rik	7.457201852	-2.155484887	2.296835594	-0.9384585	0.348008834	0.985357423
4833422M21Rik	5.835918619	0.415029693	1.076997317	0.385358149	0.699972085	1
4833438C02Rik	287.0279861	-0.450234636	0.424937794	-1.059530695	0.289358158	0.963572626
4833439L19Rik	2332.240439	-0.15512489	0.183447784	-0.845607872	0.397771533	0.994880776
4833445I07Rik	85.67188559	0.299484188	0.701850167	0.426706728	0.66959295	1
4921501I09Rik	0.972663665	4.027322151	3.701649392	1.087980445	0.276603741	NA
4921504A21Rik	1.458995498	4.612277548	3.69382965	1.248643815	0.211795379	NA
4921507G05Rik	0.973426046	4.028421951	3.701631534	1.088282806	0.276470279	NA
4921507P07Rik	32.98735147	-0.141905549	1.358262717	-0.104475774	0.916791793	1
4921511C10Rik	7.697211622	-0.892747754	2.403257652	-0.371474009	0.710284511	1
4921514A10Rik	3.485383134	-0.758815143	1.309562229	-0.579441837	0.562291082	NA
4921518K17Rik	2.998924269	1.170195166	1.97770132	0.591694587	0.554055122	NA
4921522P10Rik	1.782838411	-4.901390106	3.690983894	-1.327935924	0.184199276	NA
4921523L03Rik	2.107621273	-1.169428422	1.994894222	-0.586210742	0.557733904	NA
4921524J17Rik	447.5309498	0.600169104	0.302046854	1.987006636	0.046921662	0.633176527
4921525O09Rik	7.529557766	14.97147483	3.81698449	3.922330539	NA	NA
4921527H02Rik	4.620918964	-0.556086301	1.115011918	-0.498726778	0.617971877	NA
4921531C22Rik	74.41759971	-1.770743909	0.589654118	-3.003021356	0.002673137	0.172395042
4921534A09Rik	10.53924714	0.795134208	1.171515921	0.678722494	0.497313711	1
4922502D21Rik	4.861524928	5.300496011	3.687884922	1.437272617	0.150640546	NA
4930402H24Rik	201.8225056	-0.182984791	0.608781556	-0.300575451	0.763738254	1
4930403D09Rik	6.887314362	-2.196151809	3.096087584	-0.709331293	0.478118914	1
4930404I05Rik	45.80010622	2.518418724	1.197822091	2.102498145	0.035509662	0.59676281
4930404N11Rik	3.807754858	0	3.81698449	0	1	NA
4930405A21Rik	3.325707594	-3.392669015	3.691525452	-0.919042564	0.35807331	NA
4930405O22Rik	1.054138752	0.679197862	3.628293791	0.187194836	0.851507873	NA
4930412C18Rik	14.75553843	2.835358657	2.987981275	0.94892116	0.342660712	0.985357423
4930412M03Rik	11.91740097	6.728544993	2.827554303	2.379634225	0.01732983	0.451114929
4930413G21Rik	6.243594075	2.536443965	2.451377267	1.034701594	0.300808292	0.970797892
4930414N06Rik	1.135368527	2.764943329	3.734287455	0.740420592	0.459044828	NA
4930420G21Rik	5.673740989	0.184568517	1.210852281	0.152428599	0.878848902	1
4930422M22Rik	12.40176754	0.335945839	2.668717649	0.125882871	0.899824642	1
4930423D22Rik	4.133379691	-2.22174704	3.592954882	-0.618362076	NA	NA
4930426L09Rik	7.297211443	0.603836161	3.551891297	0.170004122	0.865006895	1
4930429F24Rik	1.540434441	3.61337759	3.709428519	0.974106273	0.330003775	NA
4930430E12Rik	7.783327198	2.530212837	1.959923559	1.290975265	0.196712255	0.911934011
4930430F08Rik	291.8475753	0.04212072	0.51331742	0.082055895	0.934602266	1
4930431F10Rik	1.134805345	-3.180547578	2.667044278	-1.192536474	0.233050958	NA
4930431F12Rik	1.054160434	-2.000396646	3.713321291	-0.538708205	0.590088212	NA
4930431P03Rik	52.09316082	-0.698309383	1.84425063	-0.37864126	0.704954278	1
4930431P19Rik	37.93939033	-0.448311104	1.037779588	-0.431990674	0.665748191	1
4930432B10Rik	1.621964542	-1.585707521	3.611521304	-0.439069131	0.660611445	NA
4930432K21Rik	33.22073663	-0.612206063	3.025977784	-0.202316774	NA	NA
4930435F18Rik	20.67155869	-0.508076313	0.889208621	-0.571380328	0.567741861	1
4930437M23Rik	3.567574224	3.902885418	3.703759126	1.053763294	0.291991303	NA
4930438A08Rik	935.0465113	-1.213383971	0.367630528	-3.300552808	0.000964946	0.08422542
4930439A04Rik	3.403987011	4.249707025	3.698299638	1.149097542	0.250515762	NA
4930444F02Rik	1.702319306	2.086785364	3.623635248	0.575881738	0.56469512	NA
4930445N08Rik	0.810784734	0.001352174	3.649735487	0.000370485	0.999704395	NA
4930445N18Rik	2.75585373	4.14311338	3.699841047	1.11980848	0.262795385	NA
4930447C04Rik	12.55944088	-0.335895178	1.69452122	-0.198224238	0.842869624	1
4930447K03Rik	3.892807493	0	3.81698449	0	NA	NA
4930448E22Rik	6.403385143	0.561888553	1.023482881	0.548996533	0.583007829	1
4930449C09Rik	4.213981699	-6.14238531	3.683579501	-1.667504477	NA	NA
4930451E10Rik	1.297641847	-2.807886636	3.698271871	-0.759242894	0.447707271	NA
4930451G09Rik	32.17896783	-0.826974024	1.732540199	-0.477318809	0.63313512	1
4930452B06Rik	0.972780225	-0.998638388	3.642585549	-0.274156468	0.78396438	NA
4930452G13Rik	3.809082185	0.933317047	2.527413301	0.369277572	0.711920841	NA
4930453N24Rik	815.6419832	0.262201654	0.31790426	0.824781819	0.40949547	0.994880776
4930455C13Rik	2.514162145	1.807759227	2.987217148	0.605164987	0.545069377	NA
4930455G09Rik	10.37774469	-1.85517116	2.205326047	-0.841223076	0.400222976	0.994880776
4930455J16Rik	0.89184784	-1.322762624	3.542272557	-0.373422034	0.708834363	NA
4930458D05Rik	6.970128894	0.000602733	3.297458448	0.000182787	0.999854157	1
4930463O16Rik	1.053936637	1.736475278	3.659212816	0.474548862	0.635108563	NA
4930466K18Rik	12.07773875	0.378422555	2.3136177	0.163563131	0.870075071	1
4930470H14Rik	24.40389715	-1.31038011	1.098491947	-1.192890047	0.232912438	0.932292726
4930471E19Rik	1.54117556	4.613386676	3.693817562	1.248948168	0.211684032	NA
4930473A02Rik	6.727518081	1.538903353	2.914097067	0.528089256	0.597437387	1
4930478K11Rik	1.054249576	-1.222890466	3.671387928	-0.333086694	0.739068843	NA
4930478L05Rik	1.70063759	8.81E-05	3.81698449	2.31E-05	0.999981574	NA
4930480K15Rik	9.402437033	2.683657991	2.389843396	1.122943033	0.26146169	0.950981444
4930481A15Rik	171.7436027	-0.041437112	0.707342498	-0.058581397	0.953285528	1
4930481B07Rik	23.41899216	0.098951663	1.997390894	0.04954046	0.960488595	1
4930486L24Rik	16.70268516	1.183507419	3.482247564	0.339868834	0.733955308	1
4930500F10Rik	1.619225854	0	3.81698449	0	1	NA
4930500M09Rik	2.513222203	-0.469107504	2.619986925	-0.179049559	0.857898788	NA
4930502E09Rik	1.378097661	-2.028413398	3.771215331	-0.537867298	0.590668667	NA
4930503L19Rik	510.3878274	0.098161417	0.358808345	0.273576183	0.784410339	1
4930505N22Rik	1.621861642	-2.764816225	3.734285351	-0.740386972	0.459065221	NA
4930506C21Rik	7.13404972	0.111853787	1.679743447	0.066589804	0.946908263	1
4930507D05Rik	11.50968778	0.531013269	3.153585648	0.168383969	NA	NA
4930509E16Rik	26.91774345	0.622097496	1.872565635	0.332216657	0.739725667	1
4930509G22Rik	19.37894856	0.573206978	1.08165136	0.529936909	0.596155675	1
4930509H03Rik	9.64871585	-0.131984983	2.659715648	-0.049623719	0.960422245	1
4930511M06Rik	16.04973356	0.938860983	0.649211785	1.446155177	0.148133682	0.860159681
4930512B01Rik	7.943997612	0.234384808	1.135018861	0.206503007	0.836398016	1
4930512H18Rik	8.593925151	1.000466218	2.338933949	0.427744537	0.668837121	1
4930512M02Rik	0.891933267	-0.414636162	3.007806484	-0.137853337	0.89035633	NA
4930513N10Rik	16.61899088	-0.49785074	2.228200473	-0.223431754	0.823199493	1
4930515G01Rik	81.30618652	-0.434817266	0.676528426	-0.642718397	0.520406841	1
4930516B21Rik	5.752277261	-4.965647412	2.45426529	-2.023272477	0.043045063	0.620345888
4930516K23Rik	1.296975637	1.415191154	1.90910819	0.741283894	0.458521325	NA
4930518I15Rik	55.92634755	0.639665802	0.803702353	0.79589888	0.426090812	0.996061284
4930519L02Rik	225.0305031	0.480216791	0.311096519	1.543626371	0.122678873	0.82245244
4930519P11Rik	8.186813315	-5.612868479	3.685988775	-1.522757887	NA	NA
4930520O04Rik	165.5291683	-0.293499507	0.572130505	-0.512993984	0.607955529	1
4930522L14Rik	637.6891961	0.39103131	0.313385767	1.247763464	0.212117692	0.918932002
4930523C07Rik	1257.596282	0.292609974	0.225071583	1.300075155	0.193575212	0.911934011
4930524O07Rik	12.24060967	-3.078287577	2.412844156	-1.275792126	0.202029012	0.913260818
4930524O08Rik	0.891367654	-3.901324179	3.703784356	-1.053334591	0.292187671	NA
4930526A20Rik	6.971411642	-1.442419054	2.728987918	-0.528554577	0.597114478	1
4930527F14Rik	9.892038889	0.560437853	1.053018523	0.532220318	0.594573412	1
4930528D03Rik	6.322486279	0.999927137	1.88993022	0.529081511	0.596748907	1
4930532G15Rik	12.56439251	0.07510637	2.484947224	0.030224533	0.975887983	1
4930533I22Rik	1.134634938	2.306582522	2.786833723	0.827671383	0.40785663	NA
4930533N22Rik	38.17314606	-0.019423983	0.643400453	-0.030189571	0.975915866	1
4930534H03Rik	29.42286012	-1.847511744	0.825967287	-2.236785611	0.025300355	0.517303701
4930538E20Rik	1.621574893	0.321405559	3.599486782	0.089292051	0.928849811	NA
4930539E08Rik	37.92821259	0.018437792	1.593365558	0.011571602	0.990767404	1
4930539J05Rik	1.783031963	-4.529404472	3.694752958	-1.225901846	0.220235614	NA
4930540M05Rik	3.243957277	0	3.81698449	0	NA	NA
4930543I11Rik	3.079386645	0	3.81698449	0	NA	NA
4930545L23Rik	2.595802789	5.44346302	3.68696688	1.476406813	NA	NA
4930548J01Rik	1.539635038	-4.689806731	3.6930086	-1.269914923	0.204114937	NA
4930549C15Rik	6.808359814	-0.321687363	1.533084092	-0.209830214	0.833800191	1
4930549G23Rik	6.001827821	2.076051312	2.910172526	0.713377401	0.475612254	1
4930550C14Rik	13.7018684	-0.860661351	2.3842243	-0.360981704	0.718113124	1
4930551O13Rik	4.135611763	-0.37770149	2.953959104	-0.127862803	NA	NA
4930554C24Rik	4.620518459	-0.131435998	1.330353578	-0.098797794	0.92129882	NA
4930555A03Rik	187.9721961	0.668629899	0.710246619	0.941405255	0.346497222	0.985357423
4930555F03Rik	1.540123486	0.32245684	2.132377985	0.151219363	0.879802677	NA
4930556H04Rik	4.378096676	0.116977594	3.557363438	0.032883228	0.973767707	NA
4930556J24Rik	1.05423212	-4.143392346	3.69983475	-1.119885786	0.262762436	NA
4930556M19Rik	51.70864566	-1.163503644	1.222928683	-0.951407601	0.341397503	0.985357423
4930557K07Rik	1.053452906	-3.249260472	3.718357857	-0.873842862	0.382203835	NA
4930558J18Rik	68.99380719	-0.291022168	0.966366302	-0.30115099	0.763299361	1
4930558J22Rik	4.296094747	1.222064284	2.509766332	0.486923531	0.626312523	NA
4930558K02Rik	1.459063551	4.612343654	3.693828933	1.248661954	0.211788742	NA
4930558N11Rik	131.4123981	0.287656615	0.372954655	0.771291125	0.440534392	0.999391483
4930562F07Rik	60.46114609	-0.47784306	1.32121069	-0.361670598	0.717598201	1
4930563E22Rik	29.50041942	-1.02722136	2.164438207	-0.474590292	0.635079027	1
4930565N06Rik	2.756628978	-3.180058718	3.703782363	-0.858597619	0.390562552	NA
4930566F21Rik	33.31688991	-0.083088646	0.707837398	-0.117383804	0.906555918	1
4930568A12Rik	8.024528266	0.241347515	2.226558618	0.108394862	0.913682476	1
4930570N18Rik	6.891980453	0.263427444	2.079611637	0.126671461	0.899200435	1
4930572G02Rik	19.20986213	-0.962495404	1.583232236	-0.607930651	0.54323347	1
4930572O13Rik	0.972437888	0	3.81698449	0	1	NA
4930577N17Rik	34.93578668	-0.812267352	1.016137457	-0.799367591	0.424077297	0.995539158
4930578M01Rik	11.26897828	-0.545538909	0.984400818	-0.554183722	0.579453118	1
4930578M07Rik	10.78559367	2.169494204	1.847865283	1.174054313	0.240373272	0.94031895
4930579C12Rik	0.729587071	3.612460985	3.709448913	0.973853817	0.330129127	NA
4930579G24Rik	1247.154065	0.021380999	0.236978971	0.09022319	0.928109856	1
4930579K19Rik	20.83195538	2.509870368	1.477071721	1.699220377	0.089277668	0.749748178
4930580E04Rik	0.891811084	3.902111325	3.703773536	1.053550193	0.292088903	NA
4930581F22Rik	223.4284187	0.430287323	0.392583717	1.096039658	0.27306142	0.958812307
4930583K01Rik	2.026279724	0	3.81698449	0	1	NA
4930588G17Rik	4.540890996	-1.000910688	3.606700449	-0.277514227	0.781385283	NA
4930589O11Rik	10.13147717	0.628378073	2.034253096	0.308898668	0.75739861	1
4930590J08Rik	3.322379549	-5.689792616	3.685581823	-1.543797666	NA	NA
4930592A05Rik	2.513290059	2.39178164	2.93673855	0.814434652	0.415395994	NA
4930592C13Rik	5.594940598	1.425220047	3.558997861	0.400455438	0.688821099	1
4930594C11Rik	0.810652301	3.764462396	3.706329963	1.015684635	0.309779587	NA
4930596I21Rik	3.809898302	1.73659247	2.912496555	0.59625563	0.551004467	NA
4930597L12Rik	3.080001639	0.617221705	3.56614501	0.173078129	0.862590016	NA
4930597O21Rik	11.2667217	-0.968647701	2.143896474	-0.451816453	0.651401216	1
4930599N23Rik	3.972405375	4.321831611	2.824956048	1.5298757	0.126047499	NA
4931406C07Rik	185.3780852	0.663929872	0.480572895	1.381538324	0.167113503	0.882391091
4931406G06Rik	2.433565115	5.350353696	3.687554583	1.450921898	NA	NA
4931406P16Rik	160.0825595	0.249949896	0.888316362	0.281374864	0.778422895	1
4931413K12Rik	2.594749191	1.000915198	3.449616707	0.290152583	0.77169951	NA
4931414P19Rik	150.2887938	-0.259019444	0.514674086	-0.503268867	0.614775252	1
4931415C17Rik	2.188884672	5.086414421	3.689441599	1.37864072	0.168005555	NA
4931422A03Rik	10.78092408	0.736898339	1.35904957	0.542215939	0.587669756	1
4931428F04Rik	98.5019088	0.79081084	2.334611859	0.338733326	0.734810633	1
4931431C16Rik	4.456792595	-0.676620644	3.628278466	-0.186485313	0.852064196	NA
4931440F15Rik	5.99894248	5.25077241	3.688226145	1.423657933	NA	NA
4931440P22Rik	19.53347254	-1.074012769	1.035727895	-1.03696422	0.299752532	0.970797892
4932422M17Rik	2.351136275	1.652077929	1.928595159	0.85662246	0.391653569	NA
4932438A13Rik	622.4780258	-0.338387238	0.488422283	-0.692816954	0.488424431	1
4932441J04Rik	2.026619474	1.662279902	3.597837889	0.462021901	0.644065615	NA
4933400F21Rik	12.40100759	-1.99951858	2.319264818	-0.862134658	0.388613422	0.993396757
4933401H06Rik	0.972457315	-4.026933801	3.701652838	-1.087874519	0.276650506	NA
4933404K13Rik	2.513760897	1.262677559	3.616305741	0.34916228	0.726967482	NA
4933404O12Rik	242.6234215	-0.029749422	0.826935824	-0.035975491	0.971301902	1
4933405D12Rik	2.027771252	3.524289518	3.69038442	0.95499252	0.33958148	NA
4933405L10Rik	3.322496117	0	3.81698449	0	NA	NA
4933406B17Rik	6.890637594	0.280031798	1.059922242	0.264200322	0.791625563	1
4933406C10Rik	5.914956828	1.907316547	3.625929032	0.526021478	0.598873284	1
4933406J09Rik	0.89080467	-2.026990134	3.771306439	-0.537476911	0.59093823	NA
4933406J10Rik	1.377768234	-0.514265701	3.604676993	-0.142666237	0.886553783	NA
4933406P04Rik	23.58160718	-1.000159134	2.081085047	-0.480595032	0.630804347	1
4933407K13Rik	60.63141713	-1.498914595	1.449028295	-1.034427416	0.300936393	0.970797892
4933408B17Rik	8.104086908	0.179934093	2.34309137	0.07679346	0.938787854	1
4933411E06Rik	13.04951815	0.170520686	0.957827048	0.178028681	0.858700452	1
4933411E08Rik	4.537871692	-6.249216636	3.68319153	-1.696685222	NA	NA
4933412A08Rik	2.269662272	0.289197839	1.959358089	0.147598257	0.882659831	NA
4933412E12Rik	176.2397071	1.535909978	0.556144484	2.761710352	0.005749946	0.26726027
4933413J09Rik	2.350408466	0.926327202	3.578527932	0.258857055	0.795745534	NA
4933415A04Rik	10.13479887	-0.322161515	1.373846772	-0.234495958	0.814599971	1
4933417C20Rik	8.749435015	-0.586152506	3.094255733	-0.18943247	0.849753878	1
4933417D19Rik	1.86530359	0	3.81698449	0	1	NA
4933421O10Rik	48.31799697	-0.581246857	0.628941361	-0.92416701	0.355399369	0.985357423
4933422A05Rik	1.378933502	-4.530746086	3.694737782	-1.226269996	0.220097088	NA
4933423P22Rik	10.13013814	-0.999905658	1.981376499	-0.504652023	0.613803264	1
4933424G05Rik	2.026653042	5.027521568	3.689911781	1.362504544	0.173038711	NA
4933424M12Rik	66.46068433	-1.281701699	1.027806882	-1.2470258	0.212388038	0.918932002
4933427D14Rik	166.5620312	-0.289302366	1.067740618	-0.27094817	0.786430896	1
4933427E11Rik	3.400374294	0	3.81698449	0	NA	NA
4933427G23Rik	2.351625282	0.321016771	3.593114689	0.0893422	0.928809957	NA
4933427I04Rik	12.88892454	-0.876998108	1.10624457	-0.792770543	0.427911522	0.997130016
4933427J07Rik	22.04565316	-1.483428701	1.077872613	-1.376256046	0.168742376	0.883258198
4933430I17Rik	1.134866423	4.249826129	3.698298511	1.149130098	0.250502339	NA
4933431C10Rik	4.129025928	0	3.81698449	0	NA	NA
4933431E20Rik	191.237586	0.40034722	0.802270275	0.49901789	0.617766781	1
4933431G14Rik	2.837196471	0.628344548	2.9733985	0.21132201	0.832636009	NA
4933431K14Rik	80.73713574	-1.856175937	1.176579075	-1.57760407	0.114656597	0.808992439
4933431K23Rik	1.054041582	2.528678538	3.357164611	0.753218514	0.451318616	NA
4933433G19Rik	5.108734658	-2.781857186	3.575765632	-0.777975257	NA	NA
4933434E20Rik	2286.506427	-0.294967201	0.18440585	-1.599554466	0.109697457	0.795085365
4933436I20Rik	5.917702127	1.285673466	1.384492733	0.928624206	0.353083873	0.985357423
4933437G19Rik	2.514015138	1.442615143	3.816975467	0.377947188	NA	NA
4933439C10Rik	318.7343577	-0.123035033	0.355469256	-0.346120041	0.729252503	1
4933439K11Rik	7.865785902	-2.222108024	2.053834705	-1.081931286	0.279283062	0.960454116
4933440N22Rik	16.61932659	0.374929506	0.742275367	0.505108377	0.613482718	1
5031425E22Rik	268.5619059	0.019246318	0.392175237	0.049075813	0.960858879	1
5031425F14Rik	18.63825795	-3.772424579	2.140416182	-1.762472463	0.077989505	0.725631645
5031434C07Rik	5.272533638	-3.196976335	2.201250291	-1.452345673	NA	NA
5031434O11Rik	32.82626346	0.858801821	1.19897245	0.71628153	0.473817529	1
5031439G07Rik	457.3822143	-0.412398159	0.400269888	-1.030300233	0.30286909	0.972776046
5033406O09Rik	393.8795344	-0.065102806	0.245040158	-0.265682191	0.79048398	1
5033417F24Rik	7.946622861	0.901760328	2.952900291	0.305381232	NA	NA
5033430I15Rik	8.108404046	0.389143001	1.734275184	0.224383653	0.822458789	1
5330406M23Rik	35.82759187	0.376314597	1.217301968	0.309138248	0.757216366	1
5330416C01Rik	3.00066979	-5.65248071	3.685776673	-1.533592839	0.125129851	NA
5330417C22Rik	6.892937752	-4.773268541	3.634203479	-1.313429083	NA	NA
5330426L24Rik	10.77885427	-3.481063851	1.293156703	-2.691911848	0.007104372	0.288612784
5330431K02Rik	2.594179233	3.44344962	3.713320887	0.927323473	0.353758611	NA
5330438D12Rik	129.1213824	0.167666568	0.452433963	0.370587935	0.71094447	1
5330439K02Rik	3.081003267	-0.627512819	2.922994988	-0.214681456	0.830015682	NA
5430400D12Rik	29.98941428	0.196507934	1.489703117	0.131910803	0.895054844	1
5430401H09Rik	163.3669419	-0.768781693	0.503545701	-1.526736683	0.126826502	0.8285432
5430402O13Rik	13.77283753	1.320920417	2.966054616	0.445345952	0.656069765	1
5430403G16Rik	173.7035841	0.627573704	0.544400453	1.152779542	0.249000884	0.947694226
5430405H02Rik	202.3449112	-0.019174461	0.490559519	-0.039086921	0.968821088	1
5430414B19Rik	21.24002088	0.105979785	1.040873249	0.101818146	0.918901022	1
5430416N02Rik	148.7469756	-0.070151515	0.418998886	-0.167426496	0.867034479	1
5430420F09Rik	14.6715378	4.28494068	2.828275806	1.515036359	0.129763197	0.830839929
5430421F17Rik	0.810412559	0.721339807	3.066916396	0.235200349	0.814053235	NA
5430425K12Rik	4.539546702	3.442533274	3.713342957	0.92707119	0.353889573	NA
5430427O19Rik	578.7129518	0.301587021	0.320849922	0.939962894	0.347236594	0.985357423
5430430K15Rik	2.431152288	-0.999865276	1.62436263	-0.615543141	0.538196088	NA
5430431A17Rik	6.485831026	1.584407126	1.682377587	0.941766663	0.346312116	0.985357423
5430434F05Rik	19.70087487	-1.020255014	1.643897438	-0.620631793	0.534841916	1
5430437J10Rik	2.187902423	-5.19676008	3.688609402	-1.408867005	NA	NA
5430440P10Rik	0.972663665	4.027322151	3.701649392	1.087980445	0.276603741	NA
5530400K19Rik	6.32277867	0.157477432	1.014212239	0.155270687	0.876607923	1
5530402G07Rik	7.130351566	5.349393432	2.485786001	2.151992742	0.031397926	0.575120827
5530601H04Rik	531.3777186	-0.134715845	0.318862985	-0.422488188	0.672668721	1
5730405O15Rik	12.15707599	-3.120982691	1.124205724	-2.776166875	0.005500397	0.264250349
5730408A14Rik	1.459883357	-2.028413364	3.771215286	-0.537867295	0.590668669	NA
5730409E04Rik	28.37832764	2.184299924	1.450537182	1.505855865	0.132104178	0.835412902
5730414N17Rik	15.32107161	0.160560574	2.618825908	0.061310136	0.951112218	1
5730455P16Rik	419.8638625	-0.576219328	0.456063958	-1.263461666	0.206423315	0.91672765
5730460C07Rik	41.18694029	1.200609831	1.722696849	0.69693622	0.485842709	1
5730480H06Rik	377.4450943	0.043311083	0.313349392	0.138219778	0.890066724	1
5730488B01Rik	9.810294486	1.404361213	2.481496483	0.565933187	0.5714392	1
5730507A11Rik	7.943494006	4.807147471	2.395244284	2.006954991	0.044754456	0.628355634
5730507C01Rik	7.133686294	0.808131355	1.578759123	0.511877552	0.60873671	1
5730521K06Rik	5.917761799	23.62725848	3.682014752	6.416937484	NA	NA
5830405F06Rik	34.11278214	-1.244847897	2.95992678	-0.420567125	0.674071204	1
5830408C22Rik	26.83458852	0.109630184	0.820074014	0.13368328	0.893653027	1
5830411N06Rik	12.15564682	-7.183398144	3.680784477	-1.951594338	NA	NA
5830416I19Rik	65.3316436	0.569903336	1.512989083	0.376673793	0.706416041	1
5830417I10Rik	197.2462107	-0.207637157	0.710803536	-0.2921161	0.770197858	1
5830418P13Rik	21.07452837	-1.120065142	1.474908592	-0.75941326	0.447605384	0.999573095
5830428M24Rik	139.4011147	-0.640466147	0.701482053	-0.91301858	0.36123277	0.986739632
5830432E09Rik	206.9763782	-0.394327688	0.776192964	-0.508027909	0.611433771	1
5830444B04Rik	58.45259512	-0.800173088	1.243885776	-0.643285021	0.520039174	1
5830444F18Rik	31.85000987	-0.151567704	1.453325106	-0.104290295	0.916938979	1
5830448L01Rik	34.69676183	-0.993127158	0.703667115	-1.411359343	0.158138685	0.868439163
5830454E08Rik	94.91868661	1.114957691	0.890704696	1.251770307	0.210653573	0.918918665
5830462I19Rik	13.6990501	-6.81E-07	0.731851624	-9.31E-07	0.999999257	1
5830462O15Rik	11.50657052	4.954394264	3.59691322	1.377401667	NA	NA
5830468F06Rik	14.9208429	21.95036574	3.680438442	5.964062731	NA	NA
5830487J09Rik	27.48348631	0.201278534	0.782919131	0.25708726	0.797111412	1
5930403N24Rik	4.864657927	0.386489517	3.553774955	0.10875464	0.913397102	NA
5930420M18Rik	24.9669798	0.48811434	1.043150439	0.467923247	0.639839479	1
5930430L01Rik	100.5215905	-0.36365719	0.810067979	-0.448921818	0.653488056	1
6030400A10Rik	4.049998168	1.099915859	3.595040488	0.305953678	NA	NA
6030442K20Rik	40.84728414	0.371714078	1.677201123	0.221627611	0.824603787	1
6030443J06Rik	11.10804374	-2.256865719	1.124745724	-2.006556388	0.044796919	0.628355634
6030445D17Rik	7.540427838	-0.031511635	3.39771688	-0.009274356	NA	NA
6030458C11Rik	779.3171685	0.034722401	0.342306143	0.101436685	0.919203816	1
6030460B20Rik	8.756228301	-1.248194936	3.107561517	-0.40166379	0.687931477	1
6030468B19Rik	252.2220741	-0.552848012	0.64401678	-0.858437279	0.39065105	0.993396757
6030498E09Rik	29.42626959	-0.428437434	2.037280274	-0.21029872	0.833434534	1
6230400D17Rik	28.94221979	2.420353296	1.260304416	1.920451333	0.054800915	0.666023633
6330403K07Rik	8.099765311	0	3.432921568	0	1	1
6330408M09Rik	8.835334285	-2.372795352	2.714149902	-0.874231505	0.381992192	0.992479677
6330415G19Rik	35.58621479	-1.696039009	1.096945075	-1.546147612	0.122068922	0.822153142
6330418K02Rik	180.2666264	-0.637406633	0.456035252	-1.39771351	0.162199116	0.873401616
6330537M06Rik	3.325111325	-4.969689319	3.034135407	-1.637926016	0.101437128	NA
6330549D23Rik	26.42259137	-1.057351624	2.052866242	-0.515061139	0.606510297	1
6330562C20Rik	96.47323312	0.47792054	0.493758054	0.967924547	0.333082054	0.982768044
6430511E19Rik	33.88480655	1.323243193	1.821473434	0.726468566	0.467551571	1
6430531B16Rik	4.051955624	-1.508611558	3.564335423	-0.423251849	NA	NA
6430548M08Rik	427.6222641	-0.050749105	0.520720695	-0.097459359	0.922361607	1
6430550D23Rik	40.28783222	-0.090574914	2.452429931	-0.036932722	0.970538649	1
6430562O15Rik	4.702363774	-6.30058233	3.683014958	-1.710713207	0.087134068	NA
6430571L13Rik	16.04405207	-0.699250987	2.676331035	-0.261272234	0.793882578	1
6430573P05Rik	11.99659846	6.935187458	2.861671673	2.423474196	0.015372845	0.420663308
6430590A07Rik	125.4115883	0.002953798	0.503363311	0.005868123	0.995317942	1
6530402F18Rik	85.59960892	-0.609971692	0.827371706	-0.737240212	0.460976284	1
6530409C15Rik	38.10096384	-0.325782569	1.411489449	-0.230807654	0.817464234	1
6530413G14Rik	0.8108937	2.891522608	3.709440187	0.779503769	0.435683018	NA
6720427I07Rik	20.42531388	2.65889826	1.550705736	1.714637534	0.086411703	0.741808283
6720464F23Rik	47.91304003	-0.836741551	1.259557191	-0.66431406	0.506489324	1
6720468P15Rik	9.1579735	4.02732967	3.089073003	1.303734055	0.192324274	0.909465174
6720475M21Rik	5.917091505	0.76930136	3.55111745	0.216636417	0.828491703	1
6720482G16Rik	1.215661239	-3.026874198	3.725018267	-0.812579692	0.416459079	NA
6720483E21Rik	7.134042489	0.888608856	3.268180999	0.271897075	0.78570116	1
6720489N17Rik	291.2641446	0.386697147	0.663232216	0.583049402	0.559860044	1
6820402A03Rik	18.88891902	-2.013464477	1.751141125	-1.149801377	0.250225688	0.948173652
6820431F20Rik	3772.11812	0.002324971	0.14757009	0.015755032	0.987429823	1
8030423F21Rik	3.404405514	-0.925614861	1.236800297	-0.74839476	0.454222082	NA
8030453O22Rik	1.296863004	3.627904022	3.696959537	0.981320998	0.326434471	NA
8030456M14Rik	12.49009043	-0.20933063	2.616713658	-0.07999753	0.93623922	1
8030462N17Rik	197.6268446	0.189448666	0.218166536	0.868367211	0.385193339	0.993167752
8030474K03Rik	8.025883149	-6.420060119	2.747309865	-2.336853298	0.019446813	0.46811474
8430406P12Rik	4.945220248	5.934239599	3.684423623	1.610629017	0.107260605	NA
8430419K02Rik	28.0464478	-0.038196096	1.569100494	-0.02434267	0.980579277	1
8430422M14Rik	7.374528624	0.567656622	2.060264415	0.275526101	0.782912075	1
8430423G03Rik	2.270773808	2.071762602	3.606044388	0.574524986	0.565612597	NA
8430429K09Rik	167.0753548	-0.700538635	0.429134687	-1.632444678	0.102585844	0.781156251
8430430B14Rik	28.21115649	0.928517808	1.614367825	0.575158768	0.565183926	1
8430432A02Rik	6.161532604	5.209917243	3.681962695	1.414983712	NA	NA
9030025P20Rik	356.9012354	0.301582231	0.296404673	1.017467869	0.30893091	0.976032025
9030204H09Rik	3.568212328	5.902486071	3.684563479	1.601949893	0.10916669	NA
9030407P20Rik	24.23539046	0.460936286	2.539795214	0.181485611	0.855986426	1
9030607J07Rik	5.431056802	0.688377704	1.296432179	0.530978569	0.59543363	1
9030619P08Rik	411.0095	-0.009923586	0.451366899	-0.02198563	0.982459418	1
9030624G23Rik	7.61989751	-0.906729734	1.271890422	-0.712899255	0.4759081	1
9130002K18Rik	14.83309639	-1.120084492	1.76916932	-0.633113224	0.526659707	1
9130008F23Rik	31.85550439	2.051482334	1.639974334	1.250923439	0.210962411	0.918918665
9130019O22Rik	114.1229275	0.990021671	0.883916313	1.120040049	0.262696696	0.953143583
9130023H24Rik	299.787284	0.017956765	0.392270052	0.045776538	0.963488359	1
9130204K15Rik	1.054261557	-3.181041113	3.703765508	-0.858866768	0.390414025	NA
9130208D14Rik	3.326076526	-0.643999747	3.563885409	-0.180701586	0.856601814	NA
9130221F21Rik	2.026689658	0.67822805	1.613481222	0.420350755	0.674229237	NA
9130221H12Rik	68.5759752	-0.360466366	0.747357381	-0.482321277	0.629577735	1
9130230L23Rik	10.21476945	1.469024888	1.189900515	1.234577907	0.216987635	0.921659108
9130230N09Rik	14.91485355	-2.24E-05	1.20615652	-1.85E-05	0.999985206	1
9130401M01Rik	664.147426	-0.124537657	0.302006707	-0.412367191	0.680070307	1
9130604C24Rik	70.20475838	0.725930851	0.644069239	1.127100639	0.259699933	0.950981444
9230104M06Rik	6.484381022	-6.746036713	3.681720571	-1.832305462	0.066905924	0.705749275
9230105E05Rik	3.239941739	2.892034042	3.709428298	0.779644142	NA	NA
9230111E07Rik	2.594068425	0.485456773	1.914318419	0.253592489	0.7998104	NA
9230112E08Rik	33.71785961	0.302171023	2.309960332	0.130812213	0.895923861	1
9230112J17Rik	21.40141812	-0.120513368	3.018042036	-0.039930977	0.968148154	1
9230114K14Rik	171.053423	0.21908384	0.472448942	0.463719611	0.642848645	1
9230116L04Rik	4.702813713	1.460596894	1.751362702	0.833977389	0.404293725	NA
9230116N13Rik	80.40949657	0.3704331	0.94549075	0.391789238	0.695213948	1
9330020H09Rik	39.14281519	0.589807597	0.826102804	0.713963921	0.47524949	1
9330104G04Rik	1.943790456	-0.414585937	3.262769386	-0.127065657	0.898888433	NA
9330121J05Rik	4.048064635	0	3.81698449	0	NA	NA
9330121K16Rik	5.918380905	-0.452427787	1.364933019	-0.331465193	0.740293128	1
9330136K24Rik	10.70132542	0.879913406	1.144929722	0.768530495	0.442172081	0.999391483
9330151L19Rik	198.0188235	-0.137904187	0.590529027	-0.233526516	0.815352581	1
9330158H04Rik	1.05393042	1.585720226	3.662423634	0.432970182	0.665036433	NA
9330159M07Rik	114.314994	0.096368644	0.752415986	0.128078943	0.8980865	1
9330160F10Rik	79.09719642	-0.459147561	0.634924453	-0.72315306	0.469585854	1
9330161L09Rik	6.23985673	-5.299929004	3.687887527	-1.437117853	NA	NA
9330162012Rik	2.188133594	-4.689885523	3.693007532	-1.269936626	0.204107205	NA
9330162G02Rik	263.4469038	0.139225126	0.267119622	0.521208906	0.602221251	1
9330175E14Rik	96.29984157	1.062328953	0.690394763	1.53872684	0.123870997	0.824634534
9330179D12Rik	6.002998152	0.970710193	3.551579082	0.273317916	NA	NA
9330182L06Rik	26.50958824	-7.115044138	2.505209935	-2.840098963	0.004509954	0.236422767
9430002A10Rik	5.83459538	-0.070467013	3.562470017	-0.019780381	0.984218569	1
9430007M09Rik	2.188868845	-0.998704829	3.582579947	-0.278766934	0.780423691	NA
9430015G10Rik	575.4104425	0.070809745	0.363537723	0.194779634	0.845565466	1
9430025C20Rik	9.241063274	0.689350339	1.032471354	0.667670184	0.504344147	1
9430034N14Rik	11.51271623	1.584508605	1.174344447	1.349270743	0.177250019	0.892470431
9430037G07Rik	17.75787962	0.445545747	1.587698603	0.280623631	0.778999089	1
9430037O13Rik	9.161357033	0.184340882	1.448300364	0.127280836	0.898718127	1
9430038I01Rik	300.0793332	-0.127512581	0.330632775	-0.385662253	0.699746822	1
9430053O09Rik	6.481981125	5.997081956	2.961446613	2.025051517	0.042862075	0.61980562
9430060I03Rik	26.99529615	-0.211086587	1.2445451	-0.169609431	0.865317305	1
9430062P05Rik	23.75231362	0.759279968	0.592646434	1.281168542	0.200134473	0.913015241
9430064I24Rik	20.34363533	0.203331297	1.203747557	0.168915232	0.865863318	1
9430065F17Rik	8.673737242	1.473702286	1.320637053	1.115902573	0.26446384	0.953320572
9430081H08Rik	63.39663639	-0.430343376	0.92116892	-0.467170968	0.640377563	1
9430085M18Rik	9.077478038	5.690263114	3.685580133	1.543926033	0.122606253	0.82245244
9430091E24Rik	43.28147973	-0.286307078	1.47480826	-0.194131729	0.846072738	1
9430097D07Rik	1.052496805	0	3.81698449	0	1	NA
9530018F02Rik	78.71657679	-0.054053473	1.02329455	-0.052822986	0.957872947	1
9530026P05Rik	1.702488875	-0.874345192	2.29503103	-0.380973146	0.703223175	NA
9530050K03Rik	2.838403962	1.443260389	3.816930806	0.378120658	NA	NA
9530052C20Rik	4.216578215	1.205848963	2.86954214	0.420223473	0.674322209	NA
9530053A07Rik	1.053927973	2.169337285	3.709393576	0.584822624	0.55866699	NA
9530056E24Rik	9.891513375	-0.046727513	2.27536632	-0.02053626	NA	NA
9530056K15Rik	11.1101216	1.751068085	2.398626598	0.730029462	0.465372176	1
9530062K07Rik	4.377345015	-0.540964211	3.578731992	-0.151160862	NA	NA
9530068E07Rik	2576.336261	0.07220962	0.207726788	0.347618238	0.728126908	1
9530077C05Rik	283.5678654	0.364817544	0.606953965	0.601062955	0.547798056	1
9530078K11Rik	3.973299675	0.295275989	3.096150348	0.09536875	0.924021937	NA
9530080O11Rik	3.486481824	-2.415940473	3.648541065	-0.662166173	0.507864731	NA
9530082P21Rik	35.34752711	-7.509647827	2.121667748	-3.539502278	0.000400882	0.04477165
9530085L11Rik	24.9659489	0.648558224	2.208431862	0.29367364	0.769007299	1
9530097N15Rik	2.593769774	5.442344326	3.686973719	1.476100656	NA	NA
9630001P10Rik	1.215717992	2.306247168	2.78086398	0.82932757	0.406919074	NA
9630010A21Rik	44.67063397	-0.054576226	1.826812249	-0.029875115	0.976166652	1
9630013D21Rik	24.3991529	0.251458997	1.740804845	0.144449849	0.885145256	1
9630013K17Rik	0.729853006	-3.612876681	3.709436125	-0.973969239	0.330071813	NA
9630028I04Rik	14.51108044	-3.496316546	2.269841764	-1.540334926	0.123478735	0.823707777
9630050E16Rik	14.10626624	0.429095454	0.760405143	0.564298464	0.572551027	1
9830004L10Rik	1.054038878	1.721499045	3.411867883	0.504562047	0.613866472	NA
9830107B12Rik	382.1416851	-0.44360969	0.534617516	-0.829770213	0.406668715	0.994880776
9830132P13Rik	4.216636745	-3.93900227	2.160597347	-1.823107982	0.068287038	NA
9830144P21Rik	81.30886441	-0.208908031	0.340067794	-0.614312897	0.539008582	1
9830166K06Rik	118.8236409	-1.168743063	1.004766308	-1.163198898	0.244748814	0.945756115
9930004E17Rik	1.540076649	1.11592618	3.604888458	0.309559143	0.75689623	NA
9930012K11Rik	179.7615986	0.118926646	0.669061453	0.177751454	0.858918174	1
9930014A18Rik	61.93963276	-1.531825446	1.292665189	-1.185013303	0.236012187	0.934270239
9930017N22Rik	76.12040815	0.519606073	1.392141822	0.373242198	0.708968192	1
9930021J03Rik	322.685667	-0.493239973	0.473348589	-1.042022697	0.297401156	0.968684608
9930024M15Rik	39.72130921	-0.805794754	1.460708304	-0.551646589	0.58119051	1
9930104L06Rik	110.6359204	-1.555278125	0.70117643	-2.218098126	NA	NA
9930111J21Rik1	79.62066897	0.937960301	1.523155712	0.615800665	0.538026088	1
9930111J21Rik2	349.3697682	0.683154733	0.403885941	1.6914546	0.090750012	0.752393587
9930120I10Rik	12.15815217	0.964590325	2.787922975	0.345988872	0.729351078	1
a	1.377759286	1.000871398	3.642625669	0.27476647	0.78349566	NA
A130006I12Rik	4.620252981	-0.636968715	2.050002382	-0.310716085	0.756016468	NA
A130010J15Rik	253.2544357	-0.328650092	0.656044454	-0.500957046	0.616401354	1
A130012E19Rik	38.1652439	-0.804917795	1.262838254	-0.637387878	0.523872223	1
A130014A01Rik	74.24642724	-0.266458505	1.353207887	-0.196908773	0.843898928	1
A130048G24Rik	7.858953158	0.58522288	1.962311564	0.298231377	0.765526575	1
A130050O07Rik	9.971816661	-1.975887212	3.127309738	-0.631816922	0.527506515	1
A130051J06Rik	68.8338047	0.380547205	1.212539964	0.313843021	0.753640268	1
A130071D04Rik	194.4962619	-1.225080531	0.722593989	-1.695392641	0.090000961	0.75027006
A130077B15Rik	72.3818743	-0.602599648	0.576396126	-1.04546096	0.295809975	0.966779344
A230004M16Rik	2.755730797	-1.736413672	1.675866617	-1.036128803	0.300142056	NA
A230005M16Rik	0.972615603	2.891108657	3.390234581	0.852775402	0.393783867	NA
A230020J21Rik	2.512619593	0.152004513	2.283259762	0.066573465	0.946921271	NA
A230056P14Rik	57.40053498	0.469422922	0.964730522	0.486584503	0.626552808	1
A230057D06Rik	13.61897494	0.051550273	0.685614013	0.075188476	0.940064753	1
A230059L01Rik	51.31283353	1.133075951	0.593597068	1.908830101	0.056284012	0.671468953
A230060F14Rik	37.04594943	-0.177333793	0.807101311	-0.219716894	0.826091646	1
A230072C01Rik	74.41150781	-0.096670965	0.671102951	-0.144047891	0.885462653	1
A230072E10Rik	29.10321631	0.075763309	1.208200845	0.062707545	0.949999389	1
A230077H06Rik	8.186827201	0.322155674	0.975500843	0.330246433	0.741213765	1
A230083G16Rik	5.105869023	-0.699872361	3.553616414	-0.196946513	NA	NA
A230083N12Rik	14.99830238	0.945244532	1.077730935	0.877069129	0.380449091	0.992379895
A230085B16Rik	9.237476485	0.299841526	1.201736415	0.249506898	0.802968705	1
A230087F16Rik	0.810436904	-1.320757886	3.734272664	-0.353685444	0.723574632	NA
A230103L15Rik	3.891352483	0.160702033	1.21810208	0.131928215	0.895041071	NA
A230107N01Rik	6.651744648	23.95279296	3.681587425	6.506104623	NA	NA
A330008L17Rik	1.2156632	-3.441980489	3.713352595	-0.92691992	0.353968114	NA
A330009N23Rik	9.728601843	0.699862995	3.051051055	0.229384229	0.818570293	1
A330023F24Rik	8.915481042	-2.114941575	2.522139398	-0.838550627	0.401721526	0.994880776
A330032B11Rik	30.23691163	0.545643481	0.597155901	0.913737067	0.360855022	0.986739632
A330035P11Rik	5.591858324	0.377728827	2.703955732	0.139694901	0.888901056	1
A330040F15Rik	6.080149218	1.892147107	2.23818151	0.845394844	0.397890423	0.994880776
A330044P14Rik	5.18805265	0.000151357	1.211942986	0.000124888	0.999900354	NA
A330049N07Rik	4.297397283	5.39708801	3.072237507	1.756728768	0.078964052	NA
A330058E17Rik	2.595204995	0	3.81698449	0	NA	NA
A330076C08Rik	2.675075694	1.907068057	1.786304148	1.067605457	0.285698521	NA
A330084C13Rik	7.943167371	0.465398797	1.586927064	0.293270439	0.769315447	1
A330094K24Rik	13.38373976	-0.408420021	3.523593722	-0.115910077	0.907723809	1
A430005L14Rik	2045.827015	0.007773554	0.156505729	0.049669454	0.960385799	1
A430010J10Rik	13.29786613	0.725701323	1.528185034	0.474877915	0.634873994	1
A430018G15Rik	26.90764848	-0.310836992	1.02425926	-0.303474915	0.761527962	1
A430019L02Rik	8.267358044	0.544600534	2.808504371	0.193911229	0.846245391	1
A430027C01Rik	15.48369976	-0.593286199	1.563321449	-0.379503652	0.704313893	1
A430028G04Rik	2.027653351	3.443450008	3.713320966	0.927323557	0.353758567	NA
A430033K04Rik	165.7684804	-0.053058651	0.660050704	-0.08038572	0.935930484	1
A430034D21Rik	1.054168563	-1.442365767	3.816962963	-0.377883092	0.705517443	NA
A430035B10Rik	21.48525551	0.57835587	1.234376036	0.468541071	0.639397707	1
A430057M04Rik	9.48143771	-1.874146962	1.276148515	-1.46859628	0.141942324	0.853197397
A430072P03Rik	17.3433315	1.023002947	1.766439134	0.57913286	0.562499529	1
A430073D23Rik	18.96381944	0.156665619	0.926498373	0.169094327	0.865722447	1
A430078I02Rik	1.784301143	-1.679024898	3.61031813	-0.465062866	0.641886437	NA
A430088P11Rik	15.55875517	2.298078925	2.215778296	1.037142989	0.299669223	0.970797892
A430090L17Rik	8.10473036	-0.473560998	2.678585219	-0.176795196	0.859669263	1
A430093F15Rik	7.457055941	0.74590231	3.401806157	0.219266553	0.826442415	1
A430103D13Rik	399.1939288	0.201634164	0.378606091	0.532569783	0.594331424	1
A430105J06Rik	7.622273927	-0.039953961	3.135221028	-0.012743587	0.989832364	1
A430106G13Rik	4.298304704	6.143590854	3.683575605	1.667833516	0.09534878	NA
A430110C17Rik	4.216603951	-2.036055622	2.291903231	-0.88836893	NA	NA
A430110L20Rik	8.269623964	-5.112916171	3.64619607	-1.402260348	NA	NA
A530001N23Rik	0.973002688	-0.000499632	3.407336438	-0.000146634	0.999883003	NA
A530010L16Rik	15.96023099	5.902188753	3.060770828	1.928334098	0.053813583	0.659446219
A530017D24Rik	38.00748429	2.292184944	1.407345477	1.628729393	0.103370318	0.783834865
A530030E21Rik	1.297234338	3.628329498	3.696954002	0.981437555	0.326377014	NA
A530032D15Rik	56.96842333	-0.711058033	1.061918532	-0.669597537	0.503114385	1
A530040E14Rik	111.8513752	1.184406268	0.688185989	1.72105548	0.085240757	0.737884767
A530041M06Rik	87.7772157	0.451903948	0.914344657	0.494238081	0.621138049	1
A530058O07Rik	16.2125848	-0.779976371	1.132703946	-0.688596851	0.491077003	1
A530064D06Rik	314.7192021	-0.651631423	0.551513826	-1.181532344	0.237391312	0.93604294
A530064N14Rik	3.242021884	-0.073433878	2.800732439	-0.026219526	0.979082241	NA
A530072M11Rik	15.23547288	-6.901455429	3.216851965	-2.145406597	NA	NA
A530076I17Rik	7.620177821	0.222538974	1.32904727	0.167442482	0.867021901	1
A530083I20Rik	9.160415625	0.253751627	0.882464117	0.287548947	0.773692029	1
A530083M17Rik	12.3203153	0.926476318	3.545067521	0.261342362	NA	NA
A530088E08Rik	87.61821487	0.473409414	1.102918917	0.429233198	0.667753526	1
A630001G21Rik	615.7430885	0.051119512	0.37192682	0.137445081	0.890679	1
A630001O12Rik	38.42271996	0.498833715	0.716922237	0.695798915	0.486554769	1
A630023P12Rik	47.11440407	1.100683579	2.227482144	0.494138003	0.62120872	1
A630035G10Rik	5.19134554	-0.19957441	2.880984457	-0.069272991	NA	NA
A630052C17Rik	170.3466971	0.598741959	1.230946543	0.486407767	0.626678085	1
A630072L19Rik	6.162910423	-1.222754681	3.557138672	-0.3437467	NA	NA
A630072M18Rik	134.8179492	0.972479657	0.766378068	1.268929394	0.204466248	0.915455186
A630081D01Rik	80.00257732	0.319215444	0.728877694	0.437954745	0.66141909	1
A630089N07Rik	628.3823223	0.072537253	0.329963328	0.219834287	0.826000215	1
A630095N17Rik	6.647013763	5.69120055	3.423843005	1.662225909	0.096467487	0.766043562
A730011C13Rik	39.31218273	-0.123573271	1.778252293	-0.069491417	0.944598465	1
A730017L22Rik	68.33644417	-1.394805273	0.886639571	-1.573136727	0.115687162	0.810851051
A730036I17Rik	44.35061042	0.700269933	1.520082105	0.460679019	0.64502891	1
A730046J19Rik	26.27036789	-0.873509014	3.538348949	-0.246869098	NA	NA
A730061H03Rik	13.37474945	1.165733881	1.450236691	0.803823189	0.421499096	0.995539158
A730063M14Rik	93.13960877	0.248989671	0.382551422	0.650865887	0.515133064	1
A730071L15Rik	1.539603528	-0.807253658	3.647705942	-0.221304478	0.824855364	NA
A730081D07Rik	7.540702663	-2.721106809	2.173825954	-1.251759279	0.210657592	0.918918665
A730089K16Rik	262.3532088	0.409234224	0.48031332	0.852015146	0.394205686	0.994879096
A730090N16Rik	1.784037992	4.350349149	3.696944885	1.176741684	0.239298625	NA
A730091E23Rik	13.37635174	6.143883582	3.254505889	1.887808408	0.059051676	0.680031649
A830005F24Rik	7.458130941	0.368649851	3.206463477	0.114970856	0.908468222	1
A830008E24Rik	15.07696223	0.623109192	0.739568274	0.842530993	0.399490799	0.994880776
A830012C17Rik	6.802931273	19.40246274	3.691590345	5.255854773	NA	NA
A830018L16Rik	3.485347295	-1.484802438	1.818595587	-0.816455538	0.414239643	NA
A830035O19Rik	5.755112472	0.791867183	2.952533546	0.268199216	0.788545978	1
A830073O21Rik	5.188207924	1.700702591	1.198240768	1.41933294	0.155801973	NA
A830082K12Rik	4.375960193	0.637977256	1.662257826	0.383801626	0.701125483	NA
A830082N09Rik	4.865578792	-2.070122593	2.516079486	-0.822757232	NA	NA
A930001A20Rik	0.972401077	-4.026852623	3.701654157	-1.087852201	0.27666036	NA
A930001C03Rik	4.70096896	0	3.81698449	0	NA	NA
A930001M01Rik	44.16198243	-1.45263104	1.32261407	-1.098303029	0.27207219	0.958050963
A930002C04Rik	0.810381096	-3.763904248	3.706337399	-1.015532004	0.309852299	NA
A930002H24Rik	0.729300808	-3.611823749	3.709458878	-0.973679415	0.330215741	NA
A930002I21Rik	1.377620341	0	3.81698449	0	1	NA
A930003A15Rik	7.295740661	-6.464985826	2.738314617	-2.360936097	0.018228871	0.453147745
A930004D18Rik	2.836953278	-0.514290654	3.569432298	-0.144081919	0.885435782	NA
A930004J17Rik	83.98154837	1.631555765	0.794740006	2.052942789	0.040078126	0.610454236
A930005H10Rik	242.2084676	0.75307771	0.318841483	2.361918853	0.018180621	0.453147745
A930006K02Rik	105.636848	0.494907652	0.592992263	0.834593777	0.403946467	0.994880776
A930007I19Rik	9.807177568	0.237683882	1.678474631	0.141607074	0.887390379	1
A930012O16Rik	30.9688285	-0.164638457	2.026766535	-0.081232078	0.93525739	1
A930015D03Rik	41.0136504	-0.524692645	1.806165293	-0.290500901	0.771433062	1
A930015P04Rik	1.052496805	0	3.81698449	0	1	NA
A930017K11Rik	2.025912267	0	3.81698449	0	1	NA
A930018P22Rik	1.622003122	0	3.81698449	0	1	NA
A930024E05Rik	13.62210162	3.079690731	2.5936825	1.187381544	0.235077157	0.932999583
A930028N01Rik	0.89200309	-3.043537951	3.706318403	-0.821175523	0.411546297	NA
A930029G22Rik	44.01401792	-0.184954969	1.290557019	-0.143314062	0.88604215	1
A930032L01Rik	4.701330231	0.711167084	3.555352483	0.200027167	0.841459335	NA
A930033H14Rik	5.836072207	-0.414449328	2.56402375	-0.161640206	NA	NA
A930035D04Rik	3.080275035	0.584890836	1.350044302	0.433238254	0.664841691	NA
A930037H05Rik	71.09544878	-0.097461251	0.976691779	-0.099787111	0.920513341	1
A930038B10Rik	1.378335662	-0.515036397	3.604655683	-0.142880886	0.886384255	NA
A930040O22Rik	3.724219464	0	3.81698449	0	NA	NA
A930041C12Rik	4.212333449	-4.249820701	3.081880095	-1.378970164	0.167903953	NA
AA386476	19.53572475	-0.541152785	1.34854073	-0.401287683	0.688208331	1
AA387883	2.188981901	3.643367194	3.689386271	0.987526631	0.323384534	NA
AA388235	10.13313945	2.108699521	1.344741466	1.568107755	0.116855987	0.811764498
AA414768	9.482691719	-3.684377613	2.934636488	-1.255480067	0.20930454	0.917774807
AA465934	26.18826656	1.036716134	0.696463421	1.488543551	0.136607606	0.843392067
AA467197	406.8572368	-0.303550262	0.408060696	-0.743885076	0.456946005	1
AA474408	107.7215808	1.091777823	0.538928637	2.025830043	0.042782204	0.61980562
AA914427	32.34580356	1.015377661	2.19070073	0.463494464	0.643009982	1
AA986860	51.08681407	-1.618464744	1.927026024	-0.839876952	0.400977381	0.994880776
Aaas	2119.357853	0.093559498	0.211733952	0.441872912	0.658581174	1
Aacs	630.1689569	-0.672777784	0.57461833	-1.170825484	0.241668932	0.943154749
Aagab	1621.768283	-0.564144984	0.234022019	-2.410649166	0.015924158	0.429436613
Aak1	286.5206336	-0.83806189	0.528960446	-1.584356444	0.113112628	0.805793552
Aamdc	515.4820555	-0.195421333	0.236842962	-0.82510931	0.409309535	0.994880776
Aamp	4398.401892	0.056107606	0.15255978	0.367774563	0.713041338	1
Aar2	668.6165292	0.303821854	0.272205725	1.116147922	0.264358822	0.953320572
Aars	1752.220255	-0.455406013	0.385699811	-1.180726565	0.237711365	0.93604294
Aars2	193.0881951	1.589612768	0.569734251	2.790095148	0.005269255	0.258912809
Aarsd1	1600.736728	-0.051041866	0.194068242	-0.263009883	0.792542962	1
Aasdh	277.5062363	0.081918584	0.437311995	0.187322975	0.85140741	1
Aasdhppt	962.7780756	0.301074234	0.270384828	1.113502692	0.265492593	0.954744938
Aatf	1237.049772	-0.220610853	0.298370793	-0.739384882	0.45967332	1
Aatk	69.70650996	-2.327975762	0.65429156	-3.55800977	0.000373675	0.043162299
AB041806	2.107770104	0.584614537	2.572482799	0.227256928	0.820223964	NA
AB124611	689.7975374	-0.273978111	0.36509111	-0.75043764	0.452991168	1
Abat	28.54263966	0.428628775	2.424065709	0.176822259	0.859648004	1
Abca1	108.9891845	1.057182144	1.099347882	0.961644772	0.336228073	0.983342844
Abca13	178.955534	-1.035432431	0.800125901	-1.294086881	0.195635413	0.911934011
Abca2	280.888653	-0.38987106	0.573959075	-0.679266304	0.496969142	1
Abca3	367.3165224	-0.579194925	0.538557328	-1.075456401	0.282170442	0.960858423
Abca4	21.1634222	0.3795907	2.338333367	0.162333868	0.871042945	1
Abca5	5.835685606	0	3.81698449	0	NA	NA
Abca6	3.405096867	5.834983768	3.684870885	1.583497482	NA	NA
Abca7	550.3929798	-0.370547437	0.367227594	-1.009040286	0.312955314	0.976032025
Abca8b	2.674810939	-2.086922936	1.841206306	-1.133454154	0.257023584	NA
Abca9	19.209804	0.272869107	2.667027976	0.102312053	0.918508989	1
Abcb10	2848.143683	-0.606573607	0.345234622	-1.756989502	0.078919599	0.72752683
Abcb1a	10.53749978	6.632328743	3.682014403	1.80127724	NA	NA
Abcb1b	154.4280181	0.425375873	0.491238204	0.865925878	0.386530811	0.993167752
Abcb4	1229.395491	0.019194478	0.364635264	0.052640213	0.958018576	1
Abcb6	750.8123982	-0.286226141	0.470427467	-0.608438413	0.542896741	1
Abcb7	646.7315032	0.142180748	0.314903664	0.451505537	0.651625235	1
Abcb8	849.1684733	0.236134047	0.27335768	0.863828105	0.387682326	0.993396757
Abcb9	139.4254943	-0.425659058	0.837659778	-0.508152677	0.611346276	1
Abcc1	580.1734864	0.356855173	0.338065358	1.055580421	0.29115995	0.965196345
Abcc10	43.70638208	1.661059191	1.266960438	1.311058452	0.189838016	0.907424303
Abcc2	4.943324685	-23.26355866	3.68277776	-6.316851079	NA	NA
Abcc3	16.77845648	-1.649941352	2.162154948	-0.763100421	0.445403509	0.999391483
Abcc4	437.8124744	0.094912575	0.45926157	0.206663438	0.836272713	1
Abcc5	478.9235915	0.046249046	0.261042095	0.177170836	0.859374203	1
Abcc9	2.999151487	-1.677745285	2.038789843	-0.822912323	0.410557854	NA
Abcd1	440.0761121	-0.45525948	0.449066077	-1.013791741	0.310682137	0.976032025
Abcd2	367.3508947	-1.083754919	0.498687808	-2.173213183	0.029764276	0.562427954
Abcd3	738.3549582	-0.080578612	0.36048708	-0.223527045	0.823125337	1
Abcd4	162.0812267	-0.222074968	0.720267205	-0.308323031	0.757836543	1
Abce1	3813.269928	0.016644813	0.195844992	0.084989731	0.932269554	1
Abcf1	2050.254292	0.013330491	0.203436065	0.065526688	0.947754658	1
Abcf2	3178.858155	-0.062236716	0.231120694	-0.269282318	0.787712438	1
Abcf3	1269.747491	-0.475098903	0.260320953	-1.825050564	0.067993399	0.707734926
Abcg1	1570.862002	0.200239652	0.267546992	0.748427968	0.454202058	1
Abcg2	2570.412576	-0.380621645	0.249655828	-1.524585456	0.127362527	0.829678954
Abcg3	81.24091551	-0.990937919	1.167591339	-0.848702697	0.396046745	0.994880776
Abcg4	458.1333432	-0.955663516	0.857082413	-1.115019398	0.264842109	0.953752016
Abhd1	120.6895329	-0.186966	0.621472668	-0.30084348	0.763533851	1
Abhd10	1157.728959	0.01780965	0.261228339	0.06817656	0.945645086	1
Abhd11	1722.27628	0.109584651	0.135746035	0.807276995	0.419506915	0.995539158
Abhd11os	1.053529921	-1.736388919	3.659258239	-0.474519371	0.635129588	NA
Abhd12	680.398217	-0.186093702	0.290350157	-0.64092854	0.521569112	1
Abhd12b	2.350062633	-1.137235287	2.050021573	-0.554743083	0.579070403	NA
Abhd13	525.2280988	-0.16633921	0.507503417	-0.327759782	0.743093298	1
Abhd14a	1000.812735	0.330908029	0.234609394	1.41046368	0.158402814	0.868439163
Abhd14b	259.5957817	0.160182656	0.817427664	0.195959426	0.844641924	1
Abhd15	485.5066247	-1.253640954	0.549543477	-2.281240714	0.022534207	0.498769068
Abhd16a	3601.522632	-0.132869411	0.200391122	-0.663050385	0.507298285	1
Abhd17a	2326.068836	-0.071401749	0.171798467	-0.415613424	0.677692902	1
Abhd17b	847.2076379	0.00399066	0.349626646	0.011414061	0.990893095	1
Abhd17c	918.6664788	-0.187902471	0.315369287	-0.59581728	0.551297299	1
Abhd18	142.104226	1.567062322	0.72019846	2.17587569	0.029564557	0.560929717
Abhd2	111.2915846	-0.261029541	0.762363273	-0.342395221	0.732053484	1
Abhd4	1747.286068	0.04307445	0.225268111	0.191214148	0.848357819	1
Abhd5	1039.249362	-0.596039687	0.310637689	-1.918761655	0.055014505	0.667331115
Abhd6	83.24346605	0.077851665	0.650494445	0.119680753	0.904736048	1
Abhd8	293.4846908	-0.568588464	0.440920573	-1.2895485	0.197207467	0.911934011
Abi1	1398.402531	-0.132767944	0.297330051	-0.446533889	0.655211639	1
Abi2	265.2336771	-0.239289668	0.433401898	-0.552119567	0.580866437	1
Abi3	428.1647862	0.24604269	0.20301398	1.211949493	0.225531715	0.928659287
Abi3bp	0.729460701	0	3.81698449	0	1	NA
Abitram	510.522498	-0.17667269	0.403405861	-0.43795271	0.661420565	1
Abl1	450.6918734	-0.129674652	0.356952153	-0.363283009	0.716393485	1
Abl2	246.3340468	-0.472793796	0.610549725	-0.774373939	0.43870969	0.999391483
Ablim1	416.6569476	0.639402728	0.694147092	0.921134346	0.35698029	0.985357423
Abr	486.1307542	0.094048153	0.348367422	0.269968278	0.787184658	1
Abra	1.295681475	0	3.81698449	0	1	NA
Abracl	1435.533104	-0.042402711	0.20939664	-0.20249948	0.839526265	1
Abraxas1	793.8523623	-0.734974669	0.25782225	-2.850703026	0.004362269	0.232024747
Abraxas2	1065.453401	-0.155513542	0.337268138	-0.461097637	0.644728557	1
Abt1	757.7029484	0.058248757	0.331556552	0.17568272	0.860543212	1
Abtb1	1555.000562	-0.271536771	0.27920809	-0.972524723	0.330789571	0.982768044
Abtb2	99.21450499	1.435312979	0.993876433	1.444156367	0.148694995	0.860159681
Acaa1a	1121.141527	0.266545163	0.302665666	0.880658737	0.378502557	0.991976256
Acaa2	3155.32017	0.124726541	0.184703497	0.6752798	0.499498015	1
Acaca	258.0017432	0.566265625	0.520125062	1.088710516	0.276281563	0.959210507
Acacb	5.029777644	-6.39768571	3.682697838	-1.737227975	NA	NA
Acad10	113.3342169	-1.384370552	0.848632927	-1.631294884	0.102828112	0.781390584
Acad11	301.7173624	-0.735024902	0.363497587	-2.022090181	0.043167036	0.620947386
Acad12	47.10251353	-0.079083976	1.426280644	-0.055447697	0.955781798	1
Acad8	791.2046875	-0.063565504	0.290438013	-0.218860826	0.826758463	1
Acad9	1129.159541	-0.302021061	0.211743058	-1.426356374	0.1537655	0.865871604
Acadl	3229.928773	0.053518543	0.132998247	0.402400367	0.6873894	1
Acadm	1565.554645	0.130202936	0.18726999	0.695268557	0.486887015	1
Acads	317.6610166	-0.089552966	0.315594909	-0.283759223	0.776594906	1
Acadsb	349.4748585	-0.481412699	0.404463326	-1.190250559	0.233947927	0.932292726
Acadvl	2102.684369	-0.053093663	0.243903374	-0.217683182	0.827675968	1
Acap1	2151.398476	-0.204844348	0.350088196	-0.585122122	0.558465605	1
Acap2	502.3279647	0.153957411	0.565866085	0.272073933	0.785565172	1
Acap3	330.8201789	-0.545535159	0.501563579	-1.087669006	0.276741255	0.959210507
Acat1	3221.663015	0.08208299	0.176103785	0.466105769	0.641139794	1
Acat2	1438.980945	-0.041759894	0.276137654	-0.15122854	0.879795438	1
Acat3	6.321461771	-1.484363661	2.774904938	-0.534924149	0.592702309	1
Acbd3	652.9866278	-0.088079217	0.289248049	-0.304511015	0.760738602	1
Acbd4	152.3024545	-0.3052615	0.64140576	-0.475925724	0.634127295	1
Acbd5	351.2368465	-0.109727532	0.425315463	-0.257990929	0.796413908	1
Acbd6	685.8696338	0.39480816	0.294926226	1.33866752	0.180678935	0.896885953
Acbd7	1.6216832	4.764784065	3.692258773	1.290479448	0.196884243	NA
Accs	235.8681508	-0.210947487	0.688763973	-0.306269629	0.759399361	1
Acd	1989.398727	0.197620785	0.13927154	1.418960291	0.155910593	0.865871604
Ace	22.46570139	-0.363482432	2.97342324	-0.122243758	0.902705972	1
Acer1	1.945478233	-0.151692052	1.552283199	-0.097721892	0.922153131	NA
Acer2	42.39697728	-1.125498284	1.116883184	-1.00771352	0.313592012	0.976032025
Acer3	1411.049673	0.02081817	0.215552461	0.096580526	0.923059522	1
Ache	327.634158	-0.044115798	0.818994227	-0.053865823	0.957042066	1
Acin1	1070.200588	-0.076941675	0.26436089	-0.291047872	0.771014707	1
Ackr1	804.0807016	-0.885965648	0.487240704	-1.818332586	0.069013315	0.709092579
Ackr2	5.349583993	-0.262403591	3.551799726	-0.07387905	NA	NA
Acly	2861.1329	-0.409529247	0.247488912	-1.654737754	0.097977705	0.769015681
Acmsd	153.7089254	-0.015890298	0.575131981	-0.02762896	0.977958084	1
Acnat1	1.296985669	-1.3219654	2.716638755	-0.48661803	0.626529044	NA
Aco1	637.2889439	0.118740747	0.379072924	0.313239853	0.754098442	1
Aco2	3760.797158	-0.156011426	0.24643879	-0.633063596	0.526692114	1
Acod1	46.2824622	6.665740699	2.066409534	3.225759749	0.001256388	0.099724971
Acot1	164.5676512	0.436602836	0.584202352	0.747348646	0.454853136	1
Acot11	60.96156911	1.532004815	0.992882229	1.542987446	0.122833822	0.82245244
Acot13	816.7281388	0.091415521	0.277973775	0.328863832	0.742258613	1
Acot2	147.9371585	0.352207224	0.536107039	0.656971832	0.511199029	1
Acot4	28.77929771	0.903999901	1.115583043	0.81033851	0.417745648	0.995539158
Acot6	15.40377982	-0.811233448	1.318175608	-0.615421377	0.538276477	1
Acot7	1665.175475	-0.09167276	0.1999654	-0.458443113	0.646634124	1
Acot8	524.0890495	-0.339113293	0.280948994	-1.207027966	0.227421374	0.929490257
Acot9	1072.310335	0.268655832	0.30986547	0.867007969	0.385937643	0.993167752
Acox1	572.9519212	0.226273783	0.369895727	0.61172316	0.540720936	1
Acox2	9.644092464	3.612689534	2.213384608	1.632201435	NA	NA
Acox3	400.6969321	-0.515779477	0.464010271	-1.111569094	0.266323467	0.954744938
Acoxl	5.108245565	-6.420022864	3.682627856	-1.743326536	0.081276593	NA
Acp1	5024.749192	-0.068709548	0.216973168	-0.316673016	0.751491726	1
Acp2	493.5180555	-0.414219532	0.585908513	-0.706969642	0.479585344	1
Acp5	1356.152752	-0.049105133	0.493076469	-0.099589284	0.920670401	1
Acp6	1659.059573	0.115921013	0.235614678	0.491994021	0.62272357	1
Acpp	153.637383	-0.14534074	0.923101197	-0.157448328	0.874891528	1
Acr	4.94442699	-6.170435317	3.683474748	-1.675166993	0.093901472	NA
Acrbp	88.34872891	-0.574360872	0.697258293	-0.823741901	0.410086226	0.994880776
Acrv1	5.512941853	0.295401763	1.069375185	0.27623772	0.782365487	1
Acsbg1	9.320886732	0	3.81698449	0	NA	NA
Acsf2	79.27380594	0.184331599	0.576296267	0.319855619	0.749077783	1
Acsf3	102.6389032	-0.109821502	0.735390111	-0.149337747	0.881287132	1
Acsl1	1649.814894	-0.600854765	0.23215997	-2.588106664	0.009650509	0.336383107
Acsl3	584.7085826	-0.027592378	0.315622259	-0.087422156	0.930335959	1
Acsl4	454.2177059	-0.019138437	0.408084386	-0.046898233	0.962594336	1
Acsl5	6053.000451	-0.051828405	0.163495403	-0.317002217	0.75124192	1
Acsl6	102.7228956	-0.615633538	1.131176168	-0.544241963	0.586274979	1
Acsm3	2.350199619	-3.058377431	3.642145537	-0.839718622	0.40106617	NA
Acss1	2320.075479	-0.257583633	0.357000082	-0.721522615	0.470588032	1
Acss2	786.819258	0.098257436	0.453826613	0.216508757	0.8285912	1
Acss3	2.512644317	0.652458024	2.024963775	0.322207257	0.747295687	NA
Acta2	26.50039334	1.044478302	1.765656388	0.591552416	0.554150346	1
Actb	24531.66094	-0.001894492	0.185707644	-0.010201475	0.991860542	1
Actg-ps1	1.296747335	1.00004459	2.222803312	0.44990242	0.652780802	NA
Actg1	23918.82953	-0.054781843	0.17343691	-0.315860348	0.75210851	1
Actg2	7.772449812	-14.97395729	3.81698449	-3.92298091	NA	NA
Actl6a	4447.734473	-0.101047909	0.19556864	-0.516687695	0.605374188	1
Actn1	241.6121539	-0.578728069	0.457765553	-1.264245562	0.206141902	0.91672765
Actn2	8.109083746	1.474692449	2.26767363	0.65031071	0.51549154	1
Actn3	3.242047559	0	3.81698449	0	NA	NA
Actn4	2589.292183	-0.131104205	0.230425406	-0.568965928	0.569379263	1
Actr10	1702.524271	-0.074129809	0.224054333	-0.330856394	0.740752961	1
Actr1a	2169.406828	-0.510676266	0.161562754	-3.160853932	0.001573074	0.118238659
Actr1b	991.2440632	0.396945021	0.344973592	1.150653352	0.249874875	0.948173652
Actr2	2623.820531	0.120573917	0.202963246	0.594067743	0.552466805	1
Actr3	10965.72482	-0.014269678	0.178358938	-0.080005398	0.936232963	1
Actr3b	5.024326087	0	3.81698449	0	NA	NA
Actr5	610.8773051	0.167048337	0.329070914	0.507636288	0.611708437	1
Actr6	584.5605195	-0.55106549	0.237342618	-2.321814326	0.020242936	0.474065585
Actr8	893.5079237	-0.105664991	0.310394751	-0.34042132	0.733539265	1
Actrt3	7.376935941	24.8292903	3.68124806	6.744802276	NA	NA
Acvr1	49.51720107	1.441739522	2.208176403	0.652909577	0.513814574	1
Acvr1b	90.62132202	-0.254221182	0.806137121	-0.315357245	0.752490425	1
Acvr2a	88.00822764	1.481063217	1.089943394	1.35884416	0.174195976	0.887832717
Acvr2b	35.09750906	1.418337962	2.193165006	0.646708277	0.517820765	1
Acvrl1	73.73076405	-1.603199006	1.181103465	-1.357373891	0.17466244	0.888594963
Acy1	611.3985166	0.426083767	0.446011598	0.955319927	0.339415933	0.984374962
Acy3	133.5046325	-0.15226942	0.527366416	-0.288735527	0.772783773	1
Acyp1	597.0575525	0.330313312	0.204460609	1.615535207	0.106194842	0.789345415
Acyp2	41.26558322	0.343180527	0.916809081	0.374320602	0.708165806	1
Ada	1099.893035	-0.238251138	0.282323666	-0.843893612	0.398728858	0.994880776
Adad1	3.650715236	-5.935370689	3.684418077	-1.610938434	NA	NA
Adal	362.380732	0.220852746	0.443489363	0.497988823	0.61849192	1
Adam10	2705.697953	-0.229177355	0.206882452	-1.107766042	0.267962869	0.956312955
Adam11	30.32007521	0.87136237	1.652704502	0.527234221	0.598030947	1
Adam12	10.78120109	4.547394834	2.458964647	1.849312815	0.064412656	0.697115666
Adam15	155.5469164	-0.505005585	0.794518024	-0.635612497	0.525029022	1
Adam17	992.5068971	-0.133923549	0.190992282	-0.701198746	0.483178993	1
Adam19	32.74379383	-0.394853382	1.589589963	-0.248399519	0.803825306	1
Adam1a	35.1775356	-0.551589546	1.687930992	-0.326784417	0.743830946	1
Adam2	14.59599822	2.97858763	1.8108417	1.644863618	0.099997939	0.773497302
Adam22	89.49615742	-0.097892434	0.835226068	-0.117204716	0.90669783	1
Adam28	14.26735948	-0.347857688	0.629149143	-0.552901791	0.580330661	1
Adam32	2.024032318	0	3.81698449	0	1	NA
Adam33	195.9327485	0.404118942	1.283599235	0.314832645	0.752888724	1
Adam4	7.455830478	3.027644466	3.724998324	0.812790826	0.416337996	0.995539158
Adam8	265.55461	-1.279125124	0.638353923	-2.003786736	0.04509291	0.628355634
Adam9	174.8621493	-0.599584524	0.4671964	-1.283367175	0.199363468	0.913015241
Adamts10	500.0750697	-0.691689473	0.35515455	-1.94757317	0.051466057	0.649748472
Adamts12	9.894326441	-16.95420387	3.748161132	-4.523339119	NA	NA
Adamts13	4.944938508	-4.244162522	3.137018775	-1.352928633	0.176078431	NA
Adamts14	2.18928359	2.39329579	3.406281893	0.702612369	0.482297352	NA
Adamts17	9.965869231	-4.80768425	3.244483728	-1.481802547	NA	NA
Adamts2	5.916696457	2.000286593	1.250422804	1.59968819	0.109667773	0.795085365
Adamts20	5.836832646	6.612469154	3.682068201	1.795857326	0.072517211	0.716088475
Adamts3	73.92351361	-1.537060356	1.166512034	-1.31765495	0.187619182	0.905203078
Adamts5	1.783415213	4.901939278	3.69098058	1.328085904	0.18414973	NA
Adamts6	71.15544391	2.067838497	1.491186237	1.386707069	0.165531104	0.880644787
Adamts7	8.754228762	3.765379451	3.706311118	1.01593723	0.309659278	0.976032025
Adamtsl3	1.783803036	-3.026873621	3.72501809	-0.812579576	0.416459145	NA
Adamtsl4	14.58408157	1.273573644	2.331949708	0.546141128	0.584968931	1
Adamtsl5	43.03706672	-0.942956395	1.897186351	-0.497028874	0.61916869	1
Adap1	601.7557594	-0.41865506	0.486824776	-0.859970735	0.389805175	0.993396757
Adap2	12.48740893	0.474473251	2.518539548	0.188392218	0.8505692	1
Adap2os	1.540719361	2.3222468	2.938810434	0.79019959	0.429411216	NA
Adar	656.8162703	0.229671622	0.262403223	0.875262197	0.381431258	0.992479677
Adarb1	20.02369577	-0.795239117	1.437780867	-0.553101752	0.580193737	1
Adarb2	30.15760725	0.039805496	0.484042733	0.0822355	0.934459444	1
Adat1	190.8031264	0.245578893	0.633239219	0.387813777	0.698153849	1
Adat2	133.2543206	0.433370029	0.542672114	0.798585402	0.424530855	0.995539158
Adat3	100.932923	-0.347956755	0.653889902	-0.53213355	0.594633502	1
Adck1	536.7033744	-0.59905766	0.373632468	-1.603334055	0.108860922	0.793783468
Adck2	294.5128193	0.406890299	0.450153949	0.903891436	0.366052971	0.989059547
Adck5	560.586235	0.030714012	0.426762061	0.071969874	0.942625882	1
Adcy10	1.946403747	0	3.81698449	0	1	NA
Adcy3	35.18944835	-3.230112027	1.112065848	-2.904605005	0.003677168	0.209850234
Adcy4	2.513184043	-2.378525988	3.60339113	-0.660079881	0.509202569	NA
Adcy6	157.5081764	0.248571583	0.521963093	0.476224442	0.633914488	1
Adcy7	882.879069	0.210179119	0.353704439	0.594222454	0.552363337	1
Adcy9	50.73997857	-0.941457455	1.159197259	-0.812163285	0.416697943	0.995539158
Add1	4115.739546	-0.514473624	0.18977349	-2.710987833	0.006708309	0.278367837
Add2	1331.439848	-0.393613176	0.369979477	-1.063878406	0.287383786	0.962670428
Add3	1083.701184	-0.235108578	0.257321641	-0.913675886	0.360887178	0.986739632
Adgb	0.729460701	0	3.81698449	0	1	NA
Adgra2	1.702249326	-2.442940464	3.748187673	-0.651765781	0.51455228	NA
Adgra3	141.3610528	0.275176246	0.791506268	0.347661487	0.728094423	1
Adgrb2	7.619003049	6.114970802	3.683684286	1.6600149	NA	NA
Adgrb3	1.945229827	-0.321556377	1.791723566	-0.179467627	0.857570534	NA
Adgrd1	89.32323614	2.617479741	1.47960341	1.769041436	0.07688696	0.725631645
Adgre1	91.85223853	-1.000369783	1.693149737	-0.590833617	0.554631908	1
Adgre4	84.55340531	1.582394876	1.439428374	1.09932172	0.271627762	0.958050963
Adgre5	872.2068962	0.00501619	0.307101474	0.016333983	0.986967947	1
Adgrf3	4.944107829	0	3.81698449	0	NA	NA
Adgrg1	6880.300026	-0.256927559	0.155874461	-1.648297971	0.099291541	0.771322963
Adgrg2	16.13928915	-1.163517317	3.541719025	-0.32851768	NA	NA
Adgrg3	2702.984744	-0.434382902	0.288026879	-1.508133212	0.131520436	0.833723938
Adgrg5	13.53567672	6.11493221	3.683684394	1.660004375	0.096913572	0.767086688
Adgrg7	44.6549977	-0.495445126	1.812207212	-0.273393199	0.78455098	1
Adgrl1	81.47398297	0.109709627	0.500514566	0.219193675	0.826499182	1
Adgrl2	255.0366383	-0.274631437	0.510623126	-0.537835877	0.590690361	1
Adgrl3	0.973025543	2.892037204	3.709428844	0.779644879	0.435599932	NA
Adgrl4	3095.039046	0.086500837	0.302639482	0.285821389	0.775014926	1
Adgrv1	5.0279198	1.414566869	2.943065038	0.480644108	NA	NA
Adh5	3008.594769	0.271413845	0.158737802	1.709824888	0.087298259	0.742418932
Adh6-ps1	1.135020719	0.001345404	3.617008256	0.000371966	0.999703214	NA
Adhfe1	71.89324958	-1.169531726	1.624205462	-0.720063904	0.471485651	1
Adi1	1637.43578	0.13891837	0.204457928	0.679447219	0.49685454	1
Adipor1	4315.487831	-0.153920842	0.162240129	-0.948722383	0.342761827	0.985357423
Adipor2	1485.162789	-0.150661978	0.240400083	-0.626713503	0.530847051	1
Adk	3339.978631	-0.037305291	0.211351892	-0.176507959	0.859894897	1
Adnp	31.68497803	-0.81097465	1.883896823	-0.430477211	0.666848541	1
Adnp2	277.6523587	-1.247512775	0.778654402	-1.602139243	0.109124822	0.794011848
Ado	1453.160891	-0.039466322	0.300470727	-0.131348311	0.895499776	1
Adora2a	170.7111978	-0.377703741	0.501199968	-0.753598894	0.451090109	1
Adora2b	33.72268839	-0.780809435	1.903259523	-0.410248537	0.681623639	1
Adora3	2.67502722	0.289380294	1.776476792	0.162895623	0.870600617	NA
Adpgk	6810.013032	-0.84928179	0.334390755	-2.539788486	0.011091953	0.356925661
Adprh	1372.118499	0.170164825	0.147542018	1.153331284	0.248774434	0.947694226
Adprhl2	906.7278836	0.012540852	0.207424891	0.060459726	0.951789491	1
Adprm	417.6214421	0.57541913	0.317423488	1.812780567	0.069865672	0.709092579
Adra2b	3.241640656	-1.44322633	3.816915121	-0.378113289	NA	NA
Adrb1	3.080641752	0.340902035	1.680832244	0.202817406	0.839277753	NA
Adrb2	662.6659787	-0.070678116	0.411940353	-0.171573664	0.863772714	1
Adrm1	3501.636357	0.043015366	0.133884423	0.321287312	0.747992671	1
Adsl	4309.977417	0.023836252	0.14190327	0.167975355	0.866602667	1
Adss	2140.766883	0.034087962	0.146356615	0.232910289	0.815831068	1
Adssl1	1637.380596	-0.245770477	0.214142636	-1.147695208	0.25109441	0.948331109
Adtrp	61.76525537	-0.809194826	1.572359168	-0.514637395	0.606806429	1
Aebp1	3.161300997	-0.836322047	3.566514004	-0.234492854	0.81460238	NA
Aebp2	465.4252954	-0.323036639	0.298135467	-1.083523011	0.278576343	0.960454116
Aen	1108.465768	0.133613978	0.266304323	0.50173417	0.615854525	1
AF067061	6.324654013	-1.084578004	3.551138767	-0.305416959	NA	NA
AF357399	1.134683278	-2.169876867	3.70942829	-0.584962613	0.558572856	NA
Afap1	254.7142733	0.192111051	0.308922377	0.621874832	0.534024175	1
Afap1l1	566.0194353	-1.658197437	0.426332079	-3.88945031	0.000100472	0.01576222
Afdn	113.7334221	-0.636949989	0.423742664	-1.50315284	0.132799635	0.836918875
Aff1	327.7161613	0.437687288	0.418610151	1.045572561	0.295758423	0.966779344
Aff2	31.12261241	-1.644557071	1.500963494	-1.095667601	0.273224266	0.959166521
Aff3	702.5580791	0.296863111	0.31132032	0.953561629	0.340305587	0.984570467
Aff4	289.9851047	-0.095854081	0.670453204	-0.142969085	0.886314597	1
Afg1l	66.93986529	0.561036071	1.098095897	0.510917191	0.609409043	1
Afg3l1	1074.045803	0.173308203	0.254521796	0.680916944	0.495924046	1
Afg3l2	1701.304161	0.230777626	0.269093091	0.857612602	0.391106414	0.993396757
Afm	2.10733075	0	3.81698449	0	1	NA
Afmid	288.140544	0.202763036	0.607345287	0.333851336	0.738491743	1
Afp	59.25072024	-0.224418557	0.879351749	-0.255209086	0.798561614	1
Aftph	859.7969502	0.233410139	0.333671632	0.699520477	0.484226821	1
Aga	782.6538965	-0.220172601	0.277422926	-0.793635206	0.427407831	0.996598133
Agap1	337.6068913	-0.081283915	0.357300051	-0.227494832	0.820038987	1
Agap2	36.81118087	-0.445778195	1.030528161	-0.432572551	0.665325334	1
Agap3	285.9161956	0.420793381	0.509453632	0.825969929	0.40882115	0.994880776
Agbl2	12.40179791	-0.398282108	0.816898415	-0.487554023	0.625865769	1
Agbl3	109.9374252	0.227562946	0.982997385	0.231499035	0.816927135	1
Agbl5	178.493679	-0.36881194	0.496170665	-0.743316697	0.457289965	1
Ager	27.39917385	-0.272794066	1.789693648	-0.152425006	0.878851735	1
Agfg1	1589.362296	-0.230641349	0.244838182	-0.942015446	0.346184732	0.985357423
Agfg2	482.1427594	-0.092530255	0.404598397	-0.228696544	0.819104781	1
Aggf1	1202.217915	-0.045421264	0.26176083	-0.173522005	0.862241133	1
Agk	1135.951394	0.288803519	0.293445861	0.9841799	0.325027067	0.982768044
Agl	256.0651216	0.052242179	0.466827337	0.111908997	0.910895563	1
Agmat	6.729116318	-0.08553056	2.809283823	-0.030445681	0.975711613	1
Agmo	23.67289961	5.143084369	2.893644881	1.777372338	0.075506999	0.723651596
Ago1	314.5432339	0.085090669	0.468244331	0.181722797	0.855800275	1
Ago2	1387.551938	-0.196103061	0.239532782	-0.818689862	0.412963382	0.995539158
Ago3	109.0242743	0.065560463	0.93280426	0.070283194	0.943968259	1
Ago4	110.6088566	-1.038612947	1.174231798	-0.884504191	0.376424101	0.991976256
Agpat1	286.9644694	0.039964627	0.433707866	0.09214642	0.926581707	1
Agpat2	1810.995471	-0.601541634	0.300561268	-2.001394386	0.045349905	0.631177354
Agpat3	368.1739926	0.509166977	0.440224403	1.156607797	0.247432635	0.946857512
Agpat4	423.3707287	-0.335643579	0.615475483	-0.545340291	0.585519498	1
Agpat5	2238.581944	0.239260303	0.200297198	1.19452646	0.232272097	0.932292726
Agps	1045.939731	-0.560300451	0.262013405	-2.138441925	0.032480893	0.578919079
Agrn	82.19094845	-0.25248107	0.822097128	-0.307118297	0.758753331	1
Agtpbp1	393.2220088	-0.07811358	0.379893201	-0.205619842	0.837087877	1
Agtr1a	225.4900694	0.320123431	1.640322543	0.195158831	0.845268607	1
Agtrap	1080.105597	-0.128037107	0.28593909	-0.447777558	0.654313741	1
Ahctf1	1143.417265	0.008031198	0.310317313	0.0258806	0.979352574	1
Ahcy	2043.708363	0.154956592	0.175933954	0.8807657	0.378444648	0.991976256
Ahcyl1	1781.392995	-0.187873189	0.193115234	-0.972855351	0.330625198	0.982768044
Ahcyl2	316.7609584	-0.881651979	0.388628589	-2.268623576	0.023291227	0.502455852
Ahdc1	30.56481177	0.44423695	1.508923986	0.294406447	0.768447341	1
Ahi1	300.1823089	-0.47481516	0.443127528	-1.071509056	0.283940601	0.960858423
Ahnak	136.3366926	-1.084212315	0.746729651	-1.451947587	0.146516179	0.858681342
Ahr	17.18435326	-2.277630301	1.990485152	-1.144258875	0.252516293	0.949119686
Ahrr	6.647469534	0.8623239	1.071085756	0.805093239	0.420765877	0.995539158
Ahsa1	4526.726794	-0.028909662	0.109236848	-0.264651194	0.791278179	1
Ahsa2	1376.249355	-0.078819876	0.196798118	-0.400511328	0.688779941	1
AI182371	4.62159088	5.966537683	2.955101886	2.019063272	0.043480644	NA
AI413582	936.4841099	-0.196648211	0.216494274	-0.90832985	0.363703976	0.987414999
AI427809	183.8623558	0.160930111	0.939042754	0.171376766	0.863927522	1
AI429214	41.02327765	-1.747299189	1.916980958	-0.911484896	0.36203994	0.986797544
AI463170	10.6967158	-0.534549844	3.53035883	-0.151415159	0.879648232	1
AI463229	16.29768212	0.099075544	2.439960107	0.040605395	0.967610483	1
AI467606	2147.135187	-0.138384533	0.214662094	-0.644662179	0.519146131	1
AI480526	74.98828307	0.652513792	0.536514379	1.216209326	0.223905192	0.926681546
AI504432	128.3257201	0.385969791	0.57805596	0.667703159	0.504323093	1
AI506816	5361.852904	-0.049356596	0.225740045	-0.218643511	0.826927756	1
AI597479	498.9347569	0.49422383	0.450026226	1.098211176	0.272112287	0.958050963
AI662270	3433.826464	0.390874802	0.135068529	2.893899898	0.003804894	0.214153294
AI837181	409.4593169	0.526158593	0.276371037	1.903812349	0.056934628	0.671539486
AI838599	17.91540117	-0.450601011	0.661614692	-0.681062583	0.495831891	1
AI839979	100.7484394	-1.199956106	0.927636359	-1.293563037	0.195816397	0.911934011
AI847159	2.270985784	2.586402734	3.618744226	0.71472383	0.47477971	NA
AI854703	168.6837754	-0.288875881	1.015176283	-0.284557358	0.775983284	1
AI987944	569.4684099	-0.615902476	0.382190788	-1.611505286	0.107069636	0.79255085
Aida	412.4898309	0.16374007	0.29913655	0.547375672	0.584120666	1
Aif1	175.9945938	1.658978411	0.767574394	2.161325892	0.030670174	0.567705192
Aif1l	15.4878882	-6.213141145	2.924526308	-2.124494872	0.033628784	0.583692815
Aifm1	1929.625012	-0.166982827	0.203371919	-0.821071206	0.41160571	0.995539158
Aifm2	197.6174294	-0.115782266	0.590095953	-0.196209219	0.844446412	1
Aig1	517.0147234	-0.054910075	0.372510475	-0.147405453	0.882812002	1
Aim2	80.64949487	0.084268178	0.678475908	0.124202167	0.901155207	1
Aimp1	1072.474025	0.233132743	0.265815753	0.877046377	0.380461448	0.992379895
Aimp2	2233.217707	-0.049770556	0.215527231	-0.230924674	0.817373322	1
Aip	3029.853804	-0.033338794	0.153710814	-0.216892967	0.828291759	1
Aire	10.69782241	-6.276003164	2.700271247	-2.324212121	0.020114128	0.474065585
Airn	3.567755211	3.087580565	3.468678487	0.890131667	0.373395191	NA
Ajuba	31.85564364	-0.810332072	1.700478142	-0.476531895	0.63369549	1
Ak1	75.46948695	0.833667479	1.209621257	0.689197114	0.490699233	1
AK157302	1.784125613	2.906837741	2.655797772	1.094525258	0.273724676	NA
Ak2	4032.135813	-0.155553125	0.153737462	-1.01181015	0.311628836	0.976032025
Ak3	1706.034323	0.323865634	0.199290595	1.625092416	0.104142869	0.786038323
Ak4	87.21981486	0.85253538	0.735763919	1.158707783	0.246575317	0.946857512
Ak6	6617.081218	0.23527484	0.133003743	1.768933971	0.076904894	0.725631645
Ak7	1.295380683	0	3.81698449	0	1	NA
Ak8	23.58653395	-0.158596759	2.379911845	-0.066639762	0.946868491	1
Ak9	26.18558648	1.077108436	0.835463682	1.289234302	0.197316643	0.911934011
Akap1	215.6883399	-0.045501633	0.484091509	-0.093993868	0.925114028	1
Akap10	624.9943442	-0.485339249	0.455955344	-1.0644447	0.287127294	0.962670428
Akap11	258.4152883	-0.289165022	0.368312248	-0.785108352	0.432390044	0.998438474
Akap12	250.0665418	0.434757557	0.625927141	0.694581731	0.487317465	1
Akap13	1819.326048	-0.191002396	0.226904204	-0.841775486	0.399913636	0.994880776
Akap14	1.378569188	-1.442364401	3.816962873	-0.377882743	0.705517703	NA
Akap17b	88.75434167	0.531096913	0.914201258	0.580940913	0.561280277	1
Akap5	6.565054832	-2.349787611	1.463630124	-1.605451795	0.108394414	0.793783468
Akap6	0.972872715	-0.000420625	2.956006821	-0.000142295	0.999886465	NA
Akap7	311.7941866	0.112532323	0.460646061	0.244292381	0.807004384	1
Akap8	1901.286338	0.066312673	0.202504057	0.327463427	0.743317401	1
Akap8l	1055.203976	-0.237147831	0.199087715	-1.191172597	0.233585835	0.932292726
Akap9	932.5884193	-0.08142654	0.276722758	-0.294253139	0.768564478	1
Akip1	1621.552631	-0.058609336	0.199812472	-0.293321712	0.769276259	1
Akirin1	1242.140748	-0.0645481	0.211205413	-0.305617641	0.759895787	1
Akirin2	584.1887152	-0.555500382	0.317947824	-1.747143213	0.080612499	0.734561689
Akna	753.8817026	-0.19916683	0.336042514	-0.59268343	0.553393033	1
Aknad1	8.430207742	-0.110635845	3.15162189	-0.035104416	0.97199648	1
Aknaos	0.890754012	0	3.81698449	0	1	NA
Akr1a1	6273.196194	0.106226953	0.14771645	0.719127445	0.472062399	1
Akr1b10	855.0202349	0.233563728	0.233748177	0.999210908	0.317692533	0.979530881
Akr1b3	3063.316268	0.212718345	0.18857596	1.128024725	0.259309477	0.950981444
Akr1b7	8.678370379	6.551815949	3.682236655	1.779303332	0.075190045	0.722851874
Akr1c12	71.74399775	-0.498605533	1.505548092	-0.331178749	0.740509471	1
Akr1c13	899.7022827	0.243778186	0.299667774	0.813494833	0.415934407	0.995539158
Akr1c18	6.243148236	0.111938249	3.549132051	0.031539612	NA	NA
Akr1c19	3.568971543	-1.54142365	3.569631925	-0.431815852	NA	NA
Akr1d1	1.621332572	-2.170053648	2.343542374	-0.925971585	0.354460747	NA
Akr1e1	993.0770762	0.110724007	0.227132968	0.487485408	0.625914381	1
Akr7a5	618.2462421	0.299631733	0.249539187	1.2007402	0.229851995	0.931253538
Akt1	2495.912689	-0.486999194	0.27477991	-1.772324598	0.07634069	0.725631645
Akt1s1	261.5108058	0.130528042	0.282756456	0.461627098	0.644348759	1
Akt2	1343.688583	-0.032790059	0.257394188	-0.127392385	0.898629843	1
Akt3	150.4284623	-0.642547933	0.43857465	-1.465082246	0.14289848	0.856089225
Aktip	704.7785112	0.018546898	0.348080468	0.053283364	0.957506135	1
Alad	8647.531362	-0.165980597	0.274678935	-0.604271299	0.545663285	1
Alas1	2225.491196	-0.772299706	0.280083278	-2.757393125	0.005826426	0.268397071
Alas2	6373.437441	-0.227217911	0.330132231	-0.688263337	0.491286965	1
Albfm1	5.834638188	-5.348755741	3.687563576	-1.450485024	0.146923313	0.858791175
Alcam	353.2058739	-0.769987809	0.357920695	-2.151280493	0.031454067	0.575468144
Aldh16a1	631.9231965	-0.067195529	0.270734555	-0.248197092	0.803981916	1
Aldh18a1	1810.059603	-0.037982024	0.317300556	-0.119703617	0.904717935	1
Aldh1a1	1037.491799	-0.127176801	0.598547846	-0.21247558	0.831736027	1
Aldh1a2	5.350866505	26.37381159	3.682425069	7.162076918	NA	NA
Aldh1a3	51.88818853	-0.34982193	0.810802957	-0.431451226	0.666140309	1
Aldh1a7	461.9502082	-0.127441052	0.921851119	-0.138244722	0.890047011	1
Aldh1b1	219.8225998	-0.041646934	0.485811694	-0.085726496	0.931683839	1
Aldh1l1	108.4424707	0.856176879	0.948921847	0.902262797	0.366917284	0.989059547
Aldh1l2	0.972544475	-2.720568961	3.713354494	-0.732644558	0.463775247	NA
Aldh2	2973.194415	-0.372536764	0.259883589	-1.433475525	0.151721988	0.863365051
Aldh3a1	3.162768537	-3.584581897	3.638588252	-0.985157333	NA	NA
Aldh3a2	673.9775279	-0.143380827	0.423577645	-0.338499515	0.734986793	1
Aldh3b1	1256.935264	-0.923515766	0.42437542	-2.176176383	0.029542074	0.560929717
Aldh3b2	98.90966303	0.987985335	1.320843983	0.747995484	0.454462881	1
Aldh3b3	108.5698607	-0.47245923	0.902294383	-0.523619828	0.600542988	1
Aldh4a1	367.0206345	-0.16810527	0.407956753	-0.4120664	0.680290755	1
Aldh5a1	6.079190783	6.086371486	3.683795226	1.652201361	NA	NA
Aldh6a1	463.7586956	0.293725822	0.384066382	0.764778788	0.444403281	0.999391483
Aldh7a1	566.1568674	-0.573765826	0.329547087	-1.741073879	0.081670629	0.735227261
Aldh9a1	2549.338914	-0.226900549	0.132620108	-1.710906082	0.087098452	0.742122123
Aldoa	12505.90138	-0.095621331	0.127547904	-0.749689554	0.453441701	1
Aldoc	215.3665557	-0.22458839	0.884080689	-0.254036077	0.799467687	1
Alg1	495.7703434	-0.212519041	0.344547025	-0.616807071	0.537361987	1
Alg10b	323.2783259	0.807180716	0.5221268	1.545947683	0.122117203	0.822153142
Alg11	655.5725031	0.122334517	0.234458949	0.521773719	0.60182789	1
Alg12	175.8276179	-0.250379533	0.418568328	-0.598180789	0.549719308	1
Alg13	185.3143844	-0.200138775	0.787928699	-0.2540062	0.799490768	1
Alg14	320.9340871	-0.043442621	0.374923207	-0.115870717	0.907755004	1
Alg2	765.4700233	-0.459882981	0.330073111	-1.393276114	0.163536311	0.876703162
Alg3	902.6581274	-0.06478582	0.249271046	-0.259901102	0.794940061	1
Alg5	1122.360901	-0.009363969	0.19108815	-0.0490034	0.960916586	1
Alg6	295.9691173	0.338815713	0.479420828	0.706718801	0.479741243	1
Alg8	1075.166155	-0.05172397	0.251417677	-0.205729248	0.83700241	1
Alg9	667.3314406	-0.071799093	0.246250365	-0.291569489	0.770615807	1
Alkbh1	1532.11847	0.158869168	0.223635975	0.710391823	0.477461193	1
Alkbh2	159.0624901	-0.089420002	0.888760066	-0.100612084	0.919858404	1
Alkbh3	919.285939	0.294671111	0.272769522	1.080293386	0.280011554	0.960454116
Alkbh3os1	4.05261836	0.830323554	3.559324443	0.233281221	0.815543039	NA
Alkbh4	554.544075	-0.502355783	0.366061996	-1.37232433	0.169962495	0.885750672
Alkbh5	700.7307368	0.225391021	0.237309925	0.949774948	0.342226618	0.985357423
Alkbh6	850.7572307	0.378138055	0.321688342	1.175479514	0.239802928	0.939710395
Alkbh7	479.5674821	0.21153247	0.295040197	0.716961529	0.473397835	1
Alkbh8	759.4011725	0.060506324	0.365594253	0.1655013	0.868549426	1
Alms1	148.7581174	0.998257165	0.580200995	1.720536803	0.08533491	0.737884767
Alms1-ps2	6.809540844	2.187321119	1.967671941	1.111628963	0.266297714	0.954744938
Alox12e	12.24203614	-7.680959437	3.680013359	-2.087209662	0.036869187	0.607732981
Alox15	7.455074923	-24.73701963	3.681214388	-6.719798692	NA	NA
Alox5	1453.200841	-1.314904195	0.380898221	-3.452114303	0.000556212	0.055902923
Alox5ap	4165.44779	-0.365753693	0.292211862	-1.251672983	0.210689049	0.918918665
Alox8	21.80837797	-0.384202989	0.839234298	-0.45780182	0.647094828	1
Alpk1	65.88233636	-0.948985765	1.668070507	-0.568912262	0.569415684	1
Alpk2	1119.00694	0.360400419	0.24759932	1.455579196	0.145508983	0.857976394
Alpk3	42.31301383	0.376528581	1.399708475	0.269005002	0.787925834	1
Alpl	138.4660814	3.512132084	2.094313657	1.676984759	0.093545462	0.759651975
Als2	264.1780588	-0.295323412	0.900609709	-0.327914977	0.742975949	1
Als2cl	57.97177178	0.338973166	2.011400442	0.168525948	0.866169532	1
Alyref	6369.501803	0.023818092	0.152727206	0.155951863	0.876070964	1
Alyref2	142.4918041	-0.276621557	0.457971863	-0.604014305	0.545834132	1
Amacr	98.26248457	1.053720665	0.586064686	1.797959662	0.0721834	0.716088475
Ambra1	119.5463833	0.59716318	0.962520624	0.620415984	0.534983952	1
Amd-ps3	9.888073567	-2.10810669	3.552877931	-0.593351849	NA	NA
Amd1	3559.318844	0.159371715	0.202892485	0.785498363	0.43216143	0.998111889
Amd2	22.61913047	1.240241237	0.724953626	1.710786998	0.087120441	0.742122123
Amdhd1	12.4823425	1.495346857	3.068200185	0.487369391	NA	NA
Amdhd2	742.5079128	0.503400159	0.242062633	2.079627713	0.037559693	0.608548455
Amer1	380.5661844	0.562767003	0.377349488	1.491368136	0.135864869	0.842909874
Amer2	43.35768874	-1.794132556	1.489163923	-1.204791849	0.228283667	0.929490257
Amfr	1973.828165	-0.284101518	0.180155317	-1.576981033	0.114799889	0.808992439
Amigo1	71.17105099	-0.191925203	1.319477003	-0.145455512	0.884351238	1
Amigo2	197.1561427	1.172912526	0.931642546	1.258972695	0.208040195	0.917774807
Amigo3	28.86133866	0.27539816	1.713707468	0.160703133	0.872327222	1
Ammecr1	466.2417534	0.133004525	0.220915303	0.602061164	0.547133425	1
Ammecr1l	487.7312304	0.710195711	0.410341879	1.730741479	0.083497884	0.736340081
Amn1	226.0700393	-0.361095106	0.416671048	-0.866619141	0.386150722	0.993167752
Amot	19.62652897	0.701595048	2.824263502	0.248416994	0.803811787	1
Amotl1	1.540437561	4.690635283	3.693001892	1.270141587	0.2040342	NA
Amotl2	13.13204082	-6.93394343	3.170168487	-2.187247605	0.028724453	0.556651715
Ampd2	1097.766158	-0.283593574	0.301582478	-0.940351627	0.347037226	0.985357423
Ampd3	920.4673602	-0.084781541	0.411306921	-0.206127194	0.836691557	1
Amt	10.29172291	0.207115258	1.110083532	0.186576282	0.851992864	1
Amy1	1.216421677	-4.349843364	3.696949479	-1.17660341	0.239353836	NA
Amz1	40.44636181	0.009528488	1.714045937	0.005559062	0.995564533	1
Amz2	781.6722204	-0.687691128	0.295515794	-2.327087557	0.019960606	0.474065585
Anapc1	1593.131845	-0.486551118	0.372590596	-1.305859897	0.191600207	0.908823248
Anapc10	586.8990891	0.081432977	0.210329579	0.387168451	0.698631505	1
Anapc11	1768.516086	-0.072719758	0.149968741	-0.484899441	0.627747679	1
Anapc13	737.4437511	0.201532187	0.322551875	0.624805503	0.532098719	1
Anapc15	899.7166517	0.167195802	0.215697919	0.775138687	0.438257713	0.999391483
Anapc16	1023.671355	0.319175373	0.203138958	1.571216949	0.116132265	0.810912849
Anapc2	1811.21671	-0.312786948	0.187184961	-1.671004689	0.094720752	0.763030639
Anapc4	1328.411309	0.274279499	0.257129842	1.066696487	0.286108914	0.962282153
Anapc5	10943.34867	-0.071702629	0.155058304	-0.462423665	0.643777532	1
Anapc7	643.5379542	-0.109865497	0.203414079	-0.540107635	0.589122806	1
Ang	25.12376172	-1.046431955	1.872600237	-0.558812252	0.57628986	1
Angel1	70.11592529	-0.652611883	1.340995715	-0.486662169	0.626497759	1
Angel2	1593.073808	-0.150560957	0.194360765	-0.774646862	0.438548358	0.999391483
Angpt1	1760.42724	-0.190131997	0.175273148	-1.084775389	0.278021148	0.960454116
Angpt2	3.567061923	2.322300416	1.795357585	1.293502996	0.195837149	NA
Angpt4	2.026843373	5.086527502	3.689440796	1.378671669	0.167996008	NA
Angptl1	3.079905943	-2.026989395	3.771305496	-0.537476849	NA	NA
Angptl2	16.7085763	-6.88645149	3.681388546	-1.870612516	NA	NA
Angptl3	19.53558972	0.459941669	1.343200458	0.34242221	0.732033176	1
Angptl4	424.3868934	0.279852759	0.414934411	0.674450592	0.500024888	1
Angptl6	58.04895232	-0.650908693	0.67070985	-0.970477312	0.331808628	0.982768044
Angptl7	10.86109581	-2.027925868	3.237144127	-0.62645523	NA	NA
Angptl8	2.998350155	0	3.81698449	0	NA	NA
Ank	560.3294726	0.014828031	0.396135111	0.03743175	0.970140757	1
Ank1	378.0001407	0.01757395	0.479535882	0.036647832	0.970765805	1
Ank2	10.61828098	1.270463926	2.496619153	0.50887374	NA	NA
Ankar	7.298530063	-24.99985417	3.681281386	-6.791073964	NA	NA
Ankfy1	2172.902449	0.24415992	0.217214015	1.124052333	0.260990825	0.950981444
Ankhd1	694.3698855	-0.1484721	0.306786779	-0.483958602	0.62841525	1
Ankib1	206.3754647	-0.309703534	0.61126956	-0.506656234	0.612396044	1
Ankle1	1008.89827	-0.471483461	0.29998518	-1.571689178	0.116022653	0.810912849
Ankle2	877.3211172	-0.067021064	0.334060549	-0.200625499	0.840991419	1
Ankmy1	4.296169802	5.86877703	3.684715071	1.592735644	NA	NA
Ankmy2	377.8292046	-0.687178474	0.349390708	-1.966790926	0.049207319	0.638952085
Ankra2	512.5822134	-0.182343862	0.331871782	-0.549440694	0.582703054	1
Ankrd10	2964.15125	0.406586403	0.164238405	2.475586646	0.013301748	0.39406429
Ankrd11	2254.285085	0.115106451	0.220314804	0.522463534	0.60134763	1
Ankrd12	1233.616627	-0.158189451	0.194325503	-0.814043698	0.415619918	0.995539158
Ankrd13a	7653.231783	-0.358981246	0.209525973	-1.713301895	0.086657014	0.741948655
Ankrd13b	91.35701905	1.076738255	0.932516715	1.154658396	0.248230343	0.946857512
Ankrd13c	668.2493807	-0.0918196	0.225305834	-0.407533168	0.683616438	1
Ankrd13d	182.4600041	0.489077119	0.664904178	0.735560304	0.461998328	1
Ankrd16	459.385135	-0.089034941	0.500654971	-0.177836926	0.858851047	1
Ankrd17	1458.930303	-0.499520384	0.184912235	-2.701391736	0.006904996	0.282175752
Ankrd22	298.3051721	-0.61244424	0.554745805	-1.10400878	0.269589329	0.957595759
Ankrd23	166.6275754	0.308075769	0.910728923	0.338273839	0.735156836	1
Ankrd24	72.62647511	0.032994126	0.928295188	0.035542709	0.971646991	1
Ankrd26	390.6206659	-0.433061237	0.437386668	-0.990110738	0.322119995	0.981954221
Ankrd27	726.4521778	-1.044257967	0.366687782	-2.847812275	0.004402088	0.23334083
Ankrd28	779.6427128	0.347649009	0.361846951	0.960762578	0.336671559	0.983342844
Ankrd29	72.61307614	-1.369333951	1.207369383	-1.134146658	0.256733035	0.950981444
Ankrd33b	85.43226434	0.730860706	0.67396199	1.084424221	0.278176749	0.960454116
Ankrd34a	2.596064168	-5.44351773	3.686965469	-1.476422216	NA	NA
Ankrd35	6.327148246	-6.530975314	3.682295762	-1.773615086	NA	NA
Ankrd36	0.810579538	0.721430413	3.81698449	0.18900533	0.850088639	NA
Ankrd37	41.58313987	0.576458943	1.273256535	0.452743754	0.650733269	1
Ankrd39	358.2235503	-0.052493074	0.267900407	-0.195942495	0.844655176	1
Ankrd40	572.8146899	-0.092403706	0.387258486	-0.238609893	0.811408093	1
Ankrd44	633.3382692	-0.764676023	0.371015151	-2.061037184	0.039299493	0.610454236
Ankrd46	1193.658411	-0.135281125	0.206917476	-0.65379265	0.513245403	1
Ankrd49	1144.75121	0.184770663	0.284078199	0.650421833	0.515419778	1
Ankrd50	91.03167195	1.938397254	0.973417041	1.991332771	0.046444315	0.631883728
Ankrd52	23.10830451	-2.289834131	1.410107564	-1.623871957	0.104403139	0.786056531
Ankrd54	1325.087251	-0.032517375	0.285418843	-0.11392862	0.909294378	1
Ankrd55	3.080657637	1.116280066	3.569541099	0.31272369	0.754490595	NA
Ankrd6	43.70359514	1.936798826	1.281069793	1.511860507	0.130569353	0.831165812
Ankrd61	1.783118928	-0.530255389	3.588806175	-0.147752585	0.88253803	NA
Ankrd66	1.943221421	0	3.81698449	0	1	NA
Ankrd7	3.161478912	-0.861086093	3.575092723	-0.240856996	0.809665953	NA
Ankrd9	370.3773749	-0.213742468	0.39532957	-0.540669063	0.588735706	1
Anks1	533.1621342	0.389514514	0.2526966	1.541431556	0.123211789	0.823098128
Anks3	515.5155959	-0.111127193	0.289322057	-0.384095129	0.700907942	1
Anks6	6.401653531	-2.528024339	2.85202633	-0.886395863	0.375404248	0.991976256
Ankzf1	354.3993553	-0.931564055	0.52804247	-1.764183959	0.077701013	0.725631645
Anln	1175.78213	-0.316909787	0.370547704	-0.855246931	0.39241446	0.993748529
Ano10	504.6126487	0.26912649	0.54568143	0.493193418	0.621875928	1
Ano4	1.296937761	-3.764064661	3.706333846	-1.015576259	0.309831215	NA
Ano6	587.701344	0.372783274	0.389339236	0.957476772	0.338326665	0.984333084
Ano7	6.403105421	-1.169360762	3.520949187	-0.332115205	NA	NA
Ano8	21.56380467	0.475677014	1.126830398	0.422137187	0.672924886	1
Anp32a	997.9271221	-0.089008167	0.161330103	-0.551714562	0.581143931	1
Anp32b	9426.396929	-0.176627755	0.102414519	-1.72463589	0.084593111	0.736340081
Anp32b-ps1	3.078124056	-1.00000859	2.578158584	-0.387877067	0.69810701	NA
Anp32e	2585.0028	0.011301905	0.124338263	0.090896435	0.927574883	1
Anpep	16.86108703	3.766255293	2.386524726	1.578133783	0.114534879	0.808745826
Antxr1	2.189058527	0.777819248	1.755300856	0.443125887	0.657674682	NA
Antxr2	388.0113762	-0.559306121	0.596301429	-0.937958713	0.348265628	0.985357423
Anxa1	37413.3706	-0.514242253	0.332398785	-1.547064176	0.121847771	0.822153142
Anxa11	1156.92464	-0.197876239	0.321488551	-0.615500112	0.538224495	1
Anxa11os	3.402676269	8.81E-05	3.750870993	2.35E-05	0.999981249	NA
Anxa2	5023.527871	-0.227199266	0.32360718	-0.702083514	0.482627083	1
Anxa3	2340.290198	-0.625494274	0.415475938	-1.505488566	0.132198514	0.835412902
Anxa4	1022.48943	0.157874115	0.315589225	0.500251918	0.616897705	1
Anxa5	3161.009938	-0.209871298	0.227605994	-0.922081595	0.356486016	0.985357423
Anxa6	1460.508759	0.35396405	0.248987684	1.421612685	0.15513872	0.865871604
Anxa7	2106.563178	0.156241788	0.226807103	0.688875196	0.49090181	1
Anxa9	285.0429438	-0.55565869	0.396284345	-1.402171689	0.160863983	0.870865648
Aoah	439.0952839	-0.868058531	0.511082771	-1.698469565	0.089419172	0.749748178
Aoc1	1.377940192	4.529816333	3.694750482	1.22601414	0.220193354	NA
Aoc2	61.12307613	0.138037103	0.895459503	0.154152257	0.877489686	1
Aoc3	3.001610298	-5.652928793	3.685774304	-1.533715395	NA	NA
Aopep	742.3018374	0.613629244	0.280172758	2.190181684	0.028511063	0.556651715
Aox1	3.566695229	0.18053798	1.310621527	0.137749897	0.890438083	NA
Ap1ar	1132.290105	0.272058642	0.210849385	1.290298485	0.196947043	0.911934011
Ap1b1	2862.247922	-0.200438373	0.343065112	-0.584257524	0.559047065	1
Ap1g1	571.4969084	-0.375538888	0.447574726	-0.839052937	0.401439604	0.994880776
Ap1g2	1136.722162	-0.39379385	0.257371325	-1.530061087	0.126001609	0.8285432
Ap1m1	3786.360335	-0.205534873	0.188149191	-1.092403704	0.274655695	0.959210507
Ap1m2	8.43024005	-20.43558508	3.684711699	-5.54604722	NA	NA
Ap1s1	2017.444627	0.155205471	0.237321568	0.653988056	0.513119501	1
Ap1s2	497.2764808	-0.22100556	0.317808441	-0.695404941	0.486801565	1
Ap1s3	29.09897966	0.393694281	1.042156394	0.377768906	NA	NA
Ap2a1	553.6573605	-0.178030408	0.316944795	-0.561707939	0.574315024	1
Ap2a2	1548.432356	-0.744260981	0.311293664	-2.390864533	0.016808754	0.443212755
Ap2b1	501.380031	-0.13334411	0.484073283	-0.275462652	0.782960815	1
Ap2m1	10052.62746	-0.137457584	0.127056589	-1.081861119	0.279314244	0.960454116
Ap2s1	2304.784485	-0.044495641	0.18875917	-0.235727042	0.813644485	1
Ap3b1	1051.304687	-0.466661689	0.348808759	-1.337872624	0.180937963	0.897330479
Ap3d1	757.0468412	-0.249363147	0.345218892	-0.722333431	0.470089504	1
Ap3m1	1917.186886	-0.034072402	0.203144361	-0.167725068	0.866799574	1
Ap3m2	50.91794162	-3.871004541	1.466822444	-2.63904098	0.008314093	0.313867149
Ap3s1	4122.116433	-0.108358368	0.136841117	-0.791855335	0.428445033	0.997130016
Ap3s1-ps1	0.810277467	1.442840314	3.816961622	0.378007551	0.705424985	NA
Ap3s2	1127.872869	0.044909575	0.149357957	0.300684179	0.763655334	1
Ap4b1	690.2169192	-0.709703226	0.509863684	-1.391947001	0.163938448	0.877223189
Ap4e1	217.3247662	-0.13065424	0.406857636	-0.321130116	0.748111788	1
Ap4m1	214.3508669	-0.205837693	0.76241381	-0.269981591	0.787174416	1
Ap4s1	462.2186148	0.359204878	0.229279429	1.566668579	0.117192179	0.811764498
Ap5b1	148.0713665	-0.960220617	0.994276731	-0.965747852	0.334170368	0.983138276
Ap5m1	675.1452184	-0.439024781	0.343097671	-1.27959126	0.200688925	0.91306972
Ap5s1	251.3598087	1.020559928	0.55693612	1.832454193	0.06688378	0.705749275
Ap5z1	287.0402956	-0.840076565	0.491704552	-1.708498653	0.087543856	0.743690343
Apaf1	468.2080629	-0.64845861	0.436570322	-1.485347439	0.137451811	0.845243995
Apba1	39.5598097	1.07275362	1.439450427	0.745252216	0.456119262	1
Apba2	8.107413022	-20.30081393	3.685391229	-5.508455595	NA	NA
Apba3	364.4922984	-0.419802875	0.321926002	-1.304035313	0.192221543	0.909465174
Apbb1	65.9149078	1.041253621	1.860123705	0.559776545	0.575631864	1
Apbb1ip	507.6838251	-0.100797124	0.275924812	-0.365306487	0.714882637	1
Apbb2	41.01055021	-1.21442757	1.352062315	-0.898203845	0.369076884	0.990079695
Apbb3	333.894249	0.065124988	0.347186265	0.18757939	0.851206384	1
Apc	253.5383296	-0.184395145	0.468083315	-0.393936591	0.693627855	1
Apc-ps1	4.861758652	0.378929195	3.393182194	0.111673695	0.911082137	NA
Apc2	10.53782994	1.217439933	2.365438942	0.514678232	0.606777887	1
Apcdd1	12.56035547	-2.346531092	2.317169759	-1.012671205	NA	NA
Apeh	2549.097868	-0.203608653	0.269719605	-0.754890075	0.450314942	1
Apex1	4533.619438	0.049790975	0.156885908	0.317370603	0.75096241	1
Apex2	293.8644114	-0.340581552	0.573447542	-0.593919282	0.552566102	1
Aph1a	376.5587928	0.256863441	0.432022687	0.594560075	0.552137574	1
Aph1b	94.47356176	0.184896795	1.53097864	0.120770329	0.903872952	1
Aph1c	179.1553977	0.477120974	0.968108651	0.492838251	0.622126881	1
Api5	6112.860771	-0.067115853	0.193535057	-0.346789122	0.72874975	1
Apip	1840.113375	0.03174962	0.270111981	0.117542434	0.90643022	1
Aplf	805.2810028	0.035786473	0.325654746	0.109890838	0.912495949	1
Apln	27.1530593	-0.799154534	2.931518506	-0.272607706	0.785154788	1
Aplnr	25.11851739	-5.008494873	2.841813151	-1.762429339	0.077996785	0.725631645
Aplp1	7.381119178	-1.246017255	3.549317722	-0.351058246	NA	NA
Aplp2	2965.909843	0.038340578	0.339309657	0.112995836	0.910033856	1
Apmap	1700.875436	-0.206025829	0.199673392	-1.031814138	0.302159195	0.972302814
Apoa1	1.621202665	0.721904502	3.816932266	0.189132123	0.849989266	NA
Apoa2	4.297057328	1.393034673	3.29676068	0.422546496	0.67262617	NA
Apobec1	580.1572693	0.238877608	0.300070004	0.79607293	0.425989647	0.996061284
Apobec2	6.244604792	-0.321618295	3.22800784	-0.099633678	0.920635155	1
Apobec3	4700.746392	0.383093995	0.135346791	2.830462349	0.004648078	0.23743549
Apobec4	2.999728192	5.65212091	3.685779508	1.53349404	NA	NA
Apobr	230.7417488	-0.475581197	0.498602171	-0.953828973	0.340170221	0.984570467
Apoc1	8.34929787	1.875197438	2.002000436	0.936661853	0.348932524	0.985357423
Apoc2	92.89516209	0.263024472	0.704714175	0.373235676	0.708973046	1
Apoc4	76.12453568	0.346675084	0.479238615	0.723387208	0.469442028	1
Apoe	4806.093733	0.081078484	0.304852954	0.265959319	0.790270539	1
Apof	2.839217696	-4.766568901	3.686698316	-1.292909941	NA	NA
Apol10a	23.99945809	1.759693514	3.456660251	0.509073321	NA	NA
Apol10b	5.109346161	-0.524323655	2.550012295	-0.205616128	0.837090778	NA
Apol10c-ps	5.433393405	4.027635871	3.70164356	1.08806691	NA	NA
Apol11a	35.33614441	0.651874031	1.813767509	0.359403302	0.719293405	1
Apol11b	804.1457616	0.694660963	0.489080149	1.420341767	0.155508207	0.865871604
Apol7e	188.6532213	1.626934261	0.818490033	1.987726418	0.046841956	0.63265252
Apol8	169.2132151	0.343450379	1.033920465	0.332182591	0.739751389	1
Apol9a	2.674998936	5.442414633	3.686973257	1.47611991	0.139911705	NA
Apol9b	19.53731833	0.488840691	3.000411381	0.162924556	0.870577836	1
Apold1	85.83485394	-1.322641753	1.464989808	-0.902833416	0.366614313	0.989059547
Apom	1.946274684	-5.027914335	3.68990719	-1.362612683	0.17300461	NA
Apon	0.891811084	3.902111325	3.703773536	1.053550193	0.292088903	NA
Apoo	1074.122806	0.171714225	0.164078806	1.046535075	0.29531406	0.966779344
Apool	903.6542758	0.611224661	0.298998221	2.044241803	0.040929665	0.613376669
Apopt1	1024.844109	-0.065353541	0.136513419	-0.478733458	0.632128261	1
App	560.6489508	-0.475596239	0.386873088	-1.229333998	0.218946606	0.924149321
Appbp2	1085.869441	0.224021394	0.235061401	0.953033516	0.34057309	0.984570467
Appbp2os	9.24001011	0.216066499	1.054541466	0.204891421	0.837656958	1
Appl1	484.0970064	0.212709393	0.351138728	0.605770244	0.544667332	1
Appl2	263.3578271	0.228443126	0.596620108	0.382895453	0.701797283	1
Aprt	2227.500819	-0.004873207	0.171795907	-0.028366256	0.977370037	1
Aprt-ps	1.54112261	4.530923624	3.694737646	1.226318093	0.220078995	NA
Aptx	676.1618138	-0.016248125	0.437600685	-0.037130027	0.970381331	1
Aqp1	6455.247211	-0.300505121	0.267577418	-1.123058601	0.261412607	0.950981444
Aqp11	231.62032	-0.131277744	0.523712543	-0.250667557	0.802071146	1
Aqp7	5.999394737	0.343883494	1.15245166	0.298392988	0.765403241	1
Aqp9	1100.002947	0.169696029	0.394212868	0.430468011	0.666855231	1
Aqr	1008.608983	-0.476154246	0.294483176	-1.616914935	0.105896644	0.789345415
Araf	1755.522791	0.127374351	0.23393069	0.544496113	0.586100123	1
Arap1	383.1427669	-0.236968757	0.482803258	-0.490818472	0.623554844	1
Arap2	158.9632141	-0.35125097	1.000147416	-0.351199198	0.725438912	1
Arap3	521.5012406	0.358775954	0.454143898	0.790005008	0.429524844	0.997130016
Arc	13.38285211	21.12382881	3.68212075	5.736864772	NA	NA
Arcn1	4560.982401	-0.361491559	0.211167567	-1.711870647	0.086920509	0.742122123
Arel1	482.7906732	0.368913592	0.396629371	0.930121716	0.352308068	0.985357423
Arf1	8361.433483	-0.042211511	0.09986924	-0.422667791	0.672537658	1
Arf2	760.4422713	-0.066890618	0.378530411	-0.176711345	0.859735129	1
Arf3	1003.175001	0.175348688	0.294598173	0.595213086	0.551701044	1
Arf4	4870.721636	0.152922139	0.155384888	0.98415065	0.325041446	0.982768044
Arf4os	1.135594214	-4.028425065	3.701628453	-1.088284553	0.276469508	NA
Arf5	4812.926849	-0.110432949	0.15806043	-0.698675495	0.484754852	1
Arf6	2059.75091	-0.016038203	0.15628683	-0.102620309	0.918264323	1
Arfgap1	735.9281538	-0.306878518	0.391812418	-0.783228157	0.433493143	0.998559117
Arfgap2	2211.143151	-0.636162102	0.282792437	-2.249572542	0.024476093	0.512409324
Arfgap3	370.7299439	-0.287955376	0.535117202	-0.538116463	0.590496647	1
Arfgef1	1129.071995	-0.333013102	0.2609305	-1.27625211	0.201866413	0.913260818
Arfgef2	413.285227	0.492424251	0.593689288	0.829430917	0.406860613	0.994880776
Arfgef3	1.053474379	0	3.81698449	0	1	NA
Arfip1	346.8606036	0.419209938	0.378548238	1.107414845	0.268114611	0.956395984
Arfip2	390.8530488	-0.045883374	0.378443955	-0.121242189	0.903499208	1
Arfrp1	1225.535272	-0.103942584	0.158409559	-0.656163586	0.511718876	1
Arg1	27.81501974	1.221866637	3.343696348	0.365423923	NA	NA
Arg2	52.50922649	-0.753042589	1.337475501	-0.56303281	0.573412542	1
Arglu1	1062.412882	0.126158048	0.227396608	0.554793007	0.579036251	1
Arhgap1	2033.802507	-0.18604953	0.236253954	-0.787498059	0.430990364	0.997238926
Arhgap10	83.40660635	-2.006373357	0.679539199	-2.952549846	0.003151612	0.192511651
Arhgap11a	323.2886725	-0.829387291	0.448277788	-1.850163702	0.064289959	0.697115666
Arhgap12	320.9447691	1.079919803	0.638487158	1.691372787	0.090765626	0.752393587
Arhgap15	2030.987131	-0.435030653	0.299879518	-1.450684779	0.146867656	0.858791175
Arhgap17	547.1478808	-0.316692167	0.358090559	-0.884391276	0.376485031	0.991976256
Arhgap18	792.1914423	0.065749878	0.357780449	0.183771578	0.854192654	1
Arhgap19	1319.652205	-0.721193874	0.26699247	-2.701176829	0.006909459	0.282175752
Arhgap21	309.743913	0.109976029	0.370917658	0.296497151	0.766850442	1
Arhgap23	185.3252021	0.232000068	0.808787177	0.28684934	0.774227682	1
Arhgap24	27.64174065	-2.846803463	1.663780168	-1.711045436	0.087072725	0.742122123
Arhgap25	862.8726531	-0.610523003	0.326556949	-1.869575908	0.061542734	0.689759905
Arhgap26	262.3500435	-1.104409177	0.481283495	-2.294716499	0.021749377	0.48872693
Arhgap27	309.4241354	-0.819895507	0.637755567	-1.285595217	0.198584367	0.913015241
Arhgap27os1	1.216534809	4.250703196	3.69828622	1.149371072	0.250403003	NA
Arhgap27os2	9.643635164	-0.060953083	2.130896317	-0.028604434	0.977180076	1
Arhgap27os3	22.21162003	-1.914486033	1.856237735	-1.031379762	0.302362768	0.972302814
Arhgap28	57.38317808	0.870689641	2.170163495	0.401209237	0.68826608	1
Arhgap29	20.02710397	-1.242805695	2.414281016	-0.514772591	0.60671194	1
Arhgap30	1167.895474	-0.318120117	0.392221446	-0.811072726	0.417323908	0.995539158
Arhgap31	104.0011428	0.000114846	0.662340808	0.000173394	0.999861652	1
Arhgap32	53.65603443	-0.298319021	1.305790167	-0.228458621	0.819289721	1
Arhgap33	76.5185358	-0.189870652	0.819523463	-0.231684217	0.816783291	1
Arhgap35	107.3896539	1.160215554	0.960258129	1.208232994	0.226957654	0.929490257
Arhgap39	81.71171294	-0.216712936	0.396201727	-0.546976253	0.584395047	1
Arhgap4	841.6420916	-0.35993533	0.551149642	-0.653062803	0.513715791	1
Arhgap44	1.377891072	1.263358126	3.616349465	0.34934625	0.72682938	NA
Arhgap45	2003.85928	-0.686353883	0.26636574	-2.576734846	0.009973843	0.33796596
Arhgap5	239.0506647	0.073574335	0.595745679	0.12349957	0.901711515	1
Arhgap6	247.2077365	-0.668715531	0.470117525	-1.422443316	0.154897596	0.865871604
Arhgap9	2380.982852	0.166742107	0.251726132	0.662394904	0.507718169	1
Arhgdia	4337.984491	-0.121397201	0.183013809	-0.663322629	0.507123947	1
Arhgdib	49947.83759	-0.356643578	0.248574631	-1.434754529	0.15135706	0.863039933
Arhgdig	76.13237574	0.182302839	0.961727287	0.189557728	0.849655715	1
Arhgef1	2072.087996	-0.469875594	0.272699758	-1.723051011	0.084879301	0.736413574
Arhgef10	59.88675097	-0.589872497	1.573580655	-0.374860034	0.707764564	1
Arhgef10l	46.2045332	0.980922248	1.68379806	0.582565256	0.560186	1
Arhgef11	47.32619305	-1.879230103	1.610987503	-1.166508182	0.243409042	0.945019196
Arhgef12	180.6903688	-0.843939727	0.560499394	-1.505692488	0.132146133	0.835412902
Arhgef15	93.38433096	0.443153717	0.50606277	0.875689228	0.381199003	0.992479677
Arhgef17	7.462035332	6.966852728	3.462573619	2.012044651	0.04421523	0.62613297
Arhgef18	637.0746856	0.302116203	0.370772872	0.814828229	0.41517064	0.995539158
Arhgef2	1224.694371	-0.372236826	0.245924907	-1.51361987	0.130122278	0.830839929
Arhgef25	146.2576987	0.694405628	1.537561928	0.451627746	0.651537178	1
Arhgef26	9.400232917	0	3.81698449	0	NA	NA
Arhgef28	80.98971646	0.709901982	1.213840808	0.584839443	0.55865568	1
Arhgef3	490.6319045	0.24095372	0.393104782	0.612950367	0.539909158	1
Arhgef33	2.675642972	4.349311128	3.696958256	1.176456651	0.239412445	NA
Arhgef37	33.32174206	-0.293299846	1.075622148	-0.272679255	0.785099783	1
Arhgef39	1046.710453	-0.137710245	0.364164531	-0.378153921	0.705316254	1
Arhgef4	125.9448956	-0.634306505	0.962088074	-0.65930191	0.509701916	1
Arhgef40	237.9571834	0.010167572	0.581298029	0.017491152	0.986044791	1
Arhgef5	105.31365	-0.974627296	0.639798829	-1.523333979	0.12767517	0.830222108
Arhgef6	1086.339809	-0.52197022	0.331115259	-1.57640038	0.114933561	0.808992439
Arhgef7	211.164328	0.247234688	0.483634469	0.511201546	0.609209936	1
Arhgef9	6.326406751	-2.765312874	3.567448455	-0.775151459	0.438250167	0.999391483
Arid1a	1834.335174	0.200247288	0.202655439	0.988117017	0.323095342	0.982641188
Arid1b	590.6537101	-0.142443348	0.248745362	-0.572647252	0.566883559	1
Arid2	1122.776174	-0.186426445	0.223453376	-0.834296838	0.404113733	0.994880776
Arid3a	97.9835961	-0.860961264	1.071284235	-0.803672112	0.421586364	0.995539158
Arid3b	122.8552012	-1.761349151	0.969051233	-1.817601682	0.069125034	0.709092579
Arid3c	1.541257906	4.691390071	3.692994134	1.270348639	0.20396047	NA
Arid4a	1289.545806	0.099876096	0.145614516	0.685893813	0.492780072	1
Arid4b	1371.445217	-0.057795732	0.181327001	-0.318737593	0.749925505	1
Arid5a	958.3757021	0.772858177	0.377057238	2.04971049	0.040392691	0.612816336
Arid5b	242.2088977	0.403630249	0.487204617	0.828461461	0.407409212	0.994880776
Arih1	374.5796632	0.057109118	0.288173786	0.198175966	0.842907391	1
Arih2	1267.779206	-0.108703962	0.236141929	-0.460333167	0.645277098	1
Arl1	2320.087278	-0.017569407	0.149476524	-0.117539572	0.906432487	1
Arl10	89.07811028	0.482638839	0.643017993	0.750583723	0.45290322	1
Arl11	547.2525458	-0.163414624	0.36648381	-0.445898618	0.655670481	1
Arl13b	142.4238501	-0.170790672	0.548127349	-0.311589401	0.75535259	1
Arl14ep	689.5142694	0.264682863	0.275965995	0.959114049	0.337501294	0.983559335
Arl14epl	3.323674435	5.800068567	3.685035614	1.573951835	NA	NA
Arl15	113.9823151	-0.563795605	0.732490396	-0.769696924	0.441479695	0.999391483
Arl16	330.8161737	0.040236116	0.475433164	0.084630436	0.932555202	1
Arl2	1084.22724	0.100201529	0.24076386	0.416181769	0.677276999	1
Arl2bp	812.5275865	-0.585211997	0.27274903	-2.145606156	0.031904414	0.575601947
Arl3	393.882611	0.134013414	0.239504047	0.559545509	0.575789482	1
Arl4a	1904.745916	-0.017830251	0.185668925	-0.096032502	0.923494759	1
Arl4c	88.67578734	-0.567361651	0.687799702	-0.824893715	0.409431935	0.994880776
Arl4d	26.59327599	1.093552634	2.549988145	0.428846164	0.668035181	1
Arl5a	868.5454024	0.048172645	0.311556925	0.154619078	0.877121629	1
Arl5b	236.0421753	0.505852179	0.346056679	1.461761062	0.143806698	0.856421727
Arl5c	897.3712397	0.571592619	0.431625188	1.324280034	0.185410059	0.903801869
Arl6	168.1281002	0.807421091	0.855403478	0.94390672	0.345217318	0.985357423
Arl6ip1	8330.660103	-0.171288826	0.160839135	-1.064969824	0.286889585	0.962670428
Arl6ip4	1217.792971	0.11071569	0.17321366	0.639185674	0.522702151	1
Arl6ip5	837.8919732	-0.051787344	0.206549097	-0.250726555	0.802025528	1
Arl6ip6	1088.616059	0.175956304	0.286655207	0.613825598	0.53933058	1
Arl8a	445.6877845	0.211603008	0.283140718	0.747342203	0.454857024	1
Arl8b	1850.070665	-0.256934488	0.225326917	-1.140274279	0.25417205	0.949796256
Armc1	1379.579233	-0.055731616	0.147597188	-0.377592666	0.705733214	1
Armc10	1063.765454	-0.076292475	0.279134651	-0.273317821	0.784608917	1
Armc2	6.08219345	1.269858544	3.552739011	0.357430855	NA	NA
Armc3	115.4185351	-0.209784635	0.619001617	-0.338908056	0.734678995	1
Armc5	235.2132701	-0.872924897	0.478486287	-1.824346738	0.068099669	0.708364699
Armc6	283.3436458	0.565404817	0.757487448	0.746421368	0.455412915	1
Armc7	440.9064625	-1.049890581	0.549623529	-1.910199483	0.056107534	0.671468953
Armc8	1106.751707	-0.556792317	0.16532394	-3.367886806	0.000757467	0.070204027
Armc9	424.8712668	0.038905766	0.463649656	0.083911992	0.933126405	1
Armcx1	271.3133654	0.645150972	0.805661844	0.800771411	0.423263993	0.995539158
Armcx2	210.8487779	0.001992932	0.476618736	0.004181397	0.996663738	1
Armcx3	724.5808214	0.579944211	0.37844975	1.532420647	0.125418666	0.8285432
Armcx4	32.17374733	-1.354015666	1.655930096	-0.817676827	0.413541746	0.995539158
Armcx5	148.6089645	-0.709968174	0.801636195	-0.885648849	0.37580678	0.991976256
Armcx6	161.9720279	0.195866254	0.349992518	0.559629832	0.575731952	1
Armh3	176.9719201	-0.802110543	0.836635844	-0.95873318	0.337693179	0.983559335
Armt1	864.0126296	-0.13219257	0.242535766	-0.545043615	0.585723521	1
Arnt	429.6987739	-0.107536115	0.442745317	-0.242884817	0.808094628	1
Arnt2	9.1664286	26.10058214	3.680641952	7.09131246	NA	NA
Arntl	936.003168	0.355976958	0.387302893	0.919117736	0.358033993	0.985357423
Arntl2	1.864127195	-0.999367895	2.013618933	-0.496304379	0.619679677	NA
Arpc1a	1661.536786	-0.052092967	0.179124666	-0.290819621	0.771189278	1
Arpc1b	13118.03508	-0.395408637	0.225348147	-1.754656709	0.079318045	0.729895781
Arpc2	13848.96651	-0.120131995	0.151209989	-0.794471289	0.426921117	0.996063468
Arpc3	1187.609937	0.450506929	0.287239179	1.568403485	0.116786998	0.811687992
Arpc4	4843.606651	-0.17948443	0.175198855	-1.024461203	0.305617487	0.974267341
Arpc5	12476.18031	-0.036668736	0.147198851	-0.249110202	0.803275538	1
Arpc5l	3175.226772	0.234182232	0.144779836	1.617505847	0.105769135	0.789345415
Arpin	3.811454589	-5.997537171	3.684153516	-1.627928138	NA	NA
Arpp19	2557.660812	0.16471481	0.217101501	0.758699544	0.44803231	0.999941439
Arpp21	195.1940162	-0.021921642	0.966603437	-0.022679044	0.981906292	1
Arrb1	645.6049431	0.255419919	0.235059594	1.086617718	0.277205791	0.959501823
Arrb2	1224.234762	-0.584683523	0.335981331	-1.740226227	0.081819302	0.735227261
Arrdc1	2581.022767	-0.164586943	0.140865138	-1.168400819	0.242645125	0.944517108
Arrdc2	305.0500432	0.581761259	0.408682725	1.423503425	0.15459027	0.865871604
Arrdc3	656.2113466	-0.877469091	0.432345533	-2.029555123	0.042401781	0.617979999
Arrdc4	220.1142206	0.273089119	0.57374828	0.475973748	0.634093081	1
Arsa	214.7094836	0.773883245	0.513614263	1.506740176	0.131877269	0.834553049
Arsb	552.0668873	0.043177176	0.509164374	0.084800072	0.932420336	1
Arsg	144.0473264	-0.607390303	0.946636078	-0.641630208	0.521113315	1
Arsk	210.8365581	-0.574321758	0.48922488	-1.173942253	0.240418157	0.94031895
Art1	12.64623488	-0.906502919	3.058949743	-0.296344496	0.766967008	1
Art2a	3.323511396	2.484374347	3.602555568	0.689614442	0.490436683	NA
Art2b	8.432564055	3.060249764	3.588410266	0.852814906	NA	NA
Art4	308.2172181	0.046248732	0.709798452	0.065157555	0.948048555	1
Art5	16.13251594	0.801537264	3.009708325	0.266317257	0.789994884	1
Artn	29.84204823	-5.252344518	2.758719776	-1.903906502	0.056922362	0.671539486
Arv1	194.061021	-0.32189082	0.329781205	-0.976073877	0.329027855	0.982768044
Arvcf	111.5383207	0.039045372	0.823961285	0.047387387	0.962204481	1
Arxes1	2.918327697	1.754589127	3.250994585	0.539708413	0.589398137	NA
Arxes2	86.07876295	1.324520961	1.584620522	0.835860033	0.403233649	0.994880776
As3mt	797.1634815	0.019843476	0.303114349	0.065465312	0.947803524	1
Asah1	1428.715688	-0.35546153	0.244361078	-1.45465691	0.145764267	0.858163731
Asah2	43.36389275	-0.04132835	1.179241494	-0.035046553	0.972042619	1
Asap1	1933.96003	-0.330980813	0.204665577	-1.617178705	0.105839712	0.789345415
Asap2	71.67624086	-0.124043282	1.076069038	-0.115274464	0.908227578	1
Asap3	2.512513367	0	3.81698449	0	1	NA
Asb1	395.2932304	-0.743841461	0.675336014	-1.101439054	0.270705616	0.958050963
Asb13	399.6657082	-0.354734939	0.527632527	-0.672314386	0.501383573	1
Asb15	0.971535512	0	3.81698449	0	1	NA
Asb16	9.246079179	-0.456164505	2.34941364	-0.194161002	0.846049818	1
Asb17	79.13697656	0.497809514	1.078330264	0.461648467	0.644333432	1
Asb17os	210.0009953	0.328226862	0.57645306	0.569390441	0.569091202	1
Asb18	12.15854726	0.434530375	0.885484541	0.4907261	0.623620184	1
Asb2	12.97402963	0.380645256	2.846133332	0.133741189	0.893607234	1
Asb3	644.4941521	0.308875354	0.376852613	0.819618449	0.412433653	0.995539158
Asb5	6.245888087	-0.270291589	2.615279584	-0.103350935	0.917684452	1
Asb6	841.7061349	-0.235173216	0.375556159	-0.626199864	0.531183857	1
Asb7	322.0726102	-0.593414752	0.634617932	-0.935074038	0.349750145	0.985357423
Asb8	839.3869738	0.229342465	0.227158954	1.009612259	0.312681094	0.976032025
Ascc1	697.1534796	0.315211758	0.41283529	0.763529101	0.445147914	0.999391483
Ascc2	549.8317518	-0.266083348	0.468585187	-0.56784413	0.570140812	1
Ascc3	397.5488723	-0.388411566	0.385728939	-1.006954694	0.313956547	0.976032025
Ascl2	39.14346836	0.430726206	1.298291596	0.33176384	0.74006759	1
Asf1a	2749.055175	0.181867341	0.196776606	0.924232533	0.355365261	0.985357423
Asf1b	6902.528396	-0.213958626	0.164916105	-1.297378604	0.194500951	0.911934011
Asgr1	1.702548433	4.834990449	3.69158938	1.309731379	0.190286724	NA
Asgr2	3.157490416	0	3.81698449	0	NA	NA
Ash1l	590.6215313	0.124542743	0.20086361	0.620036367	0.535233844	1
Ash2l	2695.222324	-0.194585042	0.211548132	-0.919814512	0.357669699	0.985357423
Asl	902.5073624	-0.055992731	0.308401113	-0.181558135	0.855929506	1
Asna1	1351.947213	0.064266534	0.153686082	0.418167565	0.675824609	1
Asns	3730.79554	0.276574573	0.232963731	1.187200138	0.235148687	0.932999583
Asnsd1	1704.482937	-0.091093509	0.243913316	-0.373466731	0.708801102	1
Aspa	7.617798516	-4.501875832	3.08222054	-1.460594975	0.144126626	0.856775451
Aspdh	3.889604307	-6.02682627	3.68403276	-1.63593178	NA	NA
Asph	961.2913922	-0.1000381	0.360966832	-0.277139315	0.781673135	1
Asphd1	0.973115742	3.613015754	3.709436608	0.974006604	0.33005326	NA
Asphd2	6.084525393	-25.98926804	3.681908726	-7.058639954	NA	NA
Aspm	570.7476278	-0.59324292	0.435597952	-1.361904748	0.173227947	0.887832717
Aspn	5.107279177	1.046792602	1.279147772	0.818351581	0.413156461	NA
Asprv1	61.12750805	-0.47255986	1.510755099	-0.312797131	0.754434795	1
Aspscr1	1707.954492	-0.066801196	0.188659261	-0.354083844	0.72327605	1
Asrgl1	1286.334972	0.011110899	0.220153807	0.050468802	0.95974881	1
Ass1	1482.358587	0.266311171	0.192007844	1.386980681	0.165447654	0.880604809
Aste1	212.5446496	0.822937653	0.424888736	1.936830946	0.052766012	0.655277372
Astn2	3.567650505	-0.721254118	3.81698449	-0.188959143	0.850124839	NA
Asxl1	911.7172086	0.023280401	0.287665427	0.08092874	0.935498623	1
Asxl2	782.3707792	-0.742408806	0.212446564	-3.494567258	0.000474831	0.049996146
Atad1	1217.652361	0.065559131	0.345137065	0.189951	0.849347528	1
Atad2	2627.495105	-0.100915629	0.249459103	-0.404537769	0.68581731	1
Atad2b	492.2955348	-0.603081835	0.259750927	-2.321769718	0.020245339	0.474065585
Atad3a	2111.55836	-0.394510955	0.230271372	-1.713243604	0.086667733	0.741948655
Atad3aos	31.69772376	0.389098142	0.825430677	0.471388031	0.637363662	1
Atad5	659.2188912	-0.069266542	0.379575087	-0.182484427	0.855202574	1
Atat1	280.3977704	-0.018468748	0.443095948	-0.041681148	0.966752883	1
Atcayos	3.890314303	-3.169497924	1.954058041	-1.622008077	0.104801619	NA
Ate1	728.199485	-0.407387531	0.3641452	-1.118750241	0.263246705	0.953143583
Atf1	1433.827066	0.053104458	0.233760286	0.227174851	0.820287782	1
Atf2	938.6085248	-0.478525248	0.235717603	-2.030078543	0.042348556	0.617875126
Atf3	38.99508115	1.357364277	2.863695142	0.473990495	0.635506685	1
Atf4	1680.104187	0.110739841	0.171675233	0.645054263	0.518892022	1
Atf5	9.968118451	0.956972101	1.524009609	0.62793049	0.530049476	1
Atf6	331.4702001	-0.899314254	0.362452085	-2.481194873	0.013094276	0.391261024
Atf6b	681.0031549	-0.146856008	0.309508895	-0.474480736	0.635157132	1
Atf7	379.030588	-0.304440902	0.365971358	-0.831870845	0.40548185	0.994880776
Atf7ip	2291.154703	-0.205827624	0.198740851	-1.035658359	0.300361555	0.970797892
Atg10	210.6790074	0.661416799	0.686297985	0.963745798	0.335173387	0.983138276
Atg101	1973.418755	-0.137399455	0.208245927	-0.659794202	0.509385905	1
Atg12	969.9013628	0.436894516	0.317646513	1.375411024	0.169004053	0.884328848
Atg13	617.5458296	-0.502668146	0.372462664	-1.349579958	0.177150756	0.892470431
Atg14	306.5746618	0.500962218	0.414298681	1.209181301	0.2265932	0.929490257
Atg16l1	599.4372017	-0.081692793	0.387382184	-0.21088423	0.83297761	1
Atg16l2	410.4459019	-0.567171922	0.584717403	-0.96999323	0.332049867	0.982768044
Atg2a	218.3318605	0.388319846	0.754801801	0.514465977	0.606926241	1
Atg2b	319.1145944	-0.375741857	0.4333876	-0.86698802	0.385948574	0.993167752
Atg3	2728.960299	-0.294413425	0.209607741	-1.404592327	0.16014254	0.870630919
Atg4a	859.0621388	-0.221360908	0.326387026	-0.678216014	0.497634741	1
Atg4b	2202.432717	-0.157077829	0.216377219	-0.725944396	0.467872858	1
Atg4c	272.8580767	-0.037073614	0.448504778	-0.082660465	0.934121522	1
Atg4d	1360.686529	-0.515337952	0.21739262	-2.37054023	0.017762111	0.453147745
Atg5	1105.689334	-0.162657348	0.262792398	-0.618957587	0.5359443	1
Atg7	1036.910104	-0.3118128	0.343590858	-0.907511921	0.364136149	0.987875968
Atg9a	380.5538597	-0.515690206	0.496025166	-1.039645246	0.298504748	0.969143629
Atg9b	85.67417021	0.59801296	1.524430323	0.392286188	0.694846768	1
Atic	472.5405933	0.013047409	0.235011542	0.055518162	0.955725661	1
Atl1	77.65096697	0.34696139	0.672142146	0.516202401	0.605713053	1
Atl2	1270.827041	0.301420023	0.298681895	1.00916737	0.312894373	0.976032025
Atl3	480.7219875	-0.182524889	0.304392472	-0.599636672	0.548748401	1
Atm	233.9517575	0.021461808	0.455290588	0.047138704	0.96240268	1
Atmin	372.3970549	-0.086623533	0.444931572	-0.194689562	0.845635984	1
Atn1	61.52208186	-0.499410608	0.709736611	-0.703656259	0.481646867	1
Atoh8	4.539652887	6.249868122	3.683189867	1.696862868	NA	NA
Atox1	1620.698015	0.07084335	0.205489858	0.344753511	0.730279685	1
Atp10a	209.4858558	-0.606155181	0.640988262	-0.945657226	0.344323446	0.985357423
Atp10d	200.3394716	0.08849584	0.560544845	0.157874684	0.874555547	1
Atp11a	695.986688	-0.490576109	0.376160876	-1.304165691	0.192177095	0.909465174
Atp11b	2945.585607	-0.036587806	0.205076138	-0.178410838	0.858400338	1
Atp11c	423.8745181	-0.240264141	0.48400188	-0.496411585	0.619604053	1
Atp13a1	1960.077093	-0.07748298	0.278821016	-0.277895048	0.781092925	1
Atp13a2	558.6026402	0.507800151	0.377489315	1.345204039	0.178559352	0.894994059
Atp13a3	1000.00445	0.232085277	0.18648337	1.244536052	0.213302339	0.918932002
Atp1a1	1055.29062	-0.976233461	0.434407482	-2.247275889	0.024622401	0.512409324
Atp1a3	264.8890758	-0.760042451	0.646757415	-1.175158465	0.239931324	0.939710395
Atp1b1	352.227311	-0.534372377	0.410000174	-1.303346707	0.192456422	0.909465174
Atp1b2	2148.450624	0.197921029	0.395788981	0.500067053	0.617027864	1
Atp1b3	5823.52216	-0.050073243	0.1896844	-0.263981874	0.791793886	1
Atp23	411.0177766	0.062432299	0.381010451	0.163859808	0.869841508	1
Atp2a1	9.158244792	5.027554998	3.257107842	1.543564181	0.122693948	0.82245244
Atp2a2	1489.186117	-0.307960371	0.20502849	-1.502036964	0.133087563	0.837612873
Atp2a3	1612.621453	-0.741926366	0.322082499	-2.303528965	0.021249099	0.485093747
Atp2b1	792.3425236	-0.264179254	0.327028487	-0.807817253	0.419195792	0.995539158
Atp2b4	697.1279297	0.038186251	0.236919289	0.161178311	0.871952963	1
Atp2c1	981.31374	-0.303166762	0.377640569	-0.802791825	0.422095068	0.995539158
Atp2c2	23.02533822	1.459870708	1.559889532	0.935880829	0.349334549	0.985357423
Atp4a	47.03095074	-0.393435771	2.478032775	-0.158769398	0.87385056	1
Atp5a1	19348.27985	-0.019755246	0.09359251	-0.211077207	0.832827026	1
Atp5b	26542.42446	-0.05040851	0.138274093	-0.364554984	0.715443623	1
Atp5c1	8983.617945	0.067403196	0.138459652	0.486807492	0.62639476	1
Atp5d	4019.690141	0.111590957	0.154056429	0.724351183	0.468850162	1
Atp5e	1806.272944	0.296006834	0.286069152	1.034738742	0.300790938	0.970797892
Atp5f1	10206.02864	0.213426941	0.089744301	2.378167063	0.017398941	0.451846997
Atp5g1	8069.139368	0.174400874	0.187991446	0.927706433	0.353559871	0.985357423
Atp5g2	2028.251292	0.230769162	0.201697136	1.144137027	0.252566814	0.949119686
Atp5g3	5738.651181	0.159622222	0.13919784	1.146729154	0.251493577	0.948493565
Atp5h	6049.556531	0.119161739	0.137799027	0.864750218	0.3871759	0.993396757
Atp5j	8175.406986	0.077942393	0.16184232	0.481594633	0.63009394	1
Atp5j2	3280.862599	0.128100361	0.262994188	0.487084379	0.626198536	1
Atp5k	773.6489762	0.552379875	0.405518636	1.362156573	0.173148478	0.887832717
Atp5l	4555.042708	0.138607066	0.216663067	0.639735546	0.522344542	1
Atp5md	2286.707443	0.44222495	0.319753619	1.383017807	0.166659406	0.882262778
Atp5mpl	2175.53308	0.273973379	0.275485089	0.99451255	0.319973398	0.980508466
Atp5o	7336.15138	0.147731311	0.142665089	1.03551129	0.300430197	0.970797892
Atp6ap1	5516.168053	-0.342934016	0.158133406	-2.168637383	0.030110225	0.564210773
Atp6ap1l	3.161586499	5.727938442	3.685388785	1.554229086	0.120129782	NA
Atp6ap2	3008.904915	-0.017355246	0.150183876	-0.115559981	0.908001281	1
Atp6v0a1	651.3981141	-0.279056772	0.295276314	-0.945069953	0.344623164	0.985357423
Atp6v0a2	1049.202466	-0.462649985	0.296432473	-1.560726397	0.11858832	0.816693771
Atp6v0b	4450.182624	-0.042979001	0.171205993	-0.251036781	0.801785673	1
Atp6v0c	7565.78862	0.06532117	0.128691136	0.507580952	0.611747251	1
Atp6v0d1	2771.549647	-0.182328547	0.121576931	-1.499696906	0.133692932	0.838138071
Atp6v0e	5658.382598	0.048339495	0.126474727	0.382206759	0.702308009	1
Atp6v0e2	493.5033548	0.235721387	0.393092611	0.599658657	0.548733746	1
Atp6v1a	1575.615557	-0.339222133	0.249008158	-1.362293252	0.173105356	0.887832717
Atp6v1b2	3488.490625	-0.278195667	0.191011211	-1.456436327	0.145272039	0.857559354
Atp6v1c1	2333.739133	-0.179368172	0.112111915	-1.599902844	0.109620138	0.795085365
Atp6v1d	2408.864232	-0.174821095	0.185151021	-0.944208107	0.345063313	0.985357423
Atp6v1e1	3179.072679	-0.065133074	0.14925409	-0.436390549	0.662553395	1
Atp6v1f	3763.812366	0.167965581	0.113227543	1.483433941	0.137959155	0.846346336
Atp6v1g1	4408.290638	0.058227198	0.139062541	0.418712308	0.675426399	1
Atp6v1g2	143.3859443	0.614423501	0.699579104	0.878275949	0.379793985	0.991976256
Atp6v1h	1593.499046	0.176166263	0.203861004	0.864148901	0.387506099	0.993396757
Atp7a	71.43014996	-0.40442265	1.447651216	-0.279364702	0.779964957	1
Atp7b	246.8099272	0.102617758	0.74520579	0.137703919	0.890474422	1
Atp8a1	1120.123161	-0.305861267	0.255561878	-1.196818828	0.231377178	0.931726066
[truncated: 18,492 more rows]
