# Supplementary material for: A mechanism to initiate emergency type 2 myelopoiesis
Source: Nature. 2026 Mar 11;653(8113):212–20. doi: 10.1038/s41586-026-10256-6 (PMC13148993; doi:10.1038/s41586-026-10256-6)
Supplement: Supplementary file 3 — This zipped file contains Supplementary Tables 1–17 and a guide to the tables. [file 41586_2026_10256_MOESM3_ESM.zip › SupTable_2_DESeq2_resDAY11vsNaive.csv]

gene	baseMean	log2FoldChange	lfcSE	stat	pvalue	padj
0610005C13Rik	4.863206202	4.474842909	2.679996	1.669719995	0.094974776	NA
0610009B22Rik	624.4411941	-0.380068252	0.265976099	-1.428956409	0.153016763	0.520741698
0610009E02Rik	55.61539452	0.403051974	1.345621701	0.299528444	0.764536872	0.947567353
0610009L18Rik	80.07540699	0.954130208	0.598325401	1.594667728	0.110786558	0.438732785
0610010F05Rik	639.8064193	0.063857165	0.343068619	0.186135254	0.852338696	0.972807988
0610010K14Rik	1159.070235	-0.162952702	0.170454294	-0.955990595	0.339076986	0.73035811
0610012G03Rik	1190.614382	-0.068693348	0.200086585	-0.34331811	0.731359158	0.93720696
0610030E20Rik	932.8357413	0.368925046	0.184444563	2.00019474	0.04547924	0.27737401
0610038B21Rik	1.054024095	-0.001233898	2.781115494	-0.00044367	0.999646002	NA
0610039K10Rik	5.432659389	-0.689055583	1.564423447	-0.440453372	0.659608776	NA
0610040B10Rik	19.04909662	0.363424465	1.091930902	0.332827347	0.739264614	0.939952476
0610040J01Rik	46.19324484	0.954985198	3.536101274	0.270067265	0.787108506	0.95642912
0610043K17Rik	1.216188091	0.80787344	3.647628177	0.221479109	0.824719401	NA
1010001B22Rik	26.66828877	0.589375592	1.397345782	0.42178221	0.673183992	0.915756268
1110002L01Rik	113.5805949	0.509436071	1.387059466	0.367277744	0.713411854	0.931559951
1110003F10Rik	11.02403788	0.770222393	1.488247072	0.517536643	0.604781597	0.888204316
1110004F10Rik	4403.478822	-0.06296698	0.151136643	-0.416622856	0.676954289	0.917741258
1110006O24Rik	62.02203858	-0.69225735	0.892044008	-0.776034975	0.437728335	0.801770389
1110008P14Rik	402.2917991	0.289781313	0.317407273	0.912963685	0.361261641	0.748316633
1110012L19Rik	407.094591	0.321203229	0.306595351	1.047645467	0.294801981	0.691372389
1110013H19Rik	6.241905466	-0.650930127	3.182818873	-0.20451372	0.837952072	NA
1110019D14Rik	87.70916628	0.319639498	0.611004416	0.523137786	0.600878372	0.886216759
1110020A21Rik	27.15956674	-2.856912024	0.779926114	-3.663054709	0.000249225	0.010587003
1110025M09Rik	19.04611637	2.343260188	1.793071884	1.306841186	0.191266654	0.5744801
1110028F11Rik	48.15977962	-1.244653202	1.043724745	-1.192510965	0.233060954	0.622845596
1110032A03Rik	546.9493817	0.497689563	0.388798721	1.28006996	0.200520532	0.58721574
1110032F04Rik	14.43848962	-7.350773227	3.68044235	-1.997252647	0.045797745	0.278271285
1110035H17Rik	17.75567489	-0.62065168	1.226971774	-0.505840226	0.612968817	0.891629835
1110038B12Rik	334.7054545	0.556032207	0.333777696	1.665875861	0.095738142	0.407131307
1110038F14Rik	744.4136629	-0.304065836	0.197380587	-1.540505277	0.123437237	0.466523077
1110046J04Rik	5.265034767	2.457814658	1.782467789	1.378883071	NA	NA
1110051M20Rik	451.2905337	0.683030458	0.420051945	1.626061887	0.103936491	0.423421211
1110059E24Rik	754.3676682	0.831424002	0.308702793	2.693283058	0.007075217	0.093735404
1110059G10Rik	434.4743839	0.142198427	0.344260628	0.413054575	0.679566629	0.918410888
1110065P20Rik	149.8152134	-0.05900611	0.455567463	-0.129522221	0.896944443	0.981868563
1190005I06Rik	6.648138643	0.797481903	2.304095269	0.346114986	0.729256301	NA
1190007I07Rik	444.2411224	0.115342171	0.238597364	0.483417625	0.628799236	0.896968281
1300002E11Rik	639.1882347	-1.078909688	0.324457086	-3.325277004	0.000883307	0.024797166
1300014J16Rik	4.944419793	5.571225505	3.686168846	1.511386412	0.130690029	NA
1300017J02Rik	362.4199291	-1.512980699	0.69065221	-2.190654972	0.02847677	0.214611159
1500002C15Rik	51.5617904	-1.302204208	1.265105183	-1.029324854	0.303327048	0.698996716
1500002F19Rik	7.213653819	2.298753032	2.664159524	0.862843614	0.388223456	NA
1500004A13Rik	82.75575536	-1.349182734	0.671577749	-2.008974742	0.044539812	0.274277404
1500009L16Rik	133.2688994	0.328621317	0.707029703	0.464791388	0.642080856	0.903978885
1500011B03Rik	1648.085003	0.181808518	0.211782484	0.858468156	0.390634007	0.770355566
1500015A07Rik	85.28822051	-0.12163749	0.866705362	-0.140344684	0.888387661	0.980968916
1500026H17Rik	4.701560102	0.083132513	2.530962125	0.03284621	0.973797228	NA
1500032F14Rik	1.134882889	-2.027659882	3.771253017	-0.537662117	0.590810337	NA
1500035N22Rik	2.433093159	-4.766093715	3.692196814	-1.290855811	0.196753681	NA
1600002K03Rik	161.4824918	0.037851076	0.53851626	0.070287712	0.943964663	0.989312069
1600010M07Rik	110.2978757	0.735760416	0.669177453	1.099499711	0.27155016	0.66788694
1600012H06Rik	386.0601393	0.343996356	0.358761761	0.958843425	0.337637629	0.729201449
1600014C10Rik	1464.126252	0.404967953	0.322190578	1.256920532	0.208782413	0.597052329
1600017P15Rik	2.189636818	0	3.81692888	0	1	NA
1600020E01Rik	441.9490293	0.458140454	0.32332846	1.416950595	0.156497372	0.52608606
1600022D10Rik	2.675433253	0	3.81692888	0	NA	NA
1600023N17Rik	26.83643905	-1.768871392	2.230940518	-0.792881468	0.427846886	0.794802788
1600029O15Rik	5.025808151	0.124645354	1.275230293	0.097743407	0.922136047	NA
1700001C19Rik	33.72037743	1.092641875	1.68123375	0.649904795	0.515753721	0.843760296
1700001G11Rik	8.998809293	3.377103119	2.081646253	1.622323252	0.104734153	0.424494834
1700001G17Rik	13.29500179	-0.43860768	2.310481476	-0.189833887	0.849439301	0.972105935
1700001K23Rik	4.377405822	1.893538134	2.505706415	0.755690341	0.449834877	NA
1700001L05Rik	172.509399	-0.982298207	0.601280016	-1.633678453	0.102326385	0.420502766
1700001O22Rik	22.53620965	2.074229047	2.18985174	0.947200675	0.343536531	0.733869804
1700003C15Rik	141.2059782	1.558378565	1.070854818	1.455265961	0.145595646	0.508790068
1700003G18Rik	3.972051793	-0.177087076	3.557845863	-0.049773678	0.960302742	NA
1700003I16Rik	2.918065527	0.262844365	1.777047357	0.147910726	0.882413223	NA
1700006J14Rik	520.173226	-1.609287207	0.483696553	-3.327059488	0.000877676	0.024759623
1700007E05Rik	0.973433548	-3.182296542	3.703701701	-0.859220531	0.390218858	NA
1700007L15Rik	70.60927991	-0.005854037	0.600426633	-0.009749796	0.992220911	0.998782405
1700008H02Rik	7.132424361	-1.061749146	1.182264055	-0.898064305	0.369151268	NA
1700008J07Rik	73.27932194	1.320125495	0.910535113	1.449834802	0.147104592	0.510164628
1700008O03Rik	36.63973995	0.965840103	0.576405756	1.675625359	0.093811598	0.403078179
1700010I14Rik	93.53353386	0.61587268	0.855287693	0.720076631	0.471477815	0.817993568
1700011B04Rik	6.489506973	0	3.81692888	0	NA	NA
1700011D18Rik	1.864505737	-4.250429227	3.698242891	-1.149310457	0.250427988	NA
1700012B09Rik	3.973209942	-5.691518918	3.685522617	-1.544290867	NA	NA
1700012C14Rik	4.050974851	2.098759173	3.280501424	0.639767798	0.522323571	NA
1700012D14Rik	101.6440806	-0.198178177	0.625181923	-0.316992815	0.751249054	0.9439383
1700015C15Rik	1.784614418	0	3.81692888	0	1	NA
1700015I17Rik	7.700988671	0.749949976	1.140224049	0.657721591	0.510717046	NA
1700016A09Rik	3.242604601	-2.171093264	3.622727676	-0.599297948	0.548974216	NA
1700016F12Rik	5.837655846	-0.182164672	3.570551692	-0.051018635	NA	NA
1700016J18Rik	2.026220481	2.904969188	3.610723057	0.804539463	0.421085488	NA
1700017B05Rik	702.7208392	-0.503629688	0.424523222	-1.186341905	0.235487304	0.62680801
1700018L02Rik	14.99812865	0.572420013	1.267264072	0.4516975	0.65148692	0.906262006
1700019A02Rik	0.891401397	3.90138381	3.703725341	1.053367475	0.292172605	NA
1700019D03Rik	9.723131104	2.845597683	2.307265543	1.233320409	0.217456246	0.607240231
1700019L13Rik	2.83754338	-0.531323741	1.786929949	-0.297338875	0.766207805	NA
1700020D05Rik	5.188479094	-6.443172253	3.682504846	-1.749671086	0.080175086	NA
1700020L24Rik	175.2877498	0.548269314	0.724659768	0.756588592	0.449296378	0.80847485
1700021F05Rik	503.7580387	-0.474956342	0.300428002	-1.580932334	0.11389351	0.44536416
1700022N22Rik	11.18970226	6.53007059	2.672214999	2.443692066	0.014537829	0.145518077
1700023B13Rik	3.243382426	2.701205428	2.541127265	1.062994942	0.287784245	NA
1700023H06Rik	10.69994259	-0.140163534	1.055629609	-0.132777191	0.894369594	0.981706311
1700025G04Rik	293.7770967	-0.222410972	0.480433978	-0.46293764	0.643409067	0.904354862
1700026D11Rik	6.243733385	6.420183597	3.68257926	1.743393188	0.081264957	NA
1700026N04Rik	3.160308186	2.245554554	2.293550533	0.979073503	0.327543663	NA
1700027J07Rik	46.04814432	0.935456731	0.666325609	1.403903316	0.160347642	0.531199366
1700028E10Rik	42.07862817	-2.041001538	1.605132387	-1.271547166	0.203534059	0.589913852
1700028J19Rik	36.31820432	-1.236448595	1.795325217	-0.688704522	0.49100923	0.829415933
1700028N14Rik	1.378174494	-0.170516179	3.602647846	-0.047330793	0.962249586	NA
1700029E06Rik	4.134769254	1.151341023	2.926083521	0.393475106	0.693968607	NA
1700029I15Rik	5.918019217	-0.388074811	3.553729068	-0.109202138	NA	NA
1700029J07Rik	43.75868626	0.295594939	1.906862669	0.155016376	0.876808408	0.978401597
1700030C10Rik	7.863355268	-1.945972331	2.253800592	-0.863418147	0.387907605	NA
1700030J22Rik	19.03920368	21.55180356	3.599766004	5.987001248	2.14E-09	1.08E-06
1700030K09Rik	280.2410032	-0.467240054	0.582506627	-0.802119722	0.422483708	0.79170998
1700030N03Rik	5.836150609	-0.957677007	1.308278602	-0.732013048	0.464160604	NA
1700034H15Rik	31.87052121	0.025143732	0.960402812	0.026180402	0.979113447	0.995519639
1700034I23Rik	1.864177346	4.965744777	3.690372724	1.345594375	0.178433367	NA
1700034P13Rik	48.87945835	-1.866726111	1.011284898	-1.845895371	0.064907399	0.331414435
1700037C18Rik	74.74549943	1.600822442	0.809110217	1.978497378	0.047872624	0.284144052
1700037H04Rik	1631.34385	-0.435202391	0.199525896	-2.18118249	0.029169921	0.217603454
1700040D17Rik	8.590859252	0.521781859	3.183749274	0.163889118	0.869818434	NA
1700041G16Rik	4.454068017	5.900027779	3.68452462	1.601299594	NA	NA
1700047E10Rik	1.621290474	0.484254064	2.270569005	0.213274321	0.831113001	NA
1700047F07Rik	3.404016443	0.736159369	2.079886675	0.353942057	0.723382307	NA
1700047G07Rik	3.810020729	0.279495288	1.434275039	0.194868683	0.845495752	NA
1700047K16Rik	5.351271827	-3.416216961	2.605352829	-1.311230066	NA	NA
1700047M11Rik	164.3821317	0.661913399	0.567661125	1.166036162	0.243599825	0.63680219
1700048M11Rik	0.971535512	4.025608347	3.701617396	1.087526861	0.276804034	NA
1700048O20Rik	277.8883218	1.545232492	0.626243786	2.467461598	0.013607482	0.139908333
1700051O22Rik	2.836696905	-0.10713155	1.992766384	-0.053760215	0.957126207	NA
1700052K11Rik	59.50294779	-0.63654682	1.497744037	-0.425003742	0.670833947	0.914278723
1700054O19Rik	2.431659881	0.539473659	1.7188973	0.313848686	0.753635965	NA
1700055D18Rik	3.890928428	0.191471429	3.358219093	0.057015765	0.954532637	NA
1700056E22Rik	6.486381572	1.136794091	1.95833054	0.580491428	0.561583266	NA
1700056N10Rik	12.56354011	1.087915521	2.729963612	0.398509166	NA	NA
1700057G04Rik	0.891506482	-3.043414591	3.706280329	-0.821150674	0.411560449	NA
1700058P15Rik	1.94540443	1.583254512	3.658101773	0.432807672	0.665154499	NA
1700061G19Rik	6.643501656	0.380737784	2.37206415	0.160509059	0.872480086	NA
1700061H18Rik	1.378480729	-1.80828163	2.863791832	-0.631429146	0.527759964	NA
1700063D05Rik	3.079477113	1.070136908	2.461501779	0.434749598	0.663744193	NA
1700063H04Rik	6.244783	-2.68582696	1.875167028	-1.432313453	NA	NA
1700063J08Rik	1.863714307	-0.001553531	3.617004702	-0.000429508	0.999657303	NA
1700064H15Rik	2.835658004	1.125084629	3.112519214	0.361470742	0.717747573	NA
1700065D16Rik	1.6218579	-3.765980883	3.706255772	-1.016114676	0.309574781	NA
1700066B19Rik	33.39870216	-0.869293974	1.071718494	-0.811121557	0.417295867	0.788387665
1700066J03Rik	2.595266353	-0.721921291	3.81692888	-0.189136689	0.849985687	NA
1700066M21Rik	218.8849415	-1.92989051	0.8673153	-2.225131402	0.026072418	0.203306429
1700067K01Rik	6.892442593	-1.966920761	2.176680822	-0.903633064	0.366190003	NA
1700071M16Rik	0.972782762	0	3.81692888	0	1	NA
1700081N11Rik	4.944654972	-1.288398041	3.579588951	-0.359929047	NA	NA
1700082M22Rik	3.56719698	-0.09982376	1.257432596	-0.079386967	0.936724835	NA
1700084C06Rik	3.725674588	5.440613974	3.686933076	1.475647608	NA	NA
1700084E18Rik	10.45494428	4.107281819	1.351774798	3.038436452	0.002378093	0.046960901
1700084J12Rik	2.594045241	2.027235949	3.771203803	0.537556721	NA	NA
1700086O06Rik	92.41047696	-0.144044457	0.637301902	-0.226022325	0.821184057	0.965978928
1700086P04Rik	12.40111552	-0.141386335	2.337346029	-0.060490117	0.951765287	0.99077006
1700088E04Rik	5.107593819	1.169762086	2.173824559	0.538112462	0.590499409	NA
1700092C17Rik	1.134913222	0	3.81692888	0	1	NA
1700092M07Rik	2.919830991	-2.536274193	3.602139493	-0.704102159	0.481369156	NA
1700094D03Rik	15.9696871	-2.338989424	1.419968569	-1.647212111	0.099514455	0.415644898
1700095A21Rik	1.133972951	4.248629913	3.698257298	1.148819449	0.250630438	NA
1700095J07Rik	1.54068993	-0.001105594	2.216242776	-0.00049886	0.999601968	NA
1700095J12Rik	0.811188372	0	3.81692888	0	1	NA
1700096K18Rik	80.57806019	0.381537115	0.569714211	0.669699136	0.503049602	0.836755814
1700097N02Rik	191.2979903	0.884680323	0.472470679	1.872455504	0.061143612	0.322095028
1700101I11Rik	15.89166286	0.236413339	2.241319654	0.105479528	0.915995314	0.985092693
1700102H20Rik	10.86053276	0.665880284	1.321141445	0.50401892	0.614248082	0.892584414
1700102P08Rik	10.13682367	-0.586560792	3.077999292	-0.190565603	0.848865941	0.972105935
1700105P06Rik	1.378001824	-2.322657481	2.756289244	-0.842675523	0.39940994	NA
1700109H08Rik	19.29427801	-1.570245547	1.382112176	-1.136120189	0.255906267	0.651186072
1700110I01Rik	1.783084474	-0.487110248	2.369773653	-0.205551381	0.837141358	NA
1700112D23Rik	1.541238559	-2.323133313	3.706200996	-0.626823347	0.530775038	NA
1700112J16Rik	7.377175937	0.699744057	1.561655543	0.448078361	0.654096644	NA
1700113A16Rik	130.8326668	0.342568369	0.360359057	0.950630662	0.341791898	0.732239408
1700120C14Rik	198.5364107	0.587916873	0.533847207	1.101283036	0.270773492	0.667877034
1700122E12Rik	15.5672161	2.357746445	1.845176903	1.277788835	0.201323892	0.588153946
1700123M08Rik	21.56613035	0.040309752	1.610486923	0.025029543	0.980031399	0.995711437
1700123O20Rik	1971.041977	0.053761139	0.176636099	0.304360996	0.76085288	0.947278988
1700128F08Rik	4.214666807	0.069265829	1.151439294	0.060155867	0.952031495	NA
1810006J02Rik	45.62496628	0.184024048	1.010177599	0.182169995	0.85544932	0.973876668
1810009A15Rik	1789.29671	-0.172629346	0.177265689	-0.973845231	0.330133391	0.723109259
1810010H24Rik	19.9408779	-5.870484553	2.04090167	-2.876417144	0.004022178	0.065966424
1810012K08Rik	0.729403736	0.72072798	3.81692888	0.188824053	0.85023072	NA
1810012K16Rik	2.999297407	1.715396479	3.588239708	0.478060726	0.632606984	NA
1810013D15Rik	166.5344136	-0.254265437	0.585903955	-0.433971191	0.664309362	0.911527768
1810013L24Rik	385.9715213	0.563750757	0.408708758	1.379345918	0.167788125	0.541849804
1810014B01Rik	256.8084316	0.416862793	0.487341217	0.855381772	0.392339832	0.770751553
1810014P07Rik	21.48013014	0.066428957	0.68121243	0.097515773	0.922316809	0.985668691
1810020O05Rik	15.64785792	1.164142591	2.699906491	0.431178855	0.666338327	0.911979205
1810021B22Rik	67.36096392	0.507136243	0.784832612	0.646171216	0.518168478	0.84472896
1810024B03Rik	40.69795355	0.834707836	0.811847174	1.028158824	0.303875124	0.699405762
1810026B05Rik	1019.851298	0.479576516	0.199017135	2.409724746	0.01596456	0.152774019
1810030O07Rik	1093.923149	-0.407245211	0.287865852	-1.414704828	0.157155058	0.527144562
1810034E14Rik	53.42756412	-0.91023826	1.308894805	-0.695425069	0.486788954	0.827357305
1810037I17Rik	2571.970828	0.331567839	0.22626865	1.46537242	0.142819338	0.502940422
1810041H14Rik	7.294923481	1.473633474	1.613743145	0.913177217	0.361149344	NA
1810044D09Rik	40.12849595	0.546324809	0.646068994	0.845613726	0.397768266	0.774911973
1810049J17Rik	5.998696495	-0.152455148	0.993463912	-0.153458164	0.87803698	NA
1810053B23Rik	6.403706039	2.763930446	3.600687122	0.767611945	0.442717764	NA
1810055G02Rik	552.3474907	0.143978106	0.406016053	0.354611856	0.722880393	0.934334111
1810058I24Rik	1731.419971	0.363306397	0.207479966	1.751043262	0.079938458	0.371546021
1810059H22Rik	95.99241567	1.781896323	0.695519419	2.561964878	0.010408184	0.117799488
1810062G17Rik	1.94532733	0	3.81692888	0	1	NA
1810062O18Rik	15.07962849	1.040062366	1.447026453	0.718758364	0.472289816	0.81840046
1810064F22Rik	4.458443708	-0.094634512	1.621151783	-0.058374863	0.953450037	NA
1810073O08Rik	193.8852766	1.067568951	1.046583456	1.02005143	0.30770407	0.703784564
2010001A14Rik	57.38605602	1.245703233	0.549133749	2.268487842	0.023299489	0.189891487
2010001K21Rik	0.810704992	1.721146959	3.748132781	0.45920117	0.64608971	NA
2010007H06Rik	53.26448755	2.261040128	1.556455406	1.452685454	0.146311107	0.509600789
2010008C14Rik	13.86055955	-0.665663425	1.177887866	-0.565133104	0.571983234	0.870776134
2010013B24Rik	18.07789338	-1.423767452	0.96419666	-1.476635952	0.139773249	0.496480152
2010016I18Rik	55.10975728	-0.497407026	1.218445109	-0.408230968	0.683104115	0.919188844
2010109A12Rik	11.2696549	-6.326074908	2.265228183	-2.79268771	0.005227213	0.077905556
2010110K18Rik	24.9658141	0.528480572	1.239442413	0.426385741	0.66982679	0.913680095
2010204K13Rik	111.2278527	-0.329679345	0.427453116	-0.771264338	0.440550266	0.803314329
2010300C02Rik	1.216541971	-3.765544392	3.706264405	-1.015994538	0.309631988	NA
2010308F09Rik	0.891958389	-3.250975291	3.718275344	-0.87432344	0.381942137	NA
2010309G21Rik	1.377647863	-4.530105031	3.694699109	-1.226109325	0.220157537	NA
2010315B03Rik	406.3281749	0.621541433	0.485087223	1.281298298	0.20008891	0.586539468
2010320M18Rik	153.3859246	-0.799363481	0.430400069	-1.85725686	0.063274619	0.32788369
2200002D01Rik	19.78031528	1.068723436	1.334095907	0.801084412	0.42308278	0.792193486
2200002J24Rik	0.729853006	-3.613562107	3.709382082	-0.974168211	0.329973026	NA
2210010C04Rik	13.69865642	1.292718633	1.036647568	1.247018439	0.212390737	0.601814397
2210016F16Rik	1506.033491	-0.342977588	0.205232905	-1.671162759	0.094689534	0.405063864
2210016L21Rik	520.3687341	-0.021361033	0.345258699	-0.061869644	0.950666642	0.99077006
2210020O09Rik	3.890287761	5.442070192	3.686924169	1.476046141	0.139931506	NA
2210039B01Rik	2.350519204	3.522921016	2.66098648	1.323915414	0.185531139	NA
2210406H18Rik	111.8397405	1.81184642	0.870602805	2.081140113	0.037421083	0.251430764
2210406O10Rik	9.808795249	4.348890418	3.206866461	1.356118339	0.175061519	0.551900998
2210408F21Rik	24.23717561	-0.133670204	0.690014486	-0.193720867	0.846394452	0.972105935
2210408I21Rik	69.15784768	-0.256643225	1.379757937	-0.186005978	0.852440073	0.972807988
2210417A02Rik	3.402442574	4.762571924	3.692226044	1.289891753	0.197088245	NA
2210418O10Rik	285.4262468	-0.368323883	0.748545838	-0.492052542	0.6226822	0.895535234
2300009A05Rik	259.40386	-0.085946801	0.264754178	-0.324628687	0.745462113	0.94258353
2310001H17Rik	451.1745787	0.77509384	0.30645947	2.529188741	0.011432653	0.125043072
2310001K24Rik	1.458799123	1.319968206	3.635379574	0.363089515	0.716538017	NA
2310002F09Rik	4.863721801	4.807081932	2.496240043	1.925729036	0.054138216	NA
2310008N11Rik	3.079790564	4.52922468	3.694701473	1.225870267	0.2202475	NA
2310009A05Rik	438.0870381	0.243405924	0.320562078	0.759309789	0.447667263	0.807030298
2310009B15Rik	134.241621	-0.023875698	0.423512415	-0.056375438	0.955042724	0.991144703
2310010J17Rik	42.317275	0.259227988	0.609313934	0.425442409	0.670514196	0.913928173
2310011J03Rik	1295.177777	-0.422837223	0.133610319	-3.164704832	0.001552403	0.035556853
2310015A10Rik	79.99668056	-0.214770799	0.817608261	-0.262681787	0.792795856	0.95812673
2310015K22Rik	0.972411236	-0.265236515	3.6402139	-0.072862893	0.941915223	NA
2310022A10Rik	765.5788743	-0.357498091	0.205540764	-1.739305061	0.081981118	0.375853683
2310022B05Rik	804.3677177	-0.896546209	0.277977756	-3.225244434	0.001258652	0.030808501
2310026L22Rik	6.079009334	-0.230970431	2.081850236	-0.110944787	0.91166013	NA
2310033P09Rik	722.9254263	-0.174083074	0.260662651	-0.66784817	0.504230514	0.836762675
2310034G01Rik	51.39174604	0.648456166	0.927354268	0.699253983	0.48439332	0.826603062
2310039H08Rik	815.2860255	-0.137405051	0.164116692	-0.837239949	0.402457706	0.778337012
2310039L15Rik	2.836484722	0.539349948	2.508013504	0.215050656	0.829727825	NA
2310040G24Rik	83.41215576	0.381838142	0.632230025	0.603954458	0.545873921	0.859665529
2310043M15Rik	3.484194728	5.112724175	3.684825181	1.387507934	0.165286933	NA
2310043O21Rik	1.539666845	-4.612478246	3.693779047	-1.248715256	0.211769239	NA
2310043P16Rik	10.45500187	3.7530944	2.072002911	1.811336451	0.070088787	0.346249979
2310044K18Rik	1.134716101	-0.223369798	3.623808486	-0.061639515	0.950849908	NA
2310047D07Rik	4.779832499	-0.67943985	3.557663444	-0.190979237	NA	NA
2310057M21Rik	329.2839643	-1.207645826	0.43100852	-2.801907086	0.00508015	0.076388846
2310058D17Rik	31.61878848	-1.521823336	0.906446314	-1.678889651	0.093173552	0.401517285
2310061I04Rik	761.4496479	-0.542883293	0.192263421	-2.823643152	0.004748122	0.073734646
2310067P03Rik	3.161089202	-0.737133381	1.660660084	-0.443879749	0.657129527	NA
2310068J16Rik	10.86097376	2.103405344	2.523392943	0.833562347	0.404527651	0.780023402
2310074N15Rik	2.595290419	0.720742221	3.81692888	0.188827784	0.850227795	NA
2310075C17Rik	18.48007849	0.872183921	1.07103658	0.814336258	0.415452344	0.787419598
2410002F23Rik	1713.318287	-0.085839306	0.191394764	-0.448493491	0.653797083	0.907612819
2410003L11Rik	6.641625135	6.744904119	3.681675728	1.83202015	0.066948419	NA
2410004B18Rik	573.4382049	0.485935926	0.24665973	1.970065912	0.048830817	0.287033278
2410004P03Rik	17.51248403	-0.938194393	2.314419936	-0.405369129	0.6852062	0.919375466
2410006H16Rik	643.0709109	0.230209579	0.266702977	0.863168387	0.388044892	0.768955679
2410017I17Rik	0.810641008	-3.765036256	3.706274686	-1.015854618	0.309698622	NA
2410018L13Rik	41.34279735	0.104058903	1.380071614	0.07540109	0.939895592	0.988074638
2410022M11Rik	86.64576077	1.612126107	0.509845156	3.16199161	0.001566941	0.035833655
2410080I02Rik	2.83808217	-1.585510506	3.011385146	-0.526505388	0.598537109	NA
2410131K14Rik	171.0519004	0.44870614	0.834782529	0.537512614	0.590913574	0.879509071
2500002B13Rik	59.83248257	-1.094267634	0.693166729	-1.578649967	0.114416367	0.446515269
2500004C02Rik	300.7249588	0.140629611	0.45856124	0.306675747	0.759090192	0.947278988
2510002D24Rik	1140.939949	-0.019862636	0.23386326	-0.084932692	0.932314901	0.988031039
2510009E07Rik	12.48675838	6.59182411	2.901728207	2.271689021	0.0231053	0.188729875
2510016D11Rik	9.892529965	0.530927561	3.046251023	0.174288841	0.861638468	0.975057494
2510017J16Rik	34.12579404	0.7566222	1.236837376	0.611739437	0.540710165	0.857077518
2510039O18Rik	505.4273206	0.027068346	0.338939143	0.079861966	0.93634704	0.988031039
2510046G10Rik	91.83772493	1.004174825	0.535996829	1.873471578	0.061003294	0.321734581
2600002D14Rik	2.918916397	0.321225425	1.857235825	0.172958879	0.862683751	NA
2600006K01Rik	79.14028163	-2.758153003	1.470212278	-1.876023649	0.060652033	0.320526459
2610001A08Rik	32.90472821	1.336086025	1.073399225	1.244724232	0.213233136	0.603169921
2610001J05Rik	1162.901787	0.000323607	0.214011116	0.001512106	0.998793515	1
2610002M06Rik	737.7581435	0.16620266	0.262218797	0.633831981	0.52619048	0.84824046
2610005L07Rik	1044.614881	0.018004839	0.255624357	0.070434756	0.943847628	0.989273088
2610008E11Rik	213.0131671	1.104147143	0.905095893	1.219922829	0.222494131	0.611905172
2610011E03Rik	1.621106109	0	3.81692888	0	1	NA
2610017A05Rik	46.28158619	0.267517081	2.148048156	0.124539611	0.90088804	0.981868563
2610020C07Rik	95.6643251	-0.118510794	1.025264009	-0.115590514	0.907977081	0.983284826
2610021A01Rik	355.2264366	0.131492641	0.827256711	0.158950225	0.873708089	0.977923422
2610027K06Rik	6.001228531	-1.033779832	3.553667067	-0.290905088	NA	NA
2610028D06Rik	5.997389109	-6.632553663	3.681961572	-1.801364173	0.071645499	NA
2610028H24Rik	1.703552757	-3.251509275	3.718260187	-0.874470616	0.381862016	NA
2610035D17Rik	661.3194427	0.715440598	0.36715086	1.948628412	0.051339817	0.295119678
2610037D02Rik	46.7674252	0.277603208	0.75723482	0.366601219	0.713916499	0.931885824
2610044O15Rik8	560.7069568	0.774258494	0.222955191	3.472708985	0.000515234	0.017550373
2610206C17Rik	6.476903417	21.30793084	3.681632707	5.787630798	NA	NA
2610300M13Rik	2.432212048	0	3.81692888	0	NA	NA
2610301B20Rik	804.1973146	-0.100461153	0.425219139	-0.236257364	0.813232969	0.96298646
2610306M01Rik	122.8911688	-0.553184853	0.601177419	-0.920169047	0.357484427	0.744890906
2610307P16Rik	203.9496373	0.552514481	0.483862419	1.141883434	0.253502475	0.650024576
2610318N02Rik	441.0696835	0.136773532	0.40030537	0.341672989	0.732597002	0.93741812
2610507B11Rik	876.8885557	-0.916597039	0.337212441	-2.718159023	0.006564628	0.089324669
2610507I01Rik	168.4362135	0.466772072	0.626998114	0.744455304	0.456601072	0.812013078
2610528A11Rik	5.106173229	1.676961545	3.559469075	0.471126876	NA	NA
2610528J11Rik	3.974730351	-5.613894156	3.685933237	-1.523059099	0.12774392	NA
2700038G22Rik	238.4681377	0.266042942	0.428241446	0.621245198	0.534438305	0.85371086
2700046A07Rik	11.9153859	-0.059770277	3.541808069	-0.01687564	0.986535827	0.997187369
2700046G09Rik	15.23775852	0.538245699	1.327482293	0.405463562	0.685136797	0.919375466
2700049A03Rik	511.525621	-0.334260924	0.310306511	-1.077195972	0.281392725	0.677602815
2700054A10Rik	18.56294708	-0.195726318	0.693655084	-0.282166631	0.777815744	0.953175939
2700062C07Rik	571.0122679	-0.082180477	0.176463737	-0.465707448	0.64142492	0.903859223
2700078F05Rik	5.594149688	-1.474704764	1.255623285	-1.174480261	0.240202714	NA
2700081O15Rik	57.71194562	-0.450373193	1.16271836	-0.387345043	0.698500783	0.925570543
2700097O09Rik	627.7963283	-0.080637704	0.407487392	-0.197890059	0.843131082	0.970972851
2700099C18Rik	287.6174479	0.054626806	0.398610751	0.137042983	0.89099682	0.98103616
2810001G20Rik	224.3683204	-0.292615574	0.404502927	-0.723395442	0.46943697	0.816652673
2810002D19Rik	192.7493312	0.307920824	0.374520239	0.822174057	0.410977842	0.784218777
2810004N23Rik	1099.955586	-0.187585609	0.246213555	-0.761881729	0.446130596	0.806336291
2810006K23Rik	375.3207275	0.055980316	0.36396713	0.153805966	0.87776273	0.978401597
2810013P06Rik	496.71569	0.373767352	0.220422812	1.695683622	0.089945812	0.394471233
2810021J22Rik	61.67062161	1.908050213	1.50977855	1.263794755	0.206303704	0.593723205
2810025M15Rik	358.7997161	0.096580849	0.357901797	0.269852932	0.787273399	0.956549944
2810029C07Rik	7.294948613	-5.5300402	3.686402217	-1.50011851	NA	NA
2810030D12Rik	6.565414753	-0.60285087	3.178192107	-0.189683584	0.849557085	NA
2810039B14Rik	117.6354672	0.078657758	0.586778214	0.134050237	0.89336285	0.981706311
2810047C21Rik1	11.34206118	-0.355135081	3.537344328	-0.10039596	0.920029977	0.985370716
2810402E24Rik	156.8616803	0.058164027	0.617158444	0.094244885	0.92491463	0.986213074
2810403D21Rik	222.3571917	-0.462062694	0.373486837	-1.237159247	0.216027968	0.606613507
2810405F17Rik	22.21209407	0.589911347	1.427997035	0.413104042	0.679530388	0.918410888
2810408A11Rik	134.4841568	1.246338749	0.533995491	2.333987404	0.019596382	0.172333317
2810408I11Rik	188.8909802	-1.019064361	0.369848445	-2.755356622	0.005862819	0.083612339
2810410L24Rik	11.58973853	0.499458922	1.523825929	0.327766389	0.743088303	0.941633636
2810414N06Rik	59.74479126	0.79861164	1.251588987	0.638078194	0.523422781	0.847780407
2810428J06Rik	16.53255712	-1.962432547	1.867752863	-1.050691762	0.293400181	0.690078358
2810429I04Rik	90.637825	-0.709276286	0.493390446	-1.437555778	0.150560136	0.515983716
2810454H06Rik	24.9711965	-0.17837925	1.34421752	-0.132701179	0.89442971	0.981706311
2810455O05Rik	12.00023018	-1.059494091	2.216161341	-0.478076244	0.632595939	0.89806736
2810468N07Rik	40.44486503	-0.646714067	2.530639758	-0.255553587	0.798295561	0.959792102
2900005J15Rik	132.1909691	0.809558746	0.69790911	1.15997733	0.246058036	0.639248359
2900018N21Rik	4.375970496	6.196780773	3.683329921	1.682385479	NA	NA
2900026A02Rik	146.7204246	0.791464383	0.812114771	0.974572082	0.329772568	0.72295926
2900027M19Rik	85.91586011	0.333322471	0.449477632	0.74157744	0.458343396	0.812547395
2900041M22Rik	8.591356378	2.178599678	3.28116728	0.663970926	0.506708919	NA
2900052L18Rik	46.76245044	1.370867371	1.0483096	1.307693235	0.190977379	0.574110767
2900060B14Rik	8.10911935	0.102267011	2.360778121	0.043319196	0.965447089	NA
2900060N12Rik	7.618573305	-4.808696837	3.635032081	-1.322876038	NA	NA
2900076A07Rik	140.9760986	0.47296611	0.45037313	1.050165026	0.293642246	0.690134701
2900079G21Rik	2.594444227	5.250007853	3.688179819	1.423468516	0.154600383	NA
2900089D17Rik	2.107582643	1.583856579	3.724892514	0.425208666	0.670684567	NA
2900092N22Rik	10.21488281	-0.677892192	2.502623157	-0.27087266	0.786488973	0.956312478
2900093K20Rik	46.36479075	0.48708591	0.502013359	0.970264838	0.331914499	0.725002478
2900097C17Rik	2599.229188	-0.274885689	0.271937366	-1.010841919	0.312092096	0.708718229
3000002C10Rik	135.390014	0.791360719	0.765813984	1.03335893	0.301435959	0.697085562
3010003L21Rik	29.50743816	0.168006794	0.807460549	0.208068115	0.835175783	0.968614709
3110001I22Rik	143.4831619	0.385686588	0.601940807	0.640738398	0.521692662	0.846230462
3110006O06Rik	1.053153853	1.998552097	3.449370035	0.57939626	0.562321827	NA
3110009E18Rik	123.7065103	0.02555626	0.515041899	0.04961977	0.960425392	0.99281349
3110031N09Rik	1.135032289	0	3.81692888	0	1	NA
3110040N11Rik	382.0435041	0.090055241	0.298794526	0.301395219	0.76311314	0.947567353
3110045C21Rik	34.9411912	0.452963873	1.016771756	0.445492187	0.655964105	0.908352249
3110053B16Rik	16.29559911	0.109434391	2.087002418	0.052436159	0.958181163	0.992050685
3110056K07Rik	261.0216063	0.355171956	0.262935209	1.350796485	0.176760634	0.555365115
3110070M22Rik	26.99049237	2.04782308	2.081863476	0.983649074	0.325288088	0.719999216
3110080O07Rik	2.674845963	0.720742549	3.81692888	0.18882787	0.850227728	NA
3110082I17Rik	964.2384356	0.131266817	0.239560726	0.547947986	0.583727618	0.875994626
3110083C13Rik	24.15254313	4.061539897	1.767664185	2.297687497	0.021579582	0.181512989
3222401L13Rik	12.80344921	-0.771904619	3.212488266	-0.240282471	NA	NA
3300002I08Rik	7.216105484	-0.000375702	3.551596185	-0.000105784	0.999915597	NA
3300005D01Rik	35.58816764	0.95354328	0.881045839	1.082285663	0.279125614	0.675979881
3830403N18Rik	31.78073829	0.310853186	2.262137581	0.137415686	0.890702233	0.98103616
3830406C13Rik	759.4512372	-0.133621537	0.241675852	-0.552895691	0.580334838	0.874111722
3830408C21Rik	51.06819835	-0.686382225	1.463085881	-0.469133243	0.638974399	0.902381013
3930402G23Rik	3.244753487	0	3.81692888	0	NA	NA
4430402I18Rik	2.106964718	0.998734411	2.157295895	0.462956618	0.643395463	NA
4631405J19Rik	4.214661826	6.142594369	3.683530166	1.667583566	NA	NA
4632404H12Rik	59.34274607	1.32643982	0.681189697	1.947239993	0.051505969	0.295336843
4632411P08Rik	3.972608966	5.764506471	3.013112306	1.913140263	0.055730098	NA
4632415L05Rik	244.5744393	-0.139809826	0.397714181	-0.351533418	0.725188206	0.934877986
4632418H02Rik	12.48133811	4.680699903	2.249684529	2.080602788	0.037470279	0.251517308
4632427E13Rik	685.2055761	0.467361299	0.308339345	1.51573682	0.129585913	0.47770912
4632428C04Rik	11.67058826	6.829266741	2.464001772	2.771616003	0.005577879	0.081023411
4632432E15Rik	6.647736041	0.469766699	1.701659564	0.276063855	0.782499022	NA
4632433K11Rik	2.349969269	-5.300525495	3.687834611	-1.437300219	NA	NA
4633401B06Rik	4.215305666	-0.320916779	3.415505747	-0.093958788	0.925141895	NA
4731419I09Rik	1.783542277	0	3.81692888	0	1	NA
4732414G09Rik	1.541257906	0	3.81692888	0	1	NA
4732416N19Rik	62.49234056	1.018174413	0.752450186	1.353145274	0.176009224	0.553699749
4732419C18Rik	5.185127625	1.786218659	1.94361953	0.919016624	0.358086877	NA
4732440D04Rik	59.57635012	0.846370811	0.702730305	1.20440346	0.228433675	0.618473662
4732463B04Rik	0.891714776	2.528249355	3.718284648	0.67995046	0.49653583	NA
4732465J04Rik	2.188734915	0.583945433	3.159498085	0.184822215	0.853368483	NA
4732471J01Rik	17.75198374	0.204621733	1.558264404	0.131313873	0.895527018	0.981868563
4732487G21Rik	0.810049627	2.526935747	3.718321061	0.679590521	0.496763773	NA
4732491K20Rik	17.92030643	6.835210627	1.941702092	3.520215926	0.000431196	0.01551639
4732496C06Rik	104.3895774	1.020292285	0.649518292	1.570844574	0.116218756	0.450717801
4831440D22Rik	5.433154726	-0.264227022	3.569608236	-0.074021294	NA	NA
4833403J16Rik	36.80436101	-1.233160955	0.719078946	-1.714917342	0.086360383	0.385103531
4833407H14Rik	160.2489484	1.395126113	0.963493491	1.447987065	0.147620668	0.510277185
4833408A19Rik	32.42033943	0.395387918	1.085656712	0.364192395	0.715714345	0.932589982
4833412C05Rik	0.810947785	-3.765564536	3.706264405	-1.015999973	0.309629399	NA
4833412K13Rik	6.080075394	2.765015613	3.734206986	0.740455905	NA	NA
4833413G10Rik	11.10615968	-2.263032386	1.623274301	-1.394115821	NA	NA
4833417C18Rik	83.81188928	0.782591276	0.928126196	0.843194901	0.39911945	0.776092151
4833418N02Rik	41.90329462	1.207346564	0.937791228	1.287436402	0.197942223	0.58352425
4833419F23Rik	2.998839338	3.901416893	3.703724756	1.053376574	0.292168436	NA
4833419O12Rik	2.837580722	0	3.81692888	0	NA	NA
4833420G17Rik	1362.305764	0.19872631	0.141851971	1.400941475	0.161231575	0.532928523
4833421G17Rik	35.09878642	1.391502523	2.028466103	0.685987566	0.49272095	0.830422336
4833422C13Rik	7.457201852	-0.61614187	2.269635526	-0.271471725	0.786028244	NA
4833422M21Rik	5.835918619	0.736296984	1.068911153	0.688828985	0.490930893	NA
4833438C02Rik	287.0279861	-0.145151045	0.424461511	-0.341965153	0.732377117	0.93741812
4833439L19Rik	2332.240439	0.151396409	0.183320996	0.825854171	0.40888682	0.782383541
4833445I07Rik	85.67188559	0.263896666	0.7019455	0.375950363	0.706953798	0.929511555
4921501I09Rik	0.972663665	0	3.81692888	0	1	NA
4921504A21Rik	1.458995498	0	3.81692888	0	1	NA
4921507G05Rik	0.973426046	0	3.81692888	0	1	NA
4921507P07Rik	32.98735147	0.347958794	1.356354718	0.256539672	0.797534151	0.959595224
4921511C10Rik	7.697211622	1.080139689	2.380073658	0.45382616	0.649953953	NA
4921514A10Rik	3.485383134	-1.460141036	1.347237007	-1.083804132	0.278451653	NA
4921518K17Rik	2.998924269	0.458634913	1.996222008	0.229751456	0.818284908	NA
4921522P10Rik	1.782838411	-4.902066146	3.690930119	-1.328138433	0.184132379	NA
4921523L03Rik	2.107621273	0.530450026	1.902462417	0.278822867	0.780380765	NA
4921524J17Rik	447.5309498	0.222626582	0.302499104	0.735957821	0.461756367	0.814048231
4921525O09Rik	7.529557766	21.49219369	3.681171228	5.838411842	NA	NA
4921527H02Rik	4.620918964	-0.737491117	1.122310405	-0.657118666	0.511104617	NA
4921531C22Rik	74.41759971	-0.76652236	0.583429264	-1.31382227	0.188906021	0.571672785
4921534A09Rik	10.53924714	0.121457242	1.180428776	0.102892478	0.918048307	0.985241929
4922502D21Rik	4.861524928	5.395292278	3.687214809	1.463243277	0.143400823	NA
4930402H24Rik	201.8225056	0.359519043	0.608006902	0.591307502	0.554314404	0.86374876
4930403D09Rik	6.887314362	-1.612853705	3.086716681	-0.522514332	0.60131227	NA
4930404I05Rik	45.80010622	2.333392994	1.198250838	1.947332662	0.051494865	0.295336843
4930404N11Rik	3.807754858	5.996126088	3.684110573	1.627564094	0.103617348	NA
4930405A21Rik	3.325707594	-0.222906264	3.564031977	-0.062543284	0.950130194	NA
4930405O22Rik	1.054138752	-2.764737806	3.73426095	-0.74037081	0.459075025	NA
4930412C18Rik	14.75553843	1.99966004	2.990504446	0.66866981	0.50370613	0.836755814
4930412M03Rik	11.91740097	6.550512717	2.828151339	2.316181821	0.020548343	0.176319989
4930413G21Rik	6.243594075	3.103956393	2.446594905	1.268684238	0.204553706	NA
4930414N06Rik	1.135368527	3.612995042	3.709373011	0.97401772	0.330047741	NA
4930420G21Rik	5.673740989	0.063104629	1.213847601	0.051987275	0.958538833	NA
4930422M22Rik	12.40176754	0.466018184	2.668060761	0.174665506	0.861342473	0.974910715
4930423D22Rik	4.133379691	-0.719684887	3.56153213	-0.20207171	NA	NA
4930426L09Rik	7.297211443	-0.294299558	3.558004205	-0.082714786	0.934078327	NA
4930429F24Rik	1.540434441	3.763907145	3.706278208	1.015549005	0.309844199	NA
4930430E12Rik	7.783327198	1.959670021	1.96485668	0.997360287	0.318589661	NA
4930430F08Rik	291.8475753	-0.377950046	0.513833521	-0.735549611	0.462004838	0.814245104
4930431F10Rik	1.134805345	-2.460134068	2.666984104	-0.922440469	0.356298869	NA
4930431F12Rik	1.054160434	-1.415001364	3.666206679	-0.385957882	0.699527862	NA
4930431P03Rik	52.09316082	2.043843836	1.837273699	1.112432969	0.265952036	0.66159143
4930431P19Rik	37.93939033	0.230897649	1.034579702	0.223180146	0.823395304	0.966421263
4930432B10Rik	1.621964542	-4.350754568	3.69689235	-1.176868071	0.239248168	NA
4930432K21Rik	33.22073663	-0.832145481	3.026416532	-0.274960658	NA	NA
4930435F18Rik	20.67155869	-0.283572317	0.886822377	-0.319762248	0.749148568	0.942685797
4930437M23Rik	3.567574224	5.486897798	3.686654331	1.488313605	0.136668209	NA
4930438A08Rik	935.0465113	0.734353867	0.366323017	2.004662098	0.044999183	0.27605922
4930439A04Rik	3.403987011	5.249419424	3.688183927	1.423307386	0.154647067	NA
4930444F02Rik	1.702319306	-2.443603773	3.748134539	-0.65195199	0.514432144	NA
4930445N08Rik	0.810784734	-2.764600534	3.734266446	-0.740332961	0.459097986	NA
4930445N18Rik	2.75585373	4.834379519	3.691541116	1.309583008	0.19033694	NA
4930447C04Rik	12.55944088	2.221771743	1.667475377	1.332416523	0.182723356	0.56350569
4930447K03Rik	3.892807493	6.0279853	3.683979271	1.636270146	NA	NA
4930448E22Rik	6.403385143	0.361896986	1.028328902	0.351927273	0.724892805	NA
4930449C09Rik	4.213981699	-6.14305231	3.683525835	-1.667709848	NA	NA
4930451E10Rik	1.297641847	-4.251206808	3.69823228	-1.149524012	0.250339971	NA
4930451G09Rik	32.17896783	-2.554877115	1.743258609	-1.465575504	0.142763969	0.502940422
4930452B06Rik	0.972780225	-3.442651888	3.713299009	-0.927114105	0.353867293	NA
4930452G13Rik	3.809082185	0.447370541	2.5352257	0.17646182	0.859931141	NA
4930453N24Rik	815.6419832	-0.052844196	0.318113091	-0.16611764	0.868064373	0.976694268
4930455C13Rik	2.514162145	-0.585673646	3.056872273	-0.191592449	0.848061458	NA
4930455G09Rik	10.37774469	-1.293612343	2.198051803	-0.588526777	0.556178766	0.864897341
4930455J16Rik	0.89184784	-0.323413039	3.468019746	-0.093255824	0.925700326	NA
4930458D05Rik	6.970128894	0.386969957	3.294564772	0.11745708	0.906497854	NA
4930463O16Rik	1.053936637	-2.02856852	3.771195145	-0.53791131	0.59063828	NA
4930466K18Rik	12.07773875	-0.556959013	2.319904917	-0.24007838	0.810269495	0.962450934
4930470H14Rik	24.40389715	-2.534295677	1.114786804	-2.273345601	0.023005362	0.18843341
4930471E19Rik	1.54117556	0.72073651	3.81692888	0.188826288	0.850228968	NA
4930473A02Rik	6.727518081	-4.113535196	3.081931312	-1.334726436	0.181965898	NA
4930478K11Rik	1.054249576	-1.222528698	3.671265533	-0.332999258	0.739134843	NA
4930478L05Rik	1.70063759	3.967458697	3.692965974	1.074328528	0.282675463	NA
4930480K15Rik	9.402437033	3.191448326	2.386953589	1.337038282	0.181210141	0.561497836
4930481A15Rik	171.7436027	0.873614116	0.706063186	1.237303026	0.215974605	0.606613507
4930481B07Rik	23.41899216	1.038617004	1.994052805	0.520857322	0.602466168	0.887278086
4930486L24Rik	16.70268516	-19.15764557	3.626539329	-5.282624515	1.27E-07	2.58E-05
4930500F10Rik	1.619225854	4.762540809	3.692226348	1.28988322	0.197091208	NA
4930500M09Rik	2.513222203	-4.613012037	2.782943134	-1.657601975	0.097397831	NA
4930502E09Rik	1.378097661	2.221065174	3.650988065	0.608346326	0.542957802	NA
4930503L19Rik	510.3878274	-0.144563322	0.359042091	-0.402636142	0.687215917	0.920371462
4930505N22Rik	1.621861642	1.584939372	3.61144883	0.438865244	0.660759182	NA
4930506C21Rik	7.13404972	0.526048376	1.673995384	0.314247208	0.75333329	NA
4930507D05Rik	11.50968778	-2.432854714	3.182188131	-0.764522591	NA	NA
4930509E16Rik	26.91774345	0.25168852	1.873743454	0.134323895	0.893146459	0.981706311
4930509G22Rik	19.37894856	-1.001126375	1.097508867	-0.912180671	0.361673617	0.748496894
4930509H03Rik	9.64871585	-0.570159133	2.662994914	-0.214104477	0.830465585	0.967827864
4930511M06Rik	16.04973356	0.272357858	0.659349918	0.413070284	0.67955512	0.918410888
4930512B01Rik	7.943997612	-0.503527728	1.150203827	-0.437772607	0.66155113	NA
4930512H18Rik	8.593925151	2.730909794	2.324745556	1.174713416	0.24010939	NA
4930512M02Rik	0.891933267	0.000171278	2.978783883	5.75E-05	0.999954122	NA
4930513N10Rik	16.61899088	-7.350207862	2.445602664	-3.005479169	0.002651628	0.050192013
4930515G01Rik	81.30618652	-0.15214821	0.675551239	-0.225220829	0.821807487	0.966006663
4930516B21Rik	5.752277261	1.060677414	2.241890909	0.473117318	0.636129482	NA
4930516K23Rik	1.296975637	0.73633231	1.949560786	0.377691383	0.70565987	NA
4930518I15Rik	55.92634755	0.698618494	0.803497665	0.869471716	0.384589172	0.767646409
4930519L02Rik	225.0305031	0.190190908	0.311774114	0.610027899	0.541843326	0.857354107
4930519P11Rik	8.186813315	0.851340799	3.546486026	0.240051925	NA	NA
4930520O04Rik	165.5291683	0.278610057	0.571045403	0.487894756	0.625624389	0.896554337
4930522L14Rik	637.6891961	0.291011934	0.313466813	0.928366011	0.353217743	0.741185829
4930523C07Rik	1257.596282	0.67039041	0.22485713	2.981406054	0.002869281	0.052873642
4930524O07Rik	12.24060967	-0.204433297	2.371077028	-0.086219593	0.931291856	0.988031039
4930524O08Rik	0.891367654	-3.902007503	3.703730395	-1.053534433	0.292096122	NA
4930526A20Rik	6.971411642	5.392257176	2.536021487	2.12626636	0.033481087	NA
4930527F14Rik	9.892038889	-0.798985054	1.078905442	-0.74055151	0.458965418	0.812547395
4930528D03Rik	6.322486279	1.58489186	1.882841914	0.84175514	0.399925027	NA
4930532G15Rik	12.56439251	-6.229885331	2.68126158	-2.323490321	0.020152827	0.174359539
4930533I22Rik	1.134634938	2.527568636	2.777935388	0.909873083	0.362889447	NA
4930533N22Rik	38.17314606	0.283394804	0.641280083	0.441920483	0.658546748	0.909149138
4930534H03Rik	29.42286012	0.313651943	0.80113563	0.391509167	0.695420914	0.924003075
4930538E20Rik	1.621574893	-2.00065948	3.713216984	-0.538794121	0.590028921	NA
4930539E08Rik	37.92821259	-0.191258391	1.59398201	-0.119987798	0.904492814	0.982864439
4930539J05Rik	1.783031963	-1.764817312	3.609190106	-0.488978763	0.624856732	NA
4930540M05Rik	3.243957277	5.764934516	3.685155262	1.564366792	NA	NA
4930543I11Rik	3.079386645	5.689833829	3.685532193	1.543829637	NA	NA
4930545L23Rik	2.595802789	0	3.81692888	0	NA	NA
4930548J01Rik	1.539635038	-4.690484312	3.692954796	-1.270116904	0.204042991	NA
4930549C15Rik	6.808359814	0.641570095	1.516445688	0.423074891	0.672240621	NA
4930549G23Rik	6.001827821	-3.529223942	3.078036853	-1.146582744	0.251554112	NA
4930550C14Rik	13.7018684	-7.211264538	2.58658312	-2.78795005	0.005304272	0.07885181
4930551O13Rik	4.135611763	1.107607701	2.931201085	0.377868208	NA	NA
4930554C24Rik	4.620518459	-0.82393838	1.353079265	-0.608935782	0.542567006	NA
4930555A03Rik	187.9721961	1.912144619	0.708785042	2.697777896	0.0069804	0.092563139
4930555F03Rik	1.540123486	-2.721533315	2.319376952	-1.173389825	0.240639516	NA
4930556H04Rik	4.378096676	-2.584622622	3.618660187	-0.714248503	0.475073529	NA
4930556J24Rik	1.05423212	-4.144073907	3.699780846	-1.120086318	0.26267698	NA
4930556M19Rik	51.70864566	0.486207701	1.217113947	0.39947591	0.689542571	0.92113407
4930557K07Rik	1.053452906	-0.222389979	3.623820779	-0.061368923	0.951065401	NA
4930558J18Rik	68.99380719	-2.131503726	0.974501055	-2.187276981	0.02872231	0.216098547
4930558J22Rik	4.296094747	3.840223087	2.459667776	1.561277147	0.118458373	NA
4930558K02Rik	1.459063551	0	3.81692888	0	1	NA
4930558N11Rik	131.4123981	-0.216078749	0.374763289	-0.576573947	0.564227303	0.868140092
4930562F07Rik	60.46114609	0.367540697	1.319243423	0.278599605	0.780552116	0.954254837
4930563E22Rik	29.50041942	2.35636736	2.148266987	1.096868952	0.272698683	0.668054627
4930565N06Rik	2.756628978	1.000975405	3.57373228	0.280092443	0.779406582	NA
4930566F21Rik	33.31688991	0.425676968	0.70412046	0.604551341	0.545477146	0.859665529
4930568A12Rik	8.024528266	2.769545904	2.196618671	1.260822345	0.207372861	NA
4930570N18Rik	6.891980453	-0.659185847	2.091997795	-0.315098729	0.752686693	NA
4930572G02Rik	19.20986213	-5.267059398	1.732236636	-3.040611939	0.002360979	0.046812738
4930572O13Rik	0.972437888	4.026911472	3.701596225	1.087885125	0.276645824	NA
4930577N17Rik	34.93578668	0.21104885	1.010334993	0.208889973	0.834534132	0.968498943
4930578M01Rik	11.26897828	-0.170102352	0.977819382	-0.173960912	0.861896181	0.97506301
4930578M07Rik	10.78559367	0.201264883	1.865982501	0.107860005	0.914106743	0.984544563
4930579C12Rik	0.729587071	0	3.81692888	0	1	NA
4930579G24Rik	1247.154065	0.186164145	0.236882817	0.785891298	0.431931173	0.797348438
4930579K19Rik	20.83195538	2.162211952	1.478530024	1.462406523	0.143629843	0.504655662
4930580E04Rik	0.891811084	0	3.81692888	0	1	NA
4930581F22Rik	223.4284187	0.065658635	0.393278184	0.166952141	0.867407706	0.976645047
4930583K01Rik	2.026279724	5.086036221	3.689391955	1.37855676	0.168031456	NA
4930588G17Rik	4.540890996	1.662036337	3.565924054	0.46608854	0.641152126	NA
4930589O11Rik	10.13147717	0.311741228	2.036698357	0.153062051	0.878349342	0.978749347
4930590J08Rik	3.322379549	-3.662877592	3.638167146	-1.006792004	NA	NA
4930592A05Rik	2.513290059	0.585013812	2.978554844	0.196408608	0.844290359	NA
4930592C13Rik	5.594940598	-0.678552047	3.581298555	-0.189470952	0.84972372	NA
4930594C11Rik	0.810652301	0	3.81692888	0	1	NA
4930596I21Rik	3.809898302	3.501763614	2.887137999	1.212884045	0.225174157	NA
4930597L12Rik	3.080001639	-4.349418936	3.696909515	-1.176501323	0.239394604	NA
4930597O21Rik	11.2667217	0.532735062	2.130765716	0.250020478	0.802571512	0.960721622
4930599N23Rik	3.972405375	1.807146206	2.86800528	0.630105606	0.528625492	NA
4931406C07Rik	185.3780852	0.925202935	0.4801275	1.926994257	0.053980346	0.302459659
4931406G06Rik	2.433565115	0	3.81692888	0	NA	NA
4931406P16Rik	160.0825595	0.045300745	0.888559636	0.050982223	0.959339686	0.992546615
4931413K12Rik	2.594749191	3.70073475	3.385193269	1.09321225	0.27430062	NA
4931414P19Rik	150.2887938	0.016783068	0.514025217	0.032650282	0.973953472	0.994784517
4931415C17Rik	2.188884672	1.442778975	3.816850316	0.378002504	0.705428734	NA
4931422A03Rik	10.78092408	1.174811892	1.354578844	0.867289414	0.385783455	0.767731667
4931428F04Rik	98.5019088	0.383819882	2.334877436	0.164385452	0.869427716	0.976740333
4931431C16Rik	4.456792595	2.392019694	3.577371475	0.668652867	0.50371694	NA
4931440F15Rik	5.99894248	5.965494204	3.684239576	1.619192803	NA	NA
4931440P22Rik	19.53347254	0.619973107	1.017287172	0.609437654	0.542234386	0.857417115
4932422M17Rik	2.351136275	-3.250663103	2.159974882	-1.504954122	0.132335872	NA
4932438A13Rik	622.4780258	0.010729708	0.488210681	0.021977618	0.98246581	0.99581229
4932441J04Rik	2.026619474	-3.028566683	3.724931376	-0.813053014	0.416187664	NA
4933400F21Rik	12.40100759	-0.19252654	2.301374913	-0.083657182	0.933329002	0.988031039
4933401H06Rik	0.972457315	-4.027616211	3.701598908	-1.088074724	0.276562121	NA
4933404K13Rik	2.513760897	1.485488215	3.612815566	0.411171893	0.680946497	NA
4933404O12Rik	242.6234215	-0.342149778	0.827221816	-0.413613098	0.679157479	0.918410888
4933405D12Rik	2.027771252	-1.443243616	3.816898646	-0.37811945	0.70534186	NA
4933405L10Rik	3.322496117	5.799455592	3.684988462	1.573805631	NA	NA
4933406B17Rik	6.890637594	-0.284544658	1.073642279	-0.265027433	0.790988328	NA
4933406C10Rik	5.914956828	3.754351534	3.612037264	1.0394	0.298618744	NA
4933406J09Rik	0.89080467	1.413613266	3.666354032	0.385563765	0.699819773	NA
4933406J10Rik	1.377768234	-3.764564901	3.706283401	-1.015725052	0.309760335	NA
4933406P04Rik	23.58160718	0.972267217	2.072183961	0.469199277	0.638927202	0.902381013
4933407K13Rik	60.63141713	-0.454575806	1.446107624	-0.314344381	0.753259494	0.944755491
4933408B17Rik	8.104086908	2.178513207	2.323407516	0.937637152	0.348430912	NA
4933411E06Rik	13.04951815	0.297398056	0.956121511	0.311046297	0.755765426	0.945987072
4933411E08Rik	4.537871692	-6.249882857	3.683137869	-1.696890825	NA	NA
4933412A08Rik	2.269662272	-0.171446446	1.977397128	-0.086703093	0.930907518	NA
4933412E12Rik	176.2397071	1.362359991	0.556388729	2.448575822	0.014342224	0.144894958
4933413J09Rik	2.350408466	-3.764514022	3.706284187	-1.015711109	0.309766976	NA
4933415A04Rik	10.13479887	0.405722877	1.364425264	0.29735808	0.766193144	0.947589315
4933417C20Rik	8.749435015	2.46568814	3.064498201	0.804597679	0.421051882	NA
4933417D19Rik	1.86530359	4.966603655	3.690365428	1.34582977	0.178357422	NA
4933421O10Rik	48.31799697	0.505272434	0.62211419	0.812185998	0.416684913	0.78791623
4933422A05Rik	1.378933502	-4.531424825	3.694683953	-1.226471569	0.220021268	NA
4933423P22Rik	10.13013814	-1.56514361	1.9887543	-0.786996971	0.431283639	0.796958501
4933424G05Rik	2.026653042	0.720739527	3.81692888	0.188827078	0.850228349	NA
4933424M12Rik	66.46068433	0.531660821	1.021647581	0.520395517	0.602787934	0.887372765
4933427D14Rik	166.5620312	0.877054426	1.066563345	0.822318177	0.410895834	0.784218777
4933427E11Rik	3.400374294	5.832891239	3.684830661	1.582946891	NA	NA
4933427G23Rik	2.351625282	2.321630552	3.549336819	0.654102631	0.513045687	NA
4933427I04Rik	12.88892454	-2.170100401	1.133729304	-1.914125704	0.055604096	0.307792612
4933427J07Rik	22.04565316	-1.781862996	1.08161584	-1.647408377	0.099474135	0.415644898
4933430I17Rik	1.134866423	0	3.81692888	0	1	NA
4933431C10Rik	4.129025928	6.112990096	3.683642783	1.6594959	NA	NA
4933431E20Rik	191.237586	0.023970107	0.802683162	0.029862476	0.976176732	0.995231201
4933431G14Rik	2.837196471	-0.651512979	3.002609205	-0.216982276	0.828222158	NA
4933431K14Rik	80.73713574	-0.223865224	1.171921543	-0.191024071	0.848506734	0.972105935
4933431K23Rik	1.054041582	2.043644399	3.374748341	0.605569421	0.544800713	NA
4933433G19Rik	5.108734658	-6.224948344	3.683225782	-1.690080574	NA	NA
4933434E20Rik	2286.506427	0.004384003	0.184275867	0.023790434	0.981019771	0.995738134
4933436I20Rik	5.917702127	0.169557991	1.406793891	0.120527955	0.904064936	NA
4933437G19Rik	2.514015138	5.301026534	3.687829847	1.437437939	NA	NA
4933439C10Rik	318.7343577	-0.180775202	0.355560748	-0.508422831	0.611156845	0.890927469
4933439K11Rik	7.865785902	0.130825601	2.008052064	0.065150503	0.948054171	NA
4933440N22Rik	16.61932659	-0.142566897	0.749516037	-0.190211937	0.849143057	0.972105935
5031425E22Rik	268.5619059	0.220905433	0.391846121	0.563755569	0.572920493	0.871275593
5031425F14Rik	18.63825795	-0.32905868	2.090770447	-0.157386327	0.874940389	0.978136956
5031434C07Rik	5.272533638	-3.782768358	2.240291127	-1.688516422	NA	NA
5031434O11Rik	32.82626346	1.169497716	1.197808173	0.976364783	0.328883727	0.721943504
5031439G07Rik	457.3822143	0.229108019	0.399625033	0.573307477	0.566436524	0.868757321
5033406O09Rik	393.8795344	0.376537774	0.244252956	1.541589425	0.123173397	0.466062689
5033417F24Rik	7.946622861	0.476006906	2.95568151	0.161048105	NA	NA
5033430I15Rik	8.108404046	-3.807951565	1.914036353	-1.989487587	0.046647411	NA
5330406M23Rik	35.82759187	0.658201051	1.216271958	0.541162728	0.588395425	0.878097631
5330416C01Rik	3.00066979	-5.653151278	3.685722974	-1.533797119	0.125079572	NA
5330417C22Rik	6.892937752	-20.08142506	3.681534478	-5.454634522	NA	NA
5330426L24Rik	10.77885427	-0.160675722	1.166230097	-0.137773603	0.890419347	0.98103616
5330431K02Rik	2.594179233	5.027165872	3.689861761	1.362426616	0.173063289	NA
5330438D12Rik	129.1213824	0.909681607	0.450358415	2.019905871	0.043393152	0.271216481
5330439K02Rik	3.081003267	-0.766004755	2.926209777	-0.261773698	0.793495918	NA
5430400D12Rik	29.98941428	0.024541573	1.490356653	0.016466913	0.986861898	0.997284927
5430401H09Rik	163.3669419	-2.765780601	0.512525014	-5.396381687	6.80E-08	1.63E-05
5430402O13Rik	13.77283753	2.568836504	2.961509392	0.867407853	0.38571858	0.767716239
5430403G16Rik	173.7035841	0.806232799	0.544110281	1.481745202	0.138408105	0.49330674
5430405H02Rik	202.3449112	0.42812488	0.48979251	0.874094379	0.382066858	0.766035389
5430414B19Rik	21.24002088	-0.374067737	1.044844412	-0.358012861	0.720333689	0.933212076
5430416N02Rik	148.7469756	0.230773851	0.418159686	0.551879721	0.581030763	0.874359718
5430420F09Rik	14.6715378	6.128473501	2.821440294	2.172108166	0.029847505	0.220579455
5430421F17Rik	0.810412559	2.528023315	2.943228902	0.858928544	0.39037994	NA
5430425K12Rik	4.539546702	6.02735137	3.683981856	1.636096921	0.101819305	NA
5430427O19Rik	578.7129518	0.928801337	0.320311259	2.8996837	0.003735394	0.062741737
5430430K15Rik	2.431152288	1.80641849	1.429660056	1.263530083	0.206398742	NA
5430431A17Rik	6.485831026	-0.502776788	1.721312264	-0.292089238	0.770218395	NA
5430434F05Rik	19.70087487	0.876196565	1.630975268	0.537222472	0.591113951	0.879553063
5430437J10Rik	2.187902423	-5.197433967	3.688555662	-1.409070228	NA	NA
5430440P10Rik	0.972663665	0	3.81692888	0	1	NA
5530400K19Rik	6.32277867	-0.177802947	1.023404229	-0.173736772	0.862072337	NA
5530402G07Rik	7.130351566	6.299466547	2.479027446	2.541103995	0.011050305	NA
5530601H04Rik	531.3777186	0.280555028	0.31843461	0.881044395	0.378293792	0.763538532
5730405O15Rik	12.15707599	-0.716005343	1.046403349	-0.684253681	0.49381499	0.831541652
5730408A14Rik	1.459883357	2.321451215	3.649619536	0.636080334	0.524724063	NA
5730409E04Rik	28.37832764	0.077626899	1.460338299	0.053156792	0.957606982	0.992050685
5730414N17Rik	15.32107161	1.78294717	2.611734998	0.682667718	0.494816833	0.832123776
5730455P16Rik	419.8638625	-1.333999035	0.457000116	-2.919034348	0.003511175	0.060262605
5730460C07Rik	41.18694029	-7.710267359	2.000610005	-3.853958213	0.000116223	0.005796495
5730480H06Rik	377.4450943	0.335611972	0.3129301	1.072482232	0.283503491	0.678427315
5730488B01Rik	9.810294486	1.793596527	2.479274251	0.723436113	0.469411991	0.816652673
5730507A11Rik	7.943494006	4.321457576	2.398331373	1.801860087	0.071567421	NA
5730507C01Rik	7.133686294	2.196459566	1.559234453	1.40867819	0.158930347	NA
5730521K06Rik	5.917761799	0	3.81692888	0	NA	NA
5830405F06Rik	34.11278214	0.52600168	2.955890494	0.177950327	0.858761986	0.974910715
5830408C22Rik	26.83458852	-0.279060454	0.823250391	-0.338973971	0.734629339	0.937534826
5830411N06Rik	12.15564682	-1.315274607	3.543389178	-0.371191123	NA	NA
5830416I19Rik	65.3316436	1.968267133	1.510699991	1.30288419	0.192614302	0.576041068
5830417I10Rik	197.2462107	-0.728136836	0.711547208	-1.023314866	0.306158997	0.702559897
5830418P13Rik	21.07452837	0.612145074	1.462524752	0.41855365	0.67554237	0.916729192
5830428M24Rik	139.4011147	0.421516224	0.69938862	0.602692426	0.546713321	0.859876473
5830432E09Rik	206.9763782	0.098172213	0.775626357	0.126571527	0.899279533	0.981868563
5830444B04Rik	58.45259512	0.577707353	1.240064189	0.465868911	0.641309336	0.903795286
5830444F18Rik	31.85000987	1.892196797	1.444687483	1.30976202	0.190276355	0.573182514
5830448L01Rik	34.69676183	-0.927110305	0.703035656	-1.318724444	0.187261252	0.570331111
5830454E08Rik	94.91868661	1.333104786	0.89033515	1.4973067	0.134313472	0.484486585
5830462I19Rik	13.6990501	-0.130718257	0.734159351	-0.178051613	0.858682442	0.974910715
5830462O15Rik	11.50657052	5.282736653	3.595918985	1.469092233	NA	NA
5830468F06Rik	14.9208429	20.93696631	3.682729661	5.685176007	NA	NA
5830487J09Rik	27.48348631	0.02664095	0.784301834	0.033967726	0.972902887	0.994334815
5930403N24Rik	4.864657927	-5.144025127	3.688949616	-1.394441688	0.163184267	NA
5930420M18Rik	24.9669798	0.436666788	1.043459685	0.418479789	0.675596361	0.916729192
5930430L01Rik	100.5215905	-0.877118729	0.811387305	-1.081011157	0.279692151	0.676366407
6030400A10Rik	4.049998168	1.998650044	3.586029049	0.557343517	NA	NA
6030442K20Rik	40.84728414	1.220519138	1.675236413	0.728565311	0.466267604	0.81497942
6030443J06Rik	11.10804374	-1.38359024	1.101140456	-1.256506591	0.208932358	0.597130559
6030445D17Rik	7.540427838	-5.998149022	3.541121996	-1.693855515	NA	NA
6030458C11Rik	779.3171685	-0.262319804	0.342507258	-0.765881009	0.443747107	0.804625446
6030460B20Rik	8.756228301	-6.691279336	3.260720827	-2.052085932	0.040161312	0.260016132
6030468B19Rik	252.2220741	-0.812621971	0.644353803	-1.261142507	0.207257508	0.594649275
6030498E09Rik	29.42626959	-0.635229539	2.037965822	-0.311697837	0.755270172	0.945842222
6230400D17Rik	28.94221979	1.721093999	1.262897082	1.362814138	0.172941094	0.548792228
6330403K07Rik	8.099765311	7.085073938	3.280991206	2.159430944	0.030816749	NA
6330408M09Rik	8.835334285	-0.474465773	2.688496671	-0.176479955	0.859916895	0.974910715
6330415G19Rik	35.58621479	0.485905538	1.082048655	0.449060711	0.653387862	0.907612819
6330418K02Rik	180.2666264	0.069185197	0.454366462	0.152267395	0.87897604	0.978999762
6330537M06Rik	3.325111325	-4.248871735	3.034051781	-1.400395261	0.161394988	NA
6330549D23Rik	26.42259137	-0.589649763	2.050931472	-0.287503396	0.773726902	0.950714524
6330562C20Rik	96.47323312	-0.388993026	0.497050186	-0.782603119	0.433860209	0.79934416
6430511E19Rik	33.88480655	1.599949061	1.820842862	0.878685962	0.379571572	0.764953715
6430531B16Rik	4.051955624	-5.651961663	3.685729108	-1.533471804	NA	NA
6430548M08Rik	427.6222641	1.142811833	0.519797489	2.198571286	0.027908421	0.212691104
6430550D23Rik	40.28783222	-2.111284598	2.458438958	-0.858790734	0.390455981	0.770355566
6430562O15Rik	4.702363774	-6.301248177	3.682961299	-1.710918922	0.087096081	NA
6430571L13Rik	16.04405207	1.131442236	2.667565201	0.424147922	0.671457938	0.91487318
6430573P05Rik	11.99659846	6.298884955	2.863886006	2.199418881	0.027848151	0.212543731
6430590A07Rik	125.4115883	-0.358042747	0.504414816	-0.709818061	0.477816968	0.822268634
6530402F18Rik	85.59960892	0.463235846	0.824470013	0.561858938	0.574212132	0.871584857
6530409C15Rik	38.10096384	-0.797132338	1.413285572	-0.56402779	0.57273522	0.871173625
6530413G14Rik	0.8108937	-0.721934291	3.81692888	-0.189140095	0.849983017	NA
6720427I07Rik	20.42531388	2.571637373	1.551047854	1.658000019	0.097317462	0.411011583
6720464F23Rik	47.91304003	-0.315547772	1.257762395	-0.250880272	0.801906677	0.960617546
6720468P15Rik	9.1579735	7.100261715	3.064201623	2.317165314	0.020494728	0.176090522
6720475M21Rik	5.917091505	-5.197390507	3.688555662	-1.409058445	0.158817887	NA
6720482G16Rik	1.215661239	0.585194181	3.614690987	0.16189328	0.871389895	NA
6720483E21Rik	7.134042489	0.63246893	3.269812067	0.193426691	0.846624813	NA
6720489N17Rik	291.2641446	0.010105912	0.663561395	0.015229807	0.987848842	0.997284927
6820402A03Rik	18.88891902	-0.168288964	1.735171915	-0.096986911	0.922736789	0.985668691
6820431F20Rik	3772.11812	0.35670731	0.147461672	2.41898322	0.015563958	0.150799957
8030423F21Rik	3.404405514	-0.548012901	1.217235464	-0.450211086	0.652558243	NA
8030453O22Rik	1.296863004	-0.721928927	3.81692888	-0.18913869	0.849984119	NA
8030456M14Rik	12.49009043	-2.209503869	2.635255091	-0.838440224	0.401783506	0.778172637
8030462N17Rik	197.6268446	0.239473146	0.217969424	1.098654764	0.271918681	0.66788694
8030474K03Rik	8.025883149	-0.808119386	2.562180361	-0.315403005	0.752455685	NA
8430406P12Rik	4.945220248	4.443086009	3.695720814	1.202224473	0.22927657	NA
8430419K02Rik	28.0464478	1.297921782	1.563815833	0.829970994	0.406555183	0.780802702
8430422M14Rik	7.374528624	-0.171020758	2.068671616	-0.082671777	0.934112527	NA
8430423G03Rik	2.270773808	-1.32165883	3.734216283	-0.353932052	0.723389806	NA
8430429K09Rik	167.0753548	-0.397830519	0.428272415	-0.928919316	0.352930902	0.741109249
8430430B14Rik	28.21115649	1.437138506	1.612738155	0.891117074	0.372866366	0.758343244
8430432A02Rik	6.161532604	-14.72240382	3.81692888	-3.857133388	NA	NA
9030025P20Rik	356.9012354	0.58651715	0.295970232	1.981676149	0.047515498	0.283660605
9030204H09Rik	3.568212328	0	3.81692888	0	1	NA
9030407P20Rik	24.23539046	-1.446156051	2.547277273	-0.567726202	0.570220897	0.869795195
9030607J07Rik	5.431056802	0.15137084	1.308832407	0.11565334	0.907927287	NA
9030619P08Rik	411.0095	0.71763815	0.450705994	1.592253396	0.11132778	0.439447015
9030624G23Rik	7.61989751	0.677760229	1.237323702	0.547763069	0.5838546	NA
9130002K18Rik	14.83309639	0.529087439	1.755285875	0.301425224	0.763090262	0.947567353
9130008F23Rik	31.85550439	1.603387842	1.641128765	0.97700307	0.328567632	0.721755852
9130019O22Rik	114.1229275	1.881733411	0.882618661	2.131989153	0.033007738	0.233692868
9130023H24Rik	299.787284	1.136847518	0.390655732	2.910100695	0.003613123	0.061393686
9130204K15Rik	1.054261557	-3.181734939	3.703711547	-0.859066614	0.390303765	NA
9130208D14Rik	3.326076526	-5.088015668	3.689379054	-1.379098107	0.167864508	NA
9130221F21Rik	2.026689658	1.262667769	1.586368741	0.795948468	0.426061988	NA
9130221H12Rik	68.5759752	0.535854763	0.744190454	0.720050574	0.471493858	0.817993568
9130230L23Rik	10.21476945	0.105335652	1.208844818	0.087137448	0.93056226	0.988031039
9130230N09Rik	14.91485355	1.637249806	1.189774498	1.376100941	0.168790384	0.543144601
9130401M01Rik	664.147426	-0.079988882	0.301966105	-0.264893579	0.791091445	0.957605971
9130604C24Rik	70.20475838	0.59367154	0.644517157	0.92111053	0.356992723	0.744078543
9230104M06Rik	6.484381022	-6.025372814	3.681666932	-1.636588243	0.101716534	NA
9230105E05Rik	3.239941739	4.626166164	3.687521565	1.254546199	NA	NA
9230111E07Rik	2.594068425	-0.322608465	1.943215842	-0.166017823	0.868142924	NA
9230112E08Rik	33.71785961	0.436536559	2.309666337	0.189004166	0.850089552	0.97213591
9230112J17Rik	21.40141812	-0.474413008	3.019054042	-0.157139621	0.875134812	0.978136956
9230114K14Rik	171.053423	-0.112580872	0.473162669	-0.237932701	0.811933292	0.962938138
9230116L04Rik	4.702813713	0.115547026	1.778844296	0.064956234	0.948208847	NA
9230116N13Rik	80.40949657	0.171708376	0.945921608	0.181524954	0.855955548	0.973945301
9330020H09Rik	39.14281519	1.425119507	0.822134836	1.733437684	0.083017905	0.37759227
9330104G04Rik	1.943790456	2.085796506	3.173997028	0.657151373	0.511083589	NA
9330121J05Rik	4.048064635	6.084421856	3.683753668	1.651690749	NA	NA
9330121K16Rik	5.918380905	0.10676354	1.351961365	0.078969372	0.937056984	NA
9330136K24Rik	10.70132542	1.286218923	1.140061417	1.128201432	0.259234859	0.655403057
9330151L19Rik	198.0188235	-0.301629027	0.590787079	-0.510554542	0.609663013	0.890277367
9330158H04Rik	1.05393042	-1.306335237	3.771252698	-0.346392921	0.729047445	NA
9330159M07Rik	114.314994	0.098446278	0.75240996	0.130841275	0.895900871	0.981868563
9330160F10Rik	79.09719642	0.63941366	0.630865095	1.013550545	0.310797266	0.706986372
9330161L09Rik	6.23985673	0.726876317	3.550056937	0.204750608	NA	NA
9330162012Rik	2.188133594	-1.247727991	3.585727139	-0.347970702	0.727862186	NA
9330162G02Rik	263.4469038	-0.043439324	0.267568692	-0.162348307	0.871031576	0.977095316
9330175E14Rik	96.29984157	1.602053372	0.689230619	2.324408301	0.020103621	0.174243307
9330179D12Rik	6.002998152	-5.088003905	3.689379054	-1.379094918	NA	NA
9330182L06Rik	26.50958824	1.141144758	2.2901087	0.498292836	0.618277657	0.893908048
9430002A10Rik	5.83459538	0.559493118	3.557249716	0.157282497	0.875022214	NA
9430007M09Rik	2.188868845	-4.612649145	3.693776963	-1.248762227	0.211752054	NA
9430015G10Rik	575.4104425	0.081831064	0.36352799	0.225102512	0.821899527	0.966011243
9430025C20Rik	9.241063274	0.088978814	1.042808021	0.08532617	0.932002087	0.988031039
9430034N14Rik	11.51271623	-0.785943471	1.213412716	-0.647713231	0.517170445	0.844497901
9430037G07Rik	17.75787962	-0.302431215	1.592418808	-0.189919394	0.849372295	0.972105935
9430037O13Rik	9.161357033	-1.212240522	1.471555897	-0.823781499	0.410063722	0.783302113
9430038I01Rik	300.0793332	0.250827333	0.329965464	0.760162382	0.447157528	0.806605722
9430053O09Rik	6.481981125	5.485205731	2.964601296	1.850233871	0.064279849	NA
9430060I03Rik	26.99529615	0.451997085	1.241073405	0.36419851	0.715709779	0.932589982
9430062P05Rik	23.75231362	0.089166903	0.60044846	0.148500511	0.881947783	0.979042611
9430064I24Rik	20.34363533	0.722594207	1.200298134	0.602012272	0.547165969	0.859876473
9430065F17Rik	8.673737242	3.019430665	1.29973822	2.323106775	0.020173417	NA
9430081H08Rik	63.39663639	-0.357004885	0.920922285	-0.387660165	0.698267538	0.925538775
9430085M18Rik	9.077478038	6.651532524	3.681915074	1.806541539	0.070833792	0.348633951
9430091E24Rik	43.28147973	0.798579689	1.471767742	0.542598989	0.587405935	0.878097631
9430097D07Rik	1.052496805	4.141079891	3.699813297	1.11926726	0.263026139	NA
9530018F02Rik	78.71657679	0.061299554	1.023040666	0.05991898	0.952220163	0.99077006
9530026P05Rik	1.702488875	-1.459833231	2.332482315	-0.625871083	0.531399503	NA
9530050K03Rik	2.838403962	5.487362298	3.686651579	1.488440711	NA	NA
9530052C20Rik	4.216578215	-0.532362636	2.897597077	-0.183725557	0.854228759	NA
9530053A07Rik	1.053927973	-0.000609509	3.816815568	-0.000159691	0.999872585	NA
9530056E24Rik	9.891513375	-4.930970437	2.486443554	-1.983141917	NA	NA
9530056K15Rik	11.1101216	-2.323190554	2.465688171	-0.94220777	0.346086276	0.735294963
9530062K07Rik	4.377345015	0.753788121	3.562986118	0.21156078	NA	NA
9530068E07Rik	2576.336261	0.151444427	0.207701209	0.72914562	0.465912591	0.814843829
9530077C05Rik	283.5678654	0.299624835	0.607014949	0.493603717	0.621586076	0.895424842
9530078K11Rik	3.973299675	-4.903023681	3.247996931	-1.509553052	0.131157508	NA
9530080O11Rik	3.486481824	0.583587375	3.564329252	0.163729929	0.869943756	NA
9530082P21Rik	35.34752711	-0.047527501	1.862927905	-0.02551226	0.97964637	0.995519639
9530085L11Rik	24.9659489	0.672244334	2.208352944	0.304409825	0.760815683	0.947278988
9530097N15Rik	2.593769774	0	3.81692888	0	NA	NA
9630001P10Rik	1.215717992	2.72042514	2.765211023	0.98380381	0.325211986	NA
9630010A21Rik	44.67063397	0.587942016	1.825466813	0.322077625	0.747393888	0.942685797
9630013D21Rik	24.3991529	1.370902652	1.736490084	0.789467596	0.429838762	0.795394938
9630013K17Rik	0.729853006	-3.613562107	3.709382082	-0.974168211	0.329973026	NA
9630028I04Rik	14.51108044	-4.496966649	2.302342666	-1.953213445	0.050794309	0.293730602
9630050E16Rik	14.10626624	-0.000357088	0.767139926	-0.00046548	0.999628601	1
9830004L10Rik	1.054038878	2.721459445	3.373473836	0.806723152	0.419826002	NA
9830107B12Rik	382.1416851	1.002056748	0.533286482	1.879021469	0.060241562	0.319415799
9830132P13Rik	4.216636745	-3.939151054	2.160521212	-1.823241092	0.068266884	NA
9830144P21Rik	81.30886441	-0.343624184	0.340977281	-1.007762694	0.313568399	0.710504033
9830166K06Rik	118.8236409	0.061224175	1.00249398	0.061071863	0.951301977	0.99077006
9930004E17Rik	1.540076649	-3.027615261	3.724962214	-0.812790865	0.416337974	NA
9930012K11Rik	179.7615986	0.38458129	0.668691654	0.575125004	0.565206759	0.868620666
9930014A18Rik	61.93963276	0.314520974	1.28695321	0.244391927	0.806927294	0.962346246
9930017N22Rik	76.12040815	0.384301462	1.392342138	0.276010796	0.782539774	0.954905651
9930021J03Rik	322.685667	0.524362496	0.472107213	1.110685203	0.266703874	0.662337592
9930024M15Rik	39.72130921	0.06733207	1.457676325	0.046191373	0.963157719	0.993837771
9930104L06Rik	110.6359204	-0.931133161	0.699077627	-1.331945302	NA	NA
9930111J21Rik1	79.62066897	0.553872086	1.523636679	0.363519791	0.716216632	0.932722007
9930111J21Rik2	349.3697682	0.728530411	0.403835943	1.804025679	0.071227281	0.349979994
9930120I10Rik	12.15815217	2.066244977	2.78303201	0.742443842	0.457818465	0.812335971
a	1.377759286	0.320845851	3.663986017	0.087567433	0.930220487	NA
A130006I12Rik	4.620252981	1.279391239	2.008109017	0.637112442	0.524051605	NA
A130010J15Rik	253.2544357	-1.304237681	0.657398142	-1.983938801	0.047262663	0.283076504
A130012E19Rik	38.1652439	0.201269677	1.258646617	0.1599096	0.872952286	0.977626885
A130014A01Rik	74.24642724	0.479505989	1.351888267	0.354693506	0.722819217	0.934334111
A130048G24Rik	7.858953158	0.623028243	1.96191568	0.317561172	0.750817831	NA
A130050O07Rik	9.971816661	-0.516808157	3.114020891	-0.165961686	0.868187102	0.976694268
A130051J06Rik	68.8338047	0.389825962	1.212518792	0.321500965	0.747830781	0.942685797
A130071D04Rik	194.4962619	0.782844507	0.719265443	1.088394437	0.276421016	0.672438872
A130077B15Rik	72.3818743	-0.356549973	0.575216828	-0.619853167	0.535354461	0.853991243
A230004M16Rik	2.755730797	-1.32192514	1.649774667	-0.801276178	0.422971778	NA
A230005M16Rik	0.972615603	0.720481958	3.507498592	0.205411902	0.837250322	NA
A230020J21Rik	2.512619593	0.413942679	2.275648552	0.18190097	0.855660443	NA
A230056P14Rik	57.40053498	-0.28842234	0.967159396	-0.298215931	0.765538363	0.947567353
A230057D06Rik	13.61897494	0.025475698	0.686085499	0.037131959	0.97037979	0.994334815
A230059L01Rik	51.31283353	0.580939338	0.596347477	0.974162481	0.32997587	0.723109259
A230060F14Rik	37.04594943	-0.401887519	0.808514017	-0.497069328	0.619140163	0.894640088
A230072C01Rik	74.41150781	0.246382241	0.669905839	0.367786376	0.713032529	0.931559951
A230072E10Rik	29.10321631	0.238277421	1.207411183	0.197345713	0.843557009	0.971092826
A230077H06Rik	8.186827201	0.439685619	0.973098321	0.451840898	0.651383604	NA
A230083G16Rik	5.105869023	-5.727902551	3.685337568	-1.554240947	NA	NA
A230083N12Rik	14.99830238	-1.001107001	1.103894275	-0.906886668	0.364466732	0.751380212
A230085B16Rik	9.237476485	1.106058257	1.190083136	0.929395791	0.352684008	0.740961298
A230087F16Rik	0.810436904	-0.737439503	3.687563754	-0.199980137	0.841496116	NA
A230103L15Rik	3.891352483	-0.502856239	1.244045728	-0.404210414	0.686057997	NA
A230107N01Rik	6.651744648	0	3.81692888	0	NA	NA
A330008L17Rik	1.2156632	-0.192472482	3.611824623	-0.053289542	0.957501212	NA
A330009N23Rik	9.728601843	-1.415801635	3.068458582	-0.461404838	0.644508181	0.904639136
A330023F24Rik	8.915481042	2.854391022	2.385241698	1.196688379	0.231428038	0.6211169
A330032B11Rik	30.23691163	-0.150945065	0.603787081	-0.249997176	0.802589533	0.960721622
A330035P11Rik	5.591858324	2.199775023	2.682615168	0.820011401	0.412209608	NA
A330040F15Rik	6.080149218	-0.639268322	2.280503493	-0.28031894	0.779232821	NA
A330044P14Rik	5.18805265	0.066811242	1.210073618	0.055212543	0.955969136	NA
A330049N07Rik	4.297397283	4.902150186	3.076671781	1.593328939	0.111086418	NA
A330058E17Rik	2.595204995	5.443033975	3.686918279	1.476309905	NA	NA
A330076C08Rik	2.675075694	1.806986936	1.789065903	1.010016978	0.312487156	NA
A330084C13Rik	7.943167371	1.190819448	1.577956226	0.754659368	0.450453392	NA
A330094K24Rik	13.38373976	-0.980670878	3.526157739	-0.278113162	0.780925492	0.954471748
A430005L14Rik	2045.827015	-0.49384327	0.156800891	-3.14949276	0.001635542	0.036763233
A430010J10Rik	13.29786613	-1.001105475	1.546348531	-0.647399635	0.517373332	0.844700385
A430018G15Rik	26.90764848	0.502895838	1.01896424	0.493536297	0.621633699	0.895424842
A430019L02Rik	8.267358044	0.840951113	2.806511258	0.299642879	0.764449573	NA
A430027C01Rik	15.48369976	-0.840998109	1.565497076	-0.537208355	0.591123701	0.879553063
A430028G04Rik	2.027653351	4.530532064	3.694686464	1.226229102	0.220112473	NA
A430033K04Rik	165.7684804	-0.363986002	0.660576223	-0.551012872	0.581624851	0.874501898
A430034D21Rik	1.054168563	2.460038827	3.70368353	0.664214101	0.50655329	NA
A430035B10Rik	21.48525551	0.548397861	1.234546653	0.444209913	0.656890826	0.908459391
A430057M04Rik	9.48143771	-0.227527808	1.23858004	-0.183700528	0.854248394	0.973072677
A430072P03Rik	17.3433315	1.870197517	1.76240086	1.061164664	0.288615075	0.684037821
A430073D23Rik	18.96381944	0.782052113	0.920663359	0.849444159	0.39563419	0.773328307
A430078I02Rik	1.784301143	-3.722744313	3.695717192	-1.007313092	0.31378434	NA
A430088P11Rik	15.55875517	3.333530472	2.211684517	1.507235976	0.131750182	0.481539657
A430090L17Rik	8.10473036	-1.83755213	2.69548609	-0.681714566	0.495419455	NA
A430093F15Rik	7.457055941	-4.808721919	3.546277147	-1.355991571	0.17510185	NA
A430103D13Rik	399.1939288	-0.677123844	0.379733255	-1.783156559	0.074560822	0.358879212
A430105J06Rik	7.622273927	-0.818520605	3.141770371	-0.260528463	0.794456163	NA
A430106G13Rik	4.298304704	0.720747657	3.81692888	0.188829208	0.850226679	NA
A430110C17Rik	4.216603951	-5.079842784	2.466828947	-2.059260246	NA	NA
A430110L20Rik	8.269623964	0.491356265	3.505572426	0.140164346	NA	NA
A530001N23Rik	0.973002688	-1.322928925	3.497669913	-0.378231496	0.70525863	NA
A530010L16Rik	15.96023099	7.698652204	3.05523664	2.519821903	0.011741423	0.127377437
A530017D24Rik	38.00748429	2.687916868	1.406387371	1.91122085	0.055976206	0.307974507
A530030E21Rik	1.297234338	-0.721928923	3.81692888	-0.189138689	0.849984119	NA
A530032D15Rik	56.96842333	0.34414303	1.058498678	0.325123722	0.745087436	0.942321492
A530040E14Rik	111.8513752	1.377639549	0.687829344	2.002879872	0.045190184	0.276071973
A530041M06Rik	87.7772157	0.972980521	0.913333121	1.065307388	0.28673685	0.681566004
A530058O07Rik	16.2125848	0.488669505	1.118834533	0.436766555	0.662280656	0.910807368
A530064D06Rik	314.7192021	1.047795645	0.5495521	1.906635685	0.056567781	0.309337313
A530064N14Rik	3.242021884	-4.043162738	2.962268859	-1.364887163	0.172288518	NA
A530072M11Rik	15.23547288	0.184269597	3.054196081	0.060333257	NA	NA
A530076I17Rik	7.620177821	-0.049753168	1.333670051	-0.037305455	0.970241456	NA
A530083I20Rik	9.160415625	1.106398187	0.865310821	1.278613604	0.201033157	0.588048369
A530083M17Rik	12.3203153	-0.151784597	3.549309921	-0.042764537	NA	NA
A530088E08Rik	87.61821487	1.183423487	1.10177711	1.074104259	0.282775956	0.678059091
A630001G21Rik	615.7430885	0.627694679	0.371506547	1.689592513	0.091105939	0.396753048
A630001O12Rik	38.42271996	0.952301341	0.714371741	1.333061326	0.18251168	0.563380476
A630023P12Rik	47.11440407	2.169283116	2.225970837	0.974533485	0.329791722	0.72295926
A630035G10Rik	5.19134554	-2.370331588	2.927394607	-0.809706892	NA	NA
A630052C17Rik	170.3466971	0.474783697	1.231037177	0.38567779	0.699735314	0.926198564
A630072L19Rik	6.162910423	-1.39223536	3.559109599	-0.391175186	NA	NA
A630072M18Rik	134.8179492	0.638280561	0.766866497	0.832322919	0.405226698	0.780492932
A630081D01Rik	80.00257732	0.194054213	0.729231542	0.266107816	0.790156176	0.957425556
A630089N07Rik	628.3823223	-0.033224842	0.330051796	-0.100665539	0.919815968	0.985335326
A630095N17Rik	6.647013763	5.90110133	3.422720002	1.724097012	0.084690331	NA
A730011C13Rik	39.31218273	0.202963852	1.777427475	0.114189667	0.909087443	0.983284826
A730017L22Rik	68.33644417	-0.740831844	0.883991744	-0.8380529	0.402000994	0.778174662
A730036I17Rik	44.35061042	-1.524245859	1.528461141	-0.99724214	0.318646991	0.714279565
A730046J19Rik	26.27036789	-2.28443198	3.543128455	-0.644749974	NA	NA
A730061H03Rik	13.37474945	0.281067945	1.457523884	0.192839341	0.847084792	0.972105935
A730063M14Rik	93.13960877	0.251686866	0.382535391	0.657944002	0.510574115	0.841415594
A730071L15Rik	1.539603528	0.191068161	3.611843558	0.052900453	0.957811223	NA
A730081D07Rik	7.540702663	3.392610402	1.92602768	1.761454644	0.078161483	NA
A730089K16Rik	262.3532088	-2.239075836	0.487010461	-4.597592897	4.27E-06	0.000476763
A730090N16Rik	1.784037992	3.249352344	3.718291278	0.873883217	0.382181855	NA
A730091E23Rik	13.37635174	7.262286615	3.251156453	2.233754887	0.025499205	0.20081656
A830005F24Rik	7.458130941	-0.56172477	3.213761828	-0.174787305	0.861246764	NA
A830008E24Rik	15.07696223	0.238255094	0.745122245	0.319753028	0.749155558	0.942685797
A830012C17Rik	6.802931273	20.98541389	3.682586699	5.698552568	NA	NA
A830018L16Rik	3.485347295	0.777625146	1.725614184	0.450636738	0.652251384	NA
A830035O19Rik	5.755112472	-5.143122966	3.116352473	-1.650366257	0.098868048	NA
A830073O21Rik	5.188207924	0.114625458	1.241994475	0.092291439	0.92646649	NA
A830082K12Rik	4.375960193	1.783773166	1.637550812	1.089293323	0.276024556	NA
A830082N09Rik	4.865578792	-2.392570716	2.526370854	-0.9470386	NA	NA
A930001A20Rik	0.972401077	-4.027535033	3.701600227	-1.088052406	0.276571973	NA
A930001C03Rik	4.70096896	6.300132	3.682968197	1.710612653	NA	NA
A930001M01Rik	44.16198243	3.187509816	1.28223575	2.485899973	0.012922428	0.136146678
A930002C04Rik	0.810381096	-3.764588573	3.706283401	-1.015731439	0.309757292	NA
A930002H24Rik	0.729300808	-3.612509183	3.709404834	-0.973878383	0.330116928	NA
A930002I21Rik	1.377620341	4.529398952	3.694699472	1.225918099	0.220229497	NA
A930003A15Rik	7.295740661	-1.379272231	2.557512545	-0.539302235	0.589678327	NA
A930004D18Rik	2.836953278	-4.04340568	3.692210026	-1.095118006	0.273464941	NA
A930004J17Rik	83.98154837	0.615433851	0.797082604	0.772107995	0.440050468	0.802690068
A930005H10Rik	242.2084676	0.452493526	0.319447989	1.416485757	0.156633331	0.526247811
A930006K02Rik	105.636848	0.226110244	0.593690151	0.380855642	0.703310369	0.927904877
A930007I19Rik	9.807177568	1.098835224	1.670000271	0.657985057	0.510547733	0.841415594
A930012O16Rik	30.9688285	1.146766585	2.023059319	0.566847731	0.570817639	0.870160458
A930015D03Rik	41.0136504	1.174020599	1.801672491	0.651628198	0.514641052	0.843629501
A930015P04Rik	1.052496805	4.141079891	3.699813297	1.11926726	0.263026139	NA
A930017K11Rik	2.025912267	5.08577802	3.689393974	1.378486021	0.168053281	NA
A930018P22Rik	1.622003122	4.764972577	3.692202593	1.290550141	0.196859714	NA
A930024E05Rik	13.62210162	2.539442112	2.5956205	0.978356471	0.327898049	0.721508117
A930028N01Rik	0.89200309	-3.765559281	3.706264405	-1.015998555	0.309630075	NA
A930029G22Rik	44.01401792	0.476138167	1.288521274	0.369522938	0.711737979	0.930884717
A930032L01Rik	4.701330231	-4.901943573	3.690930845	-1.328104963	0.184143434	NA
A930033H14Rik	5.836072207	0.88754888	2.547867257	0.348349734	NA	NA
A930035D04Rik	3.080275035	1.169458995	1.328444598	0.880321992	0.378684902	NA
A930037H05Rik	71.09544878	-0.087629161	0.976663576	-0.089722975	0.928507358	0.987573916
A930038B10Rik	1.378335662	-3.765456673	3.706266043	-1.015970421	0.309643472	NA
A930040O22Rik	3.724219464	5.964131485	3.684245378	1.618820375	NA	NA
A930041C12Rik	4.212333449	1.439067931	2.917530728	0.493248595	0.621836946	NA
AA386476	19.53572475	-0.420017143	1.347618869	-0.31167354	0.755288639	0.945842222
AA387883	2.188981901	-1.443700496	3.816875906	-0.378241403	0.705251271	NA
AA388235	10.13313945	1.32164137	1.352842897	0.976936326	0.328600676	0.721755852
AA414768	9.482691719	-2.170180013	2.901483386	-0.747955347	0.454487092	0.811160316
AA465934	26.18826656	0.123288493	0.704655635	0.174962757	0.861108897	0.974910715
AA467197	406.8572368	0.848595527	0.406812372	2.085962928	0.036981981	0.249687414
AA474408	107.7215808	0.425072029	0.540715295	0.786129101	0.431791857	0.797191965
AA914427	32.34580356	0.291325133	2.192317491	0.132884555	0.894284682	0.981706311
AA986860	51.08681407	-1.123560945	1.925652852	-0.583470143	0.559576851	0.866144599
Aaas	2119.357853	-0.02356057	0.211779109	-0.111250681	0.911417564	0.983284826
Aacs	630.1689569	-0.051633691	0.574280867	-0.089910172	0.928358598	0.987559452
Aagab	1621.768283	-0.019890698	0.233746498	-0.085095168	0.932185731	0.988031039
Aak1	286.5206336	-0.212320091	0.528110362	-0.40203735	0.687656538	0.920371462
Aamdc	515.4820555	0.062658176	0.236463459	0.264980375	0.79102458	0.957605971
Aamp	4398.401892	-0.022971612	0.152580187	-0.150554355	0.88032727	0.979042611
Aar2	668.6165292	-0.074607546	0.27256334	-0.273725535	0.784295553	0.955422039
Aars	1752.220255	-0.709987158	0.385776833	-1.840409008	0.065708212	0.333353793
Aars2	193.0881951	0.527103949	0.571242699	0.922732054	0.356146857	0.743508603
Aarsd1	1600.736728	-0.482934935	0.194330813	-2.485117662	0.012950862	0.136151761
Aasdh	277.5062363	-1.179071389	0.439597571	-2.682160837	0.007314828	0.095695241
Aasdhppt	962.7780756	-0.050183272	0.270616086	-0.185440832	0.852883285	0.973002064
Aatf	1237.049772	-0.458809609	0.29849398	-1.537081616	0.124273324	0.468163466
Aatk	69.70650996	-0.550820655	0.641789226	-0.858257871	0.390750087	0.770376554
AB041806	2.107770104	-0.415520476	2.605937118	-0.159451459	0.873313199	NA
AB124611	689.7975374	0.864468484	0.364283355	2.373066109	0.017641106	0.161421092
Abat	28.54263966	-7.672741322	2.627993542	-2.91961955	0.003504589	0.060250077
Abca1	108.9891845	1.916841984	1.098303706	1.745274984	0.080937014	0.37374456
Abca13	178.955534	0.260578674	0.79819947	0.32645809	0.744077793	0.942063639
Abca2	280.888653	-0.732364306	0.574392262	-1.275024673	0.202300509	0.589122626
Abca3	367.3165224	-1.386484649	0.53953566	-2.569773885	0.010176491	0.116601607
Abca4	21.1634222	-2.103813714	2.353509582	-0.893904886	0.371372783	0.756463854
Abca5	5.835685606	21.1674199	3.682021466	5.748858363	NA	NA
Abca6	3.405096867	0	3.81692888	0	NA	NA
Abca7	550.3929798	-0.13906906	0.367012315	-0.378922054	0.704745747	0.92870282
Abca8b	2.674810939	-0.502265208	1.744440436	-0.287923392	0.77340538	NA
Abca9	19.209804	-0.200124875	2.668633722	-0.074991511	0.940221466	0.988074638
Abcb10	2848.143683	-1.599509764	0.345491277	-4.629667573	3.66E-06	0.000424767
Abcb1a	10.53749978	6.27502723	3.683053698	1.70375665	NA	NA
Abcb1b	154.4280181	0.227582279	0.491663854	0.46288186	0.643449051	0.904354862
Abcb4	1229.395491	-1.937629179	0.365849874	-5.296241213	1.18E-07	2.47E-05
Abcb6	750.8123982	-1.909629103	0.471689438	-4.048488159	5.15E-05	0.003165099
Abcb7	646.7315032	0.13413566	0.314909742	0.425949541	0.670144615	0.913680095
Abcb8	849.1684733	0.376623891	0.273257607	1.378274131	0.168118667	0.541849804
Abcb9	139.4254943	-0.725675297	0.838184567	-0.865770292	0.386616144	0.768039502
Abcc1	580.1734864	0.289566845	0.338120874	0.856400379	0.391776355	0.770751553
Abcc10	43.70638208	-0.616968877	1.275852808	-0.483573711	0.628688436	0.896968281
Abcc2	4.943324685	-20.30584789	3.682724105	-5.513811872	NA	NA
Abcc3	16.77845648	-0.065916548	2.15105208	-0.030643864	0.97555356	0.995024043
Abcc4	437.8124744	-0.005027857	0.459347183	-0.010945657	0.991266804	0.998509809
Abcc5	478.9235915	0.217116137	0.260807788	0.832475664	0.405140509	0.780492932
Abcc9	2.999151487	-9.02E-05	1.967336382	-4.58E-05	0.999963429	NA
Abcd1	440.0761121	0.238020263	0.44841531	0.530803159	0.595555191	0.881983622
Abcd2	367.3508947	0.331513228	0.497018438	0.667003883	0.504769653	0.836945973
Abcd3	738.3549582	-0.028126141	0.360451529	-0.078030301	0.93780395	0.988031039
Abcd4	162.0812267	1.190636125	0.718083685	1.65807433	0.097302464	0.411011583
Abce1	3813.269928	-0.278214085	0.195916606	-1.420063824	0.155589101	0.524359671
Abcf1	2050.254292	-0.241441588	0.203546216	-1.186175763	0.235552895	0.626854015
Abcf2	3178.858155	0.06482157	0.231090149	0.280503388	0.779091326	0.953478468
Abcf3	1269.747491	0.390474322	0.25983508	1.502777541	0.132896419	0.48242374
Abcg1	1570.862002	0.461747823	0.267444542	1.726518028	0.084254259	0.379885062
Abcg2	2570.412576	-0.727643521	0.249765943	-2.913301594	0.00357629	0.061136212
Abcg3	81.24091551	-0.722691463	1.166955349	-0.619296585	0.535720994	0.853991243
Abcg4	458.1333432	-2.062567275	0.857924504	-2.404136104	0.016210737	0.153623537
Abhd1	120.6895329	-0.136204473	0.621347218	-0.219208309	0.826487783	0.966747641
Abhd10	1157.728959	0.030556097	0.261220548	0.116974326	0.906880399	0.983284826
Abhd11	1722.27628	0.035532003	0.135800154	0.26164921	0.793591901	0.958251401
Abhd11os	1.053529921	-3.764493062	3.706284973	-1.015705239	0.309769773	NA
Abhd12	680.398217	0.459462457	0.289778649	1.58556353	0.112838355	0.442659565
Abhd12b	2.350062633	0.23993065	1.98656953	0.120776367	0.90386817	NA
Abhd13	525.2280988	0.030609655	0.507370789	0.060329951	0.951892848	0.99077006
Abhd14a	1000.812735	0.255823888	0.234661534	1.090182456	0.27563278	0.671975611
Abhd14b	259.5957817	1.178070528	0.816637424	1.442586995	0.149136849	0.513018902
Abhd15	485.5066247	0.272235203	0.548248389	0.496554496	0.619503249	0.89464533
Abhd16a	3601.522632	-0.602487672	0.200517628	-3.004661874	0.002658762	0.05026196
Abhd17a	2326.068836	-0.2489949	0.171879266	-1.448661647	0.147432096	0.510164628
Abhd17b	847.2076379	0.4745724	0.349357939	1.358413095	0.174332641	0.551080057
Abhd17c	918.6664788	-0.079208806	0.315300807	-0.251216631	0.801646627	0.960617546
Abhd18	142.104226	1.727355287	0.719984303	2.399156868	0.016432873	0.154825
Abhd2	111.2915846	-0.527436212	0.762971816	-0.691291868	0.489382141	0.828660629
Abhd4	1747.286068	0.191739438	0.225203159	0.851406522	0.39454357	0.772746976
Abhd5	1039.249362	0.066071837	0.310243248	0.212967848	0.831352041	0.968156631
Abhd6	83.24346605	0.570768089	0.648977636	0.87948807	0.379136699	0.764393568
Abhd8	293.4846908	-0.711266221	0.4411489	-1.61230419	0.106895762	0.429139497
Abi1	1398.402531	0.559290727	0.297042626	1.882863528	0.059718865	0.318261023
Abi2	265.2336771	0.31325057	0.432548281	0.72419793	0.468944229	0.816652673
Abi3	428.1647862	0.162118731	0.203174482	0.797928605	0.424911923	0.793310071
Abi3bp	0.729460701	3.612136926	3.709391543	0.973781518	0.330165032	NA
Abitram	510.522498	-0.842953103	0.404068178	-2.086165526	0.036963632	0.249687414
Abl1	450.6918734	-0.046991522	0.356859194	-0.131680851	0.895236732	0.981770684
Abl2	246.3340468	-0.601324048	0.610721091	-0.9846132	0.324814103	0.719822337
Ablim1	416.6569476	0.649152119	0.694141166	0.935187468	0.349691696	0.738720719
Abr	486.1307542	0.765009868	0.347712281	2.200123233	0.027798153	0.212543731
Abra	1.295681475	4.440954447	3.695746814	1.201639255	0.229503326	NA
Abracl	1435.533104	0.246808549	0.209230381	1.179601872	0.238158598	0.630245806
Abraxas1	793.8523623	-0.503788839	0.257587161	-1.955799491	0.050488779	0.29292565
Abraxas2	1065.453401	0.24707064	0.337071297	0.732992227	0.46356317	0.81435508
Abt1	757.7029484	-0.17997725	0.331725251	-0.54254914	0.587440265	0.878097631
Abtb1	1555.000562	0.330439999	0.27896076	1.184539353	0.236199628	0.627789225
Abtb2	99.21450499	0.69224074	0.995007506	0.695714088	0.486607901	0.827341341
Acaa1a	1121.141527	0.364939228	0.302617722	1.20594136	0.227840102	0.617589947
Acaa2	3155.32017	-0.489071087	0.184900456	-2.645050731	0.008167867	0.101321767
Acaca	258.0017432	-0.05335236	0.52090786	-0.102421875	0.918421821	0.985241929
Acacb	5.029777644	-6.398350849	3.682644184	-1.7374339	NA	NA
Acad10	113.3342169	-1.491755828	0.848937783	-1.757202775	0.078883252	0.369096965
Acad11	301.7173624	-0.358108486	0.362794672	-0.987083091	0.323601907	0.71855966
Acad12	47.10251353	-1.979843969	1.43423086	-1.380422095	0.167456721	0.541472912
Acad8	791.2046875	0.194352463	0.290242616	0.669620698	0.503099616	0.836755814
Acad9	1129.159541	-0.26147936	0.211710587	-1.235079281	0.216800999	0.606846502
Acadl	3229.928773	-0.344296051	0.133167575	-2.585434552	0.009725634	0.112794192
Acadm	1565.554645	0.280785107	0.187183317	1.500054126	0.133600383	0.483482514
Acads	317.6610166	0.518285038	0.314553877	1.647682882	0.099417763	0.415644898
Acadsb	349.4748585	-0.442451743	0.404407799	-1.09407322	0.273922866	0.669146581
Acadvl	2102.684369	-0.411093871	0.244033593	-1.684579019	0.092069822	0.398878242
Acap1	2151.398476	0.36438053	0.34995518	1.041220565	0.297773194	0.693222826
Acap2	502.3279647	-0.025037749	0.56597451	-0.044238299	0.964714454	0.993837771
Acap3	330.8201789	0.10024296	0.500823818	0.200156136	0.841358471	0.970535694
Acat1	3221.663015	-0.226404192	0.176201079	-1.28491944	0.198820437	0.584695853
Acat2	1438.980945	-0.198627836	0.276208649	-0.719122432	0.472065487	0.818368738
Acat3	6.321461771	2.075127573	2.705391414	0.767034138	0.443061218	NA
Acbd3	652.9866278	0.648136566	0.288580966	2.245943575	0.024707622	0.198103845
Acbd4	152.3024545	-0.341274095	0.641474156	-0.532015346	0.594715367	0.881575944
Acbd5	351.2368465	-0.481037031	0.425786922	-1.129759996	0.258577369	0.65458958
Acbd6	685.8696338	0.409661531	0.294913783	1.389089131	0.164805648	0.53877068
Acbd7	1.6216832	0	3.81692888	0	1	NA
Accs	235.8681508	0.877926074	0.68758299	1.276829251	0.201662536	0.588319952
Acd	1989.398727	0.107217043	0.13932643	0.769538438	0.441573735	0.803843126
Ace	22.46570139	-1.249844705	2.976422338	-0.419915107	0.674547471	0.916093141
Acer1	1.945478233	-1.000620269	1.61078549	-0.6212002	0.534467908	NA
Acer2	42.39697728	-0.677495597	1.114714363	-0.607775068	0.543336667	0.858447262
Acer3	1411.049673	-0.180505847	0.215670583	-0.836951634	0.402619755	0.778367107
Ache	327.634158	-1.616454873	0.820460595	-1.970179778	0.04881777	0.287033278
Acin1	1070.200588	-0.353478272	0.264541782	-1.336190714	0.181486945	0.561826061
Ackr1	804.0807016	-2.017787694	0.488086887	-4.134074785	3.56E-05	0.002345896
Ackr2	5.349583993	-5.612507481	3.685940727	-1.522679798	NA	NA
Acly	2861.1329	0.03652925	0.247371748	0.147669451	0.882603642	0.979159354
Acmsd	153.7089254	-0.821509436	0.576970644	-1.423832293	0.154495025	0.522481024
Acnat1	1.296985669	-2.323100126	2.810718302	-0.826514747	0.408512156	NA
Aco1	637.2889439	-0.463207016	0.379521231	-1.220503565	0.222274039	0.611793957
Aco2	3760.797158	-0.295359868	0.246466521	-1.198377234	0.230770191	0.620582408
Acod1	46.2824622	5.330422983	2.068289067	2.577213731	0.009960034	0.114874493
Acot1	164.5676512	0.212887282	0.584582734	0.364169637	0.715731339	0.932589982
Acot11	60.96156911	2.067516199	0.991670878	2.084881431	0.037080065	0.249934311
Acot13	816.7281388	-0.328169515	0.278309864	-1.179151576	0.238337824	0.630245806
Acot2	147.9371585	0.091396763	0.536656818	0.170307652	0.864768194	0.976045231
Acot4	28.77929771	1.136885482	1.114516575	1.020070502	0.307695025	0.703784564
Acot6	15.40377982	-1.079896189	1.321209901	-0.817353994	0.413726159	0.785566826
Acot7	1665.175475	0.004437612	0.199913819	0.022197627	0.982290311	0.99581229
Acot8	524.0890495	-0.115445459	0.280665475	-0.411327612	0.680832325	0.91844998
Acot9	1072.310335	0.551136448	0.309727525	1.779423539	0.07517035	0.360152238
Acox1	572.9519212	0.332042828	0.369812632	0.897867731	0.36925607	0.754676776
Acox2	9.644092464	7.223410628	2.164878081	3.336636225	NA	NA
Acox3	400.6969321	0.368208328	0.463119931	0.795060422	0.426578355	0.794545591
Acoxl	5.108245565	-6.420687841	3.682574204	-1.743532509	0.081240641	NA
Acp1	5024.749192	-0.800965718	0.217108596	-3.689240011	0.000224925	0.009695659
Acp2	493.5180555	0.120314656	0.585566218	0.205467208	0.837207116	0.969038225
Acp5	1356.152752	-1.796728275	0.493769362	-3.638800654	0.000273911	0.011338973
Acp6	1659.059573	0.042243339	0.235646826	0.179265472	0.857729257	0.974556714
Acpp	153.637383	1.276532399	0.921313728	1.38555669	0.165882311	0.539188049
Acr	4.94442699	-2.729805076	3.575947153	-0.763379591	0.445237048	NA
Acrbp	88.34872891	-0.650104811	0.697509227	-0.932037579	0.351317105	0.739974051
Acrv1	5.512941853	-0.212076074	1.084436365	-0.195563411	0.844951901	NA
Acsbg1	9.320886732	21.71724694	3.680553286	5.900538654	NA	NA
Acsf2	79.27380594	0.250859575	0.576049767	0.435482469	0.663212261	0.911199772
Acsf3	102.6389032	-0.318948481	0.735901	-0.433412212	0.66471533	0.911527768
Acsl1	1649.814894	-0.278446145	0.231993371	-1.200233196	0.230048786	0.619779232
Acsl3	584.7085826	0.340003167	0.315281104	1.078412765	0.280849593	0.677001545
Acsl4	454.2177059	-0.291823539	0.408352518	-0.714636316	0.474833798	0.819892036
Acsl5	6053.000451	-0.393090754	0.16355953	-2.403349739	0.016245642	0.153771755
Acsl6	102.7228956	-2.404453907	1.136190769	-2.116241368	0.034324285	0.239075677
Acsm3	2.350199619	-4.365145193	3.689391224	-1.183161375	0.236745198	NA
Acss1	2320.075479	-0.95156275	0.357176819	-2.664122359	0.007718948	0.097914052
Acss2	786.819258	-0.201272522	0.453975851	-0.44335513	0.657508886	0.908459391
Acss3	2.512644317	0.892900278	2.017750237	0.442522698	0.658111009	NA
Acta2	26.50039334	1.906022475	1.762970099	1.081142826	0.279633586	0.676366407
Actb	24531.66094	0.549892821	0.185687205	2.961393171	0.003062507	0.055214947
Actg-ps1	1.296747335	1.221888856	2.211607508	0.552489016	0.580613358	NA
Actg1	23918.82953	0.487603795	0.173414602	2.8117805	0.004926811	0.075073506
Actg2	7.772449812	6.566985788	3.681073983	1.783986363	NA	NA
Actl6a	4447.734473	-0.217687016	0.195592934	-1.112959507	0.265725821	0.66159143
Actn1	241.6121539	0.475824501	0.455952897	1.043582579	0.296678556	0.69254709
Actn2	8.109083746	2.875428559	2.25622703	1.274441145	0.202507119	NA
Actn3	3.242047559	5.76409199	3.685159383	1.564136416	NA	NA
Actn4	2589.292183	0.131570775	0.230347622	0.57118356	0.567875221	0.868757321
Actr10	1702.524271	-0.485769108	0.224258646	-2.166110942	0.03030271	0.222184398
Actr1a	2169.406828	-0.568756224	0.161595795	-3.519622671	0.000432161	0.01551639
Actr1b	991.2440632	0.338717165	0.345000839	0.981786499	0.326205041	0.720546568
Actr2	2623.820531	0.384384035	0.202880388	1.89463377	0.058140938	0.313510524
Actr3	10965.72482	0.593096452	0.178306496	3.326275066	0.00088015	0.024781572
Actr3b	5.024326087	6.396102626	3.682654706	1.736818446	NA	NA
Actr5	610.8773051	0.232761764	0.329015381	0.707449491	0.479287191	0.82320448
Actr6	584.5605195	0.190023504	0.236329086	0.804063129	0.421360517	0.791236244
Actr8	893.5079237	0.115147653	0.31025431	0.371139575	0.710533576	0.930618713
Actrt3	7.376935941	0	3.81692888	0	NA	NA
Acvr1	49.51720107	1.688424138	2.207854986	0.76473507	0.444429318	0.805170834
Acvr1b	90.62132202	-0.497369417	0.806778291	-0.61648835	0.537572258	0.854792537
Acvr2a	88.00822764	1.72491045	1.089593331	1.583077283	0.113403851	0.444066154
Acvr2b	35.09750906	1.62969533	2.192775048	0.743211362	0.457353725	0.812136955
Acvrl1	73.73076405	1.326916876	1.171244811	1.132911637	0.257251363	0.65257304
Acy1	611.3985166	0.497291037	0.445969444	1.115078721	0.264816689	0.660788204
Acy3	133.5046325	-0.00815685	0.526997943	-0.015477954	0.987650873	0.997284927
Acyp1	597.0575525	-0.059227561	0.205006916	-0.288905184	0.772653936	0.950056104
Acyp2	41.26558322	-0.132482572	0.918985885	-0.144161705	0.88537278	0.980460131
Ada	1099.893035	0.609611877	0.281842412	2.162952956	0.030544798	0.223175568
Adad1	3.650715236	-5.936039196	3.684364398	-1.611143349	NA	NA
Adal	362.380732	-0.046083251	0.443775283	-0.103843664	0.917293415	0.985134637
Adam10	2705.697953	-0.278020865	0.206898488	-1.343754943	0.179027644	0.558882923
Adam11	30.32007521	0.199362083	1.654867652	0.120470107	0.904110758	0.982864439
Adam12	10.78120109	1.135852308	2.493566875	0.455513072	0.648740165	0.906003153
Adam15	155.5469164	-0.759243556	0.794944657	-0.955089829	0.339532272	0.73035811
Adam17	992.5068971	0.075177901	0.190796161	0.394022085	0.693564734	0.92271135
Adam19	32.74379383	0.008703802	1.588144173	0.005480486	0.995627227	0.99980076
Adam1a	35.1775356	-0.201122427	1.686777279	-0.119234726	0.905089395	0.983131742
Adam2	14.59599822	0.769565797	1.826296992	0.421380422	0.673477313	0.915756268
Adam22	89.49615742	1.361869099	0.831753899	1.637346215	0.10155815	0.420297151
Adam28	14.26735948	-0.457573674	0.631504434	-0.724577136	0.46871149	0.816652673
Adam32	2.024032318	5.084456312	3.689404315	1.378123913	0.168165034	NA
Adam33	195.9327485	-0.952163254	1.284719172	-0.741145049	0.458605497	0.812547395
Adam4	7.455830478	6.868211209	3.681382455	1.865660874	0.062088827	NA
Adam8	265.55461	0.587365102	0.635792827	0.923830967	0.35557433	0.743242409
Adam9	174.8621493	-0.348536255	0.466583043	-0.746997261	0.455065214	0.811160316
Adamts10	500.0750697	0.007918727	0.354379132	0.022345352	0.982172472	0.99581229
Adamts12	9.894326441	4.882006095	3.609065848	1.352706296	NA	NA
Adamts13	4.944938508	0.686599378	2.975952051	0.230715874	0.817535541	NA
Adamts14	2.18928359	-0.999255813	3.541665781	-0.282142888	0.777833948	NA
Adamts17	9.965869231	0.212698168	3.085118093	0.068943282	NA	NA
Adamts2	5.916696457	2.04344911	1.249641564	1.635228188	0.102001221	NA
Adamts20	5.836832646	0	3.81692888	0	1	NA
Adamts3	73.92351361	-0.748522567	1.164187198	-0.642957223	0.520251857	0.845185147
Adamts5	1.783415213	0	3.81692888	0	1	NA
Adamts6	71.15544391	2.427795945	1.490739271	1.628585221	0.103400855	0.421948253
Adamts7	8.754228762	7.056869611	3.68097953	1.91711732	0.055223029	NA
Adamtsl3	1.783803036	1.41610571	3.600661171	0.393290466	0.694104959	NA
Adamtsl4	14.58408157	3.533423768	2.319727561	1.523206357	0.127707086	0.475094565
Adamtsl5	43.03706672	0.182981251	1.894317982	0.096594792	0.923048193	0.985668691
Adap1	601.7557594	0.282879451	0.486384567	0.581596272	0.560838655	0.866491146
Adap2	12.48740893	-2.182236465	2.54510445	-0.857425111	0.391209987	0.770751553
Adap2os	1.540719361	-1.306927819	3.088422185	-0.423170066	0.672171185	NA
Adar	656.8162703	0.175240032	0.26245548	0.667694316	0.504328739	0.836762675
Adarb1	20.02369577	0.409970431	1.429383571	0.286816247	0.774253022	0.951089393
Adarb2	30.15760725	-0.803271531	0.495504245	-1.621119375	0.104992039	0.424612543
Adat1	190.8031264	0.041641951	0.633525327	0.065730523	0.947592371	0.990215054
Adat2	133.2543206	0.721433161	0.542044707	1.33094771	0.183206217	0.563975658
Adat3	100.932923	-0.548128344	0.654485102	-0.837495525	0.402314091	0.778337012
Adck1	536.7033744	-0.363363018	0.373397515	-0.973126501	0.330490434	0.723482306
Adck2	294.5128193	0.385288963	0.450179263	0.855856753	0.392077019	0.770751553
Adck5	560.586235	-0.257009978	0.426979135	-0.601926316	0.547223186	0.859876473
Adcy10	1.946403747	5.028003456	3.689854941	1.36265613	0.17299091	NA
Adcy3	35.18944835	-1.97758069	1.095969396	-1.804412329	0.071166692	0.349979994
Adcy4	2.513184043	-5.143624016	3.688952784	-1.394331757	0.163217445	NA
Adcy6	157.5081764	-1.012568519	0.525188606	-1.928009303	0.053853969	0.302224708
Adcy7	882.879069	0.176931316	0.353721897	0.500198934	0.616935009	0.893397214
Adcy9	50.73997857	-0.310047954	1.156918697	-0.267994592	0.788703482	0.957252822
Add1	4115.739546	-0.560951232	0.189785306	-2.955714776	0.003119454	0.055863461
Add2	1331.439848	-1.570904703	0.3705739	-4.239113182	2.24E-05	0.001681653
Add3	1083.701184	0.358795296	0.256944579	1.396391768	0.162596553	0.535502237
Adgb	0.729460701	3.612136926	3.709391543	0.973781518	0.330165032	NA
Adgra2	1.702249326	2.086642509	3.623580354	0.575851038	0.564715872	NA
Adgra3	141.3610528	0.793785621	0.790762468	1.003823085	0.315463895	0.712596784
Adgrb2	7.619003049	5.868205016	3.684667912	1.592600787	NA	NA
Adgrb3	1.945229827	-0.73766659	1.815780065	-0.406253271	0.684556516	NA
Adgrd1	89.32323614	2.353386959	1.479855343	1.59028176	0.111771308	0.440483853
Adgre1	91.85223853	-1.016391311	1.693167941	-0.600289721	0.548313168	0.860543674
Adgre4	84.55340531	-0.078297413	1.441894482	-0.054301764	0.956694744	0.991713152
Adgre5	872.2068962	0.399326913	0.306851525	1.301368516	0.193132345	0.576655637
Adgrf3	4.944107829	6.372882033	3.682728658	1.730478301	NA	NA
Adgrg1	6880.300026	0.441329721	0.155759085	2.833412393	0.004605393	0.07197712
Adgrg2	16.13928915	-2.334000194	3.548463745	-0.657749483	NA	NA
Adgrg3	2702.984744	0.727280373	0.287751604	2.527458967	0.011489125	0.12538505
Adgrg5	13.53567672	7.300055019	3.680532085	1.983423823	0.047320108	0.283076504
Adgrg7	44.6549977	-0.188839543	1.811471618	-0.104246482	0.916973748	0.985134637
Adgrl1	81.47398297	-0.41159108	0.502867674	-0.818487847	0.413078679	0.785411129
Adgrl2	255.0366383	-0.954903377	0.511726412	-1.866042783	0.06203538	0.325021449
Adgrl3	0.973025543	0.720181925	3.816909172	0.188681965	0.850342087	NA
Adgrl4	3095.039046	0.504005958	0.302565147	1.665776656	0.095757907	0.407131307
Adgrv1	5.0279198	4.087530434	2.905525324	1.406812875	NA	NA
Adh5	3008.594769	0.370923653	0.158703405	2.337212953	0.019428114	0.171854134
Adh6-ps1	1.135020719	-3.249927117	3.718304232	-0.874034752	0.382099329	NA
Adhfe1	71.89324958	-0.148285453	1.622263901	-0.091406492	0.927169603	0.987059475
Adi1	1637.43578	0.108867647	0.204472861	0.532430792	0.594427663	0.881375903
Adipor1	4315.487831	0.098030108	0.162176151	0.604466856	0.545533298	0.859665529
Adipor2	1485.162789	0.234855533	0.240210352	0.977707791	0.328218867	0.721519274
Adk	3339.978631	-0.755684393	0.211554698	-3.572052058	0.000354195	0.0136566
Adnp	31.68497803	1.573456594	1.874752056	0.839287835	0.401307808	0.777733851
Adnp2	277.6523587	0.050959168	0.777301078	0.065559112	0.947728843	0.990216044
Ado	1453.160891	0.143471649	0.300397627	0.477605799	0.632930803	0.898314079
Adora2a	170.7111978	0.338953513	0.499674155	0.6783491	0.497550374	0.834178937
Adora2b	33.72268839	0.185354038	1.900250791	0.097541882	0.922296076	0.985668691
Adora3	2.67502722	0.529737685	1.768256317	0.299581955	0.76449605	NA
Adpgk	6810.013032	0.711431879	0.33424978	2.12844382	0.033300303	0.234740632
Adprh	1372.118499	0.360954967	0.147384927	2.449062963	0.014322841	0.144894958
Adprhl2	906.7278836	0.320711244	0.207145442	1.548241863	0.121564076	0.462494115
Adprm	417.6214421	1.006375676	0.316926093	3.175427013	0.001496162	0.034522347
Adra2b	3.241640656	4.246528444	3.685460305	1.15223828	NA	NA
Adrb1	3.080641752	-1.907832254	1.798896507	-1.060556984	0.28889128	NA
Adrb2	662.6659787	-0.566623269	0.412289421	-1.374333759	0.16933809	0.543654714
Adrm1	3501.636357	-0.297628572	0.134016345	-2.220837847	0.026361946	0.204908042
Adsl	4309.977417	-0.379571577	0.142024906	-2.672570523	0.007527255	0.096661646
Adss	2140.766883	-0.007115675	0.146379202	-0.048611242	0.96122911	0.993102446
Adssl1	1637.380596	0.726632947	0.213652376	3.401005699	0.000671384	0.020759112
Adtrp	61.76525537	0.680821741	1.569239837	0.433854485	0.664394113	0.911527768
Aebp1	3.161300997	-5.086761871	3.689388868	-1.378754599	0.167970429	NA
Aebp2	465.4252954	-0.213606051	0.297986554	-0.716831173	0.473478274	0.8193069
Aen	1108.465768	-0.369537866	0.266615762	-1.386031578	0.165737261	0.539188049
AF067061	6.324654013	-6.171497742	3.683419577	-1.675480518	NA	NA
AF357399	1.134683278	-1.586818878	3.662416466	-0.433271009	0.664817897	NA
Afap1	254.7142733	-0.11636732	0.309605626	-0.375856606	0.707023502	0.929511555
Afap1l1	566.0194353	-0.220678007	0.424814734	-0.519468817	0.603433853	0.887656422
Afdn	113.7334221	-0.452773406	0.422964472	-1.070476211	0.284405011	0.679381987
Aff1	327.7161613	0.272005236	0.418805957	0.649477954	0.516029492	0.843760296
Aff2	31.12261241	-0.131418157	1.492743959	-0.088037976	0.929846493	0.988031039
Aff3	702.5580791	0.453047036	0.311203845	1.455788688	0.145451044	0.508487106
Aff4	289.9851047	0.084495853	0.670288973	0.126058844	0.899685345	0.981868563
Afg1l	66.93986529	0.334933418	1.098586028	0.304876823	0.760459969	0.947278988
Afg3l1	1074.045803	-0.298733356	0.254832578	-1.172273022	0.241087459	0.633521137
Afg3l2	1701.304161	-0.153575638	0.269240028	-0.570404182	0.568403594	0.868757321
Afm	2.10733075	5.142618317	3.688958071	1.394057134	0.163300352	NA
Afmid	288.140544	-0.908516466	0.608647003	-1.492682067	0.13552043	0.487053625
Afp	59.25072024	0.728861935	0.876129257	0.831911421	0.405458945	0.780492932
Aftph	859.7969502	-0.065068102	0.333851128	-0.19490155	0.845470021	0.971904246
Aga	782.6538965	0.021210894	0.277221886	0.076512334	0.939011501	0.988031039
Agap1	337.6068913	0.345432498	0.356689263	0.968440976	0.332824184	0.72557373
Agap2	36.81118087	-0.167930188	1.029130045	-0.16317684	0.870379201	0.977095316
Agap3	285.9161956	-0.058489922	0.510014699	-0.114682817	0.908696534	0.983284826
Agbl2	12.40179791	-0.186386237	0.812920884	-0.229279676	0.818651549	0.964928295
Agbl3	109.9374252	-0.84414275	0.984996925	-0.857000391	0.391444668	0.770751553
Agbl5	178.493679	0.283155808	0.494829539	0.572228991	0.567166849	0.868757321
Ager	27.39917385	1.786853	1.78132635	1.003102548	0.315811386	0.712596784
Agfg1	1589.362296	0.184795487	0.244647537	0.755353963	0.450036628	0.809102515
Agfg2	482.1427594	-1.424732039	0.406211067	-3.507368842	0.000452561	0.016050754
Aggf1	1202.217915	-0.172160729	0.261832943	-0.657521269	0.5108458	0.841426175
Agk	1135.951394	-0.100367406	0.293647717	-0.341795288	0.732504956	0.93741812
Agl	256.0651216	0.009305891	0.466888737	0.01993171	0.984097849	0.996232897
Agmat	6.729116318	-1.223034247	2.822690369	-0.433286718	0.664806486	NA
Agmo	23.67289961	5.930994124	2.892193331	2.050690755	0.040297072	0.26025193
Ago1	314.5432339	-0.485220293	0.46896922	-1.034652748	0.300831111	0.696653497
Ago2	1387.551938	-0.430339539	0.239666347	-1.795577661	0.072561711	0.353531413
Ago3	109.0242743	0.303111612	0.932407426	0.32508494	0.745116786	0.942321492
Ago4	110.6088566	0.628763609	1.171452873	0.536738287	0.591448405	0.879857024
Agpat1	286.9644694	-0.022921046	0.433795227	-0.052838402	0.957860664	0.992050685
Agpat2	1810.995471	0.207420093	0.300276865	0.690762816	0.489714607	0.82883942
Agpat3	368.1739926	-0.348350854	0.441175155	-0.789597624	0.429762796	0.795355084
Agpat4	423.3707287	-1.320905556	0.616351524	-2.143104227	0.03210473	0.229632548
Agpat5	2238.581944	-0.237861906	0.200486	-1.186426516	0.235453905	0.62680801
Agps	1045.939731	0.873888502	0.261007088	3.348140885	0.000813556	0.023485458
Agrn	82.19094845	-1.041440325	0.824607299	-1.262953076	0.206606044	0.594200771
Agtpbp1	393.2220088	-0.460269441	0.380375381	-1.210040039	0.226263529	0.616403608
Agtr1a	225.4900694	-1.744460849	1.641797808	-1.062530867	0.287994753	0.683414635
Agtrap	1080.105597	0.544058063	0.28556346	1.905208958	0.056752914	0.309337313
Ahctf1	1143.417265	-0.499297335	0.310587076	-1.607592115	0.10792454	0.431301685
Ahcy	2043.708363	-0.288261626	0.17615565	-1.636402953	0.101755282	0.420502766
Ahcyl1	1781.392995	0.122019468	0.192954636	0.632373859	0.527142611	0.849017412
Ahcyl2	316.7609584	-0.527131236	0.388011517	-1.358545334	0.174290708	0.551080057
Ahdc1	30.56481177	-0.456569479	1.512514285	-0.301861268	0.762757823	0.947567353
Ahi1	300.1823089	-0.363608544	0.442963094	-0.820855165	0.411728772	0.784431883
Ahnak	136.3366926	-1.170860881	0.746935784	-1.567552267	0.116985659	0.452491117
Ahr	17.18435326	-0.030272873	1.969731741	-0.015369033	0.987737768	0.997284927
Ahrr	6.647469534	-0.138504864	1.095109535	-0.126475809	0.899355297	NA
Ahsa1	4526.726794	-0.389982419	0.109372267	-3.565642629	0.000362966	0.01384861
Ahsa2	1376.249355	-0.240543747	0.196906582	-1.221613542	0.221853805	0.611598885
AI182371	4.62159088	3.901462432	2.979338476	1.309506276	0.190362913	NA
AI413582	936.4841099	0.447837743	0.215936889	2.073928846	0.03808592	0.253559737
AI427809	183.8623558	-0.912481712	0.940318777	-0.970396141	0.331849071	0.72496793
AI429214	41.02327765	0.479122296	1.909333526	0.250936931	0.801862871	0.960617546
AI463170	10.6967158	1.516692294	3.519118849	0.43098638	0.666478274	0.912085317
AI463229	16.29768212	0.542804348	2.438091928	0.222634898	0.823819673	0.966421263
AI467606	2147.135187	0.553736306	0.214402468	2.58269558	0.009803178	0.113603363
AI480526	74.98828307	-0.450459025	0.541545882	-0.831802143	0.405520634	0.780492932
AI504432	128.3257201	-0.07380986	0.57911688	-0.127452442	0.898582312	0.981868563
AI506816	5361.852904	-0.148237544	0.225754602	-0.656631326	0.511418002	0.842163885
AI597479	498.9347569	1.366668744	0.449421585	3.04095039	0.002358327	0.046812738
AI662270	3433.826464	-0.05362488	0.135232066	-0.396539678	0.691706943	0.922640227
AI837181	409.4593169	0.223384883	0.27680568	0.807009751	0.419660865	0.790182694
AI838599	17.91540117	-0.054328152	0.655277466	-0.082908623	0.933924198	0.988031039
AI839979	100.7484394	0.527822694	0.923459609	0.571570959	0.567612674	0.868757321
AI847159	2.270985784	-2.442592217	3.748183037	-0.651673676	0.514611708	NA
AI854703	168.6837754	-0.059543579	1.014928705	-0.058667746	0.95321675	0.990842782
AI987944	569.4684099	1.25205282	0.380446181	3.291011662	0.000998278	0.026878335
Aida	412.4898309	0.725991095	0.298391186	2.433017894	0.014973561	0.147544602
Aif1	175.9945938	0.344216414	0.76916785	0.447517943	0.654501136	0.907792056
Aif1l	15.4878882	0.152356336	2.744607825	0.05551115	0.955731247	0.991347297
Aifm1	1929.625012	-0.494101463	0.203531227	-2.427644496	0.015197232	0.148945102
Aifm2	197.6174294	-0.529694898	0.590775401	-0.896609604	0.369927271	0.755414648
Aig1	517.0147234	0.036660968	0.372426127	0.098438229	0.92158432	0.985668691
Aim2	80.64949487	0.724978508	0.676534378	1.07160631	0.283896898	0.678871767
Aimp1	1072.474025	-0.20253116	0.266085331	-0.761151165	0.446566783	0.806363597
Aimp2	2233.217707	-0.128549732	0.215556279	-0.596362737	0.550932928	0.862505515
Aip	3029.853804	0.477546725	0.153524171	3.110563772	0.001867306	0.040305669
Aire	10.69782241	0.394040404	2.505689854	0.157258251	0.875041322	0.978136956
Airn	3.567755211	3.64446016	3.462977574	1.052406515	0.292613081	NA
Ajuba	31.85564364	0.745869943	1.694607986	0.440143059	0.659833497	0.910133403
Ak1	75.46948695	0.069273691	1.211005218	0.057203462	0.95438312	0.991074512
AK157302	1.784125613	1.321871197	2.707474389	0.488230361	0.625386682	NA
Ak2	4032.135813	-0.141609694	0.153733156	-0.921139574	0.356977561	0.744078543
Ak3	1706.034323	-0.009438088	0.199457328	-0.047318834	0.962259118	0.993698325
Ak4	87.21981486	0.109617328	0.737663922	0.148600636	0.881868771	0.979042611
Ak6	6617.081218	-0.03639373	0.13305677	-0.27352032	0.784453274	0.955426469
Ak7	1.295380683	4.440626343	3.69575082	1.201549174	0.229538244	NA
Ak8	23.58653395	3.023148571	2.364883568	1.278349857	0.201126096	0.588048369
Ak9	26.18558648	-0.270817014	0.846508272	-0.319922466	0.749027107	0.942685797
Akap1	215.6883399	0.269662132	0.48357049	0.557648032	0.577084751	0.872455929
Akap10	624.9943442	-0.247908481	0.455793969	-0.543904698	0.586507056	0.877688439
Akap11	258.4152883	-0.172164954	0.368082428	-0.46773478	0.639974266	0.902784434
Akap12	250.0665418	1.440130223	0.624911791	2.304533606	0.021192708	0.179947149
Akap13	1819.326048	0.220680316	0.226727689	0.973327598	0.33039051	0.723482306
Akap14	1.378569188	2.907496318	3.696870989	0.786474921	0.431589306	NA
Akap17b	88.75434167	0.75324052	0.9137749	0.824317367	0.409759253	0.783048468
Akap5	6.565054832	-1.350484515	1.427635454	-0.945958936	0.344169531	NA
Akap6	0.972872715	0.999141275	2.896701022	0.344923852	0.730151618	NA
Akap7	311.7941866	0.153501119	0.460596524	0.333265909	0.73893357	0.939864729
Akap8	1901.286338	-0.048939302	0.202556155	-0.241608565	0.809083485	0.962383718
Akap8l	1055.203976	-0.29071999	0.199134785	-1.459915656	0.144313256	0.506081121
Akap9	932.5884193	-0.530580425	0.277055145	-1.91507155	0.05548338	0.307734637
Akip1	1621.552631	-0.486057461	0.200061928	-2.429535029	0.015118204	0.148502339
Akirin1	1242.140748	0.107039663	0.211090513	0.507079458	0.612099068	0.891074285
Akirin2	584.1887152	-0.482769501	0.317868368	-1.518771764	0.128819955	0.476535336
Akna	753.8817026	0.335884827	0.335670622	1.000638141	0.317001784	0.713107614
Aknad1	8.430207742	0.94561788	3.144723323	0.300699865	0.763643371	NA
Aknaos	0.890754012	3.900366836	3.703743353	1.053087772	0.292300767	NA
Akr1a1	6273.196194	-0.005951042	0.147737318	-0.040281237	0.967868912	0.994334815
Akr1b10	855.0202349	0.36903088	0.23363598	1.579512193	0.114218622	0.445919509
Akr1b3	3063.316268	0.435921788	0.188512307	2.312431453	0.020753919	0.177458756
Akr1b7	8.678370379	5.690998211	3.685526198	1.544148082	0.122552463	NA
Akr1c12	71.74399775	0.334764712	1.504105293	0.222567339	0.823872259	0.966421263
Akr1c13	899.7022827	0.259753373	0.299657459	0.86683433	0.386032789	0.767819624
Akr1c18	6.243148236	-5.653046984	3.685723304	-1.533768685	NA	NA
Akr1c19	3.568971543	-4.72283419	3.686911725	-1.28097295	NA	NA
Akr1d1	1.621332572	-0.001417759	2.16403601	-0.000655146	0.999477269	NA
Akr1e1	993.0770762	0.681748529	0.226714984	3.007073097	0.002637763	0.049994338
Akr7a5	618.2462421	-0.343973684	0.25029113	-1.374294342	0.169350322	0.543654714
Akt1	2495.912689	0.1697329	0.274600701	0.618108034	0.536504127	0.854192448
Akt1s1	261.5108058	-0.396203881	0.284062456	-1.394777358	0.163082989	0.536258262
Akt2	1343.688583	-0.009828004	0.257382095	-0.038184491	0.969540586	0.994334815
Akt3	150.4284623	0.747687314	0.434454642	1.720978997	0.085254635	0.382282939
Aktip	704.7785112	0.219986098	0.347939312	0.632254218	0.527220774	0.849035283
Alad	8647.531362	-1.076402022	0.274761736	-3.917583418	8.94E-05	0.004876876
Alas1	2225.491196	0.528371501	0.279666938	1.889288401	0.058853195	0.315641199
Alas2	6373.437441	-1.318598753	0.330251767	-3.992707634	6.53E-05	0.003818265
Albfm1	5.834638188	0.485453066	3.550592581	0.13672452	0.891248547	NA
Alcam	353.2058739	0.849329436	0.355309489	2.390393343	0.016830337	0.157151253
Aldh16a1	631.9231965	0.417747994	0.270248139	1.545794156	0.122154289	0.463682536
Aldh18a1	1810.059603	-0.593519172	0.317486982	-1.869428372	0.06156324	0.323372981
Aldh1a1	1037.491799	-1.393296814	0.599025848	-2.325937718	0.020021874	0.17396896
Aldh1a2	5.350866505	0	3.81692888	0	NA	NA
Aldh1a3	51.88818853	-1.58077011	0.81805993	-1.932340227	0.053317526	0.300493548
Aldh1a7	461.9502082	-2.027162313	0.923125976	-2.19597581	0.028093675	0.213042486
Aldh1b1	219.8225998	0.508521595	0.48493467	1.048639387	0.294344121	0.690742033
Aldh1l1	108.4424707	0.863283264	0.948909637	0.909763408	0.362947296	0.74964648
Aldh1l2	0.972544475	-1.414771313	3.666283483	-0.385887049	0.699580323	NA
Aldh2	2973.194415	0.12797216	0.25976466	0.492646538	0.622262359	0.895535234
Aldh3a1	3.162768537	-5.613530913	3.685935295	-1.522959701	NA	NA
Aldh3a2	673.9775279	-0.072518647	0.423532425	-0.171223365	0.864048136	0.975874628
Aldh3b1	1256.935264	0.889963232	0.423648913	2.100709349	0.035666488	0.244695999
Aldh3b2	98.90966303	-0.232320374	1.322499841	-0.175667601	0.86055509	0.974910715
Aldh3b3	108.5698607	1.88826011	0.897059179	2.104944862	0.035296108	0.243443964
Aldh4a1	367.0206345	0.173813351	0.407552496	0.426480888	0.669757471	0.913680095
Aldh5a1	6.079190783	5.085816528	3.689393673	1.378496571	NA	NA
Aldh6a1	463.7586956	0.510144586	0.383869166	1.328954318	0.183863042	0.564597978
Aldh7a1	566.1568674	-0.647773079	0.329628063	-1.965163627	0.049395302	0.289536122
Aldh9a1	2549.338914	-0.186457097	0.132597643	-1.406187116	0.159668569	0.530160599
Aldoa	12505.90138	0.280262297	0.127506984	2.198015252	0.027948019	0.212710627
Aldoc	215.3665557	-0.339022616	0.88419236	-0.383426313	0.701403697	0.926728049
Alg1	495.7703434	0.239372689	0.344077573	0.695693958	0.48662051	0.827341341
Alg10b	323.2783259	0.829745954	0.522105942	1.589229095	0.11200868	0.441062474
Alg11	655.5725031	0.400659037	0.234156414	1.711074363	0.087067386	0.386941867
Alg12	175.8276179	-0.251224467	0.418568547	-0.600199105	0.54837355	0.860543674
Alg13	185.3143844	0.387088448	0.787221683	0.491714668	0.622921068	0.895535234
Alg14	320.9340871	-0.059660975	0.374946008	-0.159118843	0.873575243	0.977923422
Alg2	765.4700233	-0.306163131	0.329954799	-0.927894158	0.353462475	0.741185829
Alg3	902.6581274	-0.456895866	0.249598971	-1.830519831	0.067172244	0.337779768
Alg5	1122.360901	0.136631861	0.190969674	0.715463654	0.474322592	0.819323382
Alg6	295.9691173	-0.149495147	0.480018952	-0.311435927	0.755469245	0.945877468
Alg8	1075.166155	-0.882626098	0.252047869	-3.501819319	0.000462093	0.016193197
Alg9	667.3314406	-0.046340976	0.246222004	-0.188208101	0.850713522	0.972196504
Alkbh1	1532.11847	0.551096321	0.223447516	2.46633452	0.013650379	0.140079341
Alkbh2	159.0624901	-1.106454648	0.890319503	-1.242761329	0.213955797	0.604628902
Alkbh3	919.285939	0.279616483	0.27277892	1.025066317	0.305331897	0.701311515
Alkbh3os1	4.05261836	-4.612612089	3.693777221	-1.248752107	0.211755756	NA
Alkbh4	554.544075	-0.369274477	0.365932575	-1.009132562	0.312911064	0.709916065
Alkbh5	700.7307368	-0.285746665	0.237859983	-1.201322987	0.229625937	0.619352469
Alkbh6	850.7572307	0.555383607	0.321584521	1.727022201	0.084163676	0.37963015
Alkbh7	479.5674821	-0.414221044	0.295851229	-1.400099113	0.161483641	0.533125867
Alkbh8	759.4011725	-0.5302333	0.365996748	-1.448737735	0.147410838	0.510164628
Alms1	148.7581174	0.287131689	0.581512648	0.493766885	0.621470822	0.895424842
Alms1-ps2	6.809540844	1.916714054	1.970316471	0.972795022	0.330655187	NA
Alox12e	12.24203614	-7.681615228	3.679959744	-2.087418277	0.036850341	0.249196271
Alox15	7.455074923	-20.82574163	3.681160756	-5.657384453	NA	NA
Alox5	1453.200841	0.630374661	0.380068882	1.658580041	0.097200447	0.410754808
Alox5ap	4165.44779	0.546470498	0.292076245	1.87098577	0.061347053	0.322817606
Alox8	21.80837797	0.131709186	0.834034554	0.157918141	0.874521303	0.978063662
Alpk1	65.88233636	0.469740256	1.665369613	0.282063665	0.777894694	0.953175939
Alpk2	1119.00694	0.336315505	0.247613034	1.358230217	0.174390645	0.551080057
Alpk3	42.31301383	-1.063566874	1.404912681	-0.757034148	0.449029405	0.808286116
Alpl	138.4660814	4.443798691	2.093889686	2.122269727	0.033815094	0.236883975
Als2	264.1780588	-0.309964379	0.900620033	-0.34416776	0.730720127	0.93720696
Als2cl	57.97177178	-0.340059912	2.012441059	-0.168978818	0.865813302	0.9765908
Alyref	6369.501803	-0.232874544	0.15277469	-1.524300552	0.127433649	0.474734236
Alyref2	142.4918041	0.206438285	0.456640344	0.452080697	0.651210849	0.906262006
Amacr	98.26248457	0.178146796	0.588535338	0.302695156	0.76212219	0.947278988
Ambra1	119.5463833	0.987986454	0.962001553	1.027011288	0.304415149	0.700050389
Amd-ps3	9.888073567	-1.964916108	3.551369639	-0.553284031	NA	NA
Amd1	3559.318844	-0.348642403	0.203020373	-1.717277915	0.085928405	0.384114954
Amd2	22.61913047	-0.554664345	0.746373199	-0.743146118	0.457393221	0.812136955
Amdhd1	12.4823425	3.348059155	3.060247871	1.094048357	NA	NA
Amdhd2	742.5079128	-0.024211396	0.242558594	-0.099816689	0.920489858	0.985474966
Amer1	380.5661844	0.255158857	0.377695353	0.675567903	0.499315026	0.835256771
Amer2	43.35768874	0.894087531	1.477061595	0.605314995	0.54496972	0.859590124
Amfr	1973.828165	-0.202605548	0.180112244	-1.124884921	0.260637802	0.656332967
Amigo1	71.17105099	-0.105546561	1.319306021	-0.080001576	0.936236002	0.988031039
Amigo2	197.1561427	-0.230112966	0.933015795	-0.246633517	0.805191863	0.961836085
Amigo3	28.86133866	-1.436640366	1.7219532	-0.834308601	0.404107106	0.779976551
Ammecr1	466.2417534	-1.115613489	0.223527353	-4.990948412	6.01E-07	8.96E-05
Ammecr1l	487.7312304	0.640717361	0.41039457	1.561222804	0.11847119	0.456304561
Amn1	226.0700393	0.163568414	0.415651825	0.393522665	0.693933488	0.922949855
Amot	19.62652897	-4.92349934	2.94208236	-1.673474342	0.094233954	0.404179854
Amotl1	1.540437561	0	3.81692888	0	1	NA
Amotl2	13.13204082	-0.321353184	3.006332278	-0.106892104	0.914874577	0.985003271
Ampd2	1097.766158	-0.314929755	0.301599914	-1.0441971	0.296394208	0.69254709
Ampd3	920.4673602	-0.410791248	0.411467927	-0.998355453	0.318107027	0.713750148
Amt	10.29172291	1.448561175	1.091896785	1.326646616	0.184625608	0.565841864
Amy1	1.216421677	-4.350523421	3.696895617	-1.176804506	0.239273544	NA
Amz1	40.44636181	0.590147483	1.712632013	0.344585106	0.730406305	0.937158417
Amz2	781.6722204	-0.386907039	0.295250938	-1.310434582	0.190048861	0.572733349
Anapc1	1593.131845	-0.620974655	0.372636257	-1.666436486	0.095626509	0.406984264
Anapc10	586.8990891	-0.053966827	0.210520456	-0.256349562	0.797680931	0.959595224
Anapc11	1768.516086	-0.089040384	0.149979247	-0.593684702	0.552723017	0.862644709
Anapc13	737.4437511	0.212516158	0.322543588	0.658875779	0.509975541	0.840924461
Anapc15	899.7166517	0.194171158	0.215673848	0.900299966	0.367960639	0.754456128
Anapc16	1023.671355	0.201837065	0.203231955	0.993136461	0.320643458	0.715134745
Anapc2	1811.21671	0.052617126	0.186987917	0.28139319	0.77840884	0.953189732
Anapc4	1328.411309	0.117418112	0.257206718	0.456512619	0.648021399	0.905742391
Anapc5	10943.34867	0.085359794	0.155041989	0.550559205	0.581935881	0.87478953
Anapc7	643.5379542	-0.213306156	0.203557179	-1.047893063	0.294687879	0.691225492
Ang	25.12376172	0.829654639	1.86378142	0.44514589	0.656214327	0.908444484
Angel1	70.11592529	0.012386808	1.339613533	0.009246553	0.992622423	0.998837524
Angel2	1593.073808	0.202383839	0.194159976	1.042356118	0.297246603	0.692787228
Angpt1	1760.42724	0.090974466	0.175110211	0.519526903	0.603393357	0.887656422
Angpt2	3.567061923	1.485070101	1.8134767	0.818907737	0.412839055	NA
Angpt4	2.026843373	0	3.81692888	0	1	NA
Angptl1	3.079905943	3.544386794	3.638847922	0.974040924	NA	NA
Angptl2	16.7085763	0.451256494	3.539651069	0.127486152	NA	NA
Angptl3	19.53558972	0.947811601	1.340304112	0.707161601	0.479466058	0.823318156
Angptl4	424.3868934	0.263809788	0.41494872	0.635764795	0.524929736	0.84824046
Angptl6	58.04895232	-0.135116236	0.668095683	-0.202240846	0.839728443	0.9701891
Angptl7	10.86109581	5.447603434	3.074761464	1.771715789	NA	NA
Angptl8	2.998350155	5.651361019	3.685733008	1.533307217	NA	NA
Ank	560.3294726	-0.70237545	0.39676973	-1.770234465	0.07668809	0.363137739
Ank1	378.0001407	-1.951471439	0.482568173	-4.043929023	5.26E-05	0.003213811
Ank2	10.61828098	-1.180793156	2.51920732	-0.46871615	NA	NA
Ankar	7.298530063	-20.69342113	3.681227753	-5.621336825	NA	NA
Ankfy1	2172.902449	-0.415412534	0.2174702	-1.910204406	0.0561069	0.308345292
Ankhd1	694.3698855	-0.167945657	0.30680278	-0.547405915	0.584099893	0.876042655
Ankib1	206.3754647	0.161746484	0.610592011	0.264901082	0.791085665	0.957605971
Ankle1	1008.89827	-0.726753429	0.300158554	-2.421231777	0.015468011	0.150488715
Ankle2	877.3211172	-0.141496508	0.334105764	-0.423508131	0.671924567	0.915082358
Ankmy1	4.296169802	3.763921679	3.706277925	1.015553004	NA	NA
Ankmy2	377.8292046	-0.057584717	0.348448832	-0.165260181	0.868739199	0.976694268
Ankra2	512.5822134	-0.369388148	0.332077709	-1.11235454	0.265985742	0.66159143
Ankrd10	2964.15125	0.486902362	0.164211778	2.96508794	0.003025964	0.054861556
Ankrd11	2254.285085	0.020075358	0.220347607	0.091107674	0.927407035	0.987059475
Ankrd12	1233.616627	0.482767787	0.193860489	2.490284587	0.012764084	0.134964954
Ankrd13a	7653.231783	-0.028286662	0.209487727	-0.135027775	0.892589914	0.981646577
Ankrd13b	91.35701905	0.172844059	0.934245332	0.185009283	0.853221755	0.973072677
Ankrd13c	668.2493807	-0.042028806	0.225246014	-0.186590675	0.851981579	0.972807988
Ankrd13d	182.4600041	1.507548135	0.663585418	2.271822276	0.023097247	0.188729875
Ankrd16	459.385135	0.474545943	0.500234061	0.948647802	0.34279977	0.733108889
Ankrd17	1458.930303	-0.380694845	0.184825159	-2.059756618	0.039421814	0.2584601
Ankrd22	298.3051721	0.485199068	0.553475437	0.876640652	0.380681852	0.765502119
Ankrd23	166.6275754	1.568238717	0.909365406	1.724541868	0.084610067	0.380739223
Ankrd24	72.62647511	0.547762819	0.927012722	0.590890293	0.554593931	0.864004281
Ankrd26	390.6206659	-1.480159691	0.438875095	-3.372621752	0.000744562	0.022387405
Ankrd27	726.4521778	-0.423496538	0.366177406	-1.156533778	0.247462891	0.640972446
Ankrd28	779.6427128	0.163404324	0.361955048	0.451449219	0.651665817	0.906262006
Ankrd29	72.61307614	0.193799953	1.203196148	0.161070956	0.872037516	0.977626885
Ankrd33b	85.43226434	1.558826468	0.671795325	2.320388978	0.020319845	0.175182236
Ankrd34a	2.596064168	-5.44418982	3.686911753	-1.476626018	NA	NA
Ankrd35	6.327148246	-2.766884304	3.567410331	-0.775600239	NA	NA
Ankrd36	0.810579538	3.612141597	3.709391442	0.973782803	0.330164393	NA
Ankrd37	41.58313987	1.005630397	1.272014895	0.790580677	0.429188726	0.795199044
Ankrd39	358.2235503	0.184425047	0.267470676	0.689515014	0.490499228	0.829219499
Ankrd40	572.8146899	-0.136122214	0.387293358	-0.351470563	0.725235353	0.934877986
Ankrd44	633.3382692	0.534040069	0.369913577	1.443688749	0.148826548	0.512200268
Ankrd46	1193.658411	0.401841104	0.206539773	1.945587035	0.051704366	0.296160043
Ankrd49	1144.75121	-0.088967402	0.284224457	-0.313018108	0.754266905	0.945182489
Ankrd50	91.03167195	0.887600286	0.975192034	0.910180001	0.36272759	0.749404534
Ankrd52	23.10830451	-3.459968628	1.430447448	-2.418801637	0.015571729	0.150799957
Ankrd54	1325.087251	-0.367877111	0.285582743	-1.288162958	0.197689243	0.583401995
Ankrd55	3.080657637	-4.027578745	3.701598908	-1.088064602	0.276566589	NA
Ankrd6	43.70359514	-0.047402864	1.287790937	-0.03680944	0.970636947	0.994334815
Ankrd61	1.783118928	-4.143183441	3.699793807	-1.119841715	0.262781219	NA
Ankrd66	1.943221421	5.025674984	3.689873908	1.362018082	0.173192179	NA
Ankrd7	3.161478912	-1.321701707	3.584962364	-0.368679382	0.712366719	NA
Ankrd9	370.3773749	-0.269043065	0.395398859	-0.680434602	0.496229318	0.83349414
Anks1	533.1621342	0.338397334	0.252757314	1.338823113	0.180628264	0.561003364
Anks3	515.5155959	0.285703854	0.288858835	0.989077775	0.32262509	0.717424702
Anks6	6.401653531	3.342174758	2.668821062	1.2523038	0.210459185	NA
Ankzf1	354.3993553	-0.378089336	0.527412757	-0.716875598	0.47345086	0.8193069
Anln	1175.78213	-0.621236666	0.370686224	-1.675909774	0.093755867	0.403075753
Ano10	504.6126487	1.45563826	0.544975175	2.671017555	0.007562169	0.097020174
Ano4	1.296937761	-0.736506951	3.611459488	-0.203936097	0.838403437	NA
Ano6	587.701344	1.232105823	0.388744817	3.169446305	0.001527297	0.035036715
Ano7	6.403105421	-5.476211537	3.653851223	-1.498750552	NA	NA
Ano8	21.56380467	0.819770434	1.124620628	0.72893064	0.466044091	0.814843829
Anp32a	997.9271221	-0.359525028	0.161641539	-2.224211862	0.026134193	0.203679449
Anp32b	9426.396929	-0.652916626	0.1025117	-6.369191304	1.90E-10	1.26E-07
Anp32b-ps1	3.078124056	1.698770867	2.491292297	0.681883402	0.495312681	NA
Anp32e	2585.0028	-0.229376888	0.124473027	-1.842783882	0.065360571	0.332914537
Anpep	16.86108703	4.755024714	2.383327335	1.995120286	0.046029762	0.27890289
Antxr1	2.189058527	0.192700264	1.779797504	0.108270892	0.913780811	NA
Antxr2	388.0113762	0.260606913	0.595630243	0.437531365	0.661726034	0.910642177
Anxa1	37413.3706	0.975525662	0.332375862	2.935007539	0.003335396	0.058509757
Anxa11	1156.92464	0.675600829	0.321078035	2.104163961	0.035364147	0.243762396
Anxa11os	3.402676269	5.042088977	3.616643591	1.39413488	0.163276878	NA
Anxa2	5023.527871	0.551850883	0.323522906	1.705755214	0.088053665	0.389445582
Anxa3	2340.290198	0.97536749	0.41515131	2.349426499	0.018802356	0.168460347
Anxa4	1022.48943	0.594475718	0.315366904	1.885028867	0.059425941	0.317767792
Anxa5	3161.009938	0.57717603	0.227414334	2.537993191	0.011149015	0.122953822
Anxa6	1460.508759	0.790274913	0.248797451	3.176378649	0.001491262	0.034522347
Anxa7	2106.563178	-0.099709676	0.226900536	-0.439442223	0.660341138	0.910133403
Anxa9	285.0429438	-0.737827086	0.396619616	-1.860288943	0.062844657	0.32699269
Aoah	439.0952839	0.839973265	0.509490272	1.648654177	0.099218503	0.415319387
Aoc1	1.377940192	0	3.81692888	0	1	NA
Aoc2	61.12307613	-1.000230925	0.899819812	-1.111590245	0.266314369	0.662007825
Aoc3	3.001610298	-5.653599358	3.685720605	-1.533919676	NA	NA
Aopep	742.3018374	0.659148497	0.280138359	2.352939092	0.018625685	0.16718497
Aox1	3.566695229	-0.322403323	1.329927823	-0.242421669	0.808453445	NA
Ap1ar	1132.290105	0.38976125	0.210768217	1.8492411	0.064423007	0.330699495
Ap1b1	2862.247922	-0.840063973	0.343198659	-2.447748414	0.014375199	0.144972248
Ap1g1	571.4969084	0.478883221	0.44696862	1.07140233	0.283988566	0.678920925
Ap1g2	1136.722162	-0.184958431	0.257235981	-0.719022396	0.47212712	0.818368738
Ap1m1	3786.360335	0.24964777	0.188036057	1.327659034	0.184290773	0.565171261
Ap1m2	8.43024005	0.503354489	3.545454522	0.14197178	NA	NA
Ap1s1	2017.444627	-0.116363189	0.237420758	-0.490113795	0.624053377	0.895980891
Ap1s2	497.2764808	0.867280466	0.316591842	2.739427716	0.006154625	0.086395322
Ap1s3	29.09897966	0.269785949	1.042819402	0.258708218	NA	NA
Ap2a1	553.6573605	-0.448953352	0.317237793	-1.415195045	0.157011317	0.527144562
Ap2a2	1548.432356	-0.371101307	0.311134924	-1.192734335	0.232973434	0.622725589
Ap2b1	501.380031	-0.611476911	0.484456839	-1.262190688	0.206880179	0.594404257
Ap2m1	10052.62746	-0.08866374	0.1270496	-0.697867134	0.48526029	0.827047891
Ap2s1	2304.784485	0.199070907	0.188662001	1.055172245	0.291346555	0.687239463
Ap3b1	1051.304687	-0.475109333	0.348812883	-1.362075073	0.173174194	0.549174153
Ap3d1	757.0468412	0.017070098	0.3450337	0.049473712	0.960541786	0.99281349
Ap3m1	1917.186886	0.28349622	0.203004039	1.396505318	0.16256238	0.535502237
Ap3m2	50.91794162	-0.181233066	1.436770921	-0.126139152	0.899621776	0.981868563
Ap3s1	4122.116433	0.390848857	0.136688077	2.859421728	0.004244141	0.06819168
Ap3s1-ps1	0.810277467	3.441627392	3.71329939	0.926838111	0.354010594	NA
Ap3s2	1127.872869	-0.164434871	0.149578656	-1.099320421	0.271628328	0.66788694
Ap4b1	690.2169192	-0.015113845	0.509473354	-0.029665624	0.976333728	0.995231201
Ap4e1	217.3247662	-0.124717691	0.406843936	-0.30654922	0.75918651	0.947278988
Ap4m1	214.3508669	-0.054387339	0.762244638	-0.071351554	0.943117966	0.989025669
Ap4s1	462.2186148	0.394263032	0.229224709	1.719984874	0.085435191	0.382773486
Ap5b1	148.0713665	0.214825983	0.992612172	0.216424893	0.828656564	0.967336845
Ap5m1	675.1452184	-0.418508611	0.343079685	-1.219858329	0.222518585	0.611905172
Ap5s1	251.3598087	0.479508094	0.557532603	0.860053908	0.389759327	0.769969702
Ap5z1	287.0402956	0.225241197	0.490177219	0.45950972	0.645868174	0.905070159
Apaf1	468.2080629	0.414543205	0.435566415	0.95173363	0.341232089	0.731730951
Apba1	39.5598097	-0.898032437	1.44690989	-0.620655401	0.53482638	0.853804212
Apba2	8.107413022	0.64634686	3.546157721	0.182266811	NA	NA
Apba3	364.4922984	-1.065030699	0.323129414	-3.295988092	0.000980762	0.026600449
Apbb1	65.9149078	2.295462885	1.858568853	1.235070135	0.216804403	0.606846502
Apbb1ip	507.6838251	-0.175072045	0.276019979	-0.63427309	0.525902615	0.84824046
Apbb2	41.01055021	-0.676312894	1.349794418	-0.501048815	0.616336768	0.892890645
Apbb3	333.894249	0.682505906	0.346299885	1.970852243	0.048740779	0.286828325
Apc	253.5383296	-0.243737121	0.468174473	-0.520611726	0.602637279	0.887288519
Apc-ps1	4.861758652	-0.515663007	3.40325269	-0.151520634	0.879565035	NA
Apc2	10.53782994	-2.402634061	2.422492042	-0.991802664	0.321293798	0.715493183
Apcdd1	12.56035547	0.424026655	2.28499016	0.185570451	NA	NA
Apeh	2549.097868	-0.95917334	0.269950973	-3.55313904	0.000380663	0.014336679
Apex1	4533.619438	0.084040998	0.156877407	0.535711287	0.592158102	0.880016916
Apex2	293.8644114	-0.579675797	0.57372736	-1.010368055	0.312318987	0.708971726
Aph1a	376.5587928	0.407421698	0.431870417	0.943388762	0.345482089	0.73498499
Aph1b	94.47356176	1.497276852	1.529453336	0.978962101	0.327598706	0.721213308
Aph1c	179.1553977	0.887508059	0.967740067	0.917093431	0.359093683	0.746001771
Api5	6112.860771	-0.135480956	0.193545324	-0.699996018	0.483929791	0.826418843
Apip	1840.113375	-0.700612137	0.270401117	-2.591010515	0.009569457	0.11160293
Aplf	805.2810028	-0.564098894	0.326090949	-1.729882097	0.083651343	0.378802934
Apln	27.1530593	1.186222735	2.926179501	0.405382764	0.685196178	0.919375466
Aplnr	25.11851739	-0.161440187	2.770182673	-0.058277813	0.95352734	0.990842782
Aplp1	7.381119178	-19.65455541	3.682502081	-5.337282908	NA	NA
Aplp2	2965.909843	-0.878101331	0.339495652	-2.586487709	0.009695963	0.112718461
Apmap	1700.875436	0.1329429	0.199495132	0.66639671	0.505157565	0.837136254
Apoa1	1.621202665	3.808327082	3.694696367	1.030755089	0.302655684	NA
Apoa2	4.297057328	1.585737127	3.294838882	0.481279111	0.630318142	NA
Apobec1	580.1572693	0.61339396	0.299720798	2.046551205	0.04070217	0.26155942
Apobec2	6.244604792	-0.38381572	3.228558462	-0.118881453	0.905369276	NA
Apobec3	4700.746392	0.096110363	0.135422047	0.709709865	0.477884074	0.822268634
Apobec4	2.999728192	0	3.81692888	0	NA	NA
Apobr	230.7417488	0.515539779	0.497003086	1.037296938	0.299597493	0.695475482
Apoc1	8.34929787	1.137552483	2.008282789	0.56643043	0.571101214	NA
Apoc2	92.89516209	-0.43832099	0.706683969	-0.620250365	0.535092967	0.853991243
Apoc4	76.12453568	-0.06664534	0.481177449	-0.138504703	0.889841553	0.98103616
Apoe	4806.093733	-0.233687051	0.304891427	-0.766459895	0.443402706	0.804625446
Apof	2.839217696	-4.767251177	3.686644603	-1.293113845	NA	NA
Apol10a	23.99945809	1.681497349	3.456744891	0.486439527	NA	NA
Apol10b	5.109346161	0.061043022	2.541465766	0.024018825	0.980837593	NA
Apol10c-ps	5.433393405	6.22440374	3.683230694	1.68993046	NA	NA
Apol11a	35.33614441	0.907620818	1.813154574	0.500575533	0.616669885	0.893101787
Apol11b	804.1457616	-0.761408143	0.489820418	-1.55446387	0.120073808	0.45896902
Apol7e	188.6532213	1.431027337	0.818663369	1.748004603	0.08046323	0.372799362
Apol8	169.2132151	-1.461480587	1.03640976	-1.410137808	0.158498995	0.528077022
Apol9a	2.674998936	0.720742549	3.81692888	0.18882787	0.850227728	NA
Apol9b	19.53731833	-0.458266089	3.00336004	-0.152584466	0.878725976	0.978836021
Apold1	85.83485394	-1.942547938	1.466479153	-1.324633858	0.185292621	0.566934896
Apom	1.946274684	-5.028589452	3.689853431	-1.362815501	0.172940665	NA
Apon	0.891811084	0	3.81692888	0	1	NA
Apoo	1074.122806	-0.502731758	0.164793702	-3.050673377	0.002283288	0.046062008
Apool	903.6542758	0.269196751	0.299201791	0.899716374	0.368271208	0.75459701
Apopt1	1024.844109	-0.810996724	0.137586435	-5.894452611	3.76E-09	1.72E-06
App	560.6489508	0.449700677	0.386081769	1.164780916	0.244107686	0.637217866
Appbp2	1085.869441	0.259241711	0.235037949	1.102978103	0.270036674	0.666674425
Appbp2os	9.24001011	0.599862881	1.048107012	0.572329804	0.567098562	0.868757321
Appl1	484.0970064	1.208633362	0.350182275	3.451440713	0.000557602	0.018351896
Appl2	263.3578271	0.718557819	0.596115106	1.205401124	0.228048488	0.617925561
Aprt	2227.500819	0.187100915	0.171709155	1.089638551	0.275872394	0.672000273
Aprt-ps	1.54112261	1.442431415	3.81687493	0.377909007	0.705498191	NA
Aptx	676.1618138	0.47870818	0.437316878	1.094648308	0.273670743	0.669087757
Aqp1	6455.247211	-1.440169671	0.267735058	-5.379085126	7.49E-08	1.74E-05
Aqp11	231.62032	-0.943200559	0.525109429	-1.796198101	0.072463017	0.353531413
Aqp7	5.999394737	-0.793857368	1.184813943	-0.670027031	0.502840559	NA
Aqp9	1100.002947	-0.380266794	0.394444612	-0.964056251	0.335017725	0.727107384
Aqr	1008.608983	-0.889072401	0.294778194	-3.016072489	0.00256072	0.049236587
Araf	1755.522791	0.414611754	0.233814069	1.773254093	0.076186612	0.362115054
Arap1	383.1427669	0.344096741	0.482246598	0.713528601	0.475518722	0.820396113
Arap2	158.9632141	-0.095207545	0.999846127	-0.095222197	0.92413834	0.985797033
Arap3	521.5012406	0.391439526	0.454120958	0.861971947	0.388702955	0.769142354
Arc	13.38285211	21.52816994	3.681100538	5.848297191	NA	NA
Arcn1	4560.982401	-0.210030014	0.211137774	-0.994753377	0.319856227	0.714906553
Arel1	482.7906732	-0.239281644	0.397189623	-0.602436796	0.546883423	0.859876473
Arf1	8361.433483	0.103664069	0.099838615	1.038316385	0.299122783	0.694915352
Arf2	760.4422713	-0.579730584	0.378873495	-1.530142887	0.125981364	0.471921476
Arf3	1003.175001	0.192638802	0.294587878	0.653926437	0.513159201	0.843160027
Arf4	4870.721636	0.14262034	0.155387031	0.917839407	0.358702948	0.745811164
Arf4os	1.135594214	-2.586084786	3.701519111	-0.698654987	0.484767671	NA
Arf5	4812.926849	-0.786378765	0.158239423	-4.969550269	6.71E-07	9.81E-05
Arf6	2059.75091	-0.009437978	0.15628282	-0.060390374	0.951844725	0.99077006
Arfgap1	735.9281538	0.25101029	0.391463742	0.641209551	0.521386545	0.846230462
Arfgap2	2211.143151	-0.187475774	0.282650834	-0.66327692	0.507153216	0.838626567
Arfgap3	370.7299439	-2.039035251	0.537643244	-3.792543243	0.000149112	0.00696159
Arfgef1	1129.071995	0.631531438	0.260341476	2.425781123	0.01527548	0.14941137
Arfgef2	413.285227	0.209105463	0.593877491	0.352102017	0.724761756	0.934877986
Arfgef3	1.053474379	4.14238573	3.699793705	1.119626136	0.262873113	NA
Arfip1	346.8606036	0.282132981	0.378717395	0.744969691	0.456290043	0.811954018
Arfip2	390.8530488	0.259687743	0.378087113	0.686846323	0.492179575	0.830201258
Arfrp1	1225.535272	0.282282911	0.158063402	1.785884065	0.074118032	0.358045222
Arg1	27.81501974	-20.23614438	3.494563166	-5.790750781	NA	NA
Arg2	52.50922649	0.974802669	1.332432178	0.731596463	0.464414908	0.814843829
Arglu1	1062.412882	0.133888689	0.22739063	0.588804775	0.555992243	0.864897341
Arhgap1	2033.802507	-0.156959541	0.236242595	-0.664399834	0.506434439	0.838194041
Arhgap10	83.40660635	-1.468361634	0.676530799	-2.170428361	0.02997441	0.220663001
Arhgap11a	323.2886725	-0.941557844	0.44845076	-2.0995791	0.035765883	0.245028995
Arhgap12	320.9447691	0.786950575	0.63869852	1.232115858	0.217905808	0.607796116
Arhgap15	2030.987131	0.471498526	0.299606041	1.573728369	0.11555026	0.449830998
Arhgap17	547.1478808	-0.311059577	0.358084356	-0.868676814	0.385023927	0.767716239
Arhgap18	792.1914423	0.18663699	0.357707164	0.521759163	0.601838026	0.887094924
Arhgap19	1319.652205	-0.075136833	0.266627644	-0.281804361	0.778093527	0.953175939
Arhgap21	309.743913	-0.358146249	0.371661357	-0.96363596	0.335228471	0.727240744
Arhgap23	185.3252021	-0.612078302	0.809862742	-0.755780295	0.449780933	0.808941388
Arhgap24	27.64174065	1.013548711	1.624500302	0.623914141	0.532683973	0.852495902
Arhgap25	862.8726531	0.567517809	0.325755259	1.742160085	0.081480436	0.375050207
Arhgap26	262.3500435	0.453025226	0.478586654	0.946589761	0.343847863	0.734040397
Arhgap27	309.4241354	0.451431745	0.63645646	0.709289281	0.478144979	0.822510785
Arhgap27os1	1.216534809	0.720733868	3.81692888	0.188825595	0.850229511	NA
Arhgap27os2	9.643635164	1.584419686	2.11638803	0.748643285	0.454072236	0.811069256
Arhgap27os3	22.21162003	2.113012425	1.815288566	1.164009108	0.244420321	0.637289349
Arhgap28	57.38317808	-0.883216939	2.173112578	-0.406429445	0.684427088	0.919188844
Arhgap29	20.02710397	-0.501105986	2.41072726	-0.207865068	0.835334325	0.968614709
Arhgap30	1167.895474	0.421299206	0.391931779	1.074929944	0.282406094	0.678033584
Arhgap31	104.0011428	0.681171753	0.660676224	1.031022048	0.302530481	0.698188112
Arhgap32	53.65603443	-0.299709029	1.305789718	-0.229523196	0.818462294	0.964928295
Arhgap33	76.5185358	-0.996677695	0.822249837	-1.212134865	0.22546076	0.615707227
Arhgap35	107.3896539	0.83397801	0.960722078	0.86807416	0.385353736	0.767716239
Arhgap39	81.71171294	-0.426959725	0.397432632	-1.074294587	0.28269067	0.678059091
Arhgap4	841.6420916	0.375459639	0.550862383	0.681585184	0.495501286	0.832845674
Arhgap44	1.377891072	-2.764591341	3.734266446	-0.740330499	0.459099479	NA
Arhgap45	2003.85928	0.034676512	0.266100652	0.130313518	0.896318386	0.981868563
Arhgap5	239.0506647	0.397213489	0.595363385	0.667178229	0.504658295	0.836945973
Arhgap6	247.2077365	-0.230952588	0.469366293	-0.492051924	0.622682638	0.895535234
Arhgap9	2380.982852	0.848710495	0.251540545	3.374050478	0.000740708	0.022317451
Arhgdia	4337.984491	-0.053840246	0.182998395	-0.294211573	0.768596238	0.948285784
Arhgdib	49947.83759	0.78453396	0.248557944	3.156342334	0.001597612	0.036298822
Arhgdig	76.13237574	-0.84768243	0.964566486	-0.878822188	0.379497694	0.764913461
Arhgef1	2072.087996	0.201085264	0.272478588	0.737985561	0.460523223	0.813226766
Arhgef10	59.88675097	-0.251474855	1.572869593	-0.159882838	0.872973368	0.977626885
Arhgef10l	46.2045332	-0.186524106	1.686426723	-0.110603149	0.91193105	0.983465496
Arhgef11	47.32619305	0.643439355	1.601424229	0.401791944	0.687837151	0.920371462
Arhgef12	180.6903688	-1.262146992	0.561489014	-2.247856967	0.024585312	0.197398442
Arhgef15	93.38433096	0.627909453	0.505443581	1.242293852	0.214128163	0.604999003
Arhgef17	7.462035332	0	3.606538804	0	1	NA
Arhgef18	637.0746856	0.269081237	0.370795376	0.725686602	0.468030917	0.816445771
Arhgef2	1224.694371	0.273015563	0.24553443	1.111923748	0.266170937	0.661939398
Arhgef25	146.2576987	-1.36457828	1.539762934	-0.886226217	0.375495639	0.761773105
Arhgef26	9.400232917	21.80849114	3.680532824	5.925362491	NA	NA
Arhgef28	80.98971646	-1.488654217	1.219458895	-1.220749812	0.222180761	0.611793957
Arhgef3	490.6319045	0.99658772	0.392473302	2.539249712	0.01110905	0.122610686
Arhgef33	2.675642972	4.612951498	3.69376708	1.248847423	0.211720885	NA
Arhgef37	33.32174206	-3.674319134	1.125887259	-3.263487623	0.0011005	0.028262926
Arhgef39	1046.710453	0.003749584	0.364097927	0.010298285	0.991783303	0.998782405
Arhgef4	125.9448956	0.701953402	0.959948844	0.731240427	0.464632311	0.814843829
Arhgef40	237.9571834	-0.811975062	0.582493884	-1.393963239	0.163328706	0.536362562
Arhgef5	105.31365	-1.899561325	0.643711691	-2.95095048	0.003167977	0.056524601
Arhgef6	1086.339809	1.073377738	0.330257367	3.250125034	0.001153543	0.029316036
Arhgef7	211.164328	0.39369044	0.483397958	0.814423052	0.415402637	0.787419598
Arhgef9	6.326406751	-6.531246796	3.682243245	-1.773714109	0.076110452	NA
Arid1a	1834.335174	0.239488175	0.202637456	1.181855414	0.237263076	0.629302831
Arid1b	590.6537101	0.474222508	0.248017069	1.912055935	0.05586902	0.307964537
Arid2	1122.776174	-0.177032868	0.22344597	-0.792284901	0.428194574	0.794898142
Arid3a	97.9835961	-0.261661048	1.070097714	-0.244520705	0.806827568	0.962346246
Arid3b	122.8552012	0.958804097	0.962426434	0.996236245	0.319135373	0.714526421
Arid3c	1.541257906	0	3.81692888	0	1	NA
Arid4a	1289.545806	-0.199728069	0.14589822	-1.368954806	0.171013402	0.545518194
Arid4b	1371.445217	0.090850372	0.181221859	0.501321269	0.616145039	0.892890645
Arid5a	958.3757021	1.212713907	0.376876379	3.217802907	0.001291765	0.031386574
Arid5b	242.2088977	0.258812636	0.487404262	0.531001996	0.595417396	0.881983622
Arih1	374.5796632	-0.27591206	0.288731018	-0.955602421	0.339273138	0.73035811
Arih2	1267.779206	0.150068583	0.235989927	0.635910968	0.524834453	0.84824046
Arl1	2320.087278	0.177030229	0.149379237	1.185105992	0.235975542	0.627421871
Arl10	89.07811028	0.311113523	0.643499562	0.483471227	0.628761185	0.896968281
Arl11	547.2525458	1.273535789	0.365200321	3.487225269	0.00048806	0.016793714
Arl13b	142.4238501	0.410918674	0.546825175	0.751462611	0.452374294	0.810109072
Arl14ep	689.5142694	0.605870169	0.27567584	2.19776303	0.027965997	0.212736657
Arl14epl	3.323674435	0	3.81692888	0	NA	NA
Arl15	113.9823151	-0.793819979	0.733069624	-1.082871194	0.2788656	0.675686123
Arl16	330.8161737	0.342115338	0.475107585	0.720079722	0.471475912	0.817993568
Arl2	1084.22724	-0.15773373	0.240938469	-0.654663949	0.512684141	0.843012643
Arl2bp	812.5275865	-0.520134256	0.272688796	-1.907428039	0.056465181	0.309337313
Arl3	393.882611	0.155669581	0.239463729	0.650075825	0.515643244	0.843760296
Arl4a	1904.745916	-0.884695488	0.186170928	-4.752060367	2.01E-06	0.000253654
Arl4c	88.67578734	0.722413564	0.683758097	1.056533835	0.290724391	0.686769404
Arl4d	26.59327599	0.815936649	2.55057531	0.319902983	0.749041877	0.942685797
Arl5a	868.5454024	-0.053282864	0.311622261	-0.170985424	0.864235227	0.975874628
Arl5b	236.0421753	0.71446476	0.345657402	2.066973702	0.038736632	0.255883149
Arl5c	897.3712397	0.02246979	0.431862424	0.052029972	0.958504812	0.992208894
Arl6	168.1281002	-0.802531635	0.85768476	-0.935695343	0.349430069	0.738720719
Arl6ip1	8330.660103	-0.011165159	0.160817581	-0.069427475	0.94464936	0.989674712
Arl6ip4	1217.792971	-0.059328472	0.173353811	-0.342239215	0.732170876	0.93741812
Arl6ip5	837.8919732	0.341521523	0.206158369	1.656597913	0.097600795	0.41164182
Arl6ip6	1088.616059	-0.16518654	0.286847571	-0.575868708	0.564703928	0.868490526
Arl8a	445.6877845	0.53034944	0.282727221	1.875834376	0.060678026	0.320526459
Arl8b	1850.070665	-0.187135546	0.225295571	-0.830622391	0.406186982	0.780795891
Armc1	1379.579233	-0.524832583	0.148035478	-3.545316225	0.000392142	0.014530493
Armc10	1063.765454	0.081626459	0.279040809	0.292525168	0.76988512	0.948606838
Armc2	6.08219345	-4.902066361	3.690929718	-1.328138636	NA	NA
Armc3	115.4185351	0.547907081	0.617140855	0.88781528	0.374640122	0.76060635
Armc5	235.2132701	-0.370469402	0.4775475	-0.775774979	0.43788186	0.801882276
Armc6	283.3436458	-0.24858587	0.758154856	-0.327882712	0.743000346	0.941633636
Armc7	440.9064625	0.55384282	0.548193785	1.010304813	0.312349276	0.708971726
Armc8	1106.751707	-0.269590044	0.165015677	-1.633723836	0.102316851	0.420502766
Armc9	424.8712668	-0.348179903	0.464009565	-0.750372252	0.453030538	0.810109072
Armcx1	271.3133654	0.438571785	0.805809666	0.544262254	0.586261018	0.877410104
Armcx2	210.8487779	-0.196581886	0.476972687	-0.412144954	0.680233181	0.91844998
Armcx3	724.5808214	0.574926029	0.378452138	1.519151224	0.128724435	0.476535336
Armcx4	32.17374733	0.206416651	1.649099932	0.12516928	0.900389537	0.981868563
Armcx5	148.6089645	-0.95767093	0.802095495	-1.193961238	0.232493131	0.622124542
Armcx6	161.9720279	-0.947841263	0.354150553	-2.676379456	0.007442233	0.096156812
Armh3	176.9719201	0.070871613	0.835450053	0.08483046	0.932396177	0.988031039
Armt1	864.0126296	-0.06131083	0.242474395	-0.252854864	0.800380369	0.960259305
Arnt	429.6987739	-0.518810327	0.443158118	-1.170711549	0.241714741	0.634386205
Arnt2	9.1664286	0	3.81692888	0	NA	NA
Arntl	936.003168	1.123875713	0.386967751	2.904313629	0.003680593	0.06196806
Arntl2	1.864127195	-1.263352518	2.030779393	-0.622102294	0.533874607	NA
Arpc1a	1661.536786	-0.350847488	0.179309946	-1.956653802	0.050388185	0.29292565
Arpc1b	13118.03508	0.496391626	0.225293208	2.203313764	0.027572642	0.211284222
Arpc2	13848.96651	0.494362461	0.151159369	3.270471845	0.001073682	0.028117777
Arpc3	1187.609937	0.814368906	0.287072371	2.836806984	0.004556715	0.071676293
Arpc4	4843.606651	0.233302813	0.175113	1.332298646	0.182762072	0.56350569
Arpc5	12476.18031	0.432715848	0.147155269	2.940539276	0.003276415	0.057754218
Arpc5l	3175.226772	0.345822277	0.144739521	2.389273324	0.016881738	0.157329614
Arpin	3.811454589	-5.998205226	3.684099841	-1.62813319	NA	NA
Arpp19	2557.660812	0.089611695	0.217124332	0.41272065	0.679811294	0.918410888
Arpp21	195.1940162	1.144799666	0.965544944	1.185651349	0.235760015	0.627077011
Arrb1	645.6049431	-0.098464128	0.235463293	-0.418171878	0.675821455	0.916800866
Arrb2	1224.234762	0.689614247	0.335388725	2.056164076	0.039766704	0.25930872
Arrdc1	2581.022767	0.219203401	0.14067901	1.558181289	0.119190279	0.457266356
Arrdc2	305.0500432	0.06059973	0.409377353	0.148029023	0.882319864	0.979061603
Arrdc3	656.2113466	-0.660772567	0.432179023	-1.52893253	0.126281171	0.472681032
Arrdc4	220.1142206	-0.65676856	0.575167367	-1.141873823	0.253506471	0.650024576
Arsa	214.7094836	0.300189805	0.514297871	0.583688601	0.559429838	0.866144599
Arsb	552.0668873	0.756252852	0.508741159	1.486517926	0.137142179	0.490107221
Arsg	144.0473264	-0.241139654	0.94610524	-0.254876142	0.798818763	0.959913503
Arsk	210.8365581	-1.006356256	0.490144645	-2.053182193	0.040054911	0.25973994
Art1	12.64623488	0.093835927	3.053596201	0.030729645	0.975485149	0.995024043
Art2a	3.323511396	0.676001114	3.628219807	0.186317574	0.852195726	NA
Art2b	8.432564055	3.000137577	3.588608733	0.836016908	NA	NA
Art4	308.2172181	0.101144451	0.709754225	0.142506304	0.8866801	0.980721175
Art5	16.13251594	1.237483763	3.008352702	0.411349295	0.680816428	0.91844998
Artn	29.84204823	-2.47216917	2.718127653	-0.909511799	0.363080033	0.749748817
Arv1	194.061021	-0.318795185	0.329769815	-0.96672033	0.333683861	0.726200899
Arvcf	111.5383207	-0.622560781	0.82534946	-0.754299616	0.450669333	0.809244405
Arxes1	2.918327697	-2.722042893	3.395915463	-0.801563797	0.422805326	NA
Arxes2	86.07876295	0.892786178	1.585077523	0.563244488	0.573268413	0.871286431
As3mt	797.1634815	0.785468012	0.302583365	2.595873078	0.009435091	0.110604852
Asah1	1428.715688	0.590358143	0.243871535	2.420775112	0.015487455	0.150577633
Asah2	43.36389275	0.070627032	1.178854263	0.059911589	0.95222605	0.99077006
Asap1	1933.96003	-0.793478518	0.204905354	-3.872414775	0.000107762	0.005506054
Asap2	71.67624086	-1.446803188	1.080145797	-1.339451759	0.180423649	0.560486986
Asap3	2.512513367	5.396327285	3.687208276	1.463526571	0.143323348	NA
Asb1	395.2932304	-1.155660065	0.675692649	-1.710333932	0.08720414	0.387329515
Asb13	399.6657082	-0.109209339	0.527414826	-0.207065356	0.835958817	0.968726459
Asb15	0.971535512	4.025608347	3.701617396	1.087526861	0.276804034	NA
Asb16	9.246079179	-2.298569425	2.375858807	-0.967468866	0.333309698	0.725941452
Asb17	79.13697656	-1.97770237	1.086805933	-1.81973829	0.068798869	0.342564269
Asb17os	210.0009953	-1.096371311	0.578991763	-1.893587062	0.058279842	0.313912028
Asb18	12.15854726	0.767076576	0.880622209	0.871062038	0.38372028	0.767093751
Asb2	12.97402963	0.504528808	2.84556992	0.177303254	0.859270195	0.974910715
Asb3	644.4941521	0.233120415	0.376903666	0.618514586	0.536236186	0.854192448
Asb5	6.245888087	-4.358420148	2.796158168	-1.558717314	0.119063302	NA
Asb6	841.7061349	-0.613019191	0.375791003	-1.631276922	0.102831901	0.421155427
Asb7	322.0726102	-0.478925788	0.634503865	-0.754803579	0.450366846	0.809244405
Asb8	839.3869738	-0.099689428	0.227458302	-0.438275618	0.661186499	0.910602366
Ascc1	697.1534796	0.159513365	0.412925018	0.386301043	0.699273728	0.925923069
Ascc2	549.8317518	-0.344327862	0.46864202	-0.734735357	0.462500683	0.814245104
Ascc3	397.5488723	-0.985289428	0.386564198	-2.54883777	0.010808257	0.120371884
Ascl2	39.14346836	1.451312731	1.295109414	1.120610132	0.26245385	0.657732484
Asf1a	2749.055175	-0.299975036	0.196936909	-1.52320374	0.127707741	0.475094565
Asf1b	6902.528396	-0.103204156	0.164898242	-0.625865713	0.531403026	0.851870308
Asgr1	1.702548433	0	3.81692888	0	1	NA
Asgr2	3.157490416	5.725979764	3.685348331	1.553714669	NA	NA
Ash1l	590.6215313	-0.440312741	0.201744227	-2.182529576	0.029070471	0.217391117
Ash2l	2695.222324	-0.520235506	0.21165808	-2.457905248	0.013975004	0.143008917
Asl	902.5073624	-0.048483969	0.308395828	-0.157213439	0.875076637	0.978136956
Asna1	1351.947213	-0.156985937	0.153874712	-1.020219211	0.307624508	0.703784564
Asns	3730.79554	-1.035151964	0.233283916	-4.437305328	9.11E-06	0.000864369
Asnsd1	1704.482937	-0.452283385	0.244077059	-1.853035217	0.063877311	0.329139333
Aspa	7.617798516	-1.563982236	2.982719538	-0.524347736	0.600036701	NA
Aspdh	3.889604307	-6.027494111	3.683979087	-1.636136897	NA	NA
Asph	961.2913922	-0.825712266	0.361391424	-2.284814221	0.022323723	0.185034924
Asphd1	0.973115742	2.027668623	3.771176228	0.537675383	0.590801177	NA
Asphd2	6.084525393	-20.44433917	3.681855084	-5.552727825	NA	NA
Aspm	570.7476278	-1.374945028	0.436350565	-3.151010078	0.001627069	0.036635371
Aspn	5.107279177	0.179856559	1.300565734	0.138291018	0.890010424	NA
Asprv1	61.12750805	-2.100153256	1.515916071	-1.385402066	0.16592956	0.539188049
Aspscr1	1707.954492	0.221378225	0.188503864	1.174396217	0.24023636	0.632080289
Asrgl1	1286.334972	0.022473364	0.220146335	0.102083751	0.918690199	0.985241929
Ass1	1482.358587	0.140018605	0.192081891	0.728952656	0.466030623	0.814843829
Aste1	212.5446496	0.690943427	0.425109126	1.625331908	0.104091856	0.423467231
Astn2	3.567650505	5.147667955	3.684664248	1.397052108	0.162397902	NA
Asxl1	911.7172086	-0.214820273	0.287828293	-0.7463487	0.4554568	0.811541021
Asxl2	782.3707792	-0.214354509	0.211804569	-1.012039116	0.311519351	0.70780698
Atad1	1217.652361	0.175352909	0.345092088	0.50813367	0.611359604	0.890927469
Atad2	2627.495105	-0.074446195	0.249451656	-0.298439371	0.765367843	0.947567353
Atad2b	492.2955348	-0.679153199	0.259873544	-2.613398759	0.008964664	0.107553887
Atad3a	2111.55836	-0.450387468	0.230293513	-1.955710616	0.050499254	0.29292565
Atad3aos	31.69772376	-0.333687085	0.830378652	-0.401849306	0.687794933	0.920371462
Atad5	659.2188912	-0.588886051	0.379975736	-1.549799093	0.121189745	0.461803351
Atat1	280.3977704	0.461447991	0.442439674	1.042962507	0.296965658	0.692556521
Atcayos	3.890314303	-2.16933232	1.886250845	-1.150076261	0.250112463	NA
Ate1	728.199485	-0.096163522	0.363924379	-0.264240396	0.791594685	0.958056413
Atf1	1433.827066	-0.064060372	0.233821329	-0.273971466	0.78410655	0.955422039
Atf2	938.6085248	-0.342322881	0.23559696	-1.453002115	0.146223167	0.509600789
Atf3	38.99508115	0.974451588	2.864166015	0.340221755	0.733689536	0.937534826
Atf4	1680.104187	0.021990737	0.171727972	0.12805565	0.898104933	0.981868563
Atf5	9.968118451	2.101579424	1.51262476	1.389359396	0.164723491	0.538622593
Atf6	331.4702001	-0.72630701	0.362133761	-2.005631863	0.04489554	0.275758823
Atf6b	681.0031549	0.264278335	0.30916699	0.854807738	0.392657594	0.770855538
Atf7	379.030588	0.08711786	0.365457312	0.2383804	0.811586068	0.962852042
Atf7ip	2291.154703	-0.329967199	0.198791657	-1.659864428	0.096941729	0.41020752
Atg10	210.6790074	0.948174569	0.685996883	1.382184952	0.166914919	0.540984349
Atg101	1973.418755	0.424531898	0.208008658	2.040933788	0.041257409	0.263707763
Atg12	969.9013628	0.217683598	0.317762789	0.685050627	0.493311974	0.831077689
Atg13	617.5458296	-0.607870685	0.372554796	-1.631627592	0.102757962	0.421148537
Atg14	306.5746618	0.517758256	0.414276805	1.249788184	0.211376933	0.600593258
Atg16l1	599.4372017	-0.733913768	0.387940585	-1.891820027	0.058514964	0.314705817
Atg16l2	410.4459019	0.735800222	0.583681163	1.260620127	0.207445744	0.594976379
Atg2a	218.3318605	0.027380278	0.755170504	0.03625708	0.971077372	0.994334815
Atg2b	319.1145944	-0.361063624	0.43336608	-0.833160786	0.404754055	0.780093776
Atg3	2728.960299	-0.02562636	0.209521468	-0.122308993	0.90265431	0.982385301
Atg4a	859.0621388	-0.027048012	0.326261009	-0.082902987	0.933928679	0.988031039
Atg4b	2202.432717	-0.404287348	0.216474748	-1.867595888	0.06181842	0.324247154
Atg4c	272.8580767	0.774756357	0.447380528	1.731761464	0.083316042	0.378222219
Atg4d	1360.686529	-0.963758768	0.217720561	-4.42658592	9.57E-06	0.000878385
Atg5	1105.689334	-0.066039019	0.262731955	-0.251355109	0.801539571	0.960617546
Atg7	1036.910104	-0.254515842	0.343560176	-0.740818814	0.458803306	0.812547395
Atg9a	380.5538597	0.019459624	0.495486822	0.039273747	0.968672138	0.994334815
Atg9b	85.67417021	0.471381707	1.524578571	0.309188202	0.757178368	0.946583772
Atic	472.5405933	-0.366777263	0.235640791	-1.556510067	0.119586851	0.458035423
Atl1	77.65096697	0.091624642	0.672960118	0.136151668	0.891701383	0.981059502
Atl2	1270.827041	-0.441015566	0.299041621	-1.47476316	0.140276229	0.497760645
Atl3	480.7219875	-0.249376332	0.304475984	-0.819034489	0.412766737	0.78522969
Atm	233.9517575	-0.531035109	0.456273709	-1.163852088	0.244483959	0.637289349
Atmin	372.3970549	-0.562965279	0.445484114	-1.263715724	0.206332079	0.593723205
Atn1	61.52208186	0.683468404	0.704651636	0.969938007	0.332077394	0.725085808
Atoh8	4.539652887	0	3.81692888	0	NA	NA
Atox1	1620.698015	-0.007918733	0.205530665	-0.038528232	0.969266522	0.994334815
Atp10a	209.4858558	1.24800114	0.6381914	1.95552798	0.050520784	0.29292565
Atp10d	200.3394716	1.030095357	0.559151547	1.842247171	0.065439003	0.332914537
Atp11a	695.986688	0.494554279	0.375460587	1.31719359	0.187773742	0.570821239
Atp11b	2945.585607	0.42123769	0.204946809	2.0553513	0.039845086	0.259319896
Atp11c	423.8745181	-0.066520224	0.48384671	-0.137482022	0.890649802	0.98103616
Atp13a1	1960.077093	0.372707027	0.278679167	1.337405415	0.181090338	0.561245622
Atp13a2	558.6026402	0.291757649	0.377654374	0.772552019	0.43978755	0.802690068
Atp13a3	1000.00445	-0.006552987	0.186702169	-0.03509861	0.97200111	0.994334815
Atp1a1	1055.29062	-0.484749856	0.434174662	-1.116485826	0.264214234	0.659880807
Atp1a3	264.8890758	-0.397655565	0.64632092	-0.615260242	0.53838287	0.855615973
Atp1b1	352.227311	0.995750923	0.407956108	2.440828564	0.014653609	0.146066297
Atp1b2	2148.450624	-1.348413974	0.396210374	-3.403277806	0.000665825	0.020657552
Atp1b3	5823.52216	0.506020432	0.189598632	2.668903391	0.007609934	0.097291303
Atp23	411.0177766	0.144135123	0.380920141	0.37838672	0.705143332	0.928775897
Atp2a1	9.158244792	6.917737228	3.247338189	2.13027927	0.033148564	0.234281816
Atp2a2	1489.186117	-0.863675933	0.205406491	-4.20471588	2.61E-05	0.001919593
Atp2a3	1612.621453	0.037292443	0.321784597	0.115892568	0.907737686	0.983284826
Atp2b1	792.3425236	0.033761328	0.326819504	0.103302671	0.917722756	0.985241929
Atp2b4	697.1279297	-0.36747419	0.237370552	-1.548103533	0.121597372	0.462494115
Atp2c1	981.31374	-0.078855315	0.377528623	-0.208872414	0.83454784	0.968498943
Atp2c2	23.02533822	0.402320196	1.564558641	0.257146128	0.79706597	0.959512729
Atp4a	47.03095074	-1.590263765	2.480586617	-0.641083748	0.521468273	0.846230462
Atp5a1	19348.27985	-0.254951737	0.09361605	-2.723376343	0.00646184	0.088497534
Atp5b	26542.42446	-0.333998294	0.138288317	-2.415231462	0.015725213	0.151631009
Atp5c1	8983.617945	-0.126797468	0.138487182	-0.915589922	0.359882019	0.747194095
Atp5d	4019.690141	-0.220275381	0.154152018	-1.428949053	0.153018877	0.520741698
Atp5e	1806.272944	0.132742279	0.286121847	0.463936187	0.642693466	0.904022576
Atp5f1	10206.02864	0.016729347	0.08978095	0.186335157	0.852181939	0.972807988
Atp5g1	8069.139368	-0.50389206	0.188075146	-2.679206004	0.007379698	0.09599558
Atp5g2	2028.251292	-0.263482417	0.201912554	-1.304933306	0.191915559	0.575274269
Atp5g3	5738.651181	-0.222370589	0.139282885	-1.596539228	0.110368455	0.437907746
Atp5h	6049.556531	-0.044240438	0.137833012	-0.320971275	0.748232159	0.942685797
Atp5j	8175.406986	0.001222922	0.161852303	0.007555792	0.993971408	0.999278057
Atp5j2	3280.862599	-0.198631704	0.263061409	-0.75507732	0.45020259	0.809244405
Atp5k	773.6489762	0.02285963	0.405801221	0.056332087	0.955077258	0.991144703
Atp5l	4555.042708	-0.1338778	0.216711542	-0.617769588	0.536727233	0.854192448
Atp5md	2286.707443	-0.111420693	0.319883843	-0.348316102	0.727602803	0.935708858
Atp5mpl	2175.53308	-0.049565056	0.275577766	-0.17985869	0.857263507	0.974423742
Atp5o	7336.15138	-0.298732272	0.142742011	-2.092812545	0.036365892	0.247515032
Atp6ap1	5516.168053	0.151553909	0.158030024	0.959019721	0.33754881	0.729135368
Atp6ap1l	3.161586499	0	3.81692888	0	1	NA
Atp6ap2	3008.904915	-0.010484202	0.150180913	-0.069810483	0.944344503	0.989558103
Atp6v0a1	651.3981141	-0.439651588	0.295436017	-1.488144855	0.136712697	0.489162768
Atp6v0a2	1049.202466	0.137707864	0.296072247	0.465115745	0.641848571	0.903859223
Atp6v0b	4450.182624	0.117972963	0.171169021	0.689219125	0.490685383	0.829273334
Atp6v0c	7565.78862	0.300039183	0.128650252	2.332208274	0.019689737	0.172601157
Atp6v0d1	2771.549647	0.093133636	0.121430897	0.766968193	0.443100427	0.804620046
Atp6v0e	5658.382598	0.025365508	0.126480131	0.200549347	0.841050968	0.970535694
Atp6v0e2	493.5033548	-1.190770122	0.394718661	-3.016756594	0.002554949	0.049190338
Atp6v1a	1575.615557	0.378289542	0.24867821	1.521201	0.128209405	0.475393055
Atp6v1b2	3488.490625	0.185693281	0.19088593	0.972797112	0.330654148	0.72354733
Atp6v1c1	2333.739133	0.157224001	0.111883402	1.405248665	0.159947348	0.530603994
Atp6v1d	2408.864232	0.261311399	0.184978842	1.41265561	0.157757009	0.527642858
Atp6v1e1	3179.072679	0.203324062	0.14915566	1.363166917	0.172829911	0.548677708
Atp6v1f	3763.812366	0.116081078	0.113247941	1.025017114	0.305355112	0.701311515
Atp6v1g1	4408.290638	0.225206557	0.139015959	1.620005061	0.10523119	0.424984976
Atp6v1g2	143.3859443	0.809712743	0.699279677	1.157924031	0.24689504	0.640412463
Atp6v1h	1593.499046	-0.024364006	0.203967271	-0.119450566	0.904918402	0.983131742
Atp7a	71.43014996	-0.420608113	1.44767729	-0.290539968	0.771403179	0.949344337
Atp7b	246.8099272	-1.233916444	0.746830911	-1.652203229	0.098493128	0.413348675
Atp8a1	1120.123161	-0.553658476	0.255731292	-2.165000898	0.030387617	0.222324707
[truncated: 18,492 more rows]
