# Supplementary material for: A mechanism to initiate emergency type 2 myelopoiesis
Source: Nature. 2026 Mar 11;653(8113):212–20. doi: 10.1038/s41586-026-10256-6 (PMC13148993; doi:10.1038/s41586-026-10256-6)
Supplement: Supplementary file 5 — Source Data Figs. 1–5 and Extended Data Figs. 1–9 [file 41586_2026_10256_MOESM5_ESM.xlsx]

## Sheet: Fig.1b
Data	CellType	Subgroup
77.7927	Ery	Naive
72.8168	Ery	Naive
78.5187	Ery	Naive
68.05	Ery	Day4
63.2186	Ery	Day4
68.4463	Ery	Day4
51.3607	Ery	Day11
44.8769	Ery	Day11
47.6907	Ery	Day11
63.645	Ery	Day4
70.7894	Ery	Day4
65.3247	Ery	Day4
73.2343	Ery	Day4
70.9509	Ery	Day4
38.0138	Ery	Day11
43.3462	Ery	Day11
49.0145	Ery	Day11
38.2916	Ery	Day11
43.7239	Ery	Day11
75.8101	Ery	Naive
77.0598	Ery	Naive
77.504	Ery	Naive
78.1728	Ery	Naive
75.0467	Ery	Naive
3.37566	Baso	Naive
2.98793	Baso	Naive
2.93093	Baso	Naive
4.4743	Baso	Day4
4.76666	Baso	Day4
4.32143	Baso	Day4
4.29379	Baso	Day11
6.551	Baso	Day11
4.90888	Baso	Day11
5.99812	Baso	Day4
5.31902	Baso	Day4
5.8084	Baso	Day4
6.98859	Baso	Day4
5.73181	Baso	Day4
6.79216	Baso	Day11
5.82305	Baso	Day11
5.61007	Baso	Day11
5.83464	Baso	Day11
5.78478	Baso	Day11
4.07275	Baso	Naive
2.98629	Baso	Naive
2.981	Baso	Naive
2.10108	Baso	Naive
3.57002	Baso	Naive
18.8316	Eo	Naive
24.1952	Eo	Naive
18.5503	Eo	Naive
27.4757	Eo	Day4
32.0147	Eo	Day4
27.2323	Eo	Day4
44.3455	Eo	Day11
48.5721	Eo	Day11
47.4004	Eo	Day11
30.3569	Eo	Day4
23.8916	Eo	Day4
28.8669	Eo	Day4
19.7771	Eo	Day4
23.3173	Eo	Day4
55.194	Eo	Day11
50.8308	Eo	Day11
45.3754	Eo	Day11
55.8737	Eo	Day11
50.4913	Eo	Day11
20.1172	Eo	Naive
19.9539	Eo	Naive
19.515	Eo	Naive
19.7261	Eo	Naive
21.3832	Eo	Naive

## Sheet: Fig.1c
Data	CellType	Subgroup
4.43492	EMPP	Naive
3.00205	EMPP	Naive
2.72497	EMPP	Naive
3.69128	EMPP	Day4
3.94261	EMPP	Day4
4.40877	EMPP	Day4
1.72219	EMPP	Day11
1.73085	EMPP	Day11
2.37486	EMPP	Day11
3.15566	EMPP	Day4
3.15139	EMPP	Day4
5.00333	EMPP	Day4
5.64157	EMPP	Day4
2.42169	EMPP	Day4
1.73193	EMPP	Day11
1.3725	EMPP	Day11
1.69158	EMPP	Day11
2.39417	EMPP	Day11
2.07445	EMPP	Day11
1.95652	EMPP	Naive
3.3828	EMPP	Naive
2.8446	EMPP	Naive
2.49564	EMPP	Naive
2.46857	EMPP	Naive
0.973816	BEMP	Naive
0.777416	BEMP	Naive
1.44857	BEMP	Naive
1.44794	BEMP	Day4
1.03611	BEMP	Day4
1.47539	BEMP	Day4
1.36853	BEMP	Day11
1.48074	BEMP	Day11
1.93038	BEMP	Day11
1.77738	BEMP	Day4
1.15448	BEMP	Day4
3.06307	BEMP	Day4
3.18897	BEMP	Day4
2.52167	BEMP	Day4
2.1578	BEMP	Day11
1.29241	BEMP	Day11
2.13365	BEMP	Day11
1.41652	BEMP	Day11
3.2366	BEMP	Day11
1.17299	BEMP	Naive
1.00189	BEMP	Naive
1.95776	BEMP	Naive
1.10672	BEMP	Naive
1.0441	BEMP	Naive
17.5532	preMegE	Naive
17.07	preMegE	Naive
17.2654	preMegE	Naive
17.896	preMegE	Day4
17.4615	preMegE	Day4
19.5535	preMegE	Day4
13.684	preMegE	Day11
10.6262	preMegE	Day11
11.4618	preMegE	Day11
15.2753	preMegE	Day4
13.7853	preMegE	Day4
12.2252	preMegE	Day4
13.2753	preMegE	Day4
16.1257	preMegE	Day4
15.7862	preMegE	Day11
12.8696	preMegE	Day11
11.6789	preMegE	Day11
16.2003	preMegE	Day11
13.4488	preMegE	Day11
13.733	preMegE	Naive
18.4816	preMegE	Naive
16.4299	preMegE	Naive
17.6713	preMegE	Naive
17.0255	preMegE	Naive

## Sheet: Fig.1d
Subgroup	Data	Fate
Naive	29.4118	Ery.Mk
Naive	26.6667	Ery.Mk
Naive	31.25	Ery.Mk
Naive	28.5714	Ery.Mk
Day4	13.3333	Ery.Mk
Day4	17.6471	Ery.Mk
Day4	17.6471	Ery.Mk
Day4	10.5263	Ery.Mk
Naive	35.2941	Myelo
Naive	33.3333	Myelo
Naive	43.75	Myelo
Naive	42.8571	Myelo
Day4	60	Myelo
Day4	64.7059	Myelo
Day4	52.9412	Myelo
Day4	63.1579	Myelo
Naive	23.5294	Mixed
Naive	26.6667	Mixed
Naive	18.75	Mixed
Naive	14.2857	Mixed
Day4	13.3333	Mixed
Day4	11.7647	Mixed
Day4	11.7647	Mixed
Day4	21.0526	Mixed
Naive	11.7647	MonNeu
Naive	13.3333	MonNeu
Naive	6.25	MonNeu
Naive	14.2857	MonNeu
Day4	13.3333	MonNeu
Day4	5.88235	MonNeu
Day4	17.6471	MonNeu
Day4	5.26316	MonNeu

## Sheet: Fig.1e
GeneSet	NES	padj	versus
HALLMARK_HEME_METABOLISM	-1.90019	7.34e-06	Day4
HALLMARK_INFLAMMATORY_RESPONSE	1.52342	0.0152	Day4
HALLMARK_INTERFERON_ALPHA_RESPONSE	3.18585	1.04e-22	Day4
HALLMARK_INTERFERON_GAMMA_RESPONSE	3.09862	3.35e-25	Day4
HALLMARK_MYC_TARGETS_V1	1.51789	0.00378	Day4
HALLMARK_MYC_TARGETS_V2	0.689717	0.94	Day4
HALLMARK_HEME_METABOLISM	-3.22595	6.38e-33	Day11
HALLMARK_INFLAMMATORY_RESPONSE	2.05887	4.08e-06	Day11
HALLMARK_INTERFERON_ALPHA_RESPONSE	1.66278	0.00415	Day11
HALLMARK_INTERFERON_GAMMA_RESPONSE	1.6933	0.00041	Day11
HALLMARK_MYC_TARGETS_V1	-2.66711	3.4e-18	Day11
HALLMARK_MYC_TARGETS_V2	-2.04947	0.000111	Day11

## Sheet: Fig.1g
Subgroup	IL33
Naive	158.333
Naive	145
Naive	127.5
Naive	120
Naive	140
Naive	137.5
Day4	246.667
Day4	447.5
Day4	264.167
Day4	180
Day4	231.667
Day4	255.833
Day4	210.833
Day11	187.5
Day11	210.833
Day11	339.167
Day11	195.833
Day11	143.333
Day11	232.5
Day11	221.667

## Sheet: Fig.1i
Data	CellType	Subgroup
0.79516	EMPP	IL33_Day6
0.778716	EMPP	IL33_Day6
0.449436	EMPP	IL33_Day6
0.927011	EMPP	PBS_Day2
1.06243	EMPP	PBS_Day6
1.14675	EMPP	PBS_Day2
1.5627	EMPP	PBS_Day6
1.35056	EMPP	IL33_Day2
0.999806	EMPP	IL33_Day2
0.916512	EMPP	IL33_Day2
1.73678	EMPP	IL33_Day2
2.02786	EMPP	IL33_Day2
2.58452	EMPP	IL33_Day2
2.37994	EMPP	IL33_Day6
2.11645	EMPP	IL33_Day6
1.38068	EMPP	IL33_Day6
1.45321	EMPP	PBS_Day6
0.900917	EMPP	PBS_Day6
1.05549	EMPP	PBS_Day2
1.28928	EMPP	PBS_Day2
1.03185	EMPP	PBS_Day2
1.11435	EMPP	PBS_Day2
1.63322	EMPP	PBS_Day6
0.91947	EMPP	PBS_Day6
2.14374	EMPP	IL33_Day2
1.60105	EMPP	IL33_Day2
1.23699	EMPP	IL33_Day2
0.661656	EMPP	IL33_Day6
1.23717	EMPP	IL33_Day6
0.982449	EMPP	IL33_Day6
2.51029	BEMP	IL33_Day6
3.22336	BEMP	IL33_Day6
0.968487	BEMP	IL33_Day6
0.869192	BEMP	PBS_Day2
2.25686	BEMP	PBS_Day6
1.80305	BEMP	PBS_Day2
1.63501	BEMP	PBS_Day6
2.82329	BEMP	IL33_Day2
4.31406	BEMP	IL33_Day2
3.44958	BEMP	IL33_Day2
1.91256	BEMP	IL33_Day2
1.8565	BEMP	IL33_Day2
2.17553	BEMP	IL33_Day2
0.506097	BEMP	IL33_Day6
0.464922	BEMP	IL33_Day6
1.28799	BEMP	IL33_Day6
1.10208	BEMP	PBS_Day6
1.55759	BEMP	PBS_Day6
1.43188	BEMP	PBS_Day2
2.47257	BEMP	PBS_Day2
1.48387	BEMP	PBS_Day2
1.95097	BEMP	PBS_Day2
1.4601	BEMP	PBS_Day6
1.66918	BEMP	PBS_Day6
2.50173	BEMP	IL33_Day2
2.27345	BEMP	IL33_Day2
2.39113	BEMP	IL33_Day2
1.40765	BEMP	IL33_Day6
1.26207	BEMP	IL33_Day6
1.36025	BEMP	IL33_Day6
9.14318	preMegE	IL33_Day6
7.20974	preMegE	IL33_Day6
9.4908	preMegE	IL33_Day6
13.7499	preMegE	PBS_Day2
11.722	preMegE	PBS_Day6
12.0035	preMegE	PBS_Day2
11.1203	preMegE	PBS_Day6
10.1047	preMegE	IL33_Day2
9.28913	preMegE	IL33_Day2
10.7927	preMegE	IL33_Day2
10.9788	preMegE	IL33_Day2
12.6345	preMegE	IL33_Day2
10.5167	preMegE	IL33_Day2
11.23	preMegE	IL33_Day6
8.9751	preMegE	IL33_Day6
8.56497	preMegE	IL33_Day6
12.4707	preMegE	PBS_Day6
11.0174	preMegE	PBS_Day6
11.6471	preMegE	PBS_Day2
13.4605	preMegE	PBS_Day2
13.2895	preMegE	PBS_Day2
11.154	preMegE	PBS_Day2
12.8595	preMegE	PBS_Day6
11.2927	preMegE	PBS_Day6
11.1913	preMegE	IL33_Day2
10.3339	preMegE	IL33_Day2
13.6846	preMegE	IL33_Day2
9.42343	preMegE	IL33_Day6
9.13584	preMegE	IL33_Day6
9.13431	preMegE	IL33_Day6

## Sheet: Fig.1j
Subgroup	Ery/Mk	Myelo	Mixed	Other
PBS	44.4444	27.7778	16.6667	11.1111
PBS	53.8462	23.0769	15.3846	7.69231
PBS	50	33.3333	16.6667	0
IL33	31.25	56.25	6.25	6.25
IL33	35.2941	41.1765	11.7647	11.7647
IL33	41.1765	47.0588	11.7647	5.88235
PBS	49.5146	29.1262	12.6214	8.73786
PBS	52.381	29.5238	11.4286	6.66667
PBS	54.6512	29.0698	16.2791	0
IL33	39.3617	51.0638	9.57447	0
IL33	35.7143	53.0612	8.16327	3.06122
IL33	35.9649	48.2456	9.64912	6.14035

## Sheet: Fig.2a
	IL33_GOTF_sub.log2FoldChange	IL33_pvalue	IL33_Signi	HP_log2FC	HP_pvalue	HP_Signi	dSigni	dSigniColor	label	Signature
2010315B03Rik	-0.415908	0.815	NO	0.0654219	0.892821	NO	NO	NO	NA	NO
2610008E11Rik	-4.26353	0.00551756	NO	0.756152	0.403611	NO	NO	NO	NA	NO
2610021A01Rik	0.0999863	0.941807	NO	0.326227	0.693285	NO	NO	NO	NA	NO
4930522L14Rik	-4.40607	NA	NO	0.391031	0.212118	NO	NO	NO	NA	preMegE
5730507C01Rik	-1.22707	0.46698	NO	0.808131	0.608737	NO	NO	NO	NA	NO
A430033K04Rik	-3.1533	0.000777076	DOWN	-0.0530587	0.93593	NO	NO	NO	NA	NO
A630001G21Rik	0.421636	0.598528	NO	0.0511195	0.890679	NO	NO	NO	NA	NO
Abhd2	1.35193	0.0202766	NO	-0.26103	0.732053	NO	NO	NO	NA	BEMP
Acss2	-0.371517	0.752368	NO	0.0982574	0.828591	NO	NO	NO	NA	NO
Actn1	0.22701	0.851469	NO	-0.578728	0.206142	NO	NO	NO	NA	BEMP
Actn4	0.959701	0.00586874	NO	-0.131104	0.569379	NO	NO	NO	NA	BEMP
Adnp	-0.636613	0.833084	NO	-0.810975	0.666849	NO	NO	NO	NA	NO
Aebp1	-0.803708	0.800269	NO	-0.836322	0.814602	NO	NO	NO	NA	NO
Aebp2	-0.524871	0.655864	NO	-0.323037	0.278576	NO	NO	NO	NA	NO
Aff1	-0.673621	0.44271	NO	0.437687	0.295758	NO	NO	NO	NA	BEMP
Aff3	0.471099	0.17308	NO	0.296863	0.340306	NO	NO	NO	NA	NO
Ahdc1	0.982905	0.345422	NO	0.444237	0.768447	NO	NO	NO	NA	NO
Ahr	4.66817	NA	NO	-2.27763	0.252516	NO	NO	NO	NA	NO
Ahrr	-3.18647	0.0519763	NO	0.862324	0.420766	NO	NO	NO	NA	BEMP
AI854703	-2.85072	0.143965	NO	-0.288876	0.775983	NO	NO	NO	NA	NO
AI987944	2.48009	0.0283788	NO	-0.615902	0.10707	NO	NO	NO	NA	NO
Aip	-1.299	0.0795751	NO	-0.0333388	0.828292	NO	NO	NO	NA	NO
Akirin1	0.0524092	0.953037	NO	-0.0645481	0.759896	NO	NO	NO	NA	preMegE
Akirin2	0.915276	0.281922	NO	-0.5555	0.0806125	NO	NO	NO	NA	NO
Apex1	-0.365575	0.393194	NO	0.049791	0.750962	NO	NO	NO	NA	NO
Arap1	0.814722	0.156554	NO	-0.236969	0.623555	NO	NO	NO	NA	NO
Arid3a	-0.444936	0.290099	NO	-0.860961	0.421586	NO	NO	NO	NA	NO
Arid5a	-0.552549	0.167486	NO	0.772858	0.0403927	NO	NO	NO	NA	BEMP
Arid5b	1.43508	0.0140455	NO	0.40363	0.407409	NO	NO	NO	NA	BEMP
Arl2bp	0.609477	0.491374	NO	-0.585212	0.0319044	NO	NO	NO	NA	preMegE
Arnt	-0.692169	0.610128	NO	-0.107536	0.808095	NO	NO	NO	NA	NO
Arrb1	0.505996	0.559397	NO	0.25542	0.277206	NO	NO	NO	NA	NO
Asah1	0.218288	0.710377	NO	-0.355462	0.145764	NO	NO	NO	NA	NO
Ascc1	-0.0378221	0.963655	NO	0.315212	0.445148	NO	NO	NO	NA	preMegE
Ascl2	3.52549	0.299892	NO	0.430726	0.740068	NO	NO	NO	NA	NO
Asxl1	1.23631	0.0569416	NO	0.0232804	0.935499	NO	NO	NO	NA	NO
Atf1	0.4287	0.67994	NO	0.0531045	0.820288	NO	NO	NO	NA	NO
Atf2	-0.451558	0.561894	NO	-0.478525	0.0423486	NO	NO	NO	NA	NO
Atf3	3.67437	0.0354767	NO	1.35736	0.635507	NO	NO	NO	NA	NO
Atf4	-0.125876	0.78175	NO	0.11074	0.518892	NO	NO	NO	NA	NO
Atf5	-0.79074	0.644837	NO	0.956972	0.530049	NO	NO	NO	NA	NO
Atf6	-0.47883	0.391892	NO	-0.899314	0.0130943	NO	NO	NO	NA	NO
Atf6b	-0.498279	0.0937931	NO	-0.146856	0.635157	NO	NO	NO	NA	NO
Atf7	0.61574	0.278688	NO	-0.304441	0.405482	NO	NO	NO	NA	BEMP
Atf7ip	0.38051	0.193817	NO	-0.205828	0.300362	NO	NO	NO	NA	NO
Atmin	-0.0742356	0.946574	NO	-0.0866235	0.845636	NO	NO	NO	NA	NO
Atn1	1.62877	0.0235299	NO	-0.499411	0.481647	NO	NO	NO	NA	BEMP
Atoh8	-5.17078	0.187337	NO	6.24987	NA	NO	NO	NO	NA	preMegE
Atxn7l3	0.27684	0.844667	NO	-0.710498	0.257127	NO	NO	NO	NA	NO
AU041133	-1.03954	0.547859	NO	-0.674366	0.433721	NO	NO	NO	NA	NO
Bach1	1.45078	0.148254	NO	-0.136384	0.698165	NO	NO	NO	NA	BEMP
Bach2	3.94313	7.11036e-05	UP	1.18935	0.207652	NO	NO	NO	NA	NO
Basp1	0.515034	0.680324	NO	0.17519	0.762351	NO	NO	NO	NA	NO
Batf	-1.05813	0.282044	NO	-0.104572	0.692547	NO	NO	NO	NA	NO
Batf2	-3.35481	0.145309	NO	1.48993	0.416067	NO	NO	NO	NA	NO
Bbx	-1.90636	0.100626	NO	-0.0510487	0.887918	NO	NO	NO	NA	NO
Bcl10	-1.31292	0.0809891	NO	-0.02438	0.892337	NO	NO	NO	NA	preMegE
Bcl11a	-0.439016	0.346131	NO	-0.4639	0.0569667	NO	NO	NO	NA	preMegE
Bcl3	-3.65665	0.0258804	NO	-0.344056	0.467667	NO	NO	NO	NA	NO
Bcl6	-2.17756	1.74177e-05	DOWN	0.535045	0.0742455	NO	NO	NO	NA	NO
Bcl9	1.56262	0.00108315	UP	1.35794	0.073827	NO	NO	NO	NA	BEMP
Bcl9l	0.276062	0.672402	NO	0.903241	0.247454	NO	NO	NO	NA	NO
Bclaf1	0.087764	0.848128	NO	-0.265135	0.0656305	NO	NO	NO	NA	NO
Bclaf3	1.93642	0.195654	NO	-0.0388385	0.915095	NO	NO	NO	NA	NO
Bcor	0.387124	0.565641	NO	0.169223	0.679879	NO	NO	NO	NA	NO
Bcorl1	0.252079	0.643626	NO	-0.182579	0.83192	NO	NO	NO	NA	NO
Bhlha15	1.88611	0.218343	NO	-1.3061	0.610232	NO	NO	NO	NA	NO
Bhlhe40	0.167001	0.843171	NO	-0.785667	0.552874	NO	NO	NO	NA	BEMP
Birc2	-0.565326	0.577782	NO	-0.173008	0.58427	NO	NO	NO	NA	NO
Bmyc	-1.93685	0.0255269	NO	-0.355316	0.190733	NO	NO	NO	NA	NO
Brca1	-0.613163	0.545536	NO	0.133824	0.814215	NO	NO	NO	NA	BEMP
Brd4	0.356958	0.379533	NO	-0.233591	0.161056	NO	NO	NO	NA	NO
Brd7	0.222426	0.767874	NO	0.177289	0.304751	NO	NO	NO	NA	BEMP
Brd8	-0.0460236	0.855036	NO	-0.0767366	0.585162	NO	NO	NO	NA	NO
Btaf1	0.0242002	0.974795	NO	-0.118854	0.679102	NO	NO	NO	NA	NO
Btg2	2.40746	0.201672	NO	-0.139611	0.662145	NO	NO	NO	NA	NO
Bud31	-1.30047	0.0418543	NO	-0.0477787	0.804451	NO	NO	NO	NA	NO
C1d	-0.529303	0.369592	NO	0.0999522	0.482175	NO	NO	NO	NA	NO
C1qbp	0.00174339	0.997061	NO	0.0595223	0.769861	NO	NO	NO	NA	NO
Calcoco1	1.48665	0.0675568	NO	0.324554	0.417443	NO	NO	NO	NA	preMegE
Camta1	-0.953425	0.0962006	NO	0.0789126	0.76086	NO	NO	NO	NA	BEMP
Camta2	-0.204612	0.796806	NO	-0.503305	0.486329	NO	NO	NO	NA	NO
Carf	-1.83195	0.0581726	NO	0.129613	0.843914	NO	NO	NO	NA	NO
Carm1	-1.05855	0.305598	NO	-0.911866	0.0118451	NO	NO	NO	NA	BEMP
Casp8ap2	1.75031	0.17733	NO	-0.170533	0.427661	NO	NO	NO	NA	NO
Casz1	-1.52682	0.252478	NO	-0.0917058	0.873473	NO	NO	NO	NA	NO
Cbfa2t2	0.241824	0.780381	NO	-0.672694	0.0224851	NO	NO	NO	NA	NO
Cbfb	-1.74411	0.00630622	NO	-0.272393	0.230975	NO	NO	NO	NA	NO
Cc2d1a	-1.49585	0.463881	NO	-0.45045	0.45051	NO	NO	NO	NA	NO
Cc2d1b	-0.748592	0.412956	NO	-0.233114	0.599377	NO	NO	NO	NA	NO
Ccar1	0.904043	0.123763	NO	-0.0207998	0.893323	NO	NO	NO	NA	NO
Ccdc124	-1.0361	0.148637	NO	-0.0208972	0.925533	NO	NO	NO	NA	NO
Ccdc62	-0.364604	0.526569	NO	0.501947	0.140478	NO	NO	NO	NA	NO
Ccnd1	0.709356	0.182729	NO	1.3131	0.0438435	NO	NO	NO	NA	NO
Cd274	1.44285	0.191772	NO	1.75618	0.10998	NO	NO	NO	NA	NO
Cdc5l	-0.232048	0.789598	NO	-0.05417	0.740122	NO	NO	NO	NA	NO
Cdca4	0.258491	0.452133	NO	-0.0171524	0.926155	NO	NO	NO	NA	NO
Cdyl	-0.21134	0.910821	NO	-0.380178	0.446711	NO	NO	NO	NA	NO
Cdyl2	5.02629	0.199776	NO	0.0875152	0.927818	NO	NO	NO	NA	NO
Cebpa	0.144285	0.884819	NO	0.337335	0.916603	NO	NO	NO	NA	BEMP
Cebpb	-1.06582	0.37841	NO	-0.0121531	0.955964	NO	NO	NO	NA	NO
Cebpd	-0.393396	0.889895	NO	-0.263649	0.485977	NO	NO	NO	NA	NO
Cebpg	0.436903	0.733646	NO	-0.302524	0.231051	NO	NO	NO	NA	NO
Cebpz	0.875755	0.292144	NO	-0.292489	0.121723	NO	NO	NO	NA	NO
Cenpj	1.39432	0.483636	NO	-0.901561	0.0958702	NO	NO	NO	NA	BEMP
Ciao1	-0.0858969	0.940649	NO	0.163008	0.407226	NO	NO	NO	NA	NO
Cic	0.624784	0.198441	NO	0.57959	0.228306	NO	NO	NO	NA	NO
Cir1	-1.39843	0.260088	NO	0.136213	0.539266	NO	NO	NO	NA	NO
Cited2	0.187386	0.665776	NO	-0.363225	0.0530672	NO	NO	NO	NA	NO
Cited4	-1.1951	0.698677	NO	0.00483969	0.987386	NO	NO	NO	NA	preMegE
Clock	-4.25209	0.0253846	NO	0.949938	0.406385	NO	NO	NO	NA	NO
Cnot6	-0.728209	0.180273	NO	0.0209768	0.879962	NO	NO	NO	NA	NO
Cnot7	-0.994612	0.294533	NO	-0.155101	0.344296	NO	NO	NO	NA	NO
Cnot9	-1.50113	0.000102902	DOWN	-0.0336047	0.869832	NO	NO	NO	NA	preMegE
Cops2	-0.0459241	0.955511	NO	0.314184	0.12334	NO	NO	NO	NA	NO
Cops5	-0.262228	0.502608	NO	0.339031	0.00780375	NO	NO	NO	NA	NO
Creb1	-0.207672	0.820237	NO	-0.120057	0.627398	NO	NO	NO	NA	NO
Creb3	-2.65218	0.0130804	NO	-0.032557	0.900723	NO	NO	NO	NA	NO
Creb3l2	0.427362	0.301171	NO	0.0625875	0.930322	NO	NO	NO	NA	NO
Creb3l3	2.59595	0.503345	NO	0.763259	0.820437	NO	NO	NO	NA	NO
Creb5	-2.91861	0.00524864	NO	21.5731	NA	NO	NO	NO	NA	NO
Crebbp	0.265133	0.641946	NO	-0.103375	0.713926	NO	NO	NO	NA	NO
Crebl2	4.81656	0.0213365	NO	1.26873	0.175075	NO	NO	NO	NA	NO
Crebrf	1.91414	0.000296565	UP	-0.637	0.254416	NO	NO	NO	NA	NO
Crebzf	0.561659	0.667638	NO	0.18446	0.558919	NO	NO	NO	NA	NO
Crem	-4.49452	0.0398515	NO	0.289636	0.520434	NO	NO	NO	NA	NO
Csrnp2	1.18038	0.651557	NO	-0.713822	0.711499	NO	NO	NO	NA	NO
Ctbp1	0.195406	0.665366	NO	-0.204455	0.17961	NO	NO	NO	NA	preMegE
Ctbp2	1.23168	0.231334	NO	-0.235174	0.579431	NO	NO	NO	NA	NO
Ctcf	-0.867816	0.302615	NO	-0.143161	0.437149	NO	NO	NO	NA	NO
Ctcfl	0.5782	0.536581	NO	0.151182	0.797986	NO	NO	NO	NA	NO
Ctnnb1	0.318632	0.572784	NO	0.235913	0.251649	NO	NO	NO	NA	NO
Cux1	0.0271898	0.918713	NO	-0.144224	0.346953	NO	NO	NO	NA	NO
Cux2	-1.96839	0.609388	NO	-0.348512	0.894097	NO	NO	NO	NA	NO
Dach1	-0.610554	0.617642	NO	0.146265	0.767182	NO	NO	NO	NA	NO
Dach2	4.2545	0.278934	NO	4.56527	0.193919	NO	NO	NO	NA	NO
Daxx	0.569063	0.589931	NO	0.216396	0.402752	NO	NO	NO	NA	NO
Dbp	-0.922445	0.718197	NO	-0.279224	0.76435	NO	NO	NO	NA	preMegE
Dcaf6	-0.47988	0.65992	NO	-0.459889	0.601659	NO	NO	NO	NA	preMegE
Ddit3	-1.15562	0.257306	NO	-0.162563	0.586693	NO	NO	NO	NA	NO
Ddx1	-0.632793	0.287273	NO	-0.105828	0.553234	NO	NO	NO	NA	NO
Ddx17	-0.894728	0.115111	NO	0.654267	0.0846762	NO	NO	NO	NA	NO
Ddx5	-0.0918749	0.77427	NO	0.095134	0.371363	NO	NO	NO	NA	NO
Ddx54	1.73247	0.185093	NO	-0.212871	0.619836	NO	NO	NO	NA	NO
Deaf1	-0.605259	0.466229	NO	-0.487598	0.105413	NO	NO	NO	NA	NO
Dhrs7b	0.527441	0.522974	NO	0.375302	0.138937	NO	NO	NO	NA	NO
Dhx9	-0.00278059	0.99763	NO	0.599483	0.106331	NO	NO	NO	NA	NO
Dmap1	0.0598202	0.928743	NO	-0.219342	0.328677	NO	NO	NO	NA	NO
Dmtf1	0.0253529	0.981368	NO	-0.383853	0.216701	NO	NO	NO	NA	NO
Dnajb1	0.425821	0.286067	NO	0.108745	0.343884	NO	NO	NO	NA	NO
Dnmt3b	-0.202403	0.837493	NO	-0.441684	0.377194	NO	NO	NO	NA	NO
Dot1l	0.756773	0.261715	NO	0.7441	0.00689907	NO	NO	NO	NA	NO
Drap1	-0.625076	0.28421	NO	0.0239596	0.897812	NO	NO	NO	NA	NO
Duxbl1	5.90181	0.13159	NO	-4.69141	0.203958	NO	NO	NO	NA	NO
Dyrk1a	-0.749348	0.412654	NO	0.356071	0.203824	NO	NO	NO	NA	BEMP
Dyrk1b	1.01065	0.677776	NO	0.0846809	0.947387	NO	NO	NO	NA	NO
E2f1	0.679339	0.577249	NO	-0.0743457	0.825922	NO	NO	NO	NA	NO
E2f2	-0.640735	0.703821	NO	-0.456923	0.215733	NO	NO	NO	NA	NO
E2f3	-0.338333	0.75699	NO	-0.503044	0.208857	NO	NO	NO	NA	BEMP
E2f4	-0.155528	0.649557	NO	-0.161077	0.547538	NO	NO	NO	NA	NO
E2f5	0.587257	0.661045	NO	0.827959	0.113852	NO	NO	NO	NA	NO
E2f6	-0.234076	0.777011	NO	0.0739565	0.825975	NO	NO	NO	NA	NO
E2f7	-0.000538895	0.999441	NO	0.109554	0.822673	NO	NO	NO	NA	BEMP
E2f8	0.368959	0.349778	NO	-0.146934	0.591342	NO	NO	NO	NA	NO
E4f1	-0.621013	0.551905	NO	-0.224762	0.555424	NO	NO	NO	NA	NO
Eaf1	-1.10942	0.325299	NO	0.468963	0.0614172	NO	NO	NO	NA	NO
Eaf2	1.20759	0.674096	NO	-0.192792	0.900167	NO	NO	NO	NA	NO
Ecsit	0.381195	0.606345	NO	0.323561	0.217474	NO	NO	NO	NA	BEMP
Edf1	-0.38671	0.490048	NO	0.0711567	0.690558	NO	NO	NO	NA	NO
Egr1	0.156576	0.598695	NO	1.07019	0.303647	NO	NO	NO	NA	NO
Eid1	0.0805939	0.910912	NO	-0.120223	0.604953	NO	NO	NO	NA	NO
Eid2	1.41901	0.478482	NO	0.469515	0.474498	NO	NO	NO	NA	NO
Elane	-0.383023	0.460442	NO	0.632133	0.0969056	NO	NO	NO	NA	BEMP
Elf1	-0.231754	0.688484	NO	-0.186536	0.295413	NO	NO	NO	NA	NO
Elf2	-0.0194525	0.982451	NO	0.315065	0.564686	NO	NO	NO	NA	NO
Elf4	0.73599	0.28604	NO	-0.483843	0.178683	NO	NO	NO	NA	NO
Elf5	-0.128252	0.96721	NO	0.219501	0.759817	NO	NO	NO	NA	NO
Elk1	2.17879	0.259878	NO	3.47661	0.0313656	NO	NO	NO	NA	NO
Elk3	0.775784	0.218131	NO	-0.284196	0.396006	NO	NO	NO	NA	NO
Elk4	-0.537069	0.283953	NO	0.410536	0.256899	NO	NO	NO	NA	NO
Elob	-1.33592	0.000893268	DOWN	0.143079	0.563176	NO	NO	NO	NA	NO
Eno1	0.104395	0.666735	NO	-0.197404	0.166235	NO	NO	NO	NA	NO
Eno1b	-0.512203	0.699267	NO	0.134606	0.672855	NO	NO	NO	NA	NO
Eny2	-0.417675	0.472123	NO	0.177041	0.35677	NO	NO	NO	NA	NO
Ep300	0.559264	0.161731	NO	0.474309	0.0182395	NO	NO	NO	NA	NO
Erf	1.41045	0.00201638	UP	-0.0928931	0.944617	NO	NO	NO	NA	NO
Erg	0.0612304	0.917412	NO	-0.738541	0.0483895	NO	NO	NO	NA	NO
Esr1	2.08403	0.0407628	NO	-0.105264	0.812442	NO	NO	NO	NA	NO
Esrra	0.832628	0.514425	NO	-0.82448	0.284169	NO	NO	NO	NA	NO
Ets1	3.42024	0.14105	NO	-1.21231	2.47275e-05	DOWN	NO	NO	NA	BEMP
Ets2	0.111699	0.837296	NO	0.0379479	0.948865	NO	NO	NO	NA	NO
Etv1	3.90787	0.0859053	NO	3.95499	NA	NO	NO	NO	NA	NO
Etv3	0.15001	0.918229	NO	0.4444	0.492923	NO	NO	NO	NA	NO
Etv5	-0.281	0.741271	NO	0.275941	0.48408	NO	NO	NO	NA	NO
Etv6	0.432056	0.410433	NO	-0.0224675	0.935105	NO	NO	NO	NA	NO
Ewsr1	-0.545537	0.251675	NO	-0.14943	0.498102	NO	NO	NO	NA	NO
Ezh1	0.957651	0.318784	NO	-0.450127	0.133115	NO	NO	NO	NA	NO
Ezh2	1.11235	0.133471	NO	0.0337787	0.862759	NO	NO	NO	NA	NO
Fbxl19	2.90815	0.0769387	NO	-0.686238	0.652051	NO	NO	NO	NA	NO
Fhl2	-6.36747	0.00226978	DOWN	-4.44275	0.229319	NO	NO	NO	NA	NO
Fhl3	0.192942	0.804985	NO	0.114868	0.810875	NO	NO	NO	NA	NO
Fiz1	-0.603779	0.579418	NO	-0.537009	0.0561355	NO	NO	NO	NA	NO
Fli1	1.02353	0.134037	NO	-0.158299	0.673313	NO	NO	NO	NA	NO
Flywch1	0.857925	0.506009	NO	-0.183728	0.713228	NO	NO	NO	NA	NO
Fos	1.24606	0.744043	NO	-1.71872	0.0147107	NO	NO	NO	NA	NO
Fosb	5.02597	NA	NO	-6.16982	0.0939344	NO	NO	NO	NA	NO
Fosl1	-0.905962	0.417028	NO	-4.83419	NA	NO	NO	NO	NA	NO
Fosl2	2.32873	0.0195047	NO	-0.33479	0.485089	NO	NO	NO	NA	NO
Foxd2	0.434775	0.867387	NO	-1.29506	0.659877	NO	NO	NO	NA	NO
Foxj2	2.81642	0.0159249	NO	-0.427322	0.61664	NO	NO	NO	NA	BEMP
Foxj3	2.37506	0.001998	UP	-0.308658	0.565183	NO	NO	NO	NA	NO
Foxk1	0.368489	0.748985	NO	-0.455257	0.52047	NO	NO	NO	NA	NO
Foxk2	0.995294	0.113716	NO	0.296252	0.204127	NO	NO	NO	NA	BEMP
Foxm1	1.3236	0.0868936	NO	-0.174389	0.692041	NO	NO	NO	NA	NO
Foxn2	0.384183	0.385727	NO	0.00273997	0.99257	NO	NO	NO	NA	NO
Foxn3	0.398054	0.581738	NO	0.231683	0.364183	NO	NO	NO	NA	NO
Foxo1	-2.12022	0.0575989	NO	0.815431	0.178291	NO	NO	NO	NA	NO
Foxo3	-0.275557	0.590126	NO	-0.517842	0.17654	NO	NO	NO	NA	NO
Foxo4	0.941625	0.309829	NO	-0.0814138	0.937654	NO	NO	NO	NA	NO
Foxp1	1.04027	0.0270056	NO	-0.0433254	0.85764	NO	NO	NO	NA	BEMP
Foxp2	0.0767645	0.956683	NO	1.92335	0.0559524	NO	NO	NO	NA	NO
Foxp4	-0.59262	0.503737	NO	0.942438	0.262245	NO	NO	NO	NA	NO
Fus	-0.254986	0.709638	NO	-0.0955001	0.797883	NO	NO	NO	NA	NO
Gabpa	2.58059	0.00787839	NO	-0.10463	0.738353	NO	NO	NO	NA	NO
Gata1	-0.486212	0.379265	NO	0.261308	0.286589	NO	NO	NO	NA	NO
Gata2	0.175024	0.717832	NO	-0.0343612	0.890232	NO	NO	NO	NA	NO
Gata3	-3.61282	0.339818	NO	0.290617	0.725038	NO	NO	NO	NA	NO
Gbx2	-0.901299	0.733854	NO	-1.30095	0.378184	NO	NO	NO	NA	NO
Gfi1	-0.775324	0.840042	NO	-0.248818	0.634004	NO	NO	NO	NA	NO
Gfi1b	-0.256157	0.628675	NO	-0.0444531	0.8803	NO	NO	NO	NA	preMegE
Glis2	0.793757	0.445837	NO	1.49589	0.441758	NO	NO	NO	NA	NO
Glis3	1.59136	0.553986	NO	4.8594	NA	NO	NO	NO	NA	NO
Gm10033	0.632664	0.562992	NO	0.224041	0.789184	NO	NO	NO	NA	NO
Gm12258	-1.53846	0.647859	NO	0.906636	0.577704	NO	NO	NO	NA	NO
Gm14295	0.60788	0.789078	NO	-0.422722	0.646639	NO	NO	NO	NA	NO
Gm14322	-2.77261	0.156668	NO	-0.532632	0.734876	NO	NO	NO	NA	NO
Gm14325	-2.48518	0.204491	NO	-0.859389	0.335361	NO	NO	NO	NA	preMegE
Gm14391	0.790749	0.540946	NO	-0.628221	0.509981	NO	NO	NO	NA	BEMP
Gm14399	-0.37574	0.865257	NO	-1.61346	0.279381	NO	NO	NO	NA	NO
Gm14401	-3.61284	0.341945	NO	-0.254105	0.840836	NO	NO	NO	NA	preMegE
Gm14403	-1.03006	0.787115	NO	-2.11251	0.0521225	NO	NO	NO	NA	NO
Gm14418	-1.22985	0.639204	NO	1.34688	0.149313	NO	NO	NO	NA	NO
Gm14434	1.68279	0.66062	NO	0.773504	0.439233	NO	NO	NO	NA	NO
Gm14443	1.55257	0.525931	NO	-2.66604	0.0695194	NO	NO	NO	NA	NO
Gm14444	-1.21353	0.75171	NO	-2.02824	0.590701	NO	NO	NO	NA	NO
Gm15446	1.50583	0.159719	NO	0.365778	0.418423	NO	NO	NO	NA	NO
Gm17655	-0.383645	0.79887	NO	0.150056	0.837841	NO	NO	NO	NA	NO
Gm32687	-2.40388	0.529929	NO	1.4441	2.2782e-05	UP	NO	NO	NA	NO
Gm35315	-2.36306	0.161191	NO	-0.219158	0.782395	NO	NO	NO	NA	NO
Gm3604	-4.03132	NA	NO	0.948889	0.362672	NO	NO	NO	NA	NO
Gm45871	2.25481	0.157902	NO	0.334222	0.558453	NO	NO	NO	NA	NO
Gm4767	6.17028	0.075347	NO	4.76517	0.196848	NO	NO	NO	NA	NO
Gm4924	-0.269211	0.902806	NO	-0.577201	0.593458	NO	NO	NO	NA	NO
Gm49359	0.980268	0.179393	NO	-0.271623	0.452717	NO	NO	NO	NA	preMegE
Gm7072	2.16813	0.0352504	NO	0.135463	0.772947	NO	NO	NO	NA	NO
Gmeb1	0.252169	0.681906	NO	-0.264824	0.404535	NO	NO	NO	NA	NO
Gmeb2	0.604773	0.192508	NO	-0.371641	0.511836	NO	NO	NO	NA	NO
Gmnn	-0.215862	0.770126	NO	0.179983	0.333283	NO	NO	NO	NA	NO
Gon4l	1.37061	0.0799734	NO	0.295058	0.528449	NO	NO	NO	NA	NO
Gpbp1	-0.370282	0.67593	NO	-0.0407704	0.856502	NO	NO	NO	NA	NO
Gps2	-1.32295	0.000180235	DOWN	0.130044	0.478345	NO	NO	NO	NA	NO
Grhl1	0.49903	0.871259	NO	-2.60996	0.330597	NO	NO	NO	NA	NO
Gtf2i	0.725594	0.117822	NO	-0.160451	0.382302	NO	NO	NO	NA	NO
Gtf2ird1	2.94958	0.010056	NO	0.238538	0.491501	NO	NO	NO	NA	NO
Gzf1	3.29403	0.000410204	UP	-0.223396	0.534856	NO	NO	NO	NA	NO
Hbp1	0.0128061	0.988788	NO	0.0449681	0.847127	NO	NO	NO	NA	NO
Hcfc1	0.119477	0.828804	NO	-0.174769	0.323932	NO	NO	NO	NA	BEMP
Hcfc2	0.263603	0.525336	NO	0.023564	0.956061	NO	NO	NO	NA	NO
Hdac1	-0.58392	0.454767	NO	-0.0867209	0.442335	NO	NO	NO	NA	NO
Hdac3	-0.40888	0.403064	NO	-0.176291	0.413542	NO	NO	NO	NA	NO
Hdac4	-0.419071	0.142956	NO	-0.558995	0.10017	NO	NO	NO	NA	NO
Hdac5	-0.457886	0.565209	NO	-0.0741641	0.917664	NO	NO	NO	NA	NO
Hdac7	0.479418	0.470097	NO	0.0641587	0.804364	NO	NO	NO	NA	BEMP
Hdac9	2.04762	0.287195	NO	1.09938	0.583933	NO	NO	NO	NA	NO
Hdgf	0.608896	0.132424	NO	-0.122063	0.401891	NO	NO	NO	NA	NO
Hdx	6.16067	0.115377	NO	-1.74584	0.510379	NO	NO	NO	NA	BEMP
Hes1	0.319039	0.875774	NO	0.311742	0.606023	NO	NO	NO	NA	NO
Hes5	3.30909	0.399689	NO	0.348239	0.764529	NO	NO	NO	NA	NO
Hes6	-0.34605	0.63759	NO	0.276292	0.217073	NO	NO	NO	NA	NO
Hhex	-0.800058	0.386245	NO	0.00657735	0.969406	NO	NO	NO	NA	NO
Hic2	1.1899	0.542753	NO	0.215967	0.882812	NO	NO	NO	NA	NO
Hif1a	0.41461	0.223135	NO	0.276442	0.405454	NO	NO	NO	NA	BEMP
Hif1an	-1.1645	0.336456	NO	0.30242	0.50018	NO	NO	NO	NA	BEMP
Hif3a	5.22132	0.0709336	NO	-0.237536	0.891121	NO	NO	NO	NA	preMegE
Hinfp	1.69329	0.203756	NO	0.142624	0.795979	NO	NO	NO	NA	NO
Hipk1	-1.39316	0.13588	NO	-0.243896	0.41777	NO	NO	NO	NA	NO
Hipk2	0.593987	0.255254	NO	-0.752251	0.106277	NO	NO	NO	NA	BEMP
Hipk3	0.263464	0.777542	NO	-0.256436	0.419006	NO	NO	NO	NA	NO
Hivep1	-0.374458	0.376101	NO	0.617673	0.101494	NO	NO	NO	NA	NO
Hivep2	-0.976285	0.504972	NO	0.438787	0.72418	NO	NO	NO	NA	NO
Hivep3	0.811662	0.373066	NO	-0.0660995	0.943813	NO	NO	NO	NA	BEMP
Hlf	-1.20096	0.066562	NO	-0.84966	0.00578802	NO	NO	NO	NA	NO
Hlx	-4.05144	0.15266	NO	-0.678466	0.104602	NO	NO	NO	NA	NO
Hmga1	0.16889	0.567858	NO	0.0403567	0.752823	NO	NO	NO	NA	NO
Hmga2	-2.19961	0.127234	NO	-0.951984	0.227437	NO	NO	NO	NA	NO
Hmgb1	-0.441345	0.120526	NO	0.0273978	0.780181	NO	NO	NO	NA	BEMP
Hmgb2	-0.879418	0.0386319	NO	-0.086224	0.527031	NO	NO	NO	NA	NO
Hnrnpu	-0.11718	0.774268	NO	-0.104347	0.514293	NO	NO	NO	NA	NO
Homez	-2.58725	NA	NO	-1.10662	0.176656	NO	NO	NO	NA	NO
Hoxa10	-3.56787	0.246175	NO	0.658715	0.380426	NO	NO	NO	NA	NO
Hoxa7	0.379348	0.737054	NO	-0.335239	0.333206	NO	NO	NO	NA	NO
Hoxa9	-0.745089	0.410095	NO	-0.103152	0.750489	NO	NO	NO	NA	NO
Hoxb2	2.41942	0.52476	NO	1.64109	0.362866	NO	NO	NO	NA	NO
Hoxb4	-4.08433	0.243092	NO	-0.151293	0.875673	NO	NO	NO	NA	NO
Hoxb5	0.77191	0.823422	NO	1.39923	0.627089	NO	NO	NO	NA	NO
Hsbp1	-1.94132	1.9099e-05	DOWN	-0.0163833	0.906152	NO	NO	NO	NA	NO
Hsf1	-0.140882	0.858074	NO	-0.297116	0.0595272	NO	NO	NO	NA	NO
Hsf2	0.5849	0.576566	NO	0.307333	0.583904	NO	NO	NO	NA	NO
Hyal2	-0.341403	0.711414	NO	0.270765	0.533478	NO	NO	NO	NA	NO
Id1	-0.228613	0.785085	NO	0.305888	0.591336	NO	NO	NO	NA	NO
Id2	-1.07219	0.384541	NO	-0.491734	0.386626	NO	NO	NO	NA	BEMP
Id3	-0.772916	0.790242	NO	0.0795867	0.881314	NO	NO	NO	NA	NO
Ikzf1	0.604669	0.0914828	NO	-0.164163	0.405486	NO	NO	NO	NA	NO
Ikzf2	0.567015	NA	NO	0.84202	0.000159654	UP	NO	NO	NA	BEMP
Ikzf4	2.14874	0.377373	NO	3.44345	0.325475	NO	NO	NO	NA	NO
Ikzf5	-0.505346	0.557627	NO	0.622901	0.0809438	NO	NO	NO	NA	NO
Ing4	0.299852	0.659736	NO	0.423582	0.0467179	NO	NO	NO	NA	NO
Irf1	0.87017	0.453769	NO	0.894091	0.00325013	NO	NO	NO	NA	NO
Irf2	-0.40367	0.372814	NO	0.423024	0.0319433	NO	NO	NO	NA	NO
Irf2bp1	0.165814	0.881436	NO	-0.533864	0.27941	NO	NO	NO	NA	NO
Irf2bp2	-0.554911	0.31265	NO	-0.0742101	0.746861	NO	NO	NO	NA	NO
Irf2bpl	-5.72109	NA	NO	-0.815569	0.525077	NO	NO	NO	NA	NO
Irf3	0.425249	0.650821	NO	-0.280899	0.21268	NO	NO	NO	NA	NO
Irf4	-0.365416	0.877312	NO	0.985437	0.445084	NO	NO	NO	NA	NO
Irf5	2.13577	0.156763	NO	0.200902	0.58027	NO	NO	NO	NA	NO
Irf6	4.36782	0.0787506	NO	-1.92661	0.307422	NO	NO	NO	NA	NO
Irf7	-0.550675	0.843402	NO	1.04972	0.00128315	NO	NO	NO	NA	preMegE
Irf8	-1.3926	0.0860328	NO	0.264804	0.534659	NO	NO	NO	NA	NO
Irf9	-2.54028	0.0796917	NO	0.670379	0.00429081	NO	NO	NO	NA	preMegE
Jade1	0.955855	0.154697	NO	-0.563562	0.0346845	NO	NO	NO	NA	BEMP
Jazf1	-1.98372	NA	NO	-0.380937	0.806684	NO	NO	NO	NA	BEMP
Jdp2	-1.95414	0.12305	NO	-0.878385	0.0232521	NO	NO	NO	NA	NO
Jmjd1c	0.614556	0.298455	NO	-0.0443573	0.887672	NO	NO	NO	NA	NO
Jmy	-1.02873	0.124431	NO	0.565303	0.256386	NO	NO	NO	NA	preMegE
Jun	0.763327	0.681002	NO	-2.06073	0.0211718	NO	NO	NO	NA	NO
Junb	-0.333532	0.647802	NO	-0.0798631	0.795252	NO	NO	NO	NA	NO
Jund	0.153601	0.902303	NO	-0.167419	0.643779	NO	NO	NO	NA	NO
Kat2a	0.00473911	0.996129	NO	0.0875727	0.743082	NO	NO	NO	NA	NO
Kat2b	-2.03023	0.00382132	NO	-0.0958414	0.764023	NO	NO	NO	NA	BEMP
Kat5	-0.0527483	0.96648	NO	-0.1833	0.5814	NO	NO	NO	NA	NO
Kat6a	1.15826	0.0101535	NO	-0.353933	0.409872	NO	NO	NO	NA	NO
Kat6b	0.811043	0.210036	NO	-0.386308	0.591081	NO	NO	NO	NA	NO
Kat7	0.26624	0.350552	NO	-0.0415879	0.797994	NO	NO	NO	NA	NO
Kat8	-0.332495	0.648053	NO	0.16122	0.646227	NO	NO	NO	NA	NO
Kctd1	1.10111	0.440341	NO	-0.147062	0.663325	NO	NO	NO	NA	NO
Kdm1a	0.558787	0.350039	NO	-0.414624	0.0199485	NO	NO	NO	NA	NO
Kdm2a	0.407469	0.58093	NO	-0.2676	0.348273	NO	NO	NO	NA	NO
Kdm2b	-1.13507	0.0593819	NO	-0.0970539	0.779127	NO	NO	NO	NA	NO
Kdm3a	-0.723147	0.334087	NO	0.497453	0.217331	NO	NO	NO	NA	NO
Kdm3b	0.375986	0.531919	NO	-0.255506	0.450021	NO	NO	NO	NA	NO
Kdm4c	-0.188019	0.881833	NO	-0.709195	0.123552	NO	NO	NO	NA	NO
Kdm5a	-1.28097	0.0713798	NO	0.0150156	0.921233	NO	NO	NO	NA	NO
Kdm5b	1.11165	0.0398082	NO	-0.460573	0.21466	NO	NO	NO	NA	NO
Kdm7a	0.137126	0.937194	NO	-0.492694	0.101816	NO	NO	NO	NA	NO
Klf10	-0.175309	0.873819	NO	-0.21563	0.377393	NO	NO	NO	NA	NO
Klf11	-1.55784	NA	NO	-0.0398217	0.943745	NO	NO	NO	NA	NO
Klf12	0.127786	0.942173	NO	0.585018	0.119408	NO	NO	NO	NA	NO
Klf13	-0.564519	0.5962	NO	0.0454134	0.723889	NO	NO	NO	NA	NO
Klf16	1.41027	0.205721	NO	0.059893	0.850208	NO	NO	NO	NA	NO
Klf2	-0.4862	0.795291	NO	-0.336544	0.348177	NO	NO	NO	NA	NO
Klf4	5.59552	0.0351958	NO	-0.607404	0.528959	NO	NO	NO	NA	NO
Klf5	3.84206	0.178484	NO	0.115249	0.762615	NO	NO	NO	NA	NO
Klf6	-1.13951	0.0726982	NO	-0.669996	0.011512	NO	NO	NO	NA	BEMP
Klf7	3.27956	0.0105254	NO	-0.262875	0.389438	NO	NO	NO	NA	BEMP
Klf8	0.843679	0.691941	NO	1.46089	0.391457	NO	NO	NO	NA	preMegE
Klf9	-3.69896	8.82227e-05	DOWN	0.439441	0.59925	NO	NO	NO	NA	NO
Kmt2c	0.85539	0.0450718	NO	-0.532965	0.0587715	NO	NO	NO	NA	BEMP
Kmt2d	1.05945	1.87236e-05	UP	0.22409	0.471629	NO	NO	NO	NA	BEMP
Kmt2e	-0.342635	0.396043	NO	-0.22058	0.372816	NO	NO	NO	NA	NO
Kmt5a	0.328402	0.654497	NO	-0.140643	0.436418	NO	NO	NO	NA	NO
Lcor	-0.102507	0.938232	NO	0.0234924	0.963795	NO	NO	NO	NA	NO
Ldb1	-0.150463	0.593815	NO	-0.0765537	0.686137	NO	NO	NO	NA	NO
Limd1	0.535004	0.587457	NO	0.273712	0.141641	NO	NO	NO	NA	NO
Litaf	0.652069	0.145457	NO	0.356284	0.141276	NO	NO	NO	NA	BEMP
Lmo2	-0.181092	0.708819	NO	0.0947474	0.509695	NO	NO	NO	NA	preMegE
Lpin1	0.738764	0.242376	NO	-0.769342	0.10614	NO	NO	NO	NA	NO
Lpin2	-0.0178049	0.974757	NO	-0.222823	0.480336	NO	NO	NO	NA	NO
Lpxn	-1.59034	0.216534	NO	0.119686	0.901064	NO	NO	NO	NA	BEMP
Lrrfip1	0.667289	0.200509	NO	-0.449682	0.210895	NO	NO	NO	NA	NO
Lyl1	-0.0825124	0.901089	NO	0.0305842	0.852246	NO	NO	NO	NA	NO
Maf	-1.54966	0.651085	NO	1.27072	0.368642	NO	NO	NO	NA	NO
Mafg	-0.840124	0.312431	NO	-0.568186	0.0486402	NO	NO	NO	NA	NO
Mafk	0.135675	0.892334	NO	-0.164131	0.702726	NO	NO	NO	NA	NO
Maged1	1.74813	0.080001	NO	-0.271851	0.581992	NO	NO	NO	NA	NO
Maml1	-0.151286	0.785757	NO	-1.01145	0.0822945	NO	NO	NO	NA	NO
Maml2	0.316622	0.883652	NO	-0.309713	0.439898	NO	NO	NO	NA	NO
Maml3	0.798675	0.0280629	NO	-0.287005	0.643236	NO	NO	NO	NA	NO
Map3k10	1.48179	0.599634	NO	0.588708	0.650105	NO	NO	NO	NA	NO
Max	-0.147678	0.859216	NO	-0.190008	0.561921	NO	NO	NO	NA	NO
Maz	-0.990933	0.0648011	NO	-0.118645	0.622417	NO	NO	NO	NA	NO
Mecom	0.2022	0.891432	NO	0.0378894	0.942366	NO	NO	NO	NA	NO
Mecp2	0.0384173	0.910124	NO	-0.202363	0.575731	NO	NO	NO	NA	NO
Med1	0.672844	0.395791	NO	0.0953046	0.550334	NO	NO	NO	NA	NO
Med10	-1.52567	0.298677	NO	0.199765	0.225309	NO	NO	NO	NA	NO
Med11	-0.942594	0.261501	NO	0.632362	0.0150814	NO	NO	NO	NA	NO
Med12	1.56334	0.0622977	NO	-0.19001	0.57199	NO	NO	NO	NA	BEMP
Med12l	-0.190903	0.756738	NO	0.901075	0.290051	NO	NO	NO	NA	preMegE
Med13	1.33685	0.0678265	NO	-0.160908	0.648129	NO	NO	NO	NA	NO
Med13l	0.550584	0.563981	NO	-0.412055	0.195469	NO	NO	NO	NA	BEMP
Med14	1.15822	0.106953	NO	-0.26318	0.425148	NO	NO	NO	NA	NO
Med15	0.776606	0.0847073	NO	0.152469	0.483144	NO	NO	NO	NA	BEMP
Med16	0.061129	0.946853	NO	-0.578168	0.00785977	NO	NO	NO	NA	NO
Med17	0.730736	0.482947	NO	-0.0636635	0.771973	NO	NO	NO	NA	NO
Med18	-1.37056	0.0819916	NO	0.0734391	0.843769	NO	NO	NO	NA	NO
Med19	-1.63619	0.0658444	NO	0.0465114	0.869932	NO	NO	NO	NA	NO
Med20	0.343227	0.767502	NO	-0.0320606	0.914234	NO	NO	NO	NA	NO
Med21	-1.13833	0.0765077	NO	0.181659	0.267311	NO	NO	NO	NA	NO
Med22	1.77677	0.0361597	NO	-0.713633	0.0957535	NO	NO	NO	NA	NO
Med24	-0.181633	0.847528	NO	0.263277	0.488367	NO	NO	NO	NA	BEMP
Med26	-0.0881715	0.868214	NO	-0.355949	0.184252	NO	NO	NO	NA	BEMP
Med27	-0.796141	0.0315066	NO	-0.224232	0.457013	NO	NO	NO	NA	NO
Med29	-1.12144	0.127058	NO	0.188098	0.361084	NO	NO	NO	NA	NO
Med30	-1.15451	0.0750518	NO	0.0651674	0.708438	NO	NO	NO	NA	preMegE
Med31	-2.06804	0.0597559	NO	-0.0699721	0.814125	NO	NO	NO	NA	preMegE
Med4	1.54152	0.00859512	NO	-0.184909	0.411952	NO	NO	NO	NA	NO
Med6	0.931288	0.307847	NO	-0.0405852	0.897009	NO	NO	NO	NA	NO
Med7	0.530579	0.536144	NO	-0.183497	0.34884	NO	NO	NO	NA	NO
Med8	-0.564832	0.570469	NO	0.00362341	0.982827	NO	NO	NO	NA	NO
Med9	-1.27057	0.164698	NO	-0.0333907	0.895304	NO	NO	NO	NA	NO
Mef2a	0.685188	0.350607	NO	-0.185587	0.554962	NO	NO	NO	NA	NO
Mef2c	-0.613709	0.364889	NO	0.0973156	0.621842	NO	NO	NO	NA	preMegE
Mef2d	0.462632	0.578673	NO	0.528488	0.0478229	NO	NO	NO	NA	NO
Meis1	-0.531492	0.56248	NO	-0.318316	0.329517	NO	NO	NO	NA	preMegE
Men1	0.0340456	0.97268	NO	-0.447219	0.0569084	NO	NO	NO	NA	NO
Mga	0.170782	0.779498	NO	-0.0548208	0.811101	NO	NO	NO	NA	preMegE
Mier1	-1.05643	0.177651	NO	0.0762426	0.70416	NO	NO	NO	NA	NO
Mier2	1.98023	0.18698	NO	0.276716	0.618646	NO	NO	NO	NA	NO
Mier3	1.08372	0.0184873	NO	-0.0763925	0.722476	NO	NO	NO	NA	NO
Mlx	-1.06152	0.0120096	NO	-0.120589	0.639301	NO	NO	NO	NA	NO
Mlxip	0.982161	0.122442	NO	-0.164894	0.636203	NO	NO	NO	NA	BEMP
Mlxipl	6.17485	0.0761275	NO	1.87456	0.546132	NO	NO	NO	NA	NO
Mms19	1.03854	0.217127	NO	-0.15774	0.724845	NO	NO	NO	NA	NO
Mnt	1.13455	0.428376	NO	0.82628	0.209158	NO	NO	NO	NA	NO
Mrtfa	-1.31716	0.0222981	NO	-0.212201	0.703344	NO	NO	NO	NA	NO
Mrtfb	2.00818	8.40894e-05	UP	-0.0752856	0.815717	NO	NO	NO	NA	NO
Mta1	-0.639443	0.120186	NO	0.0398693	0.858198	NO	NO	NO	NA	NO
Mta2	2.84328	3.17632e-09	UP	-0.353029	0.250796	NO	NO	NO	NA	NO
Mta3	-1.11147	0.163489	NO	0.170843	0.349944	NO	NO	NO	NA	NO
Mtdh	-0.688835	0.242383	NO	0.331763	0.0697728	NO	NO	NO	NA	NO
Mtf1	3.08213	0.00441291	NO	-0.322671	0.233721	NO	NO	NO	NA	NO
Mtf2	0.124109	0.871436	NO	0.126651	0.399067	NO	NO	NO	NA	NO
Muc1	5.19896	0.146881	NO	-4.96552	0.178459	NO	NO	NO	NA	NO
Mxd1	0.168522	0.870402	NO	-0.599011	0.00339584	NO	NO	NO	NA	NO
Mxd3	-1.97987	0.204394	NO	-0.565388	0.0398779	NO	NO	NO	NA	NO
Mxd4	0.461754	0.665432	NO	-0.417042	0.12583	NO	NO	NO	NA	NO
Mxi1	1.44743	0.158189	NO	-0.753357	0.000239787	DOWN	NO	NO	NA	NO
Myb	0.837117	0.0749756	NO	-0.0206475	0.879521	NO	NO	NO	NA	NO
Mybbp1a	-0.0433889	0.9123	NO	-0.393416	0.176091	NO	NO	NO	NA	NO
Mybl1	-4.47584	0.230331	NO	-0.43239	0.787838	NO	NO	NO	NA	NO
Mybl2	1.06536	0.110244	NO	-0.843572	0.00943467	NO	NO	NO	NA	NO
Myc	0.06262	0.85126	NO	0.0373347	0.78833	NO	NO	NO	NA	NO
Mycbp	0.11991	0.911159	NO	0.165395	0.462931	NO	NO	NO	NA	NO
Mycl	3.04938	0.438216	NO	2.63365	0.440438	NO	NO	NO	NA	NO
Mycn	-0.541819	0.538829	NO	-0.025125	0.939969	NO	NO	NO	NA	NO
Myef2	-0.674893	0.227118	NO	0.277281	0.300674	NO	NO	NO	NA	NO
Mynn	-0.515112	0.689777	NO	-0.75478	0.00220983	NO	NO	NO	NA	NO
Mysm1	-0.38058	0.43157	NO	-0.207843	0.369457	NO	NO	NO	NA	NO
Mzf1	1.08822	0.566114	NO	-0.754379	0.596758	NO	NO	NO	NA	NO
N4bp2l2	-0.978057	0.0208115	NO	0.077233	0.667221	NO	NO	NO	NA	NO
Nab1	0.670106	0.32424	NO	0.076757	0.779198	NO	NO	NO	NA	NO
Nab2	2.26652	0.440031	NO	-0.39715	0.793672	NO	NO	NO	NA	NO
Nacc1	0.674959	0.0188599	NO	-0.00836243	0.989701	NO	NO	NO	NA	NO
Ncoa1	3.86843	0.0571817	NO	-0.661424	0.201069	NO	NO	NO	NA	NO
Ncoa2	-0.537321	0.387427	NO	-0.135746	0.687466	NO	NO	NO	NA	preMegE
Ncoa3	0.802642	0.0877052	NO	-0.0956467	0.807897	NO	NO	NO	NA	NO
Ncoa6	-0.216439	0.760429	NO	0.305141	0.423583	NO	NO	NO	NA	BEMP
Ncoa7	0.703737	0.520264	NO	0.417101	0.140061	NO	NO	NO	NA	NO
Ncor1	-0.069054	0.800406	NO	-0.190065	0.0577134	NO	NO	NO	NA	NO
Ncor2	1.17353	0.0334591	NO	-0.614527	0.325459	NO	NO	NO	NA	NO
Nfat5	-0.552469	0.363946	NO	0.469901	0.358977	NO	NO	NO	NA	BEMP
Nfatc1	-0.0411636	0.859169	NO	0.237653	0.459426	NO	NO	NO	NA	NO
Nfatc2	-0.436694	0.670611	NO	-0.500077	0.676013	NO	NO	NO	NA	NO
Nfatc3	0.835592	0.0434817	NO	0.0758702	0.850413	NO	NO	NO	NA	NO
Nfe2	-0.909403	0.00528836	NO	-2.16603	NA	NO	NO	NO	NA	preMegE
Nfe2l1	0.0818184	0.881581	NO	-0.0383889	0.906657	NO	NO	NO	NA	NO
Nfe2l2	-1.64225	0.00348048	NO	-0.0402052	0.811556	NO	NO	NO	NA	NO
Nfia	-0.638138	0.735866	NO	-0.113318	0.800262	NO	NO	NO	NA	NO
Nfib	5.15826	0.188091	NO	16.6407	NA	NO	NO	NO	NA	NO
Nfic	0.138346	0.843267	NO	-0.306604	0.435617	NO	NO	NO	NA	NO
Nfil3	-1.09966	0.207445	NO	-0.391312	0.523832	NO	NO	NO	NA	NO
Nfix	-1.42772	0.159675	NO	-0.762024	0.00169632	NO	NO	NO	NA	BEMP
Nfkb1	-0.279798	0.672863	NO	-0.108983	0.485026	NO	NO	NO	NA	BEMP
Nfkb2	-2.36545	0.324482	NO	0.590538	0.303774	NO	NO	NO	NA	NO
Nfkbiz	0.434024	0.416876	NO	-1.42929	0.0406253	NO	NO	NO	NA	NO
Nfx1	0.624803	0.118401	NO	-0.375359	0.156218	NO	NO	NO	NA	NO
Nfxl1	-1.80451	0.14996	NO	-0.114903	0.846272	NO	NO	NO	NA	BEMP
Nfya	0.275617	0.799078	NO	0.377193	0.406096	NO	NO	NO	NA	NO
Nfyb	7.75296e-05	0.999934	NO	-0.469522	0.00596975	NO	NO	NO	NA	NO
Nfyc	-0.441864	0.347891	NO	-0.0990922	0.666537	NO	NO	NO	NA	preMegE
Nipbl	-0.524297	0.286149	NO	-0.221071	0.374227	NO	NO	NO	NA	NO
Nkrf	-2.4461	0.197541	NO	0.159936	0.88305	NO	NO	NO	NA	NO
Nme2	-0.389216	0.204763	NO	0.129614	0.551652	NO	NO	NO	NA	NO
Noc2l	-0.0580486	0.852286	NO	-0.0933751	0.587805	NO	NO	NO	NA	NO
Notch1	1.05806	0.000365287	UP	-0.0941317	0.837593	NO	NO	NO	NA	BEMP
Notch2	0.112929	0.817223	NO	0.944122	0.0371884	NO	NO	NO	NA	NO
Notch4	-1.50799	0.693342	NO	-0.485692	0.740653	NO	NO	NO	NA	NO
Npas2	0.18936	0.943054	NO	7.27574	0.0480675	NO	NO	NO	NA	preMegE
Npat	-1.40103	0.0434462	NO	-0.290192	0.408478	NO	NO	NO	NA	BEMP
Npm1	-0.505885	0.0527717	NO	0.24934	0.0640774	NO	NO	NO	NA	NO
Nr0b2	-3.92606	0.171585	NO	0.583331	0.451377	NO	NO	NO	NA	NO
Nr1d1	0.546334	0.494383	NO	-0.373923	0.698955	NO	NO	NO	NA	NO
Nr1d2	-5.50499	0.000141997	DOWN	-0.0481685	0.937279	NO	NO	NO	NA	preMegE
Nr1h2	-0.3084	0.687061	NO	-0.10022	0.545132	NO	NO	NO	NA	NO
Nr2c1	2.97472	0.0360296	NO	0.540551	0.266474	NO	NO	NO	NA	NO
Nr2c2	1.13292	0.237589	NO	-1.08682	0.045387	NO	NO	NO	NA	NO
Nr2f6	2.21556	0.355039	NO	-0.72312	0.453589	NO	NO	NO	NA	NO
Nr3c1	0.255036	0.814735	NO	0.0952194	0.63858	NO	NO	NO	NA	NO
Nr3c2	5.84925	0.110684	NO	0	NA	NO	NO	NO	NA	NO
Nr4a1	1.01078	0.411052	NO	-0.0655058	0.958115	NO	NO	NO	NA	NO
Nr4a2	-3.49938	0.0982631	NO	1.0436	0.428629	NO	NO	NO	NA	preMegE
Nr6a1	1.06261	0.334893	NO	0.276715	0.500509	NO	NO	NO	NA	NO
Nrbf2	-0.988874	0.438488	NO	0.0269226	0.887404	NO	NO	NO	NA	NO
Nrf1	-1.6369	0.122651	NO	-0.197457	0.56885	NO	NO	NO	NA	NO
Nrg1	-1.02979	0.573079	NO	-0.974684	0.685196	NO	NO	NO	NA	BEMP
Nrip1	-0.264442	0.471978	NO	0.0391112	0.900117	NO	NO	NO	NA	NO
Nsd1	-0.461616	0.477345	NO	-0.152067	0.525468	NO	NO	NO	NA	NO
Nucks1	0.568433	0.139777	NO	-0.0290377	0.886317	NO	NO	NO	NA	NO
Nup98	0.491487	0.49022	NO	0.437177	0.0847846	NO	NO	NO	NA	BEMP
Nupr1	-4.15521	0.00802795	NO	0.800219	0.151191	NO	NO	NO	NA	NO
Pa2g4	-0.663587	0.064368	NO	0.308777	0.0311466	NO	NO	NO	NA	NO
Paqr7	-0.761105	0.49921	NO	-0.793435	0.105636	NO	NO	NO	NA	NO
Paqr8	-0.756031	0.815627	NO	-0.470242	0.578376	NO	NO	NO	NA	NO
Park7	-0.813843	0.0138637	NO	0.0971163	0.491938	NO	NO	NO	NA	NO
Parp10	-1.20897	0.458699	NO	0.196281	0.698722	NO	NO	NO	NA	NO
Parp14	3.51243	0.0238566	NO	0.635558	0.188845	NO	NO	NO	NA	NO
Parp9	0.976155	0.241924	NO	0.590451	0.0641404	NO	NO	NO	NA	preMegE
Patz1	0.377784	0.291333	NO	0.0604301	0.802709	NO	NO	NO	NA	BEMP
Pax8	4.57624	0.243639	NO	-6.65768	0.00452133	NO	NO	NO	NA	NO
Pbx1	2.69849	0.00852138	NO	-0.282217	0.442223	NO	NO	NO	NA	NO
Pbx2	1.9713	0.14471	NO	-0.326676	0.465973	NO	NO	NO	NA	NO
Pbx3	3.94117	NA	NO	1.43238	0.270551	NO	NO	NO	NA	NO
Pbx4	0.343983	0.534826	NO	-0.0338526	0.933607	NO	NO	NO	NA	NO
Pbxip1	0.327919	0.576616	NO	0.390314	0.28917	NO	NO	NO	NA	NO
Pcbd1	-1.43825	0.586004	NO	1.24388	0.343575	NO	NO	NO	NA	NO
Pcbp1	0.189208	0.451615	NO	0.0848427	0.46717	NO	NO	NO	NA	NO
Pdlim1	-1.73098	0.0459841	NO	0.160793	0.509498	NO	NO	NO	NA	NO
Per2	1.92961	0.177226	NO	0.475606	0.55795	NO	NO	NO	NA	NO
Pex14	1.46131	0.25971	NO	-0.586666	0.0882848	NO	NO	NO	NA	NO
Pgr	-3.82966	0.298937	NO	-5.08681	0.125516	NO	NO	NO	NA	preMegE
Phf10	0.0925568	0.905062	NO	0.0735083	0.6937	NO	NO	NO	NA	NO
Phf12	0.519799	0.51	NO	-0.0606532	0.859796	NO	NO	NO	NA	NO
Phf2	0.474629	0.488495	NO	-0.402512	0.357563	NO	NO	NO	NA	NO
Phf8	-0.191882	0.813292	NO	0.0293411	0.937082	NO	NO	NO	NA	NO
Pias1	-0.447975	0.57038	NO	-0.238175	0.112768	NO	NO	NO	NA	NO
Pias2	0.913662	0.0552413	NO	-0.0524656	0.884831	NO	NO	NO	NA	NO
Pias3	1.62043	0.335292	NO	0.0102277	0.982427	NO	NO	NO	NA	NO
Pias4	0.681573	0.454263	NO	-0.505269	0.264163	NO	NO	NO	NA	preMegE
Pir	-1.27161	0.719965	NO	-0.0847215	0.942355	NO	NO	NO	NA	NO
Pitx2	-6.09569	0.119435	NO	6.05722	NA	NO	NO	NO	NA	NO
Pkm	0.0342732	0.905954	NO	-0.469722	0.06631	NO	NO	NO	NA	NO
Pkn1	0.553501	0.516681	NO	-0.0367953	0.884477	NO	NO	NO	NA	NO
Pknox1	0.432847	0.651599	NO	0.0528584	0.847606	NO	NO	NO	NA	NO
Plag1	5.69361	0.0329467	NO	-0.778033	0.741285	NO	NO	NO	NA	NO
Plagl2	1.321	1.29252e-05	UP	0.135209	0.689603	NO	NO	NO	NA	NO
Platr25	-0.0114989	0.970684	NO	0.395961	0.299965	NO	NO	NO	NA	NO
Plscr1	-0.0715478	0.884397	NO	0.119062	0.47159	NO	NO	NO	NA	preMegE
Plscr2	0.114174	0.942141	NO	-0.805136	0.526669	NO	NO	NO	NA	NO
Pmf1	0.403536	0.567432	NO	-0.09494	0.533433	NO	NO	NO	NA	NO
Pml	0.878726	0.117963	NO	0.521927	0.118808	NO	NO	NO	NA	NO
Polr2m	-0.320831	0.620274	NO	-0.0924131	0.524963	NO	NO	NO	NA	NO
Pou2f1	-0.284569	0.509564	NO	-0.690795	0.263871	NO	NO	NO	NA	NO
Pou5f2	5.98869	0.0938813	NO	-0.921505	0.700526	NO	NO	NO	NA	NO
Pou6f1	5.16447	0.187554	NO	0.0759067	NA	NO	NO	NO	NA	NO
Ppard	1.7708	0.130743	NO	-1.14727	0.467919	NO	NO	NO	NA	NO
Pparg	2.87799	0.464773	NO	-0.0449415	0.987706	NO	NO	NO	NA	NO
Ppargc1b	5.07507	0.00581802	NO	1.97504	0.0889566	NO	NO	NO	NA	NO
Pprc1	0.971783	0.0539798	NO	0.0942239	0.802458	NO	NO	NO	NA	NO
Prdm1	6.79329	0.0253862	NO	-3.41981	0.133685	NO	NO	NO	NA	NO
Prdm10	0.463683	0.407525	NO	0.185584	0.68808	NO	NO	NO	NA	NO
Prdm15	-0.00435204	0.99724	NO	0.364604	0.671096	NO	NO	NO	NA	NO
Prdm16	4.65903	0.00294156	NO	1.23994	0.281874	NO	NO	NO	NA	preMegE
Prdm2	-2.02022	0.0177637	NO	-0.338824	0.745899	NO	NO	NO	NA	BEMP
Prdm4	0.0498196	0.947809	NO	0.235511	0.444929	NO	NO	NO	NA	NO
Prdm5	0.325638	0.548544	NO	0.55466	0.545168	NO	NO	NO	NA	NO
Prkn	0.888359	0.427126	NO	0.346356	0.373804	NO	NO	NO	NA	NO
Prmt2	-1.63084	0.198089	NO	-1.11226	0.0933388	NO	NO	NO	NA	NO
Prmt5	1.56312	0.0300934	NO	-0.0568377	0.762317	NO	NO	NO	NA	BEMP
Prpf6	-0.47638	0.211483	NO	0.35501	0.0714905	NO	NO	NO	NA	NO
Psip1	-0.0746193	0.86222	NO	-0.0375761	0.79205	NO	NO	NO	NA	NO
Psmc3ip	-0.0492105	0.970739	NO	0.0209969	0.927692	NO	NO	NO	NA	NO
Psmd9	-1.00615	0.133345	NO	-0.00889803	0.96433	NO	NO	NO	NA	NO
Ptpn14	0.631067	0.671025	NO	0.483435	0.631063	NO	NO	NO	NA	preMegE
Pura	0.0482098	0.924731	NO	0.431318	0.0245878	NO	NO	NO	NA	NO
Purb	-1.01852	0.193728	NO	0.0993576	0.556384	NO	NO	NO	NA	NO
Pus1	0.30912	0.77866	NO	-0.175947	0.400854	NO	NO	NO	NA	NO
Rad54l2	0.501335	0.668201	NO	1.2195	0.250312	NO	NO	NO	NA	BEMP
Raly	-1.10908	0.0325544	NO	0.373497	0.155304	NO	NO	NO	NA	preMegE
Rap2c	0.452449	0.333576	NO	0.144834	0.572948	NO	NO	NO	NA	BEMP
Rara	0.625564	0.136995	NO	0.0732809	0.899522	NO	NO	NO	NA	BEMP
Rarg	1.80973	0.34306	NO	1.53662	0.368	NO	NO	NO	NA	NO
Rbak	1.16659	0.318047	NO	-0.436548	0.391917	NO	NO	NO	NA	NO
Rbbp8	0.0348106	0.964559	NO	-0.233379	0.429649	NO	NO	NO	NA	BEMP
Rbfox2	-3.36794	NA	NO	-4.34892	NA	NO	NO	NO	NA	NO
Rbm14	1.18493	0.00202956	UP	-0.191678	0.527722	NO	NO	NO	NA	NO
Rbm39	-0.569678	0.227979	NO	-0.0211539	0.886805	NO	NO	NO	NA	NO
Rbpj	0.420578	0.368117	NO	-0.261074	0.405169	NO	NO	NO	NA	NO
Rbpms	-0.50744	0.11344	NO	-0.250902	0.397588	NO	NO	NO	NA	BEMP
Rcor1	-0.761539	0.293885	NO	0.00226298	0.98845	NO	NO	NO	NA	NO
Rcor2	-1.35605	0.50827	NO	-0.165057	0.865453	NO	NO	NO	NA	NO
Rcor3	1.14986	0.138495	NO	-0.155759	0.697544	NO	NO	NO	NA	NO
Rel	2.43567	0.0163468	NO	0.619803	0.19003	NO	NO	NO	NA	BEMP
Rela	0.189952	0.690362	NO	-0.0232723	0.932481	NO	NO	NO	NA	preMegE
Relb	0.919681	0.554255	NO	1.16263	0.180296	NO	NO	NO	NA	NO
Rere	0.993623	0.0275315	NO	0.462474	0.324546	NO	NO	NO	NA	BEMP
Rest	1.25117	0.334054	NO	0.050487	0.868587	NO	NO	NO	NA	NO
Rfx1	0.852154	0.423002	NO	-0.1681	0.641688	NO	NO	NO	NA	BEMP
Rfx2	-1.05685	0.554429	NO	-0.0729082	0.898675	NO	NO	NO	NA	preMegE
Rfx3	2.04467	0.0428705	NO	0.47326	0.601931	NO	NO	NO	NA	preMegE
Rfx5	0.314239	0.816646	NO	-0.0468417	0.934508	NO	NO	NO	NA	NO
Rfx7	0.676257	0.161615	NO	0.577455	0.0810795	NO	NO	NO	NA	NO
Rfxank	-0.161271	0.869573	NO	-0.818209	0.0779612	NO	NO	NO	NA	NO
Rfxap	-1.087	0.58962	NO	-0.08089	0.772259	NO	NO	NO	NA	NO
Riox2	-0.628824	0.163614	NO	0.450611	0.0431662	NO	NO	NO	NA	NO
Rlf	-0.677668	0.29985	NO	-0.639055	0.121071	NO	NO	NO	NA	NO
Rnf20	1.65504	0.000381913	UP	-0.3132	0.13413	NO	NO	NO	NA	NO
Rora	2.2702	0.386518	NO	-0.421415	0.781003	NO	NO	NO	NA	NO
Rpf2	-1.54084	0.0286283	NO	0.106614	0.724031	NO	NO	NO	NA	NO
Rreb1	0.360532	0.493129	NO	-0.318509	0.335287	NO	NO	NO	NA	NO
Rrp1b	1.30406	0.10238	NO	-0.0711809	0.825785	NO	NO	NO	NA	BEMP
Rsl1	-0.318474	0.910877	NO	-0.755168	0.52006	NO	NO	NO	NA	NO
Rslcan18	-1.09199	0.615769	NO	-1.34779	0.0786157	NO	NO	NO	NA	NO
Runx1t1	-1.6272	0.619628	NO	0.614809	0.762386	NO	NO	NO	NA	NO
Runx2	-0.366815	0.389341	NO	0.207894	0.498921	NO	NO	NO	NA	NO
Runx3	0.994922	0.04773	NO	-0.363518	0.213808	NO	NO	NO	NA	NO
Ruvbl1	-0.603489	0.31268	NO	0.016463	0.918901	NO	NO	NO	NA	BEMP
Ruvbl2	0.289678	0.46321	NO	0.118943	0.504678	NO	NO	NO	NA	NO
Rxra	1.43582	0.665994	NO	1.30701	0.409306	NO	NO	NO	NA	NO
Rxrb	-0.619163	0.583566	NO	-0.305082	0.426178	NO	NO	NO	NA	NO
Rybp	3.06744	0.00217109	UP	0.291321	0.563003	NO	NO	NO	NA	NO
Sall2	-0.253495	0.810412	NO	1.36895	0.275382	NO	NO	NO	NA	NO
Samd11	-3.62288	0.351753	NO	-0.991069	0.350495	NO	NO	NO	NA	NO
Sap18	-0.474623	0.643913	NO	-0.088767	0.65625	NO	NO	NO	NA	NO
Sap30	0.488879	0.620413	NO	-0.0023555	0.991204	NO	NO	NO	NA	NO
Sap30l	0.354757	0.829018	NO	-0.144058	0.575622	NO	NO	NO	NA	NO
Satb1	-1.22354	0.068493	NO	-0.0365372	0.926911	NO	NO	NO	NA	BEMP
Scai	-0.17184	0.912878	NO	0.0143421	0.978632	NO	NO	NO	NA	NO
Sertad2	0.148263	0.775934	NO	-0.0243188	0.936413	NO	NO	NO	NA	NO
Setd3	-0.855691	0.349824	NO	-0.200208	0.442278	NO	NO	NO	NA	BEMP
Setd4	0.461732	0.766409	NO	0.44495	0.356586	NO	NO	NO	NA	NO
Setd5	0.219729	0.650581	NO	-0.485559	0.109669	NO	NO	NO	NA	BEMP
Sfmbt1	0.346123	0.699835	NO	-0.041545	0.875139	NO	NO	NO	NA	NO
Sfmbt2	-0.184373	0.932284	NO	0.47305	0.764274	NO	NO	NO	NA	NO
Sfr1	-0.472268	0.331874	NO	0.0902053	0.592083	NO	NO	NO	NA	NO
Sin3a	-0.0738152	0.867551	NO	-0.182026	0.442831	NO	NO	NO	NA	NO
Sin3b	0.0494788	0.923541	NO	0.0601447	0.722765	NO	NO	NO	NA	NO
Sirt1	-0.691766	0.192504	NO	-0.0281062	0.950339	NO	NO	NO	NA	BEMP
Sirt6	-0.987767	0.355119	NO	-0.15743	0.749397	NO	NO	NO	NA	NO
Six4	0.665464	0.795469	NO	0.925902	0.432402	NO	NO	NO	NA	NO
Six5	2.17496	0.158316	NO	-0.397507	0.715456	NO	NO	NO	NA	NO
Ski	1.643	0.213822	NO	0.579439	0.261038	NO	NO	NO	NA	BEMP
Skil	-2.96646	NA	NO	0.03832	0.933533	NO	NO	NO	NA	NO
Slc30a9	0.683322	0.351077	NO	-0.486952	0.0265934	NO	NO	NO	NA	preMegE
Smad1	1.15592	0.0317244	NO	-0.0647099	0.823467	NO	NO	NO	NA	NO
Smad2	0.495473	0.490856	NO	-0.375309	0.053461	NO	NO	NO	NA	NO
Smad3	2.22339	9.97229e-05	UP	-0.0185864	0.970586	NO	NO	NO	NA	NO
Smad4	1.05291	0.109713	NO	-0.423783	0.314629	NO	NO	NO	NA	NO
Smad5	-0.21729	0.736022	NO	-0.510419	0.229936	NO	NO	NO	NA	NO
Smad7	-0.541688	0.680975	NO	0.218062	0.689268	NO	NO	NO	NA	BEMP
Smarca2	0.806211	0.0959792	NO	-0.191105	0.666608	NO	NO	NO	NA	NO
Smarca4	-0.0174605	0.960037	NO	-0.229809	0.319192	NO	NO	NO	NA	NO
Smarcb1	1.48004	0.00415545	NO	0.0468765	0.782314	NO	NO	NO	NA	NO
Smarcd1	0.738699	0.191999	NO	0.0471612	0.903076	NO	NO	NO	NA	NO
Smarcd2	-0.810476	0.057657	NO	-0.158973	0.297353	NO	NO	NO	NA	preMegE
Snw1	-0.633616	0.388968	NO	-0.0926276	0.539301	NO	NO	NO	NA	NO
Sox12	0.282267	0.877764	NO	0.239295	0.632629	NO	NO	NO	NA	NO
Sox13	0.0102428	0.989504	NO	-0.709837	0.643699	NO	NO	NO	NA	BEMP
Sox4	1.14685	0.260604	NO	-0.10001	0.773772	NO	NO	NO	NA	NO
Sp1	-0.0915295	0.920849	NO	0.100851	0.685424	NO	NO	NO	NA	BEMP
Sp100	0.115298	0.843484	NO	0.221132	0.233652	NO	NO	NO	NA	preMegE
Sp110	0.703859	0.219795	NO	0.0786212	0.657405	NO	NO	NO	NA	preMegE
Sp2	2.05648	0.00355666	NO	-0.41582	0.22055	NO	NO	NO	NA	NO
Sp3	1.07995	0.237553	NO	-0.259972	0.270946	NO	NO	NO	NA	NO
Spen	0.746922	0.177699	NO	-0.17909	0.586177	NO	NO	NO	NA	BEMP
Spi1	1.40475	0.000819703	UP	0.626152	0.0737252	NO	NO	NO	NA	BEMP
Spic	1.06617	0.54421	NO	-1.08974	0.447495	NO	NO	NO	NA	NO
Sqstm1	-0.24979	0.613393	NO	0.153929	0.421876	NO	NO	NO	NA	NO
Sra1	-1.76238	0.0334895	NO	0.132483	0.455969	NO	NO	NO	NA	preMegE
Srebf1	-0.71293	0.183891	NO	0.481767	0.203861	NO	NO	NO	NA	NO
Srebf2	1.4611	0.00232342	UP	-0.0978233	0.492733	NO	NO	NO	NA	NO
Srf	0.151522	0.867621	NO	-0.0381043	0.926131	NO	NO	NO	NA	NO
Ss18	-0.022563	0.980796	NO	-0.380263	0.0206979	NO	NO	NO	NA	NO
Ss18l1	0.916533	0.796777	NO	-5.88612	0.00202561	NO	NO	NO	NA	NO
Ssbp3	-1.07562	0.157504	NO	-0.178854	0.45796	NO	NO	NO	NA	NO
Stat1	-0.0994893	0.920861	NO	1.41074	1.2569e-16	UP	NO	NO	NA	NO
Stat2	2.70503	0.00171071	UP	0.163279	0.685155	NO	NO	NO	NA	NO
Stat3	0.887796	0.179626	NO	0.0109342	0.953109	NO	NO	NO	NA	BEMP
Stat4	0.652042	0.289783	NO	-0.621019	0.0158005	NO	NO	NO	NA	NO
Stat5a	1.41629	0.0252441	NO	-0.256497	0.228559	NO	NO	NO	NA	NO
Stat5b	0.510764	0.605436	NO	-0.239751	0.420914	NO	NO	NO	NA	NO
Stat6	0.570352	0.369511	NO	-0.34369	0.375271	NO	NO	NO	NA	NO
Sub1	-0.675197	0.221766	NO	0.269779	0.0098391	NO	NO	NO	NA	NO
Supt20	0.513196	0.464687	NO	-0.308502	0.123209	NO	NO	NO	NA	BEMP
Supt3	0.132509	0.873346	NO	-0.181381	0.436194	NO	NO	NO	NA	NO
Supt7l	-1.58794	0.159095	NO	-0.355316	0.262627	NO	NO	NO	NA	NO
Tacc1	-0.997515	0.0226747	NO	-0.20269	0.254416	NO	NO	NO	NA	NO
Tada1	-1.04445	0.141751	NO	0.213974	0.217776	NO	NO	NO	NA	NO
Tada2a	-0.292417	0.785047	NO	0.0623855	0.895344	NO	NO	NO	NA	BEMP
Tada2b	-2.15738	0.164735	NO	-0.805726	0.378499	NO	NO	NO	NA	NO
Tada3	0.793129	0.388534	NO	-0.0878681	0.783476	NO	NO	NO	NA	NO
Taf11	0.234004	0.857672	NO	0.218727	0.430021	NO	NO	NO	NA	NO
Taf12	0.736576	0.328955	NO	0.1399	0.399875	NO	NO	NO	NA	NO
Taf15	0.244312	0.878554	NO	0.938509	0.347219	NO	NO	NO	NA	NO
Taf5l	-0.244618	0.608038	NO	-0.395776	0.105682	NO	NO	NO	NA	NO
Taf6	0.434912	0.670125	NO	-0.265787	0.282568	NO	NO	NO	NA	NO
Taf6l	0.911862	0.385337	NO	0.267583	0.416126	NO	NO	NO	NA	NO
Taf9	0.976086	0.311646	NO	0.123698	0.586861	NO	NO	NO	NA	NO
Tal1	0.694209	0.139451	NO	-0.223167	0.379738	NO	NO	NO	NA	NO
Tbl1x	0.974548	0.187617	NO	-0.514042	0.096939	NO	NO	NO	NA	NO
Tbl1xr1	0.522711	0.354671	NO	0.14405	0.616927	NO	NO	NO	NA	NO
Tcf12	0.452171	0.431472	NO	-0.112147	0.655389	NO	NO	NO	NA	preMegE
Tcf20	1.05978	0.0118397	NO	-0.128679	0.764072	NO	NO	NO	NA	NO
Tcf25	0.626342	0.208811	NO	0.0403647	0.827103	NO	NO	NO	NA	NO
Tcf3	-0.562899	0.221738	NO	-0.314134	0.314973	NO	NO	NO	NA	NO
Tcf4	1.38507	0.0724866	NO	-0.222449	0.239775	NO	NO	NO	NA	preMegE
Tcf7	4.98988	0.0107821	NO	-0.0670989	0.976946	NO	NO	NO	NA	NO
Tcf7l2	-0.524086	0.603826	NO	-0.118053	0.725764	NO	NO	NO	NA	NO
Tdg	-0.101507	0.876239	NO	0.103275	0.576181	NO	NO	NO	NA	NO
Tdrd3	0.315545	0.821354	NO	-0.593466	0.177306	NO	NO	NO	NA	BEMP
Tead3	4.62796	0.134196	NO	0.72143	0.850089	NO	NO	NO	NA	NO
Tef	-0.728335	0.475613	NO	0.385396	0.518622	NO	NO	NO	NA	NO
Tfam	-1.29952	0.153189	NO	0.0563288	0.842154	NO	NO	NO	NA	NO
Tfap4	-1.10797	0.381157	NO	0.544549	0.143517	NO	NO	NO	NA	NO
Tfb1m	-0.779111	0.0100007	NO	-0.113274	0.736896	NO	NO	NO	NA	NO
Tfb2m	-0.336767	0.693466	NO	0.289978	0.36758	NO	NO	NO	NA	NO
Tfcp2	1.20822	0.317631	NO	-0.827733	0.175673	NO	NO	NO	NA	NO
Tfdp1	0.0304226	0.936753	NO	-0.00787394	0.965699	NO	NO	NO	NA	NO
Tfdp2	0.072932	0.934204	NO	-0.0804205	0.786345	NO	NO	NO	NA	NO
Tfe3	0.720842	0.29937	NO	-0.235389	0.578024	NO	NO	NO	NA	NO
Tfeb	-1.67682	0.155255	NO	-1.25279	0.183768	NO	NO	NO	NA	NO
Tfec	-0.507152	0.855818	NO	0.216299	0.824909	NO	NO	NO	NA	NO
Tgif1	0.955162	0.396186	NO	0.0243346	0.936172	NO	NO	NO	NA	BEMP
Tgif2	-2.53177	0.170988	NO	-0.108773	0.780139	NO	NO	NO	NA	preMegE
Thap1	0.220885	0.824325	NO	0.26408	0.577748	NO	NO	NO	NA	preMegE
Thap11	-0.234263	0.759822	NO	-0.0384499	0.880065	NO	NO	NO	NA	NO
Thra	2.44978	0.00666127	NO	0.0224973	0.957016	NO	NO	NO	NA	NO
Thrap3	0.843297	0.00248029	NO	-0.273642	0.163827	NO	NO	NO	NA	NO
Thrb	5.06551	0.00490207	NO	-2.90647	0.187596	NO	NO	NO	NA	NO
Tle1	-0.212846	0.913949	NO	0.562776	0.456441	NO	NO	NO	NA	NO
Tle3	2.42624	0.0136763	NO	0.226434	0.59319	NO	NO	NO	NA	NO
Tle4	1.13785	0.378162	NO	-0.0322997	0.924644	NO	NO	NO	NA	NO
Tle5	-0.749219	0.0806911	NO	-0.0464397	0.666711	NO	NO	NO	NA	NO
Tle6	-0.94528	0.537788	NO	0.449861	0.409318	NO	NO	NO	NA	preMegE
Tmf1	-1.33163	0.3588	NO	-0.111726	0.624163	NO	NO	NO	NA	NO
Tob1	-3.82079	0.0121095	NO	-0.0457697	0.902561	NO	NO	NO	NA	NO
Tob2	1.28501	0.163079	NO	0.333068	0.357088	NO	NO	NO	NA	BEMP
Trerf1	1.8034	0.130113	NO	-0.67013	0.552234	NO	NO	NO	NA	BEMP
Trib3	2.1685	0.0894974	NO	0.657982	0.66112	NO	NO	NO	NA	NO
Trim12a	-1.36193	0.281471	NO	0.0322541	0.91337	NO	NO	NO	NA	NO
Trim12c	-2.22818	NA	NO	1.04283	0.0178547	NO	NO	NO	NA	NO
Trim13	1.08511	0.398238	NO	0.450174	0.212023	NO	NO	NO	NA	NO
Trim14	-0.778188	0.378833	NO	-0.556957	0.25744	NO	NO	NO	NA	NO
Trim21	1.64397	0.536548	NO	0.585947	0.0698201	NO	NO	NO	NA	NO
Trim24	0.419377	0.566963	NO	0.674309	0.0867479	NO	NO	NO	NA	NO
Trim25	0.17852	0.795834	NO	-0.131917	0.719423	NO	NO	NO	NA	NO
Trim27	-0.976677	0.161589	NO	-0.230159	0.1387	NO	NO	NO	NA	NO
Trim28	0.680607	0.126021	NO	0.202687	0.163941	NO	NO	NO	NA	NO
Trim30a	-1.05503	0.0941026	NO	0.653408	0.0719043	NO	NO	NO	NA	NO
Trim30b	0.762315	0.784239	NO	0.0879662	0.84598	NO	NO	NO	NA	NO
Trim30d	2.46861	0.0115163	NO	0.661986	0.4017	NO	NO	NO	NA	NO
Trim32	4.12844	0.000464735	UP	-0.352513	0.48924	NO	NO	NO	NA	NO
Trim37	-1.41411	0.0259649	NO	-0.163085	0.677282	NO	NO	NO	NA	NO
Trim5	-3.95298	0.251063	NO	1.20781	0.0197618	NO	NO	NO	NA	NO
Trim62	-4.22733	0.107677	NO	0.697621	0.719455	NO	NO	NO	NA	NO
Trim8	1.36723	0.043262	NO	0.263125	0.405148	NO	NO	NO	NA	BEMP
Trip4	-1.97548	0.0684871	NO	-0.322661	0.329862	NO	NO	NO	NA	NO
Trp53	-0.12564	0.749247	NO	0.0103604	0.941727	NO	NO	NO	NA	NO
Trp53bp1	0.679977	0.451717	NO	-0.380124	0.347865	NO	NO	NO	NA	NO
Trps1	1.97089	0.334912	NO	0.208361	0.858205	NO	NO	NO	NA	NO
Trrap	1.0693	0.00198309	UP	0.259122	0.503167	NO	NO	NO	NA	NO
Tsg101	-0.583449	0.112032	NO	-0.186104	0.216931	NO	NO	NO	NA	NO
Tshz1	-1.33721	0.20553	NO	0.18321	0.666161	NO	NO	NO	NA	NO
Ube2l3	-0.955527	0.0108878	NO	0.0195344	0.873525	NO	NO	NO	NA	NO
Ube3a	-1.83763	0.0197591	NO	-0.0655078	0.718649	NO	NO	NO	NA	NO
Ubp1	1.00102	0.0696593	NO	-0.500293	0.0480409	NO	NO	NO	NA	NO
Uri1	0.478683	0.641409	NO	-0.260123	0.335166	NO	NO	NO	NA	NO
Usf1	-0.799125	0.560701	NO	0.195871	0.617419	NO	NO	NO	NA	NO
Usf2	-1.2995	0.193267	NO	-0.371216	0.310756	NO	NO	NO	NA	NO
Usf3	0.523022	0.479783	NO	0.155411	0.691113	NO	NO	NO	NA	NO
Usp16	-0.75512	0.00739841	NO	0.00571696	0.979471	NO	NO	NO	NA	NO
Usp21	-0.129498	0.728076	NO	0.0391304	0.860234	NO	NO	NO	NA	NO
Usp22	1.6067	0.00516199	NO	0.109283	0.70997	NO	NO	NO	NA	NO
Uxt	-0.937181	0.15588	NO	0.267434	0.168355	NO	NO	NO	NA	NO
Vdr	-1.22777	0.411147	NO	1.02804	0.608117	NO	NO	NO	NA	NO
Vezf1	1.6681	0.0588933	NO	-0.264164	0.196915	NO	NO	NO	NA	NO
Vhl	-0.354801	0.605262	NO	0.0558945	0.831511	NO	NO	NO	NA	preMegE
Wbp2	-0.498018	0.370057	NO	-0.365958	0.0401106	NO	NO	NO	NA	preMegE
Wdr43	0.18121	0.807836	NO	0.116291	0.564235	NO	NO	NO	NA	NO
Wdr77	0.111702	0.860184	NO	0.0657847	0.735678	NO	NO	NO	NA	NO
Wiz	0.0860953	0.921884	NO	0.462201	0.260244	NO	NO	NO	NA	NO
Wnt4	-0.603325	0.64528	NO	-0.825596	0.357557	NO	NO	NO	NA	NO
Wwox	2.80918	0.0829219	NO	0.838193	0.062073	NO	NO	NO	NA	NO
Xbp1	-1.377	0.000107067	DOWN	-0.153989	0.479987	NO	NO	NO	NA	NO
Xpc	-2.09627	0.0462342	NO	-0.378133	0.318316	NO	NO	NO	NA	BEMP
Yaf2	0.638885	0.533595	NO	-0.282721	0.22948	NO	NO	NO	NA	NO
Yap1	1.19935	0.623528	NO	0.640447	0.462252	NO	NO	NO	NA	NO
Yeats2	-1.61702	0.225964	NO	-0.287772	0.334577	NO	NO	NO	NA	NO
Ylpm1	-0.218554	0.701898	NO	0.297786	0.495581	NO	NO	NO	NA	NO
Yy1	-0.550395	0.360862	NO	0.27226	0.462702	NO	NO	NO	NA	NO
Zbed4	0.0541173	0.87146	NO	0.25514	0.473068	NO	NO	NO	NA	NO
Zbed6	0.510439	0.365513	NO	-0.502094	0.866407	NO	NO	NO	NA	BEMP
Zbtb1	0.726207	0.595613	NO	-0.0577011	0.84325	NO	NO	NO	NA	NO
Zbtb10	3.36465	0.196787	NO	-1.38547	0.254	NO	NO	NO	NA	NO
Zbtb11	-1.47963	NA	NO	-0.349319	0.343469	NO	NO	NO	NA	NO
Zbtb14	0.20323	0.877604	NO	-0.148172	0.514314	NO	NO	NO	NA	NO
Zbtb17	0.178431	0.660257	NO	-0.4142	0.175915	NO	NO	NO	NA	NO
Zbtb18	1.16756	0.131225	NO	-0.188702	0.672743	NO	NO	NO	NA	NO
Zbtb2	0.509203	0.468375	NO	-0.0492164	0.930289	NO	NO	NO	NA	NO
Zbtb20	-0.405376	0.657698	NO	-0.0124335	0.978126	NO	NO	NO	NA	NO
Zbtb21	-0.393121	0.698866	NO	0.187398	0.74102	NO	NO	NO	NA	NO
Zbtb22	-0.493541	0.749702	NO	0.146807	0.727042	NO	NO	NO	NA	NO
Zbtb24	3.06297	0.032028	NO	-0.520105	0.253923	NO	NO	NO	NA	NO
Zbtb25	-1.84928	0.245581	NO	0.809849	0.0149568	NO	NO	NO	NA	preMegE
Zbtb26	-0.831297	0.761563	NO	1.33563	0.0410484	NO	NO	NO	NA	NO
Zbtb3	-2.74699	0.37757	NO	0.258225	0.859737	NO	NO	NO	NA	NO
Zbtb34	1.65309	0.0209946	NO	0.446471	0.364272	NO	NO	NO	NA	BEMP
Zbtb37	3.54857	0.00551604	NO	-1.5605	0.165644	NO	NO	NO	NA	NO
Zbtb38	-0.179544	0.863763	NO	0.0192133	0.919455	NO	NO	NO	NA	NO
Zbtb39	-0.884017	0.372542	NO	-0.856372	0.682603	NO	NO	NO	NA	BEMP
Zbtb4	-0.306074	0.936049	NO	1.29988	0.19809	NO	NO	NO	NA	NO
Zbtb40	-0.305034	0.808278	NO	0.820433	0.558579	NO	NO	NO	NA	NO
Zbtb41	2.97728	5.61631e-05	UP	-0.727244	0.305329	NO	NO	NO	NA	BEMP
Zbtb42	2.74138	0.347701	NO	-0.558295	0.743247	NO	NO	NO	NA	NO
Zbtb43	0.855981	0.441591	NO	1.10472	0.0664407	NO	NO	NO	NA	NO
Zbtb44	-0.3876	0.476146	NO	-0.199234	0.532632	NO	NO	NO	NA	NO
Zbtb45	0.295743	0.677848	NO	-0.180885	0.580841	NO	NO	NO	NA	NO
Zbtb46	-0.782809	0.765293	NO	0.241041	0.663517	NO	NO	NO	NA	NO
Zbtb48	-0.996704	0.635767	NO	-0.393902	0.609527	NO	NO	NO	NA	NO
Zbtb49	0.671012	0.814896	NO	-0.590131	0.657143	NO	NO	NO	NA	NO
Zbtb5	0.494342	0.58731	NO	0.404647	0.618563	NO	NO	NO	NA	NO
Zbtb6	0.321241	0.876545	NO	0.471348	0.620057	NO	NO	NO	NA	NO
Zbtb7a	-0.294367	0.424394	NO	-0.421793	0.190115	NO	NO	NO	NA	NO
Zbtb7b	1.81903	0.394052	NO	0.582573	0.171431	NO	NO	NO	NA	BEMP
Zbtb8a	-1.013	0.656632	NO	0.2579	0.499969	NO	NO	NO	NA	NO
Zbtb9	-1.33135	0.315548	NO	-1.04019	0.00596969	NO	NO	NO	NA	NO
Zc3h8	1.55983	0.467593	NO	-0.468167	0.193394	NO	NO	NO	NA	NO
Zeb1	-0.686615	0.447025	NO	0.301748	0.3518	NO	NO	NO	NA	BEMP
Zeb2	0.165858	0.870424	NO	0.0134055	0.969048	NO	NO	NO	NA	NO
Zfa-ps	4.90176	0.211284	NO	0.807232	0.775586	NO	NO	NO	NA	NO
Zfat	1.85171	0.225083	NO	0.0447406	0.978926	NO	NO	NO	NA	NO
Zfhx2	0.10433	0.928519	NO	-0.859452	0.492365	NO	NO	NO	NA	NO
Zfhx3	2.45022	0.0080343	NO	0.139937	0.84688	NO	NO	NO	NA	NO
Zfp1	1.39729	0.460641	NO	0.579466	0.218574	NO	NO	NO	NA	NO
Zfp101	1.18625	0.033474	NO	0.232473	0.513428	NO	NO	NO	NA	NO
Zfp105	3.06382	0.414431	NO	-6.29992	0.0841649	NO	NO	NO	NA	NO
Zfp11	-1.4638	0.508269	NO	1.10739	0.211659	NO	NO	NO	NA	NO
Zfp110	-0.558128	0.752244	NO	0.221054	0.521344	NO	NO	NO	NA	NO
Zfp112	5.57585	0.154472	NO	-1.51201	NA	NO	NO	NO	NA	NO
Zfp113	-1.39692	0.347308	NO	-0.996523	0.161344	NO	NO	NO	NA	NO
Zfp119a	0.885605	0.71981	NO	0.402794	0.661743	NO	NO	NO	NA	NO
Zfp119b	-2.47656	0.280165	NO	0.600227	0.253437	NO	NO	NO	NA	NO
Zfp12	0.77254	0.438447	NO	-0.413804	0.527036	NO	NO	NO	NA	NO
Zfp120	0.350618	0.754214	NO	-0.0147403	0.96214	NO	NO	NO	NA	NO
Zfp125	-2.14102	NA	NO	0.60018	0.308682	NO	NO	NO	NA	NO
Zfp128	6.17305	1.21041e-05	UP	0.49413	0.757482	NO	NO	NO	NA	NO
Zfp131	-0.991202	0.14433	NO	0.0335471	0.886327	NO	NO	NO	NA	NO
Zfp141	1.07255	0.296479	NO	0.481904	0.0745257	NO	NO	NO	NA	NO
Zfp143	3.1879	0.00940042	NO	-0.355585	0.272786	NO	NO	NO	NA	NO
Zfp146	-3.76903	0.0816922	NO	-2.69779	0.130048	NO	NO	NO	NA	NO
Zfp148	-0.878294	0.114463	NO	-0.627995	0.0262299	NO	NO	NO	NA	NO
Zfp157	1.29007	0.152693	NO	-0.106137	0.769174	NO	NO	NO	NA	NO
Zfp160	2.66621	0.0940445	NO	0.0686146	0.866368	NO	NO	NO	NA	NO
Zfp169	0.617437	0.388358	NO	0.395835	0.599693	NO	NO	NO	NA	NO
Zfp174	3.75715	NA	NO	-5.44861	NA	NO	NO	NO	NA	preMegE
Zfp180	1.19953	0.0360349	NO	-0.732983	0.150562	NO	NO	NO	NA	NO
Zfp182	-3.4533	0.0706113	NO	-0.877318	0.348761	NO	NO	NO	NA	NO
Zfp184	2.70665	NA	NO	0.502136	0.62145	NO	NO	NO	NA	preMegE
Zfp189	-3.5488	0.265188	NO	0.79525	0.392066	NO	NO	NO	NA	NO
Zfp2	0.349819	0.909033	NO	-1.46199	0.241583	NO	NO	NO	NA	NO
Zfp202	1.51727	0.437697	NO	-0.0830383	0.924364	NO	NO	NO	NA	NO
Zfp212	-0.546601	0.772443	NO	0.370337	0.491094	NO	NO	NO	NA	NO
Zfp213	-0.394213	0.767583	NO	-0.0902768	0.749518	NO	NO	NO	NA	NO
Zfp217	0.658719	0.103526	NO	0.70278	0.0825792	NO	NO	NO	NA	NO
Zfp219	-1.68102	0.342486	NO	0.0273939	0.946842	NO	NO	NO	NA	NO
Zfp229	2.98862	0.097338	NO	-1.22337	0.0679154	NO	NO	NO	NA	NO
Zfp236	0.553169	0.533901	NO	-0.148929	0.674081	NO	NO	NO	NA	BEMP
Zfp239	1.6054	0.244716	NO	-0.0543168	0.952466	NO	NO	NO	NA	NO
Zfp24	1.08065	0.287363	NO	0.195702	0.364867	NO	NO	NO	NA	NO
Zfp248	3.58256	0.110429	NO	-0.494801	0.585219	NO	NO	NO	NA	NO
Zfp251	-1.25075	0.705064	NO	-1.43748	0.0248375	NO	NO	NO	NA	NO
Zfp26	-0.324174	0.760213	NO	-0.221465	0.582788	NO	NO	NO	NA	NO
Zfp260	-0.0320668	0.975317	NO	0.176142	0.605378	NO	NO	NO	NA	NO
Zfp263	4.33214	0.000149382	UP	-0.149185	0.674911	NO	NO	NO	NA	NO
Zfp266	0.729668	0.24948	NO	-0.0414872	0.911815	NO	NO	NO	NA	NO
Zfp267	-3.28766	NA	NO	-0.4872	0.462751	NO	NO	NO	NA	NO
Zfp27	-0.221852	0.913546	NO	0.897066	0.323844	NO	NO	NO	NA	NO
Zfp273	-1.81171	0.489322	NO	0.826082	0.332598	NO	NO	NO	NA	BEMP
Zfp275	0.285097	0.759086	NO	-0.143809	0.895842	NO	NO	NO	NA	NO
Zfp28	0.0314047	0.992054	NO	0.105251	0.92311	NO	NO	NO	NA	NO
Zfp280b	0.110237	0.950404	NO	-0.159172	0.739551	NO	NO	NO	NA	BEMP
Zfp280c	-1.55737	NA	NO	0.0402819	0.938388	NO	NO	NO	NA	preMegE
Zfp280d	1.42539	0.0207925	NO	-0.107853	0.74868	NO	NO	NO	NA	NO
Zfp281	0.0176386	0.987863	NO	0.643273	0.234411	NO	NO	NO	NA	NO
Zfp286	-0.103682	0.978458	NO	-0.26979	0.610253	NO	NO	NO	NA	NO
Zfp287	3.14643	0.157016	NO	-0.043888	0.957774	NO	NO	NO	NA	NO
Zfp292	0.23707	0.777386	NO	-0.561406	0.144861	NO	NO	NO	NA	NO
Zfp296	-1.54696	0.349811	NO	-0.24148	0.666287	NO	NO	NO	NA	NO
Zfp3	-2.69297	0.310439	NO	1.56115	0.350256	NO	NO	NO	NA	NO
Zfp300	0.640905	0.717923	NO	4.24761	0.0036308	NO	NO	NO	NA	NO
Zfp316	2.04583	0.186395	NO	0.737665	0.35183	NO	NO	NO	NA	NO
Zfp317	3.04827	0.00276046	NO	0.246268	0.537335	NO	NO	NO	NA	NO
Zfp319	1.52295	0.219123	NO	-0.436596	0.763398	NO	NO	NO	NA	BEMP
Zfp322a	-1.82914	0.017611	NO	-0.0130699	0.969894	NO	NO	NO	NA	NO
Zfp324	0.763144	0.653225	NO	-0.612805	0.636043	NO	NO	NO	NA	NO
Zfp329	0.36956	0.848751	NO	0.178099	0.677275	NO	NO	NO	NA	NO
Zfp341	-2.1312	0.167234	NO	0.244444	0.846314	NO	NO	NO	NA	NO
Zfp35	-0.3549	0.693668	NO	-0.4483	0.0896718	NO	NO	NO	NA	NO
Zfp358	2.03193	0.0152421	NO	0.914549	0.100428	NO	NO	NO	NA	NO
Zfp362	0.0461315	0.929388	NO	0.470086	0.177812	NO	NO	NO	NA	NO
Zfp366	-5.12678	0.19117	NO	-14.9175	NA	NO	NO	NO	NA	NO
Zfp367	0.783715	0.34409	NO	0.349121	0.1222	NO	NO	NO	NA	NO
Zfp369	-0.874987	0.0485723	NO	0.532189	0.105433	NO	NO	NO	NA	NO
Zfp382	3.86927	0.10182	NO	0.436939	0.757148	NO	NO	NO	NA	NO
Zfp384	-0.00155284	0.998304	NO	-0.275653	0.391601	NO	NO	NO	NA	NO
Zfp386	-0.439828	0.703415	NO	0.0453587	0.894014	NO	NO	NO	NA	NO
Zfp39	0.538256	0.745445	NO	0.440264	0.452976	NO	NO	NO	NA	NO
Zfp395	0.579179	0.481774	NO	-0.386031	0.318362	NO	NO	NO	NA	NO
Zfp397	0.374928	0.555104	NO	-0.931579	0.0098753	NO	NO	NO	NA	NO
Zfp398	0.0836877	0.904267	NO	0.795147	0.0260396	NO	NO	NO	NA	NO
Zfp40	2.67522	0.0710554	NO	0.118471	0.773807	NO	NO	NO	NA	NO
Zfp408	-0.233684	0.851853	NO	-1.05791	0.128415	NO	NO	NO	NA	NO
Zfp41	1.75395	0.388798	NO	-0.835967	0.0375923	NO	NO	NO	NA	NO
Zfp410	-0.398172	0.366799	NO	-0.0631938	0.675575	NO	NO	NO	NA	NO
Zfp418	0.129957	0.887934	NO	-2.80894	0.0928747	NO	NO	NO	NA	NO
Zfp420	0.177054	0.853299	NO	0.873482	0.253452	NO	NO	NO	NA	NO
Zfp422	-0.673281	0.340847	NO	0.0947506	0.567642	NO	NO	NO	NA	NO
Zfp426	-1.08517	0.039409	NO	0.00817575	0.988744	NO	NO	NO	NA	preMegE
Zfp429	-0.872814	0.791263	NO	0.0952161	0.929954	NO	NO	NO	NA	NO
Zfp433	2.56543	NA	NO	-0.531528	0.360443	NO	NO	NO	NA	NO
Zfp438	1.21525	0.72372	NO	-0.393047	0.675292	NO	NO	NO	NA	NO
Zfp444	-0.517668	0.731559	NO	0.412576	0.247804	NO	NO	NO	NA	NO
Zfp445	-1.55003	0.104713	NO	0.241375	0.340232	NO	NO	NO	NA	BEMP
Zfp446	0.0291193	0.97446	NO	0.436893	0.594367	NO	NO	NO	NA	NO
Zfp449	-0.76172	0.779748	NO	0.605721	0.723964	NO	NO	NO	NA	NO
Zfp451	-0.957424	0.313196	NO	-0.493826	0.174274	NO	NO	NO	NA	preMegE
Zfp455	5.38662	0.169088	NO	0.82765	0.513234	NO	NO	NO	NA	preMegE
Zfp456	-4.88698	0.0249625	NO	-1.20598	0.242266	NO	NO	NO	NA	NO
Zfp459	-2.59489	0.504779	NO	-1.05695	0.474773	NO	NO	NO	NA	NO
Zfp46	-1.03141	0.456778	NO	-0.413256	0.472632	NO	NO	NO	NA	NO
Zfp467	1.15248	0.699223	NO	-0.67305	0.104641	NO	NO	NO	NA	NO
Zfp472	-0.375757	0.775132	NO	-0.0221617	0.931677	NO	NO	NO	NA	NO
Zfp507	0.543861	0.675754	NO	0.330463	0.491584	NO	NO	NO	NA	NO
Zfp51	-0.355212	0.722884	NO	-0.50129	0.266458	NO	NO	NO	NA	NO
Zfp512b	1.1464	0.132257	NO	0.0957046	0.72343	NO	NO	NO	NA	NO
Zfp513	2.8265	0.447051	NO	-0.855397	0.347468	NO	NO	NO	NA	NO
Zfp516	0.367137	0.812423	NO	0.693989	0.45789	NO	NO	NO	NA	NO
Zfp518a	-0.741698	0.433948	NO	-0.200366	0.685511	NO	NO	NO	NA	NO
Zfp518b	3.26298	0.198044	NO	-1.68233	0.104415	NO	NO	NO	NA	NO
Zfp52	-3.14347	NA	NO	-0.375966	0.443669	NO	NO	NO	NA	NO
Zfp521	2.65617	0.0301608	NO	0.985684	0.278609	NO	NO	NO	NA	NO
Zfp523	1.70988	0.0500899	NO	0.649478	0.15665	NO	NO	NO	NA	NO
Zfp524	-1.29701	0.303291	NO	0.0311735	0.935972	NO	NO	NO	NA	NO
Zfp526	-0.166297	NA	NO	-0.517824	0.59157	NO	NO	NO	NA	NO
Zfp53	-0.215558	NA	NO	0.518049	0.0760873	NO	NO	NO	NA	NO
Zfp54	-5.96638	0.0318335	NO	-0.0549601	0.943385	NO	NO	NO	NA	NO
Zfp553	-1.23548	0.338327	NO	0.472694	0.426534	NO	NO	NO	NA	NO
Zfp558	-6.5108	0.0961072	NO	-0.682813	0.790434	NO	NO	NO	NA	NO
Zfp560	0.26531	0.849511	NO	0.38048	0.213828	NO	NO	NO	NA	NO
Zfp566	1.27837	0.622717	NO	0.0432764	0.909695	NO	NO	NO	NA	NO
Zfp568	2.50625	0.040956	NO	-0.0382039	0.93583	NO	NO	NO	NA	NO
Zfp574	4.01292	5.27939e-05	UP	-0.00320339	0.995835	NO	NO	NO	NA	NO
Zfp575	4.48479	0.240787	NO	1.00065	0.518125	NO	NO	NO	NA	NO
Zfp579	0.76112	0.378948	NO	-0.0321151	0.964333	NO	NO	NO	NA	NO
Zfp58	-2.24968	0.254061	NO	0.661643	0.3403	NO	NO	NO	NA	NO
Zfp580	1.18077	0.73216	NO	-1.23852	0.172311	NO	NO	NO	NA	NO
Zfp583	6.29464	0.0103875	NO	0.938761	0.469167	NO	NO	NO	NA	NO
Zfp59	1.84582	0.525115	NO	0.748383	0.528849	NO	NO	NO	NA	NO
Zfp595	-3.76754	0.192583	NO	1.3935	0.385549	NO	NO	NO	NA	NO
Zfp597	-2.04339	NA	NO	-0.222121	0.742721	NO	NO	NO	NA	NO
Zfp599	-2.05703	0.224238	NO	1.85472	0.138726	NO	NO	NO	NA	NO
Zfp60	-0.292092	0.726466	NO	0.523434	0.197205	NO	NO	NO	NA	NO
Zfp600	0.768339	0.360804	NO	2.52869	0.496467	NO	NO	NO	NA	NO
Zfp605	-1.11262	0.401443	NO	0.624446	0.477652	NO	NO	NO	NA	NO
Zfp606	-3.21536	0.0526774	NO	-0.0147345	0.98512	NO	NO	NO	NA	NO
Zfp607a	2.2977	0.261511	NO	1.67797	NA	NO	NO	NO	NA	NO
Zfp607b	-0.577786	0.833973	NO	0.909175	0.503595	NO	NO	NO	NA	NO
Zfp617	1.62957	0.181367	NO	-0.280893	0.578023	NO	NO	NO	NA	NO
Zfp619	1.88682	0.519708	NO	0.439513	0.813265	NO	NO	NO	NA	NO
Zfp62	-0.570641	0.604834	NO	-0.0192524	0.927668	NO	NO	NO	NA	NO
Zfp623	0.858113	0.719626	NO	-0.0895872	0.930377	NO	NO	NO	NA	NO
Zfp626	-0.79153	0.717346	NO	0.489096	0.523209	NO	NO	NO	NA	NO
Zfp628	2.16815	0.13749	NO	0.456639	0.389335	NO	NO	NO	NA	BEMP
Zfp629	2.45366	0.0902374	NO	-0.2495	0.83732	NO	NO	NO	NA	NO
Zfp637	-1.81067	0.0447805	NO	0.144285	0.544991	NO	NO	NO	NA	NO
Zfp639	2.15517	0.0281586	NO	-0.00115396	0.996685	NO	NO	NO	NA	NO
Zfp644	-0.296667	0.485372	NO	-0.413972	0.156492	NO	NO	NO	NA	NO
Zfp646	0.396191	0.487096	NO	0.0783741	0.875979	NO	NO	NO	NA	NO
Zfp65	2.895	0.0171473	NO	-0.353585	0.70605	NO	NO	NO	NA	NO
Zfp652	-0.122935	0.877293	NO	-0.955532	0.0818501	NO	NO	NO	NA	BEMP
Zfp653	2.95407	0.059608	NO	-0.635361	0.494346	NO	NO	NO	NA	NO
Zfp654	2.7516	1.26985e-05	UP	-0.322442	0.57992	NO	NO	NO	NA	NO
Zfp655	-0.527814	0.630243	NO	0.0109799	0.971026	NO	NO	NO	NA	NO
Zfp661	1.18088	0.632369	NO	-0.478973	0.566204	NO	NO	NO	NA	NO
Zfp664	-0.165815	0.73571	NO	-0.136364	0.81224	NO	NO	NO	NA	NO
Zfp667	0.557898	0.854143	NO	0.55066	0.50898	NO	NO	NO	NA	NO
Zfp668	-1.06532	NA	NO	0.643644	0.0180163	NO	NO	NO	NA	NO
Zfp672	-0.168239	0.680168	NO	0.069584	0.871936	NO	NO	NO	NA	NO
Zfp677	-1.35525	0.558361	NO	-1.84418	0.331073	NO	NO	NO	NA	NO
Zfp68	1.65409	0.0256374	NO	0.318819	0.349846	NO	NO	NO	NA	preMegE
Zfp689	1.80984	0.307053	NO	-0.252124	0.797158	NO	NO	NO	NA	preMegE
Zfp69	-0.0437154	0.922882	NO	-0.55641	0.340524	NO	NO	NO	NA	NO
Zfp691	2.61173	0.233553	NO	1.20941	0.32128	NO	NO	NO	NA	NO
Zfp692	3.75001	1.55991e-05	UP	0.33796	0.355999	NO	NO	NO	NA	NO
Zfp697	2.40134	0.189763	NO	-1.08367	0.625518	NO	NO	NO	NA	NO
Zfp7	0.310697	0.821662	NO	1.02486	0.261409	NO	NO	NO	NA	BEMP
Zfp704	0.610715	0.551217	NO	0.170851	0.554232	NO	NO	NO	NA	NO
Zfp707	0.0823289	0.976346	NO	0.858946	0.187745	NO	NO	NO	NA	NO
Zfp708	-0.589859	0.877033	NO	-0.95932	0.478064	NO	NO	NO	NA	NO
Zfp709	-0.645477	0.364038	NO	-0.649459	0.381877	NO	NO	NO	NA	NO
Zfp710	0.468173	0.733365	NO	0.660303	0.13551	NO	NO	NO	NA	NO
Zfp712	3.68831	0.311663	NO	-0.412714	0.750049	NO	NO	NO	NA	NO
Zfp715	2.08114	0.036399	NO	0.53097	0.150467	NO	NO	NO	NA	NO
Zfp719	0.641924	0.68319	NO	0.0858259	0.854813	NO	NO	NO	NA	NO
Zfp729a	0.456515	0.655044	NO	0.902626	0.163582	NO	NO	NO	NA	NO
Zfp729b	2.60031	0.191457	NO	0.516559	0.623197	NO	NO	NO	NA	NO
Zfp738	2.67547	0.00163456	UP	0.240327	0.704276	NO	NO	NO	NA	NO
Zfp74	0.344152	0.860765	NO	-0.446763	0.282912	NO	NO	NO	NA	NO
Zfp740	-0.238285	0.840948	NO	-0.189307	0.59781	NO	NO	NO	NA	NO
Zfp746	0.603589	0.514541	NO	-0.481893	0.331197	NO	NO	NO	NA	NO
Zfp747	-1.22962	0.699576	NO	-0.0031635	0.997139	NO	NO	NO	NA	NO
Zfp748	-1.83573	0.225045	NO	-0.689093	0.354677	NO	NO	NO	NA	preMegE
Zfp758	-3.22334	0.150455	NO	0.517963	0.294062	NO	NO	NO	NA	NO
Zfp759	2.35476	0.438283	NO	-0.258135	0.924069	NO	NO	NO	NA	NO
Zfp760	6.05694	1.56547e-05	UP	-0.714998	0.172061	NO	NO	NO	NA	NO
Zfp763	1.87448	0.251898	NO	0.228877	0.67716	NO	NO	NO	NA	NO
Zfp764	1.91384	0.258794	NO	0.756194	0.114059	NO	NO	NO	NA	NO
Zfp768	-2.093	0.306181	NO	-0.367146	0.809539	NO	NO	NO	NA	NO
Zfp770	2.27662	0.0719827	NO	0.971808	0.311712	NO	NO	NO	NA	BEMP
Zfp771	-0.917442	0.368792	NO	-0.109496	0.655862	NO	NO	NO	NA	NO
Zfp772	1.22905	0.254288	NO	-0.228587	0.718757	NO	NO	NO	NA	NO
Zfp773	0.113885	0.945085	NO	-0.447698	0.275689	NO	NO	NO	NA	preMegE
Zfp777	0.926599	0.347285	NO	-0.265222	0.550593	NO	NO	NO	NA	NO
Zfp78	6.58581	0.0922209	NO	-0.031336	0.987847	NO	NO	NO	NA	NO
Zfp780b	2.55458	0.187539	NO	-0.081557	0.888711	NO	NO	NO	NA	NO
Zfp787	-0.907452	0.664499	NO	0.287484	0.688766	NO	NO	NO	NA	NO
Zfp788	-3.07437	0.0648361	NO	-0.00825921	0.987787	NO	NO	NO	NA	NO
Zfp790	-0.0853919	0.967148	NO	0.362692	0.687406	NO	NO	NO	NA	NO
Zfp799	1.37318	0.373031	NO	-0.211474	0.882315	NO	NO	NO	NA	NO
Zfp808	1.1271	0.22609	NO	0.634376	0.108584	NO	NO	NO	NA	NO
Zfp809	1.94319	0.138262	NO	0.437871	0.225955	NO	NO	NO	NA	NO
Zfp81	-0.366366	0.763038	NO	0.987135	0.0949419	NO	NO	NO	NA	preMegE
Zfp810	-3.76345	NA	NO	0.607102	0.364515	NO	NO	NO	NA	NO
Zfp82	0.721239	0.757254	NO	0.0647714	0.951468	NO	NO	NO	NA	NO
Zfp820	-1.0072	0.682533	NO	-0.675163	0.392988	NO	NO	NO	NA	NO
Zfp821	3.95414	0.089674	NO	-0.0749974	0.877999	NO	NO	NO	NA	NO
Zfp825	1.92379	0.0443039	NO	-0.53939	0.211379	NO	NO	NO	NA	NO
Zfp84	-1.6625	0.0860771	NO	0.00663569	0.983382	NO	NO	NO	NA	NO
Zfp846	-0.140163	0.826098	NO	-0.809267	0.173472	NO	NO	NO	NA	NO
Zfp850	-0.468911	0.811188	NO	0.261957	0.789779	NO	NO	NO	NA	BEMP
Zfp865	2.01615	0.0575187	NO	0.0218651	0.964167	NO	NO	NO	NA	NO
Zfp866	-0.131859	0.917857	NO	-0.402038	0.264219	NO	NO	NO	NA	NO
Zfp867	-3.78206	0.00413034	NO	1.35437	0.198949	NO	NO	NO	NA	NO
Zfp868	0.694636	0.547264	NO	0.0264485	0.932877	NO	NO	NO	NA	NO
Zfp869	0.757209	0.351534	NO	0.165995	0.70287	NO	NO	NO	NA	NO
Zfp87	-1.7394	0.143807	NO	-0.198998	0.518811	NO	NO	NO	NA	NO
Zfp870	-0.915233	0.553889	NO	-0.526341	0.36819	NO	NO	NO	NA	NO
Zfp871	1.04242	0.256083	NO	-0.158455	0.545965	NO	NO	NO	NA	NO
Zfp873	-4.28526	0.00555982	NO	-1.07262	0.1959	NO	NO	NO	NA	NO
Zfp874a	0.329905	NA	NO	-0.857613	0.212134	NO	NO	NO	NA	BEMP
Zfp874b	-0.277216	0.861046	NO	-0.988625	0.494002	NO	NO	NO	NA	NO
Zfp9	1.87993	0.173427	NO	-0.584896	0.238496	NO	NO	NO	NA	NO
Zfp90	5.18967	0.185387	NO	0.722747	0.147724	NO	NO	NO	NA	NO
Zfp91	-0.297108	0.554131	NO	0.069214	0.752978	NO	NO	NO	NA	BEMP
Zfp930	-0.516091	0.641486	NO	0.0699532	0.882387	NO	NO	NO	NA	NO
Zfp931	-4.96674	0.00292225	NO	0.205258	0.826739	NO	NO	NO	NA	NO
Zfp932	-2.15687	0.0182654	NO	0.0869658	0.840807	NO	NO	NO	NA	NO
Zfp933	-4.64598	0.236926	NO	-1.96203	0.0895379	NO	NO	NO	NA	NO
Zfp934	0.395045	NA	NO	0.0227936	0.942156	NO	NO	NO	NA	NO
Zfp937	1.43609	0.673008	NO	-4.05039	3.98349e-07	DOWN	NO	NO	NA	NO
Zfp938	-1.8583	0.369833	NO	0.0652985	0.891971	NO	NO	NO	NA	NO
Zfp940	0.453703	0.566064	NO	-0.121102	0.735084	NO	NO	NO	NA	NO
Zfp941	4.06827	0.300902	NO	5.2855	0.0329949	NO	NO	NO	NA	NO
Zfp942	0.843866	0.356892	NO	0.172148	0.690986	NO	NO	NO	NA	NO
Zfp943	-0.791118	0.275775	NO	0.606052	0.253032	NO	NO	NO	NA	NO
Zfp944	0.851578	0.471238	NO	0.126276	0.624902	NO	NO	NO	NA	NO
Zfp945	0.378427	0.540982	NO	1.42924	0.000543171	NO	NO	NO	NA	NO
Zfp946	3.30583	0.208434	NO	0.341637	0.753505	NO	NO	NO	NA	NO
Zfp947	-1.7212	0.3748	NO	2.52729	0.121996	NO	NO	NO	NA	NO
Zfp948	-3.21572	0.324803	NO	0.942911	0.0451029	NO	NO	NO	NA	NO
Zfp949	-0.0716402	0.94412	NO	-0.872127	0.272001	NO	NO	NO	NA	NO
Zfp950	-0.827746	0.511387	NO	-0.415128	0.176641	NO	NO	NO	NA	BEMP
Zfp951	0.497937	0.606405	NO	-0.152744	0.692115	NO	NO	NO	NA	NO
Zfp952	-2.55594	0.0114054	NO	-0.115463	0.82964	NO	NO	NO	NA	NO
Zfp954	-0.0185337	0.989184	NO	0.372199	0.373677	NO	NO	NO	NA	NO
Zfp955a	2.45279	0.123134	NO	-0.793766	0.0951814	NO	NO	NO	NA	NO
Zfp955b	-0.672614	0.773706	NO	0.133029	0.890161	NO	NO	NO	NA	NO
Zfp956	1.02418	0.383086	NO	0.156736	0.768192	NO	NO	NO	NA	NO
Zfp958	-0.895313	0.4705	NO	-0.33172	0.407831	NO	NO	NO	NA	NO
Zfp959	0.372481	0.755402	NO	-1.70254	0.00703848	NO	NO	NO	NA	preMegE
Zfp960	-3.66604	0.0827496	NO	0.329693	0.55567	NO	NO	NO	NA	NO
Zfp961	-1.75018	0.21813	NO	-0.0322602	0.919486	NO	NO	NO	NA	NO
Zfp964	3.78359	0.183261	NO	0.838028	0.574516	NO	NO	NO	NA	NO
Zfp965	-0.860247	0.688818	NO	-0.999798	0.0710534	NO	NO	NO	NA	NO
Zfp966	3.08105	0.194372	NO	0.588811	0.65296	NO	NO	NO	NA	NO
Zfp97	-0.743961	0.709475	NO	0.929721	0.195532	NO	NO	NO	NA	preMegE
Zfp970	4.21016	NA	NO	1.09826	0.336538	NO	NO	NO	NA	NO
Zfp971	-2.90093	0.0829462	NO	-0.314119	0.683469	NO	NO	NO	NA	NO
Zfp974	1.65963	0.418272	NO	-0.128106	0.914201	NO	NO	NO	NA	NO
Zfp975	-3.66292	0.327467	NO	-0.422992	0.613566	NO	NO	NO	NA	NO
Zfp979	1.01689	0.0355198	NO	0.348686	0.766457	NO	NO	NO	NA	NO
Zfp981	2.51086	0.349051	NO	-3.42232	0.269299	NO	NO	NO	NA	NO
Zfp982	-6.16934	0.0132096	NO	-0.840902	0.389168	NO	NO	NO	NA	NO
Zfp983	2.09241	0.207359	NO	-0.441277	0.384898	NO	NO	NO	NA	NO
Zfp984	-0.772656	0.38091	NO	-0.115532	0.725384	NO	NO	NO	NA	NO
Zfp985	-0.666235	0.820223	NO	0.3005	0.710829	NO	NO	NO	NA	NO
Zfp987	3.07211	0.0304903	NO	0.171448	0.842964	NO	NO	NO	NA	NO
Zfp988	2.19818	0.375114	NO	-0.274981	0.783035	NO	NO	NO	NA	NO
Zfp989	1.0241	0.324143	NO	-0.362491	0.762782	NO	NO	NO	NA	NO
Zfp990	1.73226	0.348335	NO	0.312148	0.631474	NO	NO	NO	NA	NO
Zfp991	1.08059	0.200422	NO	0.637	0.0624289	NO	NO	NO	NA	NO
Zfp992	0.438071	0.502348	NO	0.504085	0.283057	NO	NO	NO	NA	NO
Zfp994	2.03372	0.394966	NO	0.0498943	0.94878	NO	NO	NO	NA	NO
Zfx	-0.762098	0.428363	NO	-0.399139	0.285778	NO	NO	NO	NA	NO
Zgpat	0.842691	0.431952	NO	-0.580225	0.429715	NO	NO	NO	NA	NO
Zhx1	-0.220508	0.421867	NO	-0.10931	0.460353	NO	NO	NO	NA	preMegE
Zhx2	-1.64572	0.156317	NO	0.676375	0.61204	NO	NO	NO	NA	preMegE
Zhx3	0.240516	0.842549	NO	-0.11388	0.866619	NO	NO	NO	NA	NO
Zik1	3.49743	5.49251e-05	UP	0.980488	0.374891	NO	NO	NO	NA	NO
Zkscan1	0.680654	0.400589	NO	-0.758005	0.187857	NO	NO	NO	NA	NO
Zkscan14	-2.19198	0.112393	NO	0.182356	0.643325	NO	NO	NO	NA	NO
Zkscan17	-0.275147	0.765062	NO	0.496462	0.383364	NO	NO	NO	NA	NO
Zkscan3	0.641152	0.594832	NO	-0.0506986	0.86945	NO	NO	NO	NA	NO
Zkscan5	-2.21344	0.235683	NO	-0.476911	0.466316	NO	NO	NO	NA	NO
Zkscan6	-0.00889653	0.992683	NO	-0.934195	0.0650416	NO	NO	NO	NA	BEMP
Zkscan7	5.52385	0.105974	NO	1.58421	0.436271	NO	NO	NO	NA	NO
Zkscan8	1.78494	0.0954372	NO	-0.0528394	0.930851	NO	NO	NO	NA	NO
Zmiz1	1.10868	0.000124411	UP	-0.613259	0.0509187	NO	NO	NO	NA	BEMP
Zmiz2	1.44288	8.06948e-08	UP	0.222134	0.396794	NO	NO	NO	NA	BEMP
Zmynd11	-0.538355	0.493718	NO	-0.232716	0.438873	NO	NO	NO	NA	NO
Zmynd8	-0.213022	0.523748	NO	0.131115	0.620041	NO	NO	NO	NA	NO
Zscan12	-0.189646	0.934981	NO	-0.86922	0.423884	NO	NO	NO	NA	NO
Zscan2	-0.865454	0.792964	NO	-0.492893	0.557676	NO	NO	NO	NA	NO
Zscan20	-2.90014	0.319646	NO	1.00017	0.7722	NO	NO	NO	NA	NO
Zscan21	-0.608019	0.316731	NO	-0.0202991	0.963723	NO	NO	NO	NA	NO
Zscan22	-1.61671	0.0163843	NO	-0.245701	0.594328	NO	NO	NO	NA	NO
Zscan25	5.82564	0.0921784	NO	5.57275	NA	NO	NO	NO	NA	NO
Zscan26	1.22467	0.428517	NO	0.696895	0.0560976	NO	NO	NO	NA	NO
Zscan29	2.13908	0.0504315	NO	-0.974377	0.103915	NO	NO	NO	NA	NO
Zxdb	-2.2566	0.396593	NO	-0.222569	0.772709	NO	NO	NO	NA	NO
Zxdc	-0.581227	0.72396	NO	-0.380996	0.476131	NO	NO	NO	NA	NO
Cbfa2t3	0.884381	0.00523791	NO	-0.585363	0.0109556	NO	YES	nn	Cbfa2t3	BEMP
Chd4	1.53241	0.000113373	UP	-0.357233	0.0343332	NO	YES	nn	Chd4	NO
Gm5141	-2.54658	0.0342353	NO	-0.819253	0.0274806	NO	YES	dPos	Gm5141	preMegE
Jup	2.30992	2.90945e-06	UP	1.6007	0.00014619	UP	YES	dNeg	Jup	NO
Klf1	-2.94787	7.57412e-08	DOWN	-2.66299	8.83034e-13	DOWN	YES	dPos	Klf1	preMegE
Klf3	3.4045	0.00286456	NO	-0.617424	0.0182144	NO	YES	nn	Klf3	NO
Lmo4	1.37655	0.000644901	UP	1.22067	4.90359e-11	UP	YES	dNeg	Lmo4	BEMP
Naca	-0.995089	0.000835319	DOWN	0.3005	0.0478032	NO	YES	nn	Naca	NO
Runx1	1.29368	0.00120545	UP	0.788301	0.000633828	NO	YES	dNeg	Runx1	BEMP
Sertad1	-1.81953	0.0105692	NO	0.675979	0.0136451	NO	YES	nn	Sertad1	preMegE
Tcerg1	-0.71172	0.027626	NO	-0.361855	0.0316621	NO	YES	dPos	Tcerg1	preMegE
Zbtb33	3.77426	0.0012812	UP	5.09061	0.000968609	NO	YES	dNeg	Zbtb33	NO
Zfp14	6.30242	0.00480373	NO	-8.3072	0.000773435	NO	YES	nn	Zfp14	NO
Zfpm1	-1.66434	0.000140284	DOWN	-1.35824	0.0402128	NO	YES	dPos	Zfpm1	preMegE

## Sheet: Fig.2c
ID	Subgroup	SortedCell	Ery/Mk	Myelo	Mixed	Other
Ctrl_r1	Ctrl	EMPP	42.8571	28.5714	25.7143	2.85714
Ctrl_r2	Ctrl	EMPP	35.8974	35.8974	23.0769	5.12821
Ctrl_r3	Ctrl	EMPP	51.8519	25.9259	14.8148	7.40741
Lmo4_r1	Lmo4	EMPP	12.9032	58.0645	19.3548	9.67742
Lmo4_r2	Lmo4	EMPP	11.4286	62.8571	20	5.71429
Lmo4_r3	Lmo4	EMPP	18.1818	60.6061	15.1515	6.06061

## Sheet: Fig.2d
ID	Subgroup	SortedCell	Ery/Mk	Myelo	Mixed	Other
Ctrl_r1	Ctrl	preMegE	86.3636	0	9.09091	4.54545
Ctrl_r2	Ctrl	preMegE	80	4	16	0
Ctrl_r3	Ctrl	preMegE	91.3043	0	8.69565	0
Lmo4_r1	Lmo4	preMegE	50	25	25	0
Lmo4_r2	Lmo4	preMegE	41.6667	16.6667	33.3333	8.33333
Lmo4_r3	Lmo4	preMegE	47.0588	23.5294	29.4118	0

[truncated: 59 more sheets: Fig.2e, Fig.2h, Fig.2i, Fig.2j, Fig.2k, Fig.2l, Fig.3a, Fig.3d, Fig.3e, Fig.3g, Fig.3h, Fig.3i, Fig.3j, Fig.4i, Fig.5a, Fig.5b, Fig.5d, Fig.5e, Fig.5g, Fig.5h …]
